# Supplementary material for: Roles of P-body factors in Candida albicans filamentation and stress response
Source: PLoS Genet. 2025 Mar 17;21(3):e1011632. doi: 10.1371/journal.pgen.1011632 (PMC11975087; doi:10.1371/journal.pgen.1011632)
Supplement: S1 Table — Exponentially growing dhh1Δ/Δ and WT SC5314 yeast cells in YPD at 30°C. RNA extraction performed in triplicate from three separate samples. (XLSX) [file pgen.1011632.s010.xlsx]

## Sheet: Sheet1
Table S1. DEseq2 results comparing YPD SC5314 dhh1Δ/Δ vs. YPD SC5314 WT for Fig 5. A.
Feature Name	Gene Name	baseMean	log2(dhh1Δ/Δ / WT)	lfcSE	stat	pvalue	padj	Regulation
C1_07070C	DHH1	469.491	-12.1745	1.18711	-10.2556	1.12e-24	3.2e-23	down-regulated
C4_03510C	HWP2	5.35092	-4.70414	1.54178	-3.05111	0.00228	0.00548486	down-regulated
C4_01000C	PGA57	56.5472	-4.49818	0.513579	-8.7585	1.98e-18	3.46e-17	down-regulated
C3_06220C	OAC1	210.198	-3.73468	0.2414	-15.4709	5.45e-54	5.82e-52	down-regulated
C2_03370W	THI20	630.229	-3.17156	0.14276	-22.2161	2.4e-109	8.44e-107	down-regulated
C7_01170C	C7_01170C	34.3797	-2.91291	0.568993	-5.11941	3.06e-07	1.51e-06	down-regulated
C4_02930W	C4_02930W	51.7031	-2.62591	0.432972	-6.06484	1.32e-09	9.22e-09	down-regulated
C4_03940C	PYC2	11951.9	-2.5944	0.229571	-11.3011	1.3e-29	5.16e-28	down-regulated
C1_00880W	C1_00880W	77.483	-2.58713	0.342154	-7.56129	3.99e-14	4.62e-13	down-regulated
C5_00510W	C5_00510W	73.2992	-2.57948	0.392297	-6.57534	4.85e-11	4.06e-10	down-regulated
C7_03310W	C7_03310W	173.71	-2.53473	0.246516	-10.2822	8.48e-25	2.44e-23	down-regulated
C4_06980W	PRA1	28.8486	-2.4708	0.584416	-4.2278	2.36e-05	8.53e-05	down-regulated
CR_01810C	CR_01810C	91.1916	-2.46772	0.324587	-7.60265	2.9e-14	3.41e-13	down-regulated
C2_03610W	FMO2	162.248	-2.42173	0.232248	-10.4273	1.86e-25	5.76e-24	down-regulated
CR_02020C	OPT1	3307.36	-2.4096	0.103284	-23.3299	2.2e-120	8.78e-118	down-regulated
CR_03580C	CR_03580C	689.483	-2.32532	0.134478	-17.2914	5.46e-67	9.06e-65	down-regulated
C1_10110W	C1_10110W	194.82	-2.24168	0.221389	-10.1255	4.26e-24	1.18e-22	down-regulated
C1_01440C	POX18	13.4596	-2.2279	0.75927	-2.93426	0.00334341	0.00776948	down-regulated
CR_03450W	HXT5	921.143	-2.20905	0.12453	-17.7391	2.09e-70	3.68e-68	down-regulated
C1_06870C	C1_06870C	162.287	-2.08371	0.250244	-8.32672	8.31e-17	1.24e-15	down-regulated
C4_03190W	C4_03190W	1411.28	-2.02213	0.110588	-18.2853	1.08e-74	2.31e-72	down-regulated
C4_05900C	C4_05900C	902.412	-1.9902	0.116543	-17.077	2.2e-65	3.37e-63	down-regulated
C3_00920W	ATO1	112.568	-1.97057	0.268308	-7.34444	2.07e-13	2.23e-12	down-regulated
C3_04340W	ATF1	3303.7	-1.88577	0.0953784	-19.7715	5.24e-87	1.31e-84	down-regulated
C2_06440C	C2_06440C	493.709	-1.86957	0.155694	-12.008	3.23e-33	1.68e-31	down-regulated
C4_02750W	HIT1	62.8412	-1.86748	0.35913	-5.20001	1.99e-07	1.01e-06	down-regulated
C1_02980W	GOR1	1303.37	-1.85393	0.142806	-12.9821	1.55e-38	1.07e-36	down-regulated
C5_00230C	C5_00230C	80.2236	-1.82577	0.325527	-5.60867	2.04e-08	1.2e-07	down-regulated
C2_02610C	HGT20	449.411	-1.80633	0.160403	-11.2612	2.04e-29	8.02e-28	down-regulated
C7_00430W	C7_00430W	8145.95	-1.80158	0.087869	-20.503	2.02e-93	5.5e-91	down-regulated
C1_02130C	GAL1	4189.07	-1.772	0.110188	-16.0817	3.43e-58	4.36e-56	down-regulated
C1_02150W	GAL10	3097.7	-1.76018	0.0989756	-17.784	9.41e-71	1.76e-68	down-regulated
CR_07270C	HGT16	149.112	-1.75794	0.227803	-7.71696	1.19e-14	1.47e-13	down-regulated
CR_07250C	CR_07250C	119.357	-1.75515	0.28887	-6.07591	1.23e-09	8.7e-09	down-regulated
C1_08770W	C1_08770W	366.706	-1.75237	0.185122	-9.46599	2.91e-21	6.34e-20	down-regulated
C1_08190C	CAT8	135.958	-1.72953	0.239475	-7.22217	5.12e-13	5.2e-12	down-regulated
C3_01180C	C3_01180C	2268.42	-1.7242	0.141209	-12.2102	2.74e-34	1.52e-32	down-regulated
C1_02360C	PGA5	49.8546	-1.722	0.394576	-4.36419	1.28e-05	4.84e-05	down-regulated
C1_02180W	GAL7	6279.72	-1.65957	0.0761461	-21.7946	2.61e-105	8.68e-103	down-regulated
C3_01480C	RKI1	762.282	-1.59772	0.133621	-11.9571	5.96e-33	3.07e-31	down-regulated
CR_00200W	PCK1	10702.3	-1.58396	0.135707	-11.672	1.77e-31	7.97e-30	down-regulated
C1_07030C	RBT4	550.507	-1.58079	0.165322	-9.56185	1.16e-21	2.62e-20	down-regulated
C1_11320C	C1_11320C	3398.4	-1.56763	0.133447	-11.7472	7.3e-32	3.38e-30	down-regulated
C2_04480W	C2_04480W	188.496	-1.56574	0.261626	-5.98465	2.17e-09	1.47e-08	down-regulated
C6_01670W	MAE1	11579.7	-1.55112	0.094745	-16.3715	3.05e-60	3.97e-58	down-regulated
C2_01270W	CHA1	4275.47	-1.53914	0.130862	-11.7615	6.16e-32	2.88e-30	down-regulated
C4_03820C	HRQ2	69.6906	-1.53833	0.410637	-3.74622	0.000179521	0.000545037	down-regulated
C2_05770W	C2_05770W	309.695	-1.53269	0.247928	-6.18202	6.33e-10	4.65e-09	down-regulated
C4_04250W	C4_04250W	297.81	-1.5296	0.158935	-9.62409	6.33e-22	1.47e-20	down-regulated
C3_03470W	C3_03470W	320.879	-1.52398	0.162101	-9.40142	5.38e-21	1.15e-19	down-regulated
CR_04870C	CR_04870C	395.344	-1.52288	0.173237	-8.79072	1.49e-18	2.62e-17	down-regulated
C3_07340W	GCY1	670.347	-1.50407	0.127049	-11.8385	2.47e-32	1.2e-30	down-regulated
C1_13210C	C1_13210C	210.977	-1.49781	0.193228	-7.7515	9.08e-15	1.13e-13	down-regulated
C1_09180W	LYS143	121.613	-1.48905	0.264207	-5.63593	1.74e-08	1.04e-07	down-regulated
C5_03480C	C5_03480C	3358.75	-1.45815	0.0943115	-15.461	6.36e-54	6.67e-52	down-regulated
C6_03320W	C6_03320W	2563.36	-1.4581	0.0953669	-15.2893	9.01e-53	9.29e-51	down-regulated
C6_01750C	C6_01750C	681.04	-1.44371	0.123677	-11.6733	1.75e-31	7.91e-30	down-regulated
CR_06660W	SEO1	760.667	-1.4379	0.152455	-9.43163	4.04e-21	8.69e-20	down-regulated
C6_03050C	C6_03050C	140.099	-1.43587	0.26422	-5.43438	5.5e-08	3.04e-07	down-regulated
C1_07170C	ZCF23	598.936	-1.43526	0.135836	-10.5662	4.28e-26	1.37e-24	down-regulated
C6_01680C	GBU1	49.1006	-1.43144	0.401359	-3.56649	0.000361788	0.00103929	down-regulated
CR_10200W	CR_10200W	44.9079	-1.41899	0.438613	-3.23519	0.00121563	0.00313369	down-regulated
CR_05250C	FGR13	76.6019	-1.3784	0.303753	-4.53788	5.68e-06	2.3e-05	down-regulated
C3_00220W	HGT19	189.188	-1.37738	0.232182	-5.93233	2.99e-09	1.98e-08	down-regulated
C3_03410C	C3_03410C	3794.08	-1.37722	0.0763881	-18.0293	1.15e-72	2.37e-70	down-regulated
C2_05980C	C2_05980C	478.204	-1.37668	0.130859	-10.5203	6.96e-26	2.21e-24	down-regulated
C3_00650W	NGT1	161.909	-1.37321	0.247875	-5.53995	3.03e-08	1.74e-07	down-regulated
C5_04880C	PUT2	1923.81	-1.3615	0.0945952	-14.3929	5.74e-47	4.9e-45	down-regulated
C1_06570W	ANT1	480.532	-1.35832	0.186816	-7.27088	3.57e-13	3.7e-12	down-regulated
C4_02080W	C4_02080W	343.275	-1.34668	0.162265	-8.29924	1.05e-16	1.55e-15	down-regulated
C4_03950C	C4_03950C	170.973	-1.34152	0.228638	-5.86744	4.43e-09	2.88e-08	down-regulated
C2_02980C	DLD1	2115.08	-1.33205	0.0843444	-15.793	3.47e-56	4.15e-54	down-regulated
C2_10590W	GAL4	4749.4	-1.32538	0.0894761	-14.8127	1.21e-49	1.12e-47	down-regulated
C1_13250W	C1_13250W	1226.38	-1.31863	0.11484	-11.4823	1.62e-30	6.86e-29	down-regulated
C3_03450C	BMT7	43.3141	-1.3147	0.460937	-2.85223	0.00434133	0.0098119	down-regulated
C4_06200W	C4_06200W	74.1374	-1.31424	0.326742	-4.02225	5.76e-05	0.000193376	down-regulated
C7_03300C	LIP8	367.539	-1.31078	0.190967	-6.86389	6.7e-12	6.08e-11	down-regulated
C1_05710C	UGA4	75.7803	-1.29247	0.324749	-3.9799	6.89e-05	0.000228592	down-regulated
CR_06300C	FGR50	427.581	-1.28847	0.148402	-8.68229	3.88e-18	6.55e-17	down-regulated
C3_06950W	C3_06950W	313.087	-1.27052	0.195574	-6.49637	8.23e-11	6.69e-10	down-regulated
C4_05170C	NBP35	586.42	-1.26553	0.133857	-9.45436	3.25e-21	7.04e-20	down-regulated
CR_06770C	CR_06770C	1817.57	-1.26196	0.0969169	-13.0211	9.29e-39	6.53e-37	down-regulated
C1_08750W	YMC2	558.81	-1.2592	0.16196	-7.77471	7.56e-15	9.46e-14	down-regulated
CR_06590C	RGS2	89.3849	-1.23873	0.290265	-4.26758	1.98e-05	7.27e-05	down-regulated
C1_00550W	CIS2	445.872	-1.23412	0.147384	-8.37349	5.59e-17	8.6e-16	down-regulated
C3_02860W	THI6	533.007	-1.23285	0.147259	-8.37195	5.67e-17	8.69e-16	down-regulated
C7_02810W	PRX1	2463.58	-1.23223	0.0998254	-12.3438	5.26e-35	2.97e-33	down-regulated
C1_07380C	KSP1	364.798	-1.23051	0.157054	-7.8349	4.69e-15	6.01e-14	down-regulated
C6_01780C	C6_01780C	1584.8	-1.23011	0.101821	-12.0811	1.33e-33	7.03e-32	down-regulated
C4_00960W	PTC8	1399.31	-1.2208	0.14322	-8.52395	1.54e-17	2.48e-16	down-regulated
C7_03090C	SSP96	86.4783	-1.211	0.30362	-3.98854	6.65e-05	0.000220911	down-regulated
CR_06760C	LSC2	19820.8	-1.20831	0.0759507	-15.9091	5.48e-57	6.69e-55	down-regulated
C6_02750C	LYS14	199.454	-1.20825	0.195234	-6.18872	6.07e-10	4.47e-09	down-regulated
CR_09880W	DEF1	9898.48	-1.18851	0.366138	-3.24606	0.00117014	0.00302686	down-regulated
C2_00390C	C2_00390C	2035.27	-1.18349	0.0956496	-12.3732	3.65e-35	2.1e-33	down-regulated
C1_09910C	C1_09910C	492.394	-1.17815	0.167468	-7.03507	1.99e-12	1.91e-11	down-regulated
C4_02170C	C4_02170C	217.716	-1.17075	0.19589	-5.97655	2.28e-09	1.54e-08	down-regulated
C3_04150W	C3_04150W	8106.86	-1.16899	0.272256	-4.29372	1.76e-05	6.53e-05	down-regulated
C2_01450C	C2_01450C	200.988	-1.14128	0.205205	-5.56166	2.67e-08	1.55e-07	down-regulated
C2_03520C	ADAEC	6285.48	-1.13216	0.0704396	-16.0728	3.96e-58	4.93e-56	down-regulated
C1_03390W	EHT1	3953.95	-1.1311	0.123218	-9.1797	4.32e-20	8.67e-19	down-regulated
C4_05800C	C4_05800C	211.307	-1.12922	0.209533	-5.38921	7.08e-08	3.84e-07	down-regulated
C3_02080W	C3_02080W	611.778	-1.12564	0.122125	-9.21714	3.05e-20	6.18e-19	down-regulated
CR_00050W	INO2	103.112	-1.12506	0.250392	-4.4932	7.02e-06	2.8e-05	down-regulated
C4_06960W	C4_06960W	307.096	-1.12314	0.178362	-6.29696	3.04e-10	2.29e-09	down-regulated
C1_05880W	PRN4	1004.78	-1.12076	0.11825	-9.4779	2.59e-21	5.72e-20	down-regulated
C4_04650W	C4_04650W	525.548	-1.1182	0.13512	-8.27556	1.28e-16	1.86e-15	down-regulated
C2_03600W	BMT8	368.704	-1.1179	0.195357	-5.72233	1.05e-08	6.47e-08	down-regulated
C3_05580C	GAP2	46.451	-1.11785	0.384429	-2.90783	0.00363945	0.00839376	down-regulated
C4_06950W	C4_06950W	278.434	-1.11	0.18747	-5.92097	3.2e-09	2.11e-08	down-regulated
C2_00240C	SOD6	468.402	-1.10639	0.159729	-6.92667	4.31e-12	4.01e-11	down-regulated
C1_00170W	LEU4	1692.32	-1.10341	0.10586	-10.4234	1.94e-25	5.95e-24	down-regulated
CR_09210W	SUC1	476.548	-1.09279	0.151605	-7.20814	5.67e-13	5.73e-12	down-regulated
C1_08580C	VCX1	2518.44	-1.08912	0.0839027	-12.9807	1.57e-38	1.08e-36	down-regulated
CR_08440W	CR_08440W	465.862	-1.08797	0.147748	-7.36373	1.79e-13	1.95e-12	down-regulated
CR_05100W	BIR1	321.895	-1.08395	0.16643	-6.51294	7.37e-11	6.03e-10	down-regulated
CR_09750C	CR_09750C	738.434	-1.07735	0.1493	-7.21602	5.35e-13	5.42e-12	down-regulated
C2_07410W	C2_07410W	806.308	-1.07524	0.111433	-9.64922	4.95e-22	1.16e-20	down-regulated
C4_00320C	C4_00320C	771.556	-1.07387	0.112237	-9.56783	1.09e-21	2.48e-20	down-regulated
C2_04340C	C2_04340C	266.983	-1.06353	0.184882	-5.75251	8.79e-09	5.48e-08	down-regulated
C2_05130W	C2_05130W	261.024	-1.06178	0.182895	-5.8054	6.42e-09	4.09e-08	down-regulated
C2_01960C	C2_01960C	70.2261	-1.05721	0.318167	-3.32281	0.000891171	0.0023709	down-regulated
C4_07230C	VID21	1418.34	-1.05454	0.106706	-9.88267	4.95e-23	1.26e-21	down-regulated
C1_11430W	C1_11430W	587.496	-1.04734	0.124101	-8.43941	3.19e-17	5e-16	down-regulated
C2_01890W	CTF1	772.468	-1.04219	0.143541	-7.26053	3.86e-13	3.97e-12	down-regulated
C6_03390W	C6_03390W	2089.57	-1.03915	0.0833189	-12.4719	1.06e-35	6.41e-34	down-regulated
C2_09530W	EAP1	486.42	-1.03667	0.14275	-7.26215	3.81e-13	3.93e-12	down-regulated
CR_04500C	CR_04500C	1009.28	-1.03229	0.11588	-8.90831	5.18e-19	9.71e-18	down-regulated
C4_01930C	C4_01930C	326.091	-1.02788	0.158722	-6.47603	9.42e-11	7.59e-10	down-regulated
C2_00080C	FAV3	623.212	-1.02696	0.146472	-7.01126	2.36e-12	2.25e-11	down-regulated
C1_10410W	C1_10410W	380.843	-1.02688	0.197104	-5.20982	1.89e-07	9.66e-07	down-regulated
C3_07670W	C3_07670W	1120.91	-1.0243	0.103555	-9.89137	4.54e-23	1.16e-21	down-regulated
C1_05160C	C1_05160C	2291.71	-1.01361	0.0870065	-11.6498	2.3e-31	1.03e-29	down-regulated
CR_04110W	CR_04110W	959.7	-1.01336	0.122507	-8.27191	1.32e-16	1.91e-15	down-regulated
C1_00670C	UGA32	472.464	-1.01159	0.131491	-7.69324	1.43e-14	1.75e-13	down-regulated
C6_01290C	QDR3	219.466	-1.01003	0.198043	-5.10007	3.4e-07	1.66e-06	down-regulated
C6_03850C	IHD1	1998.82	-1.00936	0.135665	-7.44007	1.01e-13	1.13e-12	down-regulated
C2_03640W	UGA11	612.616	-1.00331	0.132836	-7.55297	4.25e-14	4.91e-13	down-regulated
C2_04190C	UGA1	845.773	-1.00326	0.133844	-7.49571	6.59e-14	7.49e-13	down-regulated
C3_00930W	ATO2	1683.99	-1.00243	0.139605	-7.18051	6.95e-13	6.95e-12	down-regulated
C7_04230W	NRG1	8216.95	-1.00089	0.0733803	-13.6398	2.32e-42	1.8e-40	down-regulated
CR_00380W	CR_00380W	194.812	-1.00082	0.199724	-5.01101	5.41e-07	2.54e-06	down-regulated
CR_02360W	IDP2	2108.06	-1.00077	0.119912	-8.34587	7.07e-17	1.06e-15	down-regulated
CR_06790C	CR_06790C	440.223	-0.99914	0.157175	-6.35687	2.06e-10	1.58e-09	down-regulated
C4_06710W	C4_06710W	1032.63	-0.99857	0.129838	-7.69087	1.46e-14	1.78e-13	down-regulated
C1_14380C	C1_14380C	801.215	-0.996102	0.114362	-8.71008	3.04e-18	5.25e-17	down-regulated
C3_02950C	MET13	3046.9	-0.995235	0.118247	-8.4166	3.88e-17	6.02e-16	down-regulated
C2_09000C	C2_09000C	135.262	-0.992136	0.256296	-3.87105	0.000108368	0.000345137	down-regulated
C3_04530C	TEC1	1939.02	-0.991275	0.14074	-7.04329	1.88e-12	1.81e-11	down-regulated
C3_02990C	C3_02990C	306.92	-0.990899	0.160733	-6.16487	7.05e-10	5.16e-09	down-regulated
C3_03900C	HTB1	22327.9	-0.990778	0.0916619	-10.809	3.12e-27	1.08e-25	down-regulated
C3_02310W	MEP1	316.606	-0.987659	0.162297	-6.08551	1.16e-09	8.25e-09	down-regulated
C5_02600W	PUT1	1145.17	-0.985749	0.172787	-5.70501	1.16e-08	7.13e-08	down-regulated
CR_09290W	THI13	286.568	-0.98457	0.170706	-5.76762	8.04e-09	5.04e-08	down-regulated
CR_06140W	CR_06140W	1967.45	-0.983659	0.0936983	-10.4982	8.81e-26	2.76e-24	down-regulated
C2_00290W	C2_00290W	548.471	-0.982661	0.133725	-7.34839	2.01e-13	2.17e-12	down-regulated
C3_07100C	C3_07100C	243.052	-0.981119	0.18839	-5.2079	1.91e-07	9.75e-07	down-regulated
C1_11190W	ARL3	1555.1	-0.980566	0.11609	-8.44662	3e-17	4.72e-16	down-regulated
CR_06380C	CR_06380C	452.963	-0.96869	0.155096	-6.24576	4.22e-10	3.16e-09	down-regulated
C1_05990C	C1_05990C	794.196	-0.967598	0.117047	-8.26672	1.38e-16	1.99e-15	down-regulated
C1_11520C	ZCF3	1344.85	-0.966829	0.104125	-9.28523	1.61e-20	3.34e-19	down-regulated
C4_06820C	CZF1	311.306	-0.966673	0.169564	-5.70095	1.19e-08	7.28e-08	down-regulated
C2_00340C	ARO8	10992.1	-0.965286	0.0902248	-10.6987	1.03e-26	3.49e-25	down-regulated
C2_02680W	PDR17	1728.08	-0.964169	0.088903	-10.8452	2.1e-27	7.39e-26	down-regulated
C3_02900W	C3_02900W	301.109	-0.960101	0.163482	-5.87282	4.28e-09	2.79e-08	down-regulated
C1_04750W	IFE1	236.062	-0.959818	0.177027	-5.42189	5.9e-08	3.24e-07	down-regulated
C4_04410C	LYS4	2642.13	-0.956198	0.0901026	-10.6123	2.61e-26	8.58e-25	down-regulated
C1_02620C	HOM6	10224	-0.951871	0.0781503	-12.18	3.97e-34	2.14e-32	down-regulated
CR_00600C	CR_00600C	646.6	-0.941243	0.158699	-5.931	3.01e-09	1.99e-08	down-regulated
C2_04810W	HIS3	652.587	-0.940185	0.127026	-7.40152	1.35e-13	1.48e-12	down-regulated
C4_00920C	C4_00920C	246.61	-0.940159	0.185846	-5.05881	4.22e-07	2.03e-06	down-regulated
C1_07220W	C1_07220W	655.162	-0.938868	0.122458	-7.66688	1.76e-14	2.13e-13	down-regulated
C6_04550C	C6_04550C	1282.96	-0.93759	0.10941	-8.56948	1.04e-17	1.71e-16	down-regulated
C5_03130W	SUT1	1477.19	-0.932388	0.0993717	-9.38284	6.42e-21	1.36e-19	down-regulated
C3_02100W	STE50	833.933	-0.9273	0.106752	-8.68648	3.74e-18	6.37e-17	down-regulated
C1_04020C	CSH1	1952.13	-0.927055	0.154848	-5.98685	2.14e-09	1.45e-08	down-regulated
C1_12100C	PXA2	1004.71	-0.926598	0.11566	-8.01138	1.13e-15	1.51e-14	down-regulated
C4_06260W	PGA43	145.983	-0.92526	0.252525	-3.66403	0.000248282	0.00073586	down-regulated
C4_02570C	C4_02570C	920.963	-0.924698	0.108648	-8.51095	1.73e-17	2.77e-16	down-regulated
C1_07200W	YMC1	5531.79	-0.924212	0.0898526	-10.2859	8.16e-25	2.36e-23	down-regulated
CR_01780W	CR_01780W	1196.16	-0.923314	0.127532	-7.23986	4.49e-13	4.59e-12	down-regulated
C6_00240C	C6_00240C	776.427	-0.922469	0.120686	-7.64354	2.11e-14	2.53e-13	down-regulated
C1_02600W	SNO1	2157.65	-0.912973	0.100939	-9.04476	1.5e-19	2.9e-18	down-regulated
C1_13400C	AGC1	1557.07	-0.912859	0.104379	-8.74558	2.22e-18	3.86e-17	down-regulated
C4_02520C	C4_02520C	441.277	-0.911684	0.150057	-6.07558	1.24e-09	8.71e-09	down-regulated
C1_07770W	FGR6-3	263.849	-0.911655	0.172621	-5.28125	1.28e-07	6.68e-07	down-regulated
C2_01970C	ROD1	1418.67	-0.910256	0.122589	-7.42529	1.13e-13	1.26e-12	down-regulated
C3_05910W	ZCF35	355.722	-0.906963	0.154899	-5.8552	4.76e-09	3.08e-08	down-regulated
C3_07660W	RAD4	496.724	-0.906378	0.129834	-6.98105	2.93e-12	2.77e-11	down-regulated
C6_02840C	RBF1	1282.38	-0.905899	0.108428	-8.35485	6.55e-17	9.89e-16	down-regulated
C4_07140W	C4_07140W	1094.02	-0.904141	0.123902	-7.29723	2.94e-13	3.08e-12	down-regulated
C6_02390W	C6_02390W	206.445	-0.903424	0.191997	-4.70541	2.53e-06	1.08e-05	down-regulated
C3_07120W	C3_07120W	187.294	-0.898851	0.241717	-3.7186	0.000200328	0.000603304	down-regulated
C2_05960C	C2_05960C	386.286	-0.898182	0.150296	-5.97608	2.29e-09	1.54e-08	down-regulated
C2_01540W	C2_01540W	173.377	-0.896526	0.228918	-3.91637	8.99e-05	0.000291894	down-regulated
C2_07900W	GDH2	13589.9	-0.896339	0.0893789	-10.0285	1.14e-23	3.09e-22	down-regulated
C6_01790C	ZCF18	665.939	-0.891855	0.124778	-7.14751	8.84e-13	8.73e-12	down-regulated
C1_10010C	SWE1	1697.6	-0.889442	0.0916883	-9.70071	2.99e-22	7.1e-21	down-regulated
C1_01690C	LSC1	25029.7	-0.889281	0.0655477	-13.5669	6.29e-42	4.76e-40	down-regulated
C1_09140C	SSU81	704.703	-0.888569	0.132576	-6.70236	2.05e-11	1.77e-10	down-regulated
C4_01910W	C4_01910W	556.278	-0.884622	0.137788	-6.42018	1.36e-10	1.07e-09	down-regulated
C1_08850C	AFG1	264.026	-0.883876	0.220519	-4.00816	6.12e-05	0.000204477	down-regulated
C1_04170C	HTA2	33491.2	-0.883211	0.230799	-3.82675	0.000129846	0.00040576	down-regulated
CR_01410C	CR_01410C	1130.83	-0.881913	0.111293	-7.92424	2.3e-15	3.01e-14	down-regulated
CR_07790C	YHB1	45806.3	-0.8782	0.0958638	-9.16091	5.15e-20	1.02e-18	down-regulated
C1_08000W	NRP1	517.836	-0.87791	0.137107	-6.40312	1.52e-10	1.19e-09	down-regulated
C1_00410C	C1_00410C	1189.73	-0.875879	0.109063	-8.03096	9.67e-16	1.29e-14	down-regulated
C2_07730W	YVC1	2664.08	-0.874921	0.0944039	-9.26785	1.9e-20	3.9e-19	down-regulated
C1_08370W	SDS24	7281.63	-0.874523	0.0752889	-11.6156	3.43e-31	1.52e-29	down-regulated
C1_08400C	GCV2	13005	-0.872356	0.0793196	-10.998	3.91e-28	1.41e-26	down-regulated
C1_00740C	SPE1	5924.14	-0.871145	0.0732252	-11.8968	1.23e-32	6.23e-31	down-regulated
CR_01800C	HST2	173.278	-0.870611	0.208414	-4.17731	2.95e-05	0.000104711	down-regulated
C2_07180W	C2_07180W	99.2396	-0.870431	0.268343	-3.24372	0.00117979	0.00304918	down-regulated
C3_02510C	SAP8	122.125	-0.869638	0.254701	-3.41434	0.000639357	0.00175889	down-regulated
C2_07370W	C2_07370W	1196.41	-0.868393	0.117679	-7.37937	1.59e-13	1.74e-12	down-regulated
C1_06510C	C1_06510C	1376.12	-0.863822	0.102889	-8.3957	4.63e-17	7.15e-16	down-regulated
C4_03540C	ECM38	350.905	-0.863752	0.197027	-4.38392	1.17e-05	4.46e-05	down-regulated
CR_07770C	PTC6	900.468	-0.863644	0.127066	-6.79681	1.07e-11	9.51e-11	down-regulated
C1_04260W	HHT21	32070.8	-0.86209	0.109395	-7.88055	3.26e-15	4.21e-14	down-regulated
C2_07510W	C2_07510W	447.437	-0.86175	0.151477	-5.68897	1.28e-08	7.77e-08	down-regulated
CR_05680C	CR_05680C	566.077	-0.858706	0.133138	-6.44974	1.12e-10	8.93e-10	down-regulated
CR_05670C	HMO1	11031.9	-0.857672	0.0784072	-10.9387	7.53e-28	2.68e-26	down-regulated
C4_01260W	RLM1	601.088	-0.85691	0.14634	-5.85559	4.75e-09	3.08e-08	down-regulated
CR_00080W	MIS12	14443	-0.856162	0.0878285	-9.74811	1.88e-22	4.55e-21	down-regulated
C3_03050C	PGA18	746.818	-0.85206	0.159956	-5.32685	9.99e-08	5.3e-07	down-regulated
C2_07560W	SWR1	1862.7	-0.851467	0.101958	-8.35115	6.76e-17	1.02e-15	down-regulated
C3_00720W	PMA1	17992	-0.850986	0.097926	-8.6901	3.62e-18	6.2e-17	down-regulated
C3_03290C	NPR2	461.456	-0.849233	0.149728	-5.67183	1.41e-08	8.53e-08	down-regulated
CR_03850W	HGT3	172.497	-0.847505	0.196717	-4.30825	1.65e-05	6.14e-05	down-regulated
CR_06230W	CR_06230W	655.473	-0.844653	0.149489	-5.65028	1.6e-08	9.58e-08	down-regulated
C2_00230W	C2_00230W	1148.24	-0.844508	0.116852	-7.22716	4.93e-13	5.02e-12	down-regulated
C4_07110C	PDA1	64104	-0.84277	0.0720405	-11.6986	1.3e-31	5.92e-30	down-regulated
C6_02380W	C6_02380W	5863.35	-0.842402	0.10209	-8.25156	1.56e-16	2.25e-15	down-regulated
C3_03100C	C3_03100C	1836.37	-0.841604	0.101517	-8.29028	1.13e-16	1.66e-15	down-regulated
C6_03950C	C6_03950C	1021.49	-0.841275	0.10666	-7.88743	3.08e-15	4e-14	down-regulated
C2_09610W	C2_09610W	713.126	-0.841038	0.110653	-7.60067	2.95e-14	3.46e-13	down-regulated
C5_04410C	C5_04410C	790.408	-0.840029	0.115003	-7.30441	2.78e-13	2.94e-12	down-regulated
C1_08320W	TKL1	33088.6	-0.83801	0.0668706	-12.5318	5e-36	3.08e-34	down-regulated
C6_04510C	C6_04510C	656.028	-0.837624	0.127501	-6.56953	5.05e-11	4.2e-10	down-regulated
C1_07810C	C1_07810C	326.467	-0.836824	0.157539	-5.31184	1.09e-07	5.72e-07	down-regulated
C1_02910C	ATG17	251.874	-0.836698	0.18253	-4.58389	4.56e-06	1.88e-05	down-regulated
CR_01980C	CRC1	2877.04	-0.836369	0.0941394	-8.88437	6.43e-19	1.19e-17	down-regulated
C2_09960W	C2_09960W	455.73	-0.836029	0.136392	-6.12961	8.81e-10	6.34e-09	down-regulated
C3_03910W	HTA1	16320.9	-0.831946	0.107819	-7.71617	1.2e-14	1.48e-13	down-regulated
C1_13830C	PDX1	11039.7	-0.82986	0.0768393	-10.7999	3.44e-27	1.18e-25	down-regulated
CR_07730W	HGT14	202.673	-0.829052	0.181281	-4.57331	4.8e-06	1.96e-05	down-regulated
C3_02540C	OXR1	415.859	-0.828868	0.142465	-5.81805	5.95e-09	3.82e-08	down-regulated
C5_04490C	CAR1	3929.49	-0.82706	0.0812317	-10.1815	2.4e-24	6.8e-23	down-regulated
C1_12260W	VPH2	246.064	-0.824826	0.178793	-4.6133	3.96e-06	1.65e-05	down-regulated
CR_06630W	CR_06630W	128.967	-0.820827	0.274133	-2.99426	0.00275112	0.00651076	down-regulated
C7_01040C	C7_01040C	1139.02	-0.818469	0.142264	-5.75319	8.76e-09	5.46e-08	down-regulated
C6_03540W	C6_03540W	829.397	-0.817561	0.122291	-6.68536	2.3e-11	1.98e-10	down-regulated
CR_07290W	FRE7	17178.2	-0.816394	0.0961548	-8.49042	2.06e-17	3.29e-16	down-regulated
CR_08340W	CYS3	18014.6	-0.815238	0.092925	-8.77307	1.74e-18	3.05e-17	down-regulated
C4_02630C	HFL2	1407.09	-0.81485	0.118512	-6.87566	6.17e-12	5.62e-11	down-regulated
C3_06010W	CAM1	30759.6	-0.809416	0.080389	-10.0687	7.6e-24	2.08e-22	down-regulated
C2_03940C	SCH9	783.603	-0.807251	0.140294	-5.75398	8.72e-09	5.44e-08	down-regulated
C6_02210W	C6_02210W	346.2	-0.806687	0.150937	-5.34452	9.07e-08	4.84e-07	down-regulated
C4_05400C	C4_05400C	354.824	-0.804944	0.169374	-4.75246	2.01e-06	8.71e-06	down-regulated
CR_02940C	CR_02940C	396.776	-0.804884	0.145922	-5.51587	3.47e-08	1.98e-07	down-regulated
C4_06670W	C4_06670W	411.482	-0.804837	0.145285	-5.5397	3.03e-08	1.74e-07	down-regulated
C3_05920W	MRR1	817.848	-0.804062	0.114502	-7.02225	2.18e-12	2.09e-11	down-regulated
C6_00230W	C6_00230W	380.161	-0.803819	0.157372	-5.10778	3.26e-07	1.6e-06	down-regulated
C3_01420C	C3_01420C	924.655	-0.803307	0.118921	-6.75495	1.43e-11	1.26e-10	down-regulated
C3_03250W	DNF1	787.927	-0.800748	0.117274	-6.82802	8.61e-12	7.74e-11	down-regulated
C6_01690W	ACF2	928.082	-0.800499	0.103938	-7.70171	1.34e-14	1.64e-13	down-regulated
C3_02090C	C3_02090C	1607.02	-0.799512	0.0965871	-8.27763	1.26e-16	1.83e-15	down-regulated
CR_03500W	CIT1	17003.5	-0.797813	0.0871392	-9.15562	5.4e-20	1.07e-18	down-regulated
C1_11020W	C1_11020W	388.189	-0.797686	0.146505	-5.44475	5.19e-08	2.87e-07	down-regulated
C1_03200C	ARO80	642.14	-0.797549	0.124945	-6.38318	1.73e-10	1.35e-09	down-regulated
CR_00700W	CR_00700W	230.185	-0.797081	0.190246	-4.18973	2.79e-05	9.97e-05	down-regulated
C1_08340C	C1_08340C	512.735	-0.796028	0.142321	-5.5932	2.23e-08	1.31e-07	down-regulated
C1_04640W	C1_04640W	1597.76	-0.795714	0.0896844	-8.87237	7.16e-19	1.32e-17	down-regulated
C3_04660C	ARG11	179.39	-0.792953	0.191492	-4.14092	3.46e-05	0.000120927	down-regulated
C1_10920W	C1_10920W	692.68	-0.79201	0.113198	-6.99668	2.62e-12	2.49e-11	down-regulated
CR_08610W	CR_08610W	5166.14	-0.79183	0.117249	-6.75342	1.44e-11	1.27e-10	down-regulated
C1_03740W	WAR1	620.949	-0.790871	0.122998	-6.42995	1.28e-10	1.01e-09	down-regulated
C2_04100W	C2_04100W	377.907	-0.789698	0.155274	-5.08584	3.66e-07	1.78e-06	down-regulated
CR_05530C	CWT1	1960.54	-0.78968	0.0989739	-7.97867	1.48e-15	1.96e-14	down-regulated
C1_04180W	C1_04180W	21543	-0.787784	0.106415	-7.40295	1.33e-13	1.47e-12	down-regulated
C2_05590C	C2_05590C	1005.78	-0.787131	0.11262	-6.98925	2.76e-12	2.62e-11	down-regulated
C2_06000W	LAS1	731.639	-0.787099	0.120092	-6.55415	5.6e-11	4.65e-10	down-regulated
C1_03000W	HOL1	237.149	-0.787022	0.215395	-3.65386	0.000258325	0.000762978	down-regulated
C1_13660W	RAD54	830.241	-0.785372	0.108362	-7.2477	4.24e-13	4.35e-12	down-regulated
C1_07120W	GAP4	14670.9	-0.785215	0.0851483	-9.22173	2.92e-20	5.94e-19	down-regulated
C3_01820W	C3_01820W	760.661	-0.78492	0.161591	-4.85744	1.19e-06	5.32e-06	down-regulated
C3_07140C	C3_07140C	338.269	-0.784539	0.168181	-4.66486	3.09e-06	1.31e-05	down-regulated
C1_02470W	C1_02470W	125.136	-0.783243	0.244298	-3.2061	0.00134547	0.0034314	down-regulated
CR_08410W	CR_08410W	1327.51	-0.782799	0.0998209	-7.84204	4.43e-15	5.7e-14	down-regulated
C6_01470W	C6_01470W	168.854	-0.780592	0.205183	-3.80437	0.000142164	0.00043943	down-regulated
CR_05220C	GUT1	1657.9	-0.779964	0.109391	-7.13005	1e-12	9.85e-12	down-regulated
C2_09690C	C2_09690C	668.956	-0.779719	0.126666	-6.1557	7.47e-10	5.45e-09	down-regulated
C3_05980C	FAA2	156.957	-0.777935	0.248293	-3.13313	0.00172952	0.00427059	down-regulated
C7_03170W	IFA21	413.395	-0.776897	0.172852	-4.49458	6.97e-06	2.78e-05	down-regulated
C2_00170C	HMA1	4603.42	-0.774978	0.0850092	-9.1164	7.77e-20	1.53e-18	down-regulated
C4_02690W	C4_02690W	1420.65	-0.773616	0.100291	-7.71375	1.22e-14	1.5e-13	down-regulated
C1_01490W	C1_01490W	8388.04	-0.773555	0.0851107	-9.08882	1e-19	1.96e-18	down-regulated
C7_02910W	ENA21	11168.8	-0.773461	0.0950579	-8.13673	4.06e-16	5.61e-15	down-regulated
C6_01560W	C6_01560W	515.507	-0.772409	0.136653	-5.65234	1.58e-08	9.49e-08	down-regulated
C6_03990C	C6_03990C	432.29	-0.771898	0.132866	-5.8096	6.26e-09	4e-08	down-regulated
C3_05160C	C3_05160C	2654.16	-0.771638	0.0890104	-8.66908	4.36e-18	7.32e-17	down-regulated
C1_05840W	PRN1	375.293	-0.770188	0.156031	-4.93612	7.97e-07	3.67e-06	down-regulated
C2_10600W	C2_10600W	648.095	-0.7696	0.132934	-5.78934	7.07e-09	4.47e-08	down-regulated
C6_02400W	C6_02400W	170.993	-0.768623	0.194806	-3.94558	7.96e-05	0.000260623	down-regulated
C1_02740C	C1_02740C	322.857	-0.768317	0.157288	-4.88477	1.04e-06	4.69e-06	down-regulated
C1_04240C	HHF1	20185	-0.768022	0.120517	-6.37274	1.86e-10	1.44e-09	down-regulated
CR_01580C	DOT6	1052.83	-0.766692	0.113953	-6.72813	1.72e-11	1.5e-10	down-regulated
C1_00100C	C1_00100C	1783.42	-0.764066	0.0976852	-7.82172	5.21e-15	6.66e-14	down-regulated
CR_08110W	CR_08110W	381.752	-0.763899	0.1493	-5.11653	3.11e-07	1.53e-06	down-regulated
C2_02940W	MET1	1649.44	-0.762529	0.146473	-5.20592	1.93e-07	9.84e-07	down-regulated
C4_01370W	ILV6	6829.28	-0.761483	0.0781444	-9.74456	1.95e-22	4.69e-21	down-regulated
C2_08320C	C2_08320C	199.366	-0.761239	0.218241	-3.48806	0.000486535	0.00136871	down-regulated
C6_00490W	C6_00490W	332.745	-0.760685	0.151959	-5.00586	5.56e-07	2.6e-06	down-regulated
C3_01280W	C3_01280W	933.915	-0.759521	0.105037	-7.23099	4.79e-13	4.89e-12	down-regulated
C1_14400C	MLH3	828.339	-0.758295	0.123277	-6.15114	7.69e-10	5.59e-09	down-regulated
C2_02650C	C2_02650C	691.031	-0.754487	0.145472	-5.18649	2.14e-07	1.09e-06	down-regulated
CR_03890W	WOR3	253.451	-0.753845	0.251938	-2.99219	0.00276987	0.00654995	down-regulated
C2_07160W	SMF12	5514.02	-0.750511	0.0762203	-9.8466	7.09e-23	1.8e-21	down-regulated
CR_06690C	CR_06690C	1066.79	-0.749407	0.104583	-7.16568	7.74e-13	7.7e-12	down-regulated
CR_05480W	CR_05480W	4354.83	-0.749173	0.0850438	-8.80926	1.26e-18	2.23e-17	down-regulated
CR_07280W	FRE30	7088.43	-0.748376	0.0925508	-8.08612	6.16e-16	8.35e-15	down-regulated
C2_03490C	C2_03490C	480.299	-0.748034	0.133297	-5.61177	2e-08	1.18e-07	down-regulated
C4_04910C	SPC34	459.466	-0.747999	0.132181	-5.65891	1.52e-08	9.17e-08	down-regulated
C4_03680C	C4_03680C	424.573	-0.746756	0.137506	-5.4307	5.61e-08	3.09e-07	down-regulated
C1_11030W	RPL82	15221.1	-0.745279	0.115642	-6.4447	1.16e-10	9.18e-10	down-regulated
C6_00770C	C6_00770C	655.659	-0.743178	0.127686	-5.82038	5.87e-09	3.77e-08	down-regulated
C3_04700W	C3_04700W	497.314	-0.742805	0.135315	-5.48945	4.03e-08	2.27e-07	down-regulated
C6_04530C	C6_04530C	3430.57	-0.742033	0.0842367	-8.80889	1.26e-18	2.24e-17	down-regulated
C4_04550C	OMA1	1029.04	-0.741112	0.106002	-6.99151	2.72e-12	2.58e-11	down-regulated
C4_00760W	ZCF21	915.99	-0.7403	0.114796	-6.44886	1.13e-10	8.97e-10	down-regulated
C2_04850C	C2_04850C	4359.31	-0.739344	0.0871993	-8.47879	2.28e-17	3.63e-16	down-regulated
C1_07790C	C1_07790C	619.855	-0.738305	0.121491	-6.07703	1.22e-09	8.65e-09	down-regulated
C3_07160W	PGA32	298.967	-0.738096	0.163873	-4.50408	6.67e-06	2.67e-05	down-regulated
CR_02050C	HDA1	2494.82	-0.73729	0.0880948	-8.36928	5.8e-17	8.84e-16	down-regulated
CR_07460C	CR_07460C	1881.05	-0.735302	0.0981124	-7.49449	6.66e-14	7.55e-13	down-regulated
C1_01170C	ZCF17	884.73	-0.73515	0.106427	-6.90758	4.93e-12	4.53e-11	down-regulated
C1_00390W	ENA2	1918.91	-0.733866	0.103501	-7.09042	1.34e-12	1.3e-11	down-regulated
CR_07620W	AAT21	3883.08	-0.731781	0.0848094	-8.62853	6.21e-18	1.03e-16	down-regulated
C2_00970C	UBP13	2423.21	-0.731103	0.0887159	-8.24095	1.71e-16	2.44e-15	down-regulated
CR_07010W	MIS11	16877.8	-0.729369	0.0739812	-9.85884	6.28e-23	1.6e-21	down-regulated
CR_00210W	ALK2	654.215	-0.728641	0.159775	-4.56042	5.11e-06	2.08e-05	down-regulated
C2_04990W	C2_04990W	305.594	-0.723307	0.16874	-4.28652	1.81e-05	6.72e-05	down-regulated
C4_00650W	HIS5	3721.75	-0.719652	0.0871406	-8.25851	1.48e-16	2.12e-15	down-regulated
C4_04380C	C4_04380C	240.99	-0.719549	0.180222	-3.99258	6.54e-05	0.000217425	down-regulated
C1_13320C	CGA1	3660.42	-0.719222	0.0866327	-8.30198	1.02e-16	1.52e-15	down-regulated
CR_08250C	HSP104	9558.49	-0.718549	0.0744402	-9.6527	4.79e-22	1.12e-20	down-regulated
C1_00510W	C1_00510W	2052.64	-0.718143	0.099536	-7.21491	5.4e-13	5.46e-12	down-regulated
C3_04270C	CTP1	2644.58	-0.716273	0.0919626	-7.78874	6.77e-15	8.57e-14	down-regulated
C1_02610W	IML1	1274.31	-0.715933	0.0978175	-7.31907	2.5e-13	2.67e-12	down-regulated
C2_00280C	C2_00280C	336.59	-0.715618	0.157303	-4.54931	5.38e-06	2.19e-05	down-regulated
CR_02060W	CR_02060W	647.644	-0.710378	0.13033	-5.4506	5.02e-08	2.78e-07	down-regulated
CR_04600W	CR_04600W	2499.61	-0.710367	0.0993535	-7.14989	8.68e-13	8.6e-12	down-regulated
C2_06040C	C2_06040C	308.063	-0.70984	0.179517	-3.95417	7.68e-05	0.000251989	down-regulated
CR_02910W	ATG13	592.246	-0.709773	0.137167	-5.17451	2.29e-07	1.15e-06	down-regulated
C6_00670W	CDC14	1872.2	-0.709011	0.100923	-7.0253	2.14e-12	2.05e-11	down-regulated
C4_04920W	C4_04920W	2046.47	-0.708589	0.089349	-7.93057	2.18e-15	2.87e-14	down-regulated
CR_00170W	ZCF38	724.078	-0.708129	0.127076	-5.57248	2.51e-08	1.46e-07	down-regulated
C1_02830W	C1_02830W	621.194	-0.706926	0.127668	-5.53723	3.07e-08	1.76e-07	down-regulated
C4_02540W	RGT1	346.97	-0.706914	0.151994	-4.65094	3.3e-06	1.39e-05	down-regulated
C4_05080C	C4_05080C	556.067	-0.705578	0.128331	-5.4981	3.84e-08	2.17e-07	down-regulated
C1_03400W	C1_03400W	2153	-0.70402	0.0989734	-7.11323	1.13e-12	1.11e-11	down-regulated
C1_10380C	CBK1	3235.07	-0.70311	0.0896769	-7.84048	4.49e-15	5.76e-14	down-regulated
C4_03070W	PGA54	1617.18	-0.702172	0.108216	-6.48862	8.66e-11	7.02e-10	down-regulated
C2_08450W	C2_08450W	726.601	-0.700961	0.128102	-5.47188	4.45e-08	2.49e-07	down-regulated
C1_00430W	ATG18	1102.81	-0.699798	0.115353	-6.06656	1.31e-09	9.15e-09	down-regulated
C4_04150C	PDB1	34299.1	-0.699782	0.0828129	-8.45016	2.91e-17	4.59e-16	down-regulated
C2_07440C	C2_07440C	830.024	-0.69922	0.115224	-6.06837	1.29e-09	9.07e-09	down-regulated
C4_04860W	C4_04860W	260.09	-0.698455	0.211351	-3.30471	0.000950731	0.00251037	down-regulated
CR_05900W	CR_05900W	370.591	-0.697839	0.142245	-4.90589	9.3e-07	4.24e-06	down-regulated
C4_02490W	ZCF15	333.045	-0.696186	0.172808	-4.02866	5.61e-05	0.000188393	down-regulated
C1_14350W	C1_14350W	956.215	-0.696061	0.124053	-5.61099	2.01e-08	1.19e-07	down-regulated
CR_02170W	MET2	6307.55	-0.694874	0.0787081	-8.82849	1.06e-18	1.9e-17	down-regulated
C3_05280C	C3_05280C	3072.33	-0.694663	0.0890827	-7.79796	6.29e-15	8.02e-14	down-regulated
C1_01630W	C1_01630W	1102.01	-0.689617	0.110488	-6.24156	4.33e-10	3.24e-09	down-regulated
C1_13140C	TYE7	46196.2	-0.685552	0.0715523	-9.58113	9.6e-22	2.19e-20	down-regulated
C3_03160C	C3_03160C	510.83	-0.68549	0.144191	-4.75403	1.99e-06	8.64e-06	down-regulated
C1_00840C	NRM1	849.375	-0.684997	0.104816	-6.53522	6.35e-11	5.25e-10	down-regulated
C1_02820W	LYS2	4067.19	-0.682682	0.0772227	-8.84044	9.53e-19	1.72e-17	down-regulated
C1_01150C	C1_01150C	1396.63	-0.682634	0.0986407	-6.92041	4.5e-12	4.17e-11	down-regulated
C1_01070C	KRP1	614.081	-0.682427	0.135669	-5.03007	4.9e-07	2.32e-06	down-regulated
C1_01080W	C1_01080W	530.915	-0.682174	0.131296	-5.1957	2.04e-07	1.04e-06	down-regulated
C4_05390W	C4_05390W	2204.91	-0.680675	0.102359	-6.64989	2.93e-11	2.51e-10	down-regulated
C1_03360W	C1_03360W	3681.44	-0.679573	0.0956137	-7.10748	1.18e-12	1.15e-11	down-regulated
C3_05960W	ASE1	695.313	-0.679217	0.152768	-4.44606	8.75e-06	3.44e-05	down-regulated
C3_02850C	C3_02850C	314.914	-0.679109	0.162851	-4.17011	3.04e-05	0.000107756	down-regulated
C4_05320W	LYS1	5824.55	-0.679071	0.0793294	-8.56014	1.13e-17	1.84e-16	down-regulated
C2_00200W	C2_00200W	687.021	-0.678321	0.128203	-5.29099	1.22e-07	6.36e-07	down-regulated
CR_03540W	CR_03540W	629.326	-0.678213	0.127996	-5.29871	1.17e-07	6.12e-07	down-regulated
CR_01990C	SPC98	701.765	-0.67815	0.113168	-5.99243	2.07e-09	1.41e-08	down-regulated
C3_06640W	C3_06640W	256.996	-0.677423	0.173059	-3.9144	9.06e-05	0.000293643	down-regulated
C3_04420W	C3_04420W	2369.22	-0.675907	0.0833347	-8.11074	5.03e-16	6.87e-15	down-regulated
C4_02290W	LAB5	4266.48	-0.675649	0.0755952	-8.93773	3.97e-19	7.52e-18	down-regulated
C2_01330C	SIR2	213.169	-0.67542	0.209915	-3.21758	0.00129275	0.00330967	down-regulated
C2_04560W	KTR2	375.68	-0.674508	0.141348	-4.77197	1.82e-06	7.94e-06	down-regulated
C2_10420W	FGR6-4	675.127	-0.673858	0.125905	-5.3521	8.69e-08	4.65e-07	down-regulated
C1_10660W	TBP1	3261.28	-0.67149	0.0935843	-7.17524	7.22e-13	7.22e-12	down-regulated
C1_14050C	C1_14050C	945.974	-0.671422	0.101199	-6.6347	3.25e-11	2.76e-10	down-regulated
C1_02170C	GAL102	631.503	-0.67063	0.121688	-5.51108	3.57e-08	2.03e-07	down-regulated
C6_03690W	ALS5	767.976	-0.670445	0.13626	-4.92033	8.64e-07	3.96e-06	down-regulated
C3_02640C	ZCF1	1328.43	-0.669622	0.0975174	-6.86669	6.57e-12	5.97e-11	down-regulated
CR_06740W	CR_06740W	570.137	-0.666052	0.132792	-5.01574	5.28e-07	2.49e-06	down-regulated
C4_06580W	CBF1	3730.99	-0.665707	0.0819684	-8.12151	4.6e-16	6.3e-15	down-regulated
C1_11590W	PLD1	5038.3	-0.665394	0.0816382	-8.15052	3.62e-16	5.07e-15	down-regulated
C1_06980C	C1_06980C	1633.17	-0.664145	0.0903517	-7.35066	1.97e-13	2.14e-12	down-regulated
C1_07370C	CPH1	306.13	-0.662089	0.169398	-3.90848	9.29e-05	0.000300061	down-regulated
C3_07850W	C3_07850W	3012.05	-0.661443	0.102572	-6.44857	1.13e-10	8.98e-10	down-regulated
CR_05710C	CR_05710C	261.397	-0.660995	0.184163	-3.58919	0.000331712	0.000957495	down-regulated
C4_02590C	SLX4	575.617	-0.660067	0.128014	-5.15619	2.52e-07	1.26e-06	down-regulated
C2_06070W	FAA2-1	352.718	-0.658689	0.156868	-4.199	2.68e-05	9.59e-05	down-regulated
C1_13130C	C1_13130C	2689.21	-0.658303	0.0799019	-8.23889	1.74e-16	2.48e-15	down-regulated
C1_09640W	ADE12	17327.3	-0.658134	0.0727285	-9.04919	1.44e-19	2.8e-18	down-regulated
C1_14570C	FGR24	790.964	-0.658067	0.121156	-5.43155	5.59e-08	3.08e-07	down-regulated
CR_06810W	HHT2	19258.7	-0.657829	0.114246	-5.75803	8.51e-09	5.32e-08	down-regulated
CR_03370C	KTI12	1155.06	-0.656908	0.0963798	-6.81583	9.37e-12	8.4e-11	down-regulated
C4_03330W	IPK1	614.668	-0.656597	0.141188	-4.65051	3.31e-06	1.39e-05	down-regulated
CR_05790C	ACO2	6423.41	-0.651961	0.0845116	-7.71445	1.22e-14	1.49e-13	down-regulated
CR_07530C	ECM22	1110.8	-0.651909	0.100908	-6.46043	1.04e-10	8.34e-10	down-regulated
C3_06420C	C3_06420C	2262.94	-0.651881	0.0984505	-6.62141	3.56e-11	3.02e-10	down-regulated
C3_03280C	HTA3	5384.89	-0.65171	0.0913621	-7.13326	9.8e-13	9.65e-12	down-regulated
C6_03910C	C6_03910C	366.947	-0.651257	0.161624	-4.02946	5.59e-05	0.000187861	down-regulated
C5_00380W	C5_00380W	298.453	-0.650823	0.161038	-4.04142	5.31e-05	0.000179034	down-regulated
C4_00490W	C4_00490W	504.938	-0.64937	0.136119	-4.77061	1.84e-06	7.99e-06	down-regulated
C4_01700C	NHP6A	24451	-0.648701	0.0879242	-7.37796	1.61e-13	1.76e-12	down-regulated
C1_03080C	TEM1	510.204	-0.648396	0.142658	-4.5451	5.49e-06	2.23e-05	down-regulated
C2_10580W	UBC15	812.729	-0.646877	0.130205	-4.96815	6.76e-07	3.13e-06	down-regulated
C2_10570W	SGS1	1752.35	-0.646216	0.106812	-6.05005	1.45e-09	1.01e-08	down-regulated
C4_07090C	TRP4	5665.18	-0.644068	0.0783989	-8.21527	2.12e-16	2.99e-15	down-regulated
C3_05860C	C3_05860C	644.449	-0.643767	0.117453	-5.48107	4.23e-08	2.37e-07	down-regulated
C4_06720W	NOP1	19195.6	-0.643469	0.0879761	-7.31413	2.59e-13	2.75e-12	down-regulated
CR_02130W	ECM4	2261.72	-0.643275	0.113736	-5.65587	1.55e-08	9.32e-08	down-regulated
C3_00700W	VPS8	476.521	-0.642232	0.139736	-4.59604	4.31e-06	1.78e-05	down-regulated
C1_01420C	CRL1	934.609	-0.640272	0.118553	-5.40071	6.64e-08	3.61e-07	down-regulated
CR_07640C	CR_07640C	517.013	-0.64017	0.152576	-4.19576	2.72e-05	9.72e-05	down-regulated
C3_02550C	DCG1	407.208	-0.6393	0.153877	-4.15461	3.26e-05	0.000114894	down-regulated
C2_03340W	C2_03340W	944.423	-0.638274	0.104954	-6.08149	1.19e-09	8.43e-09	down-regulated
C2_00810C	C2_00810C	835.635	-0.638262	0.116222	-5.49177	3.98e-08	2.24e-07	down-regulated
C3_05140C	C3_05140C	1789.98	-0.638245	0.106639	-5.98509	2.16e-09	1.47e-08	down-regulated
C1_01650W	ISN1	2520.11	-0.636125	0.0857224	-7.42076	1.16e-13	1.29e-12	down-regulated
C4_04500C	C4_04500C	2032.64	-0.634787	0.0960423	-6.60945	3.86e-11	3.27e-10	down-regulated
C4_00200C	MET15	10806	-0.633948	0.0801794	-7.90662	2.64e-15	3.45e-14	down-regulated
C2_10430C	FGR29	624.769	-0.631265	0.136862	-4.61241	3.98e-06	1.65e-05	down-regulated
C3_05950W	C3_05950W	616.851	-0.629947	0.143551	-4.38831	1.14e-05	4.38e-05	down-regulated
C2_07920W	C2_07920W	904.591	-0.629287	0.110521	-5.69384	1.24e-08	7.56e-08	down-regulated
C3_04790W	C3_04790W	674.932	-0.629227	0.117983	-5.33319	9.65e-08	5.12e-07	down-regulated
C3_03130C	C3_03130C	437.723	-0.628361	0.14082	-4.46217	8.11e-06	3.21e-05	down-regulated
C1_14080W	C1_14080W	4362.17	-0.627632	0.0770146	-8.14952	3.65e-16	5.1e-15	down-regulated
C3_01550C	TOS1	14756.1	-0.627613	0.0855312	-7.33782	2.17e-13	2.33e-12	down-regulated
C4_00350W	PEP7	791.087	-0.626818	0.114103	-5.49342	3.94e-08	2.22e-07	down-regulated
C4_04220W	DUO1	277.373	-0.626388	0.184747	-3.39051	0.000697616	0.00190253	down-regulated
C1_08200W	NTG1	445.383	-0.625747	0.139721	-4.47854	7.52e-06	2.99e-05	down-regulated
C2_01210C	HNM1	1466.08	-0.623738	0.101201	-6.16336	7.12e-10	5.2e-09	down-regulated
C2_06400C	C2_06400C	4163.32	-0.623733	0.0840997	-7.41658	1.2e-13	1.33e-12	down-regulated
C6_00790C	CTR1	61617.1	-0.621555	0.10174	-6.10924	1e-09	7.19e-09	down-regulated
C2_06920C	C2_06920C	2245.33	-0.621451	0.0916966	-6.77725	1.22e-11	1.08e-10	down-regulated
C1_09440W	C1_09440W	664.012	-0.620482	0.121349	-5.11322	3.17e-07	1.56e-06	down-regulated
C6_04600W	DAC1	424.941	-0.61937	0.146364	-4.23172	2.32e-05	8.4e-05	down-regulated
C3_00180C	DAL1	716.389	-0.618203	0.118643	-5.21059	1.88e-07	9.63e-07	down-regulated
C3_07400W	C3_07400W	1669.13	-0.615971	0.102171	-6.02885	1.65e-09	1.14e-08	down-regulated
C1_13820C	C1_13820C	412.491	-0.615436	0.161564	-3.80924	0.000139395	0.000431987	down-regulated
C1_01670C	ESP1	611.471	-0.614164	0.143459	-4.28112	1.86e-05	6.87e-05	down-regulated
C3_03630W	ECM18	451.883	-0.614112	0.1356	-4.52884	5.93e-06	2.39e-05	down-regulated
C6_04590C	NAG1	489.985	-0.613935	0.135885	-4.51805	6.24e-06	2.51e-05	down-regulated
C4_01830C	C4_01830C	1092.56	-0.613085	0.110057	-5.5706	2.54e-08	1.48e-07	down-regulated
C7_01630W	RNH35	897.715	-0.61237	0.159098	-3.84901	0.000118598	0.000373963	down-regulated
C1_05870W	PRN3	309.478	-0.611755	0.159174	-3.84331	0.000121387	0.000381921	down-regulated
C4_03750C	C4_03750C	531.777	-0.610113	0.138246	-4.41324	1.02e-05	3.96e-05	down-regulated
C4_00690C	C4_00690C	648.804	-0.609478	0.126939	-4.80135	1.58e-06	6.93e-06	down-regulated
CR_05260C	KCS1	486.521	-0.609441	0.178342	-3.41727	0.00063253	0.00174252	down-regulated
C2_06960W	SPE3	7780.93	-0.608368	0.0839608	-7.24586	4.3e-13	4.4e-12	down-regulated
C2_07830W	FLC3	1479.36	-0.607678	0.106256	-5.71902	1.07e-08	6.59e-08	down-regulated
C3_07730W	WOR4	1153.54	-0.607641	0.11555	-5.2587	1.45e-07	7.51e-07	down-regulated
C3_03070W	C3_03070W	1149.61	-0.607256	0.100894	-6.01876	1.76e-09	1.21e-08	down-regulated
C6_04440C	C6_04440C	816.99	-0.607171	0.120774	-5.02734	4.97e-07	2.36e-06	down-regulated
C4_07010C	C4_07010C	348.749	-0.606837	0.156837	-3.86921	0.000109189	0.000347197	down-regulated
CR_04810W	RPS3	72817.3	-0.605783	0.100196	-6.04599	1.48e-09	1.03e-08	down-regulated
C3_05220W	CDR1	21249.7	-0.605561	0.0968108	-6.2551	3.97e-10	2.98e-09	down-regulated
C1_05600W	GSL1	685.895	-0.605305	0.124896	-4.84645	1.26e-06	5.6e-06	down-regulated
C3_04580C	STP1	1024.09	-0.604835	0.116908	-5.17357	2.3e-07	1.16e-06	down-regulated
C2_03590C	CAP4	987.906	-0.604486	0.110614	-5.46482	4.63e-08	2.57e-07	down-regulated
C6_00250W	C6_00250W	1601.83	-0.60272	0.0941397	-6.4024	1.53e-10	1.19e-09	down-regulated
CR_07910C	CR_07910C	824.017	-0.602679	0.131019	-4.59992	4.23e-06	1.75e-05	down-regulated
C1_12830C	C1_12830C	517.411	-0.602428	0.155463	-3.87507	0.000106595	0.000340034	down-regulated
C1_10340W	C1_10340W	331.366	-0.601769	0.156563	-3.84363	0.000121229	0.000381626	down-regulated
C1_07090C	C1_07090C	1807.77	-0.601094	0.0965908	-6.22309	4.87e-10	3.62e-09	down-regulated
C3_06620W	FUN31	741.403	-0.599639	0.143357	-4.18283	2.88e-05	0.000102324	down-regulated
CR_02980C	SRP40	2965.06	-0.598185	0.0880708	-6.7921	1.11e-11	9.82e-11	down-regulated
C1_07820W	C1_07820W	659.186	-0.597644	0.1185	-5.04343	4.57e-07	2.18e-06	down-regulated
C2_00150W	LEU5	1235.42	-0.597412	0.102722	-5.81583	6.03e-09	3.87e-08	down-regulated
C1_09870W	HCM1	253.244	-0.597047	0.175546	-3.40109	0.000671178	0.00183797	down-regulated
C1_05230W	C1_05230W	704.736	-0.596845	0.135781	-4.39565	1.1e-05	4.26e-05	down-regulated
C6_03140C	MDL2	2611.82	-0.595148	0.0800474	-7.43494	1.05e-13	1.17e-12	down-regulated
CR_06250W	CR_06250W	245.74	-0.595073	0.18451	-3.22516	0.00125903	0.00323441	down-regulated
C4_05980C	C4_05980C	383.569	-0.594956	0.139185	-4.27458	1.92e-05	7.05e-05	down-regulated
C2_09320C	PES1	7133.67	-0.594619	0.0901778	-6.59384	4.29e-11	3.6e-10	down-regulated
C6_04450W	C6_04450W	1785.8	-0.59406	0.099432	-5.97454	2.31e-09	1.56e-08	down-regulated
CR_06700C	SOL3	4038.58	-0.59324	0.0814493	-7.28355	3.25e-13	3.39e-12	down-regulated
C3_04140C	EGD2	29548.6	-0.592725	0.0952996	-6.2196	4.98e-10	3.7e-09	down-regulated
CR_06910W	BUD5	659.72	-0.59207	0.112503	-5.2627	1.42e-07	7.36e-07	down-regulated
C6_00260W	C6_00260W	2671.91	-0.589981	0.0879068	-6.71143	1.93e-11	1.67e-10	down-regulated
C1_11930W	C1_11930W	1976.62	-0.589461	0.0919742	-6.40898	1.46e-10	1.15e-09	down-regulated
CR_08320W	ATS1	585.371	-0.588993	0.135505	-4.34666	1.38e-05	5.22e-05	down-regulated
C3_06310C	ISW2	809.84	-0.58888	0.141006	-4.17627	2.96e-05	0.00010513	down-regulated
C1_13770C	C1_13770C	294.17	-0.587676	0.15524	-3.7856	0.000153337	0.000470077	down-regulated
C3_07870W	C3_07870W	363.347	-0.587246	0.163393	-3.59406	0.000325561	0.000941558	down-regulated
C2_06220C	MEC3	373.674	-0.58623	0.15276	-3.83758	0.000124253	0.000389913	down-regulated
C1_12900W	C1_12900W	713.037	-0.585555	0.115176	-5.08401	3.7e-07	1.79e-06	down-regulated
C3_01260C	C3_01260C	533.084	-0.583138	0.143871	-4.05321	5.05e-05	0.000171106	down-regulated
C1_11280W	C1_11280W	483.499	-0.582995	0.132264	-4.4078	1.04e-05	4.05e-05	down-regulated
C1_02450C	C1_02450C	590.022	-0.582198	0.15325	-3.79902	0.000145271	0.000447876	down-regulated
C1_07140C	RIA1	3504.86	-0.582052	0.0932559	-6.24145	4.34e-10	3.24e-09	down-regulated
C7_02040C	CUP9	5276.79	-0.580771	0.0839866	-6.91505	4.68e-12	4.32e-11	down-regulated
C3_07860C	MRR2	1236.26	-0.580648	0.098432	-5.89897	3.66e-09	2.39e-08	down-regulated
C6_00140C	HPA2	442.811	-0.580308	0.14821	-3.91544	9.02e-05	0.000292698	down-regulated
CR_04100C	RPL15A	119712	-0.579514	0.0919041	-6.30564	2.87e-10	2.18e-09	down-regulated
C3_06000W	AHR1	1168	-0.578749	0.161558	-3.58231	0.00034057	0.000981642	down-regulated
C1_08900W	C1_08900W	874.744	-0.577909	0.122205	-4.729	2.26e-06	9.73e-06	down-regulated
C7_01570C	C7_01570C	227.31	-0.577783	0.17514	-3.29897	0.000970408	0.00255442	down-regulated
C3_04320W	VAM3	393.321	-0.57725	0.151672	-3.80591	0.000141283	0.000436932	down-regulated
C1_04080W	MAD2	269.279	-0.576931	0.168928	-3.41526	0.000637218	0.00175382	down-regulated
C1_11690W	C1_11690W	384.201	-0.576467	0.144337	-3.99389	6.5e-05	0.00021635	down-regulated
C4_05660C	BRN1	1102.55	-0.575555	0.128978	-4.46244	8.1e-06	3.2e-05	down-regulated
C4_00210W	C4_00210W	314.169	-0.574798	0.163975	-3.5054	0.000455921	0.00128768	down-regulated
C6_00350W	PKH3	1455.98	-0.57423	0.103742	-5.53517	3.11e-08	1.78e-07	down-regulated
C4_01410W	BEM1	1753.78	-0.573964	0.0953908	-6.01698	1.78e-09	1.22e-08	down-regulated
C2_01120W	KAR2	40228.9	-0.573835	0.0685309	-8.37337	5.6e-17	8.6e-16	down-regulated
CR_01420W	CR_01420W	1336.28	-0.572127	0.0958666	-5.96795	2.4e-09	1.62e-08	down-regulated
CR_07940W	CR_07940W	281.17	-0.571743	0.160406	-3.56434	0.000364769	0.00104735	down-regulated
C4_04570W	RCE1	2087.77	-0.5716	0.10167	-5.62212	1.89e-08	1.12e-07	down-regulated
C6_01960W	C6_01960W	580.675	-0.571009	0.129657	-4.404	1.06e-05	4.11e-05	down-regulated
C3_06740W	C3_06740W	1386.72	-0.569195	0.0982303	-5.79449	6.85e-09	4.34e-08	down-regulated
CR_03050C	ZCF11	705.732	-0.567504	0.111738	-5.07887	3.8e-07	1.83e-06	down-regulated
C2_04940C	ITR1	962.439	-0.567115	0.116891	-4.85165	1.22e-06	5.47e-06	down-regulated
C6_00110C	C6_00110C	806.148	-0.567097	0.111267	-5.09671	3.46e-07	1.69e-06	down-regulated
C6_00890W	C6_00890W	767.783	-0.566228	0.136292	-4.15453	3.26e-05	0.000114894	down-regulated
C1_08440C	C1_08440C	479.633	-0.565826	0.13516	-4.18635	2.83e-05	0.00010095	down-regulated
CR_00470W	CR_00470W	6120.1	-0.565637	0.0860682	-6.57196	4.97e-11	4.14e-10	down-regulated
C2_01980C	SRD1	890.739	-0.56431	0.120882	-4.66828	3.04e-06	1.29e-05	down-regulated
C2_02880C	EBP7	817.338	-0.563171	0.130913	-4.30188	1.69e-05	6.3e-05	down-regulated
C1_09490C	GUA1	22858.7	-0.562975	0.0753207	-7.47437	7.76e-14	8.78e-13	down-regulated
C3_07460W	C3_07460W	1463.53	-0.56255	0.112277	-5.01037	5.43e-07	2.55e-06	down-regulated
C6_02690C	C6_02690C	1986.78	-0.561166	0.0965436	-5.81256	6.15e-09	3.94e-08	down-regulated
CR_06800C	HHF22	21176.2	-0.560743	0.112512	-4.98383	6.23e-07	2.9e-06	down-regulated
C6_02780C	MIF2	1207.74	-0.560631	0.103763	-5.40299	6.55e-08	3.57e-07	down-regulated
C2_10790C	C2_10790C	975.869	-0.560041	0.123576	-4.53196	5.84e-06	2.36e-05	down-regulated
C2_01780W	MSB2	1811.97	-0.559521	0.119992	-4.66298	3.12e-06	1.32e-05	down-regulated
CR_09610C	CR_09610C	336.918	-0.559164	0.181667	-3.07796	0.00208422	0.0050566	down-regulated
C1_03610C	IMP1	894.518	-0.559107	0.111528	-5.01315	5.35e-07	2.52e-06	down-regulated
C4_03150W	C4_03150W	864.712	-0.558684	0.117465	-4.75619	1.97e-06	8.56e-06	down-regulated
C2_06830C	FHL1	1214.4	-0.558007	0.107035	-5.21333	1.85e-07	9.49e-07	down-regulated
C3_07650C	C3_07650C	338.931	-0.557959	0.149015	-3.74432	0.000180881	0.000548888	down-regulated
C1_11900C	C1_11900C	453.361	-0.557592	0.131043	-4.25502	2.09e-05	7.64e-05	down-regulated
C4_04510W	C4_04510W	1559.78	-0.557584	0.101525	-5.49207	3.97e-08	2.24e-07	down-regulated
C3_06400C	C3_06400C	1263	-0.557427	0.118197	-4.71607	2.4e-06	1.03e-05	down-regulated
C2_01520W	PPE1	674.466	-0.556437	0.1144	-4.86394	1.15e-06	5.17e-06	down-regulated
C2_07450C	RCL1	2601	-0.556194	0.0999138	-5.56674	2.6e-08	1.51e-07	down-regulated
C1_02960C	C1_02960C	1288.75	-0.55617	0.0965305	-5.76159	8.33e-09	5.22e-08	down-regulated
C1_09970C	PDC2	957.757	-0.554444	0.114574	-4.8392	1.3e-06	5.78e-06	down-regulated
CR_03720W	TAL1	32282.4	-0.554371	0.0759933	-7.295	2.99e-13	3.12e-12	down-regulated
C4_05010W	C4_05010W	2155.6	-0.552862	0.0861385	-6.4183	1.38e-10	1.09e-09	down-regulated
C3_06470W	AAF1	559.853	-0.55283	0.124973	-4.42359	9.71e-06	3.79e-05	down-regulated
C4_05570C	TUB4	913.692	-0.552797	0.112163	-4.9285	8.29e-07	3.81e-06	down-regulated
C3_00190W	C3_00190W	198.238	-0.552225	0.193331	-2.85637	0.00428511	0.0096995	down-regulated
CR_00410W	RTT109	873.829	-0.551853	0.105706	-5.22063	1.78e-07	9.14e-07	down-regulated
C7_03180C	HHO1	10597.3	-0.551769	0.133703	-4.12683	3.68e-05	0.000127981	down-regulated
C2_05080C	C2_05080C	516.115	-0.551301	0.139724	-3.94564	7.96e-05	0.000260623	down-regulated
C4_03550W	RAD2	785.632	-0.551233	0.127564	-4.32122	1.55e-05	5.83e-05	down-regulated
CR_10630W	CR_10630W	322.769	-0.550599	0.157208	-3.50235	0.000461169	0.00130164	down-regulated
C1_02750C	RSC2	4487.36	-0.549844	0.0870663	-6.31523	2.7e-10	2.06e-09	down-regulated
C3_00860W	CSE4	1379.1	-0.548368	0.10033	-5.46563	4.61e-08	2.57e-07	down-regulated
C3_03480C	ALT1	1520.42	-0.548255	0.0998572	-5.49038	4.01e-08	2.26e-07	down-regulated
CR_04560C	CR_04560C	1712.66	-0.547853	0.13173	-4.1589	3.2e-05	0.000112985	down-regulated
C4_03720C	C4_03720C	1996.6	-0.547648	0.0846429	-6.4701	9.79e-11	7.87e-10	down-regulated
C6_03150C	C6_03150C	568.688	-0.547578	0.123741	-4.42521	9.63e-06	3.77e-05	down-regulated
C4_05790W	C4_05790W	1162.74	-0.547021	0.0963253	-5.67889	1.36e-08	8.21e-08	down-regulated
C1_03770W	SKO1	706.417	-0.546557	0.128725	-4.24594	2.18e-05	7.91e-05	down-regulated
C4_06940C	C4_06940C	948.042	-0.546435	0.106659	-5.1232	3e-07	1.48e-06	down-regulated
C3_02120W	C3_02120W	1368.31	-0.545515	0.0951719	-5.73189	9.93e-09	6.14e-08	down-regulated
C4_04010W	C4_04010W	401.05	-0.54528	0.175332	-3.10998	0.001871	0.00458583	down-regulated
C1_01200W	STB5	1080.81	-0.545063	0.109444	-4.98028	6.35e-07	2.95e-06	down-regulated
C2_09100C	C2_09100C	1322.2	-0.544764	0.106833	-5.09922	3.41e-07	1.67e-06	down-regulated
C6_01870C	C6_01870C	513.807	-0.544448	0.141944	-3.83566	0.000125226	0.000392556	down-regulated
C4_00100C	C4_00100C	1280.11	-0.543875	0.0947674	-5.73905	9.52e-09	5.9e-08	down-regulated
C2_08070C	MRS4	2366.06	-0.542571	0.0950194	-5.71011	1.13e-08	6.94e-08	down-regulated
C4_00910C	C4_00910C	603.238	-0.542217	0.118262	-4.58486	4.54e-06	1.87e-05	down-regulated
CR_03160W	CR_03160W	372.576	-0.540304	0.140174	-3.85451	0.000115959	0.000366388	down-regulated
C2_05890C	IDP1	6160.6	-0.539816	0.0891161	-6.05744	1.38e-09	9.64e-09	down-regulated
C3_00890C	C3_00890C	683.811	-0.539001	0.149259	-3.61118	0.000304811	0.000886696	down-regulated
C4_05050C	PPG1	759.604	-0.538874	0.152984	-3.52242	0.000427628	0.00121385	down-regulated
C7_03350C	C7_03350C	1000.58	-0.538528	0.118336	-4.55085	5.34e-06	2.17e-05	down-regulated
C3_04860W	SFP1	1827.31	-0.53845	0.106191	-5.07059	3.97e-07	1.91e-06	down-regulated
C3_07630C	C3_07630C	1392.23	-0.538405	0.0956351	-5.62978	1.8e-08	1.07e-07	down-regulated
C2_06480W	C2_06480W	868.57	-0.537782	0.115606	-4.65186	3.29e-06	1.38e-05	down-regulated
C3_00280C	ULP3	841.942	-0.537644	0.128759	-4.17557	2.97e-05	0.000105391	down-regulated
C1_09270W	FGR43	374.197	-0.537633	0.186799	-2.87813	0.00400034	0.00912401	down-regulated
C6_00710W	C6_00710W	543.073	-0.535969	0.132337	-4.05004	5.12e-05	0.00017325	down-regulated
CR_00360C	LEU1	6664.88	-0.535751	0.0759546	-7.05357	1.74e-12	1.68e-11	down-regulated
C1_09260C	PTC1	1947.05	-0.534368	0.0886535	-6.0276	1.66e-09	1.14e-08	down-regulated
CR_08540C	SSY5	1293.47	-0.533113	0.0927609	-5.74718	9.07e-09	5.64e-08	down-regulated
CR_06680C	CR_06680C	1773.45	-0.532203	0.0946855	-5.62074	1.9e-08	1.13e-07	down-regulated
CR_00850C	GSL2	1412.49	-0.532162	0.110253	-4.82672	1.39e-06	6.12e-06	down-regulated
CR_07120C	CR_07120C	471.8	-0.53095	0.146887	-3.61469	0.000300706	0.000875607	down-regulated
C6_04560W	C6_04560W	10558.8	-0.530593	0.0860523	-6.16594	7.01e-10	5.13e-09	down-regulated
CR_02460W	CR_02460W	755.428	-0.529793	0.119299	-4.44088	8.96e-06	3.52e-05	down-regulated
C2_01950C	AMN1	579.753	-0.529427	0.160097	-3.30691	0.000943298	0.00249294	down-regulated
C6_00160W	PGA48	1330.89	-0.529034	0.15895	-3.32832	0.000873726	0.00233176	down-regulated
C2_00730C	C2_00730C	1034.15	-0.527336	0.103004	-5.11955	3.06e-07	1.51e-06	down-regulated
C1_00600W	APC1	1288.1	-0.52697	0.0940498	-5.60309	2.11e-08	1.24e-07	down-regulated
C6_03270C	AYR2	684.693	-0.526849	0.143158	-3.6802	0.000233049	0.000694154	down-regulated
C6_03840C	SNQ2	2317.79	-0.52618	0.106964	-4.91921	8.69e-07	3.98e-06	down-regulated
C2_01200C	REG1	4172.9	-0.526008	0.0822674	-6.39388	1.62e-10	1.26e-09	down-regulated
C1_03070C	ORC1	2107.53	-0.523881	0.0973909	-5.37916	7.48e-08	4.03e-07	down-regulated
C6_04260C	C6_04260C	532.533	-0.523598	0.126399	-4.14242	3.44e-05	0.00012028	down-regulated
C4_05640C	C4_05640C	1220.3	-0.522716	0.0937704	-5.57443	2.48e-08	1.45e-07	down-regulated
C2_04200W	TBF1	1204.39	-0.522647	0.101854	-5.13131	2.88e-07	1.43e-06	down-regulated
C1_09120W	IPT1	910.897	-0.52194	0.11162	-4.67604	2.92e-06	1.24e-05	down-regulated
CR_06090W	CR_06090W	1492.7	-0.521799	0.105509	-4.94554	7.59e-07	3.51e-06	down-regulated
C2_08640C	PST2	364.176	-0.521074	0.145432	-3.58294	0.00033975	0.000979752	down-regulated
C4_05740C	C4_05740C	2062.63	-0.520984	0.0996289	-5.22924	1.7e-07	8.75e-07	down-regulated
C2_04180C	C2_04180C	951.212	-0.520633	0.118477	-4.39437	1.11e-05	4.27e-05	down-regulated
C1_13860C	GND1	66581.1	-0.519826	0.0681238	-7.63061	2.34e-14	2.77e-13	down-regulated
C1_02890C	C1_02890C	497.685	-0.519235	0.133387	-3.89269	9.91e-05	0.000318802	down-regulated
C6_00880W	PEX7	1258.72	-0.519193	0.0976421	-5.31731	1.05e-07	5.56e-07	down-regulated
C1_11300C	C1_11300C	863.697	-0.519014	0.107032	-4.84916	1.24e-06	5.53e-06	down-regulated
C3_03810W	RAD53	1156.05	-0.518742	0.107053	-4.84565	1.26e-06	5.61e-06	down-regulated
C2_10760C	C2_10760C	2184.55	-0.518673	0.0897497	-5.7791	7.51e-09	4.72e-08	down-regulated
C6_00620W	FCA1	2228.61	-0.517967	0.122337	-4.23394	2.3e-05	8.32e-05	down-regulated
C4_01420W	C4_01420W	354.869	-0.51772	0.166579	-3.10795	0.0018839	0.00460988	down-regulated
C2_02700C	C2_02700C	535.204	-0.516826	0.133825	-3.86194	0.000112488	0.000357119	down-regulated
C1_03790C	C1_03790C	8101.19	-0.516646	0.0974362	-5.30241	1.14e-07	6e-07	down-regulated
C2_00360C	C2_00360C	7805.68	-0.516208	0.0724015	-7.1298	1.01e-12	9.85e-12	down-regulated
C2_00090W	C2_00090W	707.409	-0.51458	0.123773	-4.15744	3.22e-05	0.00011364	down-regulated
CR_06780W	CR_06780W	1223.08	-0.514518	0.122278	-4.20776	2.58e-05	9.27e-05	down-regulated
C7_01790C	RPL5	101158	-0.512915	0.0933378	-5.49526	3.9e-08	2.2e-07	down-regulated
C1_10710C	C1_10710C	531.833	-0.512804	0.14584	-3.51622	0.000437742	0.00124079	down-regulated
C4_00950C	C4_00950C	524.739	-0.511308	0.140507	-3.63902	0.000273673	0.000803436	down-regulated
C4_04810C	C4_04810C	1070.88	-0.51018	0.104196	-4.89636	9.76e-07	4.44e-06	down-regulated
CR_04330W	CR_04330W	681.206	-0.509929	0.127508	-3.99918	6.36e-05	0.000211807	down-regulated
CR_07240C	CLG1	4076.71	-0.509726	0.0879702	-5.7943	6.86e-09	4.34e-08	down-regulated
C4_05650W	C4_05650W	1313.73	-0.509229	0.10195	-4.99486	5.89e-07	2.75e-06	down-regulated
C2_00490W	C2_00490W	1908.07	-0.507999	0.0998635	-5.08693	3.64e-07	1.77e-06	down-regulated
C4_07100C	C4_07100C	2272.95	-0.507952	0.0909223	-5.58666	2.31e-08	1.35e-07	down-regulated
C1_01270W	CTA9	1310.59	-0.507701	0.0921278	-5.51083	3.57e-08	2.03e-07	down-regulated
C3_00160C	C3_00160C	2561.81	-0.50736	0.0858834	-5.90755	3.47e-09	2.28e-08	down-regulated
CR_03700C	CR_03700C	700.386	-0.506153	0.138125	-3.66445	0.000247875	0.000735025	down-regulated
C4_06790W	C4_06790W	1616.14	-0.505857	0.0910698	-5.55461	2.78e-08	1.61e-07	down-regulated
CR_06540W	KIP1	519.447	-0.504991	0.14103	-3.58074	0.000342623	0.000986608	down-regulated
C2_10870W	C2_10870W	932.465	-0.504028	0.111989	-4.50071	6.77e-06	2.71e-05	down-regulated
C1_01000C	C1_01000C	823.638	-0.503881	0.104991	-4.79926	1.59e-06	6.99e-06	down-regulated
C2_09730C	IPK2	637.226	-0.503797	0.118899	-4.23719	2.26e-05	8.22e-05	down-regulated
C4_07070W	CTA6	717.72	-0.503651	0.113623	-4.43264	9.31e-06	3.66e-05	down-regulated
C3_06290W	C3_06290W	1021.1	-0.503315	0.106853	-4.71034	2.47e-06	1.06e-05	down-regulated
C2_07470W	YCS4	2479.96	-0.502843	0.0894933	-5.61878	1.92e-08	1.14e-07	down-regulated
C1_11640C	DPP2	1080.84	-0.502565	0.110729	-4.5387	5.66e-06	2.29e-05	down-regulated
C1_00960C	SET1	934.649	-0.50087	0.135484	-3.69691	0.000218243	0.000651765	down-regulated
C4_03990C	C4_03990C	299.238	-0.500637	0.1551	-3.22784	0.00124731	0.00320705	down-regulated
CR_10550W	DRS1	3258.07	-0.49989	0.0879499	-5.6838	1.32e-08	7.99e-08	down-regulated
CR_04160C	CR_04160C	1844.57	-0.499628	0.0986936	-5.06242	4.14e-07	1.99e-06	down-regulated
C4_05530W	FGR6-10	550.349	-0.499388	0.130955	-3.81343	0.00013705	0.000426046	down-regulated
C2_06390C	IMH3	32408	-0.499365	0.0696011	-7.17468	7.25e-13	7.23e-12	down-regulated
C2_05680W	COG4	1422.61	-0.499356	0.0905927	-5.5121	3.55e-08	2.02e-07	down-regulated
C3_06160C	C3_06160C	2011.1	-0.499333	0.107458	-4.64678	3.37e-06	1.42e-05	down-regulated
C2_02200W	ZRC1	1914.66	-0.499038	0.0928043	-5.37732	7.56e-08	4.07e-07	down-regulated
C1_14450C	C1_14450C	5551.54	-0.498585	0.0854388	-5.83559	5.36e-09	3.46e-08	down-regulated
C3_04070C	CDR11	806.516	-0.49845	0.12909	-3.86128	0.000112796	0.000357716	down-regulated
C4_06090C	C4_06090C	846.26	-0.497653	0.112979	-4.40483	1.06e-05	4.1e-05	down-regulated
CR_09730C	SSF1	1139.62	-0.497285	0.129752	-3.83259	0.000126804	0.000397083	down-regulated
C1_10540C	C1_10540C	667.367	-0.497096	0.118954	-4.17888	2.93e-05	0.000104053	down-regulated
C3_06370C	C3_06370C	2547.07	-0.496527	0.103112	-4.8154	1.47e-06	6.47e-06	down-regulated
C4_05760W	CGT1	1340.4	-0.495935	0.0938238	-5.28581	1.25e-07	6.52e-07	down-regulated
C3_00100W	C3_00100W	566.783	-0.495471	0.119924	-4.13156	3.6e-05	0.000125595	down-regulated
CR_05450C	CR_05450C	1551.85	-0.495432	0.106889	-4.63502	3.57e-06	1.49e-05	down-regulated
CR_07510W	CR_07510W	453.538	-0.495165	0.159693	-3.10073	0.00193044	0.00471412	down-regulated
C4_07190W	SEC10	3727.26	-0.494624	0.0776805	-6.36741	1.92e-10	1.48e-09	down-regulated
C3_06150W	C3_06150W	799.37	-0.494496	0.130697	-3.78354	0.000154612	0.000473742	down-regulated
C4_07250C	TLO10	3210.25	-0.493253	0.0852587	-5.78537	7.24e-09	4.56e-08	down-regulated
C2_02580W	C2_02580W	566.695	-0.492378	0.136588	-3.60484	0.000312348	0.000906414	down-regulated
C1_05360C	C1_05360C	1631.81	-0.492215	0.111475	-4.41546	1.01e-05	3.92e-05	down-regulated
C6_02310W	C6_02310W	894.709	-0.491474	0.108254	-4.54002	5.62e-06	2.28e-05	down-regulated
CR_08490W	TSR1	4395.07	-0.491389	0.0861258	-5.70548	1.16e-08	7.12e-08	down-regulated
C1_11750W	AVT4	485.83	-0.490619	0.137703	-3.56289	0.000366795	0.00105266	down-regulated
C3_04940W	C3_04940W	1098.21	-0.490176	0.100778	-4.86392	1.15e-06	5.17e-06	down-regulated
CR_01670W	CR_01670W	501.331	-0.489872	0.125937	-3.8898	0.000100325	0.000321923	down-regulated
C1_00230C	BFA1	888.874	-0.48969	0.129261	-3.78839	0.000151629	0.000465557	down-regulated
C2_05670C	C2_05670C	552.54	-0.489174	0.125861	-3.88661	0.000101654	0.000325489	down-regulated
C7_01520W	FLU1	3375.55	-0.489097	0.106124	-4.60873	4.05e-06	1.68e-05	down-regulated
CR_09200C	UGA33	457.642	-0.488882	0.133321	-3.66695	0.000245465	0.000728595	down-regulated
CR_04280C	CR_04280C	1096.48	-0.487922	0.110217	-4.42691	9.56e-06	3.74e-05	down-regulated
CR_08680C	CR_08680C	1347.05	-0.487799	0.105392	-4.6284	3.69e-06	1.54e-05	down-regulated
C2_10080W	RAP1	1137.89	-0.487329	0.0998953	-4.8784	1.07e-06	4.83e-06	down-regulated
CR_04240C	CR_04240C	4629.11	-0.487232	0.0904199	-5.38855	7.1e-08	3.85e-07	down-regulated
C2_07960C	NSA1	1647.12	-0.486164	0.112868	-4.30737	1.65e-05	6.16e-05	down-regulated
C1_09730W	DAM1	696.936	-0.485952	0.133043	-3.65258	0.000259617	0.000765657	down-regulated
C3_06070C	PBS2	4298.02	-0.485626	0.0902316	-5.382	7.37e-08	3.97e-07	down-regulated
C6_01590W	C6_01590W	2250.94	-0.48531	0.0922746	-5.25941	1.45e-07	7.49e-07	down-regulated
C4_04720W	C4_04720W	3862.97	-0.485267	0.0829106	-5.85289	4.83e-09	3.12e-08	down-regulated
C6_00700C	C6_00700C	615.121	-0.484917	0.127478	-3.80391	0.000142428	0.000440018	down-regulated
CR_08070W	PTP1	2288.16	-0.484482	0.094004	-5.15384	2.55e-07	1.28e-06	down-regulated
C1_03100W	TCB3	4759.17	-0.484369	0.0815604	-5.93878	2.87e-09	1.91e-08	down-regulated
C1_08120W	BUD6	1772.51	-0.483465	0.0937802	-5.1553	2.53e-07	1.27e-06	down-regulated
C3_06340W	HNT2	369.868	-0.483386	0.141741	-3.41033	0.000648833	0.0017827	down-regulated
C6_01820C	FPG1	1133.65	-0.483198	0.107273	-4.50439	6.66e-06	2.67e-05	down-regulated
CR_00160C	CR_00160C	945.589	-0.482365	0.134682	-3.58151	0.000341611	0.000984169	down-regulated
CR_05760C	CR_05760C	854.362	-0.481405	0.129529	-3.71659	0.000201932	0.000607523	down-regulated
C3_04410C	C3_04410C	3253.11	-0.48132	0.0867879	-5.54593	2.92e-08	1.69e-07	down-regulated
C4_04710W	GYP1	1436.41	-0.48058	0.1045	-4.59886	4.25e-06	1.75e-05	down-regulated
C1_02870W	YPT7	867.995	-0.480525	0.102766	-4.67593	2.93e-06	1.24e-05	down-regulated
C6_03580W	CCZ1	294.768	-0.479297	0.157566	-3.04188	0.00235106	0.00563764	down-regulated
C1_06760C	C1_06760C	1552.94	-0.478315	0.117626	-4.06639	4.77e-05	0.000162359	down-regulated
C1_09790C	C1_09790C	1093.68	-0.477888	0.105837	-4.51531	6.32e-06	2.54e-05	down-regulated
C4_06190C	MPH1	687.956	-0.477319	0.149036	-3.2027	0.00136146	0.0034648	down-regulated
C1_06560W	C1_06560W	634.669	-0.476584	0.120312	-3.96124	7.46e-05	0.000245038	down-regulated
C2_01310W	C2_01310W	488.267	-0.475871	0.150999	-3.15148	0.00162448	0.00403454	down-regulated
C1_01290C	C1_01290C	369.631	-0.475429	0.161015	-2.9527	0.00315007	0.00736453	down-regulated
C6_00690W	C6_00690W	392.941	-0.475352	0.140716	-3.37811	0.000729864	0.00198021	down-regulated
C4_02400C	C4_02400C	606.367	-0.475299	0.131786	-3.6066	0.000310239	0.00090117	down-regulated
C3_04750W	C3_04750W	381.582	-0.474602	0.164138	-2.89148	0.00383429	0.00879562	down-regulated
C1_14340C	RIM101	3760.58	-0.474522	0.0856541	-5.53998	3.03e-08	1.74e-07	down-regulated
C1_03760C	STR2	2151.28	-0.474364	0.0933951	-5.07911	3.79e-07	1.83e-06	down-regulated
C1_13640W	CUP2	1398.73	-0.47346	0.102404	-4.62344	3.77e-06	1.58e-05	down-regulated
C1_00160C	C1_00160C	21132.3	-0.473441	0.0867759	-5.4559	4.87e-08	2.7e-07	down-regulated
C1_10860C	ADA2	733.483	-0.472838	0.113949	-4.14956	3.33e-05	0.000117068	down-regulated
C4_04460C	SAK1	1767.43	-0.472423	0.101136	-4.67117	2.99e-06	1.27e-05	down-regulated
CR_08330W	CR_08330W	832.125	-0.471095	0.119423	-3.94477	7.99e-05	0.000261361	down-regulated
C2_03040W	PLC2	1486.8	-0.47071	0.137381	-3.42632	0.000611817	0.00169091	down-regulated
C2_09490W	PHO13	554.737	-0.470566	0.136756	-3.44091	0.00057977	0.00160978	down-regulated
CR_07200W	CR_07200W	566.839	-0.470452	0.129166	-3.64223	0.000270287	0.000793994	down-regulated
CR_10410C	CR_10410C	2324.35	-0.469572	0.0869496	-5.40051	6.65e-08	3.61e-07	down-regulated
C2_00600C	C2_00600C	1757.13	-0.46942	0.0961286	-4.88326	1.04e-06	4.72e-06	down-regulated
C3_06390W	C3_06390W	1532.31	-0.468938	0.108874	-4.30716	1.65e-05	6.16e-05	down-regulated
C3_00570C	C3_00570C	1751.24	-0.467878	0.0958587	-4.88092	1.06e-06	4.77e-06	down-regulated
C2_10860C	C2_10860C	9639.88	-0.467334	0.0755074	-6.18925	6.05e-10	4.46e-09	down-regulated
C5_01800C	HIP1	1796.94	-0.467044	0.0899639	-5.19147	2.09e-07	1.06e-06	down-regulated
C3_06380W	NSA2	2046.77	-0.466553	0.107211	-4.35172	1.35e-05	5.11e-05	down-regulated
C6_00400C	C6_00400C	693.369	-0.465449	0.115277	-4.03765	5.4e-05	0.000181725	down-regulated
C1_03630W	C1_03630W	685.202	-0.465021	0.129506	-3.59072	0.000329764	0.000952793	down-regulated
C3_00690C	SWD1	946.718	-0.464702	0.115291	-4.03067	5.56e-05	0.000186997	down-regulated
C2_01260W	C2_01260W	900.596	-0.464368	0.117047	-3.96735	7.27e-05	0.000239235	down-regulated
C6_01710C	PTK2	1583.65	-0.463947	0.0929557	-4.99106	6e-07	2.8e-06	down-regulated
C1_04530C	C1_04530C	1258.78	-0.46301	0.100154	-4.62297	3.78e-06	1.58e-05	down-regulated
C6_00820W	SUN41	12739	-0.462347	0.0760604	-6.07868	1.21e-09	8.57e-09	down-regulated
CR_03570C	YVH1	802.096	-0.461627	0.126006	-3.66354	0.000248756	0.000736899	down-regulated
CR_10620C	BPL1	2328.36	-0.461518	0.0901785	-5.11783	3.09e-07	1.52e-06	down-regulated
CR_08550W	CR_08550W	3175.04	-0.460872	0.085531	-5.38836	7.11e-08	3.85e-07	down-regulated
C1_13730C	DIM1	644.555	-0.460379	0.115864	-3.97346	7.08e-05	0.000234212	down-regulated
C4_00700C	C4_00700C	1169.9	-0.459622	0.10773	-4.26644	1.99e-05	7.3e-05	down-regulated
C1_02320C	C1_02320C	1838.87	-0.459234	0.0945528	-4.85691	1.19e-06	5.34e-06	down-regulated
C4_02060C	TFG1	3754.19	-0.458231	0.0857446	-5.34414	9.08e-08	4.85e-07	down-regulated
C2_07950W	SEH1	2066.79	-0.457665	0.108244	-4.22807	2.36e-05	8.52e-05	down-regulated
CR_00370W	CR_00370W	1529.72	-0.45643	0.104531	-4.36644	1.26e-05	4.8e-05	down-regulated
C2_04930C	CRK1	1428.77	-0.455595	0.102053	-4.46429	8.03e-06	3.18e-05	down-regulated
C2_06600W	SKY2	1078.36	-0.455306	0.117837	-3.86388	0.000111602	0.000354682	down-regulated
C1_08210C	MLT1	5184.06	-0.454931	0.0786622	-5.78336	7.32e-09	4.61e-08	down-regulated
C2_04330C	C2_04330C	610.522	-0.454337	0.126549	-3.59021	0.000330411	0.000954201	down-regulated
C3_02630C	C3_02630C	966.463	-0.453582	0.1195	-3.79567	0.000147247	0.000453266	down-regulated
CR_08160W	PTC5	2630.7	-0.45258	0.0861896	-5.25098	1.51e-07	7.81e-07	down-regulated
C4_05970W	C4_05970W	1139.74	-0.45252	0.110739	-4.08635	4.38e-05	0.000150382	down-regulated
C1_13030C	C1_13030C	5002.03	-0.4522	0.0778461	-5.8089	6.29e-09	4.02e-08	down-regulated
C1_10420C	C1_10420C	622.743	-0.451543	0.121442	-3.71817	0.00020067	0.000604031	down-regulated
C1_08860C	C1_08860C	871.282	-0.451308	0.103742	-4.3503	1.36e-05	5.14e-05	down-regulated
C3_04690C	C3_04690C	489.529	-0.451113	0.130738	-3.45052	0.000559498	0.00155592	down-regulated
C3_04740C	C3_04740C	548.402	-0.450964	0.137039	-3.29077	0.000999144	0.00262314	down-regulated
C3_05320W	C3_05320W	1224.92	-0.450673	0.126741	-3.55585	0.000376753	0.00107865	down-regulated
C1_07400C	C1_07400C	584.962	-0.450475	0.145811	-3.08944	0.00200532	0.0048807	down-regulated
C1_05390C	C1_05390C	1940.4	-0.448223	0.089315	-5.01845	5.21e-07	2.46e-06	down-regulated
C2_03050W	SHE9	860.17	-0.448068	0.111468	-4.01969	5.83e-05	0.000195277	down-regulated
C2_03460C	C2_03460C	1326.04	-0.447806	0.0934841	-4.79018	1.67e-06	7.28e-06	down-regulated
CR_01620C	MET6	43445.7	-0.446838	0.0734438	-6.08409	1.17e-09	8.32e-09	down-regulated
C2_03360W	C2_03360W	3942.79	-0.446655	0.0874311	-5.10865	3.24e-07	1.59e-06	down-regulated
C1_05980W	C1_05980W	780.524	-0.446547	0.118278	-3.77539	0.000159759	0.000488511	down-regulated
CR_08860W	PDK2	838.73	-0.446539	0.113121	-3.94745	7.9e-05	0.000258881	down-regulated
C2_02090W	C2_02090W	1134.64	-0.44629	0.101294	-4.40588	1.05e-05	4.08e-05	down-regulated
C3_01190C	C3_01190C	1058.2	-0.446114	0.13038	-3.42165	0.000622423	0.00171864	down-regulated
C2_07210C	TPK2	3437.79	-0.445967	0.0804208	-5.54542	2.93e-08	1.7e-07	down-regulated
C1_01840C	C1_01840C	668.555	-0.445928	0.136131	-3.27571	0.00105396	0.00274773	down-regulated
C3_03650W	HBR3	2023.59	-0.445139	0.107159	-4.15402	3.27e-05	0.000115083	down-regulated
C2_03540W	RAD32	1372.23	-0.444638	0.100416	-4.42795	9.51e-06	3.73e-05	down-regulated
C4_04930C	C4_04930C	360.633	-0.443983	0.149955	-2.96078	0.00306866	0.0071939	down-regulated
C4_04280C	C4_04280C	424.287	-0.443379	0.146933	-3.01755	0.00254823	0.00605941	down-regulated
CR_08170C	CR_08170C	1167.12	-0.443327	0.111106	-3.99013	6.6e-05	0.000219565	down-regulated
CR_08370W	GSH2	3652.79	-0.443247	0.0925049	-4.79161	1.65e-06	7.24e-06	down-regulated
C3_03710W	CCC1	3242.74	-0.44301	0.100662	-4.40098	1.08e-05	4.16e-05	down-regulated
CR_05630W	DBP8	1342.92	-0.442868	0.103984	-4.25901	2.05e-05	7.53e-05	down-regulated
C4_02040W	C4_02040W	710.822	-0.44243	0.133429	-3.31585	0.000913635	0.00242205	down-regulated
C1_08490W	C1_08490W	2736.4	-0.442346	0.0875264	-5.05386	4.33e-07	2.08e-06	down-regulated
CR_09980W	SPT7	1779.03	-0.442205	0.0892314	-4.95571	7.21e-07	3.33e-06	down-regulated
C1_02850W	C1_02850W	769.755	-0.441246	0.113215	-3.89741	9.72e-05	0.000312992	down-regulated
C4_03580W	C4_03580W	440.359	-0.441101	0.13614	-3.24006	0.00119504	0.00308462	down-regulated
C4_00380W	C4_00380W	3015.88	-0.441067	0.102431	-4.30598	1.66e-05	6.19e-05	down-regulated
CR_10820W	CR_10820W	2229.66	-0.440973	0.11109	-3.96953	7.2e-05	0.000237585	down-regulated
C2_06860W	LTE1	1013.54	-0.439978	0.108713	-4.04716	5.18e-05	0.00017529	down-regulated
C2_08990C	C2_08990C	836.142	-0.439831	0.109831	-4.00461	6.21e-05	0.000207463	down-regulated
C2_08000C	KRE30	19021.5	-0.439824	0.0767807	-5.72832	1.01e-08	6.26e-08	down-regulated
C4_05680W	PHO4	2739.33	-0.439728	0.0943023	-4.66296	3.12e-06	1.32e-05	down-regulated
C2_01020W	HGT6	12020	-0.439562	0.0783995	-5.6067	2.06e-08	1.21e-07	down-regulated
C1_06680W	VPS34	570.625	-0.438333	0.132695	-3.30331	0.000955497	0.00252072	down-regulated
CR_00540C	MDH1	3536.98	-0.437908	0.0815115	-5.37235	7.77e-08	4.18e-07	down-regulated
C7_01100C	C7_01100C	536.761	-0.437534	0.14475	-3.0227	0.00250533	0.00596449	down-regulated
C6_01890C	C6_01890C	1707.23	-0.436891	0.107109	-4.07895	4.52e-05	0.000154712	down-regulated
C3_04630W	C3_04630W	756.456	-0.436806	0.112868	-3.87008	0.000108801	0.000346332	down-regulated
C2_03300W	HEM2	4128.29	-0.434003	0.082085	-5.28724	1.24e-07	6.48e-07	down-regulated
C2_05940C	VPS33	593.717	-0.433318	0.12609	-3.43659	0.000589091	0.00163339	down-regulated
C2_01070W	C2_01070W	4046.48	-0.433253	0.0792199	-5.46899	4.53e-08	2.52e-07	down-regulated
C4_04160W	C4_04160W	3934.28	-0.432697	0.098746	-4.38192	1.18e-05	4.49e-05	down-regulated
C1_01240W	IFD3	560.605	-0.432574	0.139917	-3.09164	0.00199054	0.00484901	down-regulated
C3_05900W	C3_05900W	705.168	-0.432328	0.124918	-3.46089	0.000538398	0.00150259	down-regulated
C3_03860W	C3_03860W	545.871	-0.430418	0.136206	-3.16005	0.00157744	0.00393735	down-regulated
C3_06650C	TAF60	1537.33	-0.430291	0.0927308	-4.64022	3.48e-06	1.46e-05	down-regulated
CR_07960C	TRK1	1267.08	-0.430158	0.115229	-3.73308	0.000189154	0.000571868	down-regulated
C1_04190C	BST1	921.867	-0.429788	0.106734	-4.02673	5.66e-05	0.000189836	down-regulated
CR_03250C	CR_03250C	1780.35	-0.429308	0.0952737	-4.50605	6.6e-06	2.65e-05	down-regulated
C2_10310C	KIP2	696.586	-0.428971	0.147036	-2.91745	0.00352907	0.00815808	down-regulated
CR_02140W	RSR1	2484.89	-0.428946	0.0964639	-4.4467	8.72e-06	3.43e-05	down-regulated
C3_03550C	ULP1	675.464	-0.428365	0.113778	-3.76492	0.000166603	0.000507879	down-regulated
C3_04360W	C3_04360W	1206.07	-0.428333	0.105318	-4.06706	4.76e-05	0.000161989	down-regulated
CR_10720W	HMI1	675.455	-0.427504	0.117493	-3.63855	0.000274175	0.000804229	down-regulated
C1_05610W	C1_05610W	996.769	-0.427024	0.102958	-4.14756	3.36e-05	0.000117958	down-regulated
C3_06760W	C3_06760W	1459.12	-0.426822	0.104381	-4.08908	4.33e-05	0.000148709	down-regulated
C4_00140C	HIS4	11638.4	-0.426246	0.080765	-5.27761	1.31e-07	6.8e-07	down-regulated
C1_08230C	PLB5	756.611	-0.425623	0.128397	-3.31488	0.000916811	0.00242831	down-regulated
CR_01540W	SAS3	639.575	-0.425167	0.119386	-3.56128	0.000369047	0.00105862	down-regulated
C4_06600W	TOP2	2515.4	-0.424901	0.0961378	-4.41971	9.88e-06	3.85e-05	down-regulated
C2_05850C	C2_05850C	913.392	-0.424706	0.11063	-3.83896	0.000123555	0.000388131	down-regulated
CR_04390C	CR_04390C	1341.36	-0.424646	0.105755	-4.01537	5.94e-05	0.000198666	down-regulated
C2_02740C	HPT1	8419.33	-0.42361	0.0833199	-5.08414	3.69e-07	1.79e-06	down-regulated
C1_10690W	C1_10690W	1537.49	-0.423527	0.110477	-3.83361	0.000126274	0.000395633	down-regulated
C2_00330C	HIR1	2649.2	-0.423029	0.0815958	-5.18445	2.17e-07	1.1e-06	down-regulated
C2_03620W	IFK2	571.258	-0.422937	0.118444	-3.57077	0.000355939	0.00102298	down-regulated
C1_09080C	PGA6	3924.1	-0.422457	0.0868903	-4.86196	1.16e-06	5.21e-06	down-regulated
C1_03230C	ARX1	5947.46	-0.422362	0.0830985	-5.08267	3.72e-07	1.8e-06	down-regulated
CR_03340C	CR_03340C	628.866	-0.422139	0.127147	-3.32008	0.000899902	0.002392	down-regulated
C2_10820C	C2_10820C	1868.7	-0.421874	0.107896	-3.91002	9.23e-05	0.000298703	down-regulated
C4_05230C	C4_05230C	523.591	-0.421226	0.142601	-2.95389	0.00313798	0.00734202	down-regulated
C4_06020C	C4_06020C	733.427	-0.421084	0.113306	-3.71636	0.000202115	0.000607769	down-regulated
C2_09010W	STB3	641.927	-0.420686	0.113539	-3.70521	0.000211218	0.000632595	down-regulated
CR_00100C	EPL1	3249.77	-0.420618	0.0891986	-4.71552	2.41e-06	1.03e-05	down-regulated
C1_06600W	C1_06600W	7427.79	-0.42053	0.0792271	-5.30791	1.11e-07	5.83e-07	down-regulated
C6_02090C	C6_02090C	674.056	-0.419535	0.124448	-3.37118	0.000748473	0.00202552	down-regulated
C2_10810W	C2_10810W	1393.76	-0.419318	0.115881	-3.6185	0.000296311	0.000863791	down-regulated
C2_07170C	AFT2	402.104	-0.419119	0.141831	-2.95506	0.00312605	0.00731982	down-regulated
C3_04590W	C3_04590W	11161.3	-0.418974	0.0807883	-5.18607	2.15e-07	1.09e-06	down-regulated
C1_14000C	DOA4	1274.89	-0.418726	0.0994279	-4.21136	2.54e-05	9.14e-05	down-regulated
C2_07430C	C2_07430C	666.552	-0.417453	0.122213	-3.41577	0.000636024	0.00175134	down-regulated
C2_08240W	ORF298	1865.58	-0.417003	0.0873978	-4.77132	1.83e-06	7.96e-06	down-regulated
CR_10240W	UTP5	3391.14	-0.416631	0.100389	-4.15016	3.32e-05	0.000116831	down-regulated
C2_05520W	C2_05520W	1532.19	-0.416453	0.0932679	-4.46512	8e-06	3.17e-05	down-regulated
C2_08500W	RSP5	3366.44	-0.416422	0.0880751	-4.72803	2.27e-06	9.77e-06	down-regulated
C1_09860C	TFA1	1626.28	-0.41642	0.094759	-4.39452	1.11e-05	4.27e-05	down-regulated
C2_03990W	GCD7	3146.58	-0.416252	0.0935826	-4.44797	8.67e-06	3.42e-05	down-regulated
C2_10460C	C2_10460C	3298.96	-0.416236	0.0858292	-4.84959	1.24e-06	5.52e-06	down-regulated
C3_03830W	C3_03830W	1211.48	-0.415755	0.100636	-4.13128	3.61e-05	0.000125671	down-regulated
C4_00820W	C4_00820W	1168.88	-0.415092	0.101798	-4.07762	4.55e-05	0.000155512	down-regulated
CR_08420W	CR_08420W	1506.39	-0.414908	0.0941307	-4.40779	1.04e-05	4.05e-05	down-regulated
C4_04640C	GOA1	423.766	-0.414272	0.137534	-3.01215	0.00259403	0.00616094	down-regulated
CR_08660W	PRP8	2951.87	-0.413853	0.0839874	-4.92756	8.33e-07	3.82e-06	down-regulated
C2_01600C	CDC55	3647.01	-0.413608	0.079661	-5.19211	2.08e-07	1.06e-06	down-regulated
C2_08110W	RAD57	579.677	-0.413587	0.130768	-3.16276	0.0015628	0.00390569	down-regulated
C1_01820C	C1_01820C	784.594	-0.413054	0.122572	-3.36988	0.000752022	0.0020342	down-regulated
C1_03560C	SUA71	3988.12	-0.413019	0.0945211	-4.36959	1.24e-05	4.74e-05	down-regulated
C1_14280C	NPL3	17203.2	-0.412821	0.090194	-4.57703	4.72e-06	1.94e-05	down-regulated
C2_03020C	C2_03020C	1693.06	-0.412741	0.0986497	-4.18391	2.87e-05	0.000101961	down-regulated
C3_02130W	UTP4	2214.72	-0.411126	0.100416	-4.09423	4.24e-05	0.000145944	down-regulated
C3_02040C	C3_02040C	1035.08	-0.409866	0.129673	-3.16077	0.00157351	0.00392918	down-regulated
CR_09990W	CR_09990W	1377.56	-0.409668	0.105308	-3.89019	0.000100168	0.000321591	down-regulated
C2_03320W	CHK1	728.246	-0.409448	0.124089	-3.29963	0.000968111	0.00255062	down-regulated
CR_08180C	TRM9	2024.98	-0.409377	0.0926297	-4.41951	9.89e-06	3.86e-05	down-regulated
C3_04820C	SEC7	4254.7	-0.408741	0.0790049	-5.17362	2.3e-07	1.16e-06	down-regulated
C4_04100C	ECM1	710.279	-0.408559	0.130229	-3.13724	0.00170546	0.00421638	down-regulated
C2_00310W	C2_00310W	1628.95	-0.408219	0.106326	-3.83932	0.000123376	0.000387771	down-regulated
C1_12380C	WRS1	4880.29	-0.408034	0.081569	-5.00232	5.66e-07	2.65e-06	down-regulated
C3_03880C	PEP8	2171.3	-0.407767	0.0953735	-4.27548	1.91e-05	7.03e-05	down-regulated
C1_06420C	C1_06420C	662.238	-0.407622	0.14164	-2.87788	0.00400362	0.00912802	down-regulated
C1_03050W	C1_03050W	1076.04	-0.407518	0.0970336	-4.19976	2.67e-05	9.56e-05	down-regulated
C2_00420W	C2_00420W	788.561	-0.407265	0.110913	-3.67195	0.000240711	0.000715598	down-regulated
C3_00530C	C3_00530C	912.426	-0.406524	0.107264	-3.78994	0.000150682	0.000463124	down-regulated
CR_01240C	BOI2	2935.97	-0.406502	0.0933388	-4.35512	1.33e-05	5.04e-05	down-regulated
C2_09770C	INP51	791.829	-0.406148	0.121683	-3.33774	0.000844623	0.00226217	down-regulated
CR_03940W	CR_03940W	1130.13	-0.406052	0.11249	-3.60966	0.000306594	0.00089145	down-regulated
CR_10290C	CR_10290C	1956.11	-0.405647	0.0959528	-4.22756	2.36e-05	8.53e-05	down-regulated
C3_00170C	C3_00170C	4790.69	-0.405611	0.0861097	-4.7104	2.47e-06	1.06e-05	down-regulated
C3_01710C	PPT1	803.6	-0.405439	0.121688	-3.33178	0.000862923	0.00230808	down-regulated
C3_06720W	PRP5	965.387	-0.405205	0.108359	-3.73947	0.000184412	0.000558467	down-regulated
CR_01380W	CR_01380W	1276.32	-0.404965	0.107625	-3.76275	0.000168052	0.000511776	down-regulated
C6_03330C	C6_03330C	692.882	-0.404663	0.13153	-3.07659	0.00209382	0.00507577	down-regulated
C1_00500C	GLO1	7407	-0.403974	0.0842305	-4.79605	1.62e-06	7.09e-06	down-regulated
C1_04950C	RPM2	1339.8	-0.403847	0.125478	-3.21848	0.00128873	0.00330078	down-regulated
C4_07080C	C4_07080C	923.633	-0.403475	0.139759	-2.88694	0.00389012	0.00890661	down-regulated
C2_01530C	C2_01530C	3340.11	-0.403211	0.086937	-4.63797	3.52e-06	1.47e-05	down-regulated
C4_06160W	C4_06160W	474.299	-0.402935	0.136878	-2.94377	0.00324245	0.00755982	down-regulated
C4_00890W	ARO1	11789.2	-0.402414	0.0709861	-5.66891	1.44e-08	8.67e-08	down-regulated
CR_02350C	GEF2	1060.85	-0.402184	0.115985	-3.46755	0.00052523	0.00146789	down-regulated
C2_00440W	SAS2	589.268	-0.401619	0.12689	-3.16509	0.00155035	0.00387782	down-regulated
CR_07150W	GLK1	5759.84	-0.401383	0.107911	-3.71957	0.000199562	0.0006013	down-regulated
C1_02660C	MGM101	1615.68	-0.40125	0.0977951	-4.10296	4.08e-05	0.000140946	down-regulated
C2_10840W	RDH54	930.631	-0.401046	0.107743	-3.72224	0.000197461	0.000595872	down-regulated
C2_03000C	C2_03000C	859.13	-0.400812	0.119458	-3.35527	0.000792878	0.00213602	down-regulated
CR_04230W	CR_04230W	2034.67	-0.400652	0.115512	-3.46849	0.000523397	0.00146346	down-regulated
C1_00990C	NMA111	3516.04	-0.399172	0.0881889	-4.52633	6e-06	2.42e-05	down-regulated
C1_08390C	C1_08390C	2015.17	-0.398994	0.0905915	-4.40432	1.06e-05	4.1e-05	down-regulated
C7_01640W	LAT1	36617.2	-0.398177	0.0858155	-4.63992	3.49e-06	1.46e-05	down-regulated
C1_08020W	UBA2	2243.51	-0.398099	0.0842561	-4.72487	2.3e-06	9.91e-06	down-regulated
C1_09570W	C1_09570W	1210.54	-0.397652	0.0997569	-3.98621	6.71e-05	0.00022297	down-regulated
C4_00470C	C4_00470C	1683.51	-0.397628	0.0906752	-4.38519	1.16e-05	4.44e-05	down-regulated
C1_03450C	C1_03450C	2304.04	-0.397391	0.0938198	-4.23568	2.28e-05	8.27e-05	down-regulated
C3_01590W	C3_01590W	558.773	-0.396919	0.131242	-3.02432	0.00249191	0.00593966	down-regulated
C6_02590C	MOB1	1521.79	-0.396766	0.0966406	-4.10558	4.03e-05	0.000139762	down-regulated
CR_03330W	CR_03330W	843.16	-0.396674	0.118767	-3.33994	0.000837953	0.00224632	down-regulated
C2_07880W	APM4	921.12	-0.39527	0.111734	-3.53761	0.000403762	0.00115102	down-regulated
C4_02000C	RGA2	1348.8	-0.394698	0.126632	-3.11689	0.00182767	0.00448882	down-regulated
C3_03540W	C3_03540W	1150.36	-0.394635	0.0972702	-4.0571	4.97e-05	0.000168475	down-regulated
CR_05800C	CR_05800C	1181.87	-0.394518	0.119009	-3.31502	0.00091636	0.00242819	down-regulated
C2_02640C	BNA32	574.717	-0.394371	0.130355	-3.02537	0.00248332	0.0059239	down-regulated
C3_02460C	PHA2	814.494	-0.394247	0.104667	-3.76666	0.000165443	0.000504858	down-regulated
C2_08140C	PHM7	7449.71	-0.393967	0.0731428	-5.38627	7.19e-08	3.88e-07	down-regulated
C2_07040W	C2_07040W	686.789	-0.392897	0.123842	-3.17257	0.00151097	0.00379201	down-regulated
C4_05260W	C4_05260W	764.23	-0.392721	0.135266	-2.90333	0.00369212	0.00850212	down-regulated
CR_08120C	DCP2	5278.88	-0.39251	0.0802519	-4.89098	1e-06	4.55e-06	down-regulated
C2_09430W	RPL3	227509	-0.39242	0.0897751	-4.37115	1.24e-05	4.71e-05	down-regulated
C1_05090W	TRY2	834.391	-0.391668	0.120279	-3.25633	0.00112862	0.00292706	down-regulated
C4_00430W	MEP2	509.242	-0.391552	0.123384	-3.17344	0.00150646	0.00378547	down-regulated
CR_06710C	GCN5	1152.19	-0.391304	0.101329	-3.86173	0.000112587	0.000357242	down-regulated
C4_02720C	C4_02720C	554.234	-0.390099	0.121872	-3.20089	0.00137005	0.0034837	down-regulated
C2_07260C	DQD1	3104.49	-0.389105	0.109519	-3.55285	0.00038108	0.00109	down-regulated
C3_05570W	QDR2	1114.89	-0.388404	0.11912	-3.2606	0.00111177	0.00288839	down-regulated
C1_05320C	C1_05320C	665.555	-0.388192	0.118558	-3.27428	0.00105932	0.00275932	down-regulated
C3_07900C	C3_07900C	846.23	-0.387692	0.110505	-3.50836	0.000450875	0.00127499	down-regulated
C4_02850W	C4_02850W	2854.73	-0.387571	0.0858	-4.51715	6.27e-06	2.52e-05	down-regulated
C4_00600C	MUC1	1352.01	-0.387552	0.0984587	-3.93619	8.28e-05	0.000270287	down-regulated
C2_00570W	RSC58	2880.48	-0.387355	0.0891685	-4.34409	1.4e-05	5.27e-05	down-regulated
C1_02900C	C1_02900C	828.578	-0.386649	0.115207	-3.35612	0.000790455	0.00213045	down-regulated
C1_05650W	C1_05650W	636.209	-0.386315	0.116643	-3.31193	0.000926559	0.00245087	down-regulated
CR_07870W	CR_07870W	608.887	-0.386304	0.130376	-2.963	0.00304655	0.00714769	down-regulated
C3_01660W	C3_01660W	733.233	-0.385656	0.115929	-3.32666	0.000878921	0.00234353	down-regulated
CR_08100C	RIO2	3656.66	-0.384942	0.105393	-3.65243	0.000259774	0.000765743	down-regulated
C1_03530W	MED17	1947.24	-0.384916	0.0900432	-4.2748	1.91e-05	7.05e-05	down-regulated
C3_06850W	FCR1	2884.09	-0.383884	0.115244	-3.33104	0.000865207	0.00231315	down-regulated
C3_01960C	POX1-3	3577.13	-0.382671	0.0973324	-3.93159	8.44e-05	0.000275054	down-regulated
CR_06420W	PPZ1	927.16	-0.382443	0.116512	-3.28243	0.00102917	0.00269368	down-regulated
C2_09670C	C2_09670C	2456.81	-0.382191	0.0933565	-4.09389	4.24e-05	0.00014599	down-regulated
C3_01600W	PPH21	3573.92	-0.382112	0.0828681	-4.61109	4.01e-06	1.66e-05	down-regulated
C4_05600W	GYP2	2531.32	-0.38194	0.102878	-3.71257	0.000205166	0.000615843	down-regulated
C6_00190W	C6_00190W	2591.82	-0.381915	0.0835893	-4.56895	4.9e-06	2e-05	down-regulated
C3_04910C	NCE102	8920.43	-0.381792	0.0749304	-5.09529	3.48e-07	1.7e-06	down-regulated
CR_05360C	CR_05360C	673.649	-0.381414	0.120859	-3.15585	0.00160034	0.00398784	down-regulated
CR_02040W	PRK1	2104.9	-0.381122	0.0877152	-4.34499	1.39e-05	5.25e-05	down-regulated
CR_08710W	CR_08710W	4682.87	-0.380941	0.0867714	-4.39016	1.13e-05	4.35e-05	down-regulated
CR_02150W	MDL1	2300.58	-0.380861	0.0889579	-4.28136	1.86e-05	6.86e-05	down-regulated
C6_02880W	C6_02880W	2587.47	-0.380745	0.0860253	-4.42597	9.6e-06	3.76e-05	down-regulated
C2_05150W	PEX2	1043.83	-0.380526	0.104308	-3.64811	0.000264175	0.000777425	down-regulated
C2_05260W	BUD14	1139.18	-0.380391	0.115721	-3.28713	0.00101215	0.00265494	down-regulated
C1_10610W	FCY23	1426.82	-0.379831	0.0957101	-3.96856	7.23e-05	0.000238162	down-regulated
C2_02510W	PRS1	4061.01	-0.379494	0.0891241	-4.25803	2.06e-05	7.55e-05	down-regulated
C1_10990C	RTG3	1361.19	-0.379444	0.095569	-3.97037	7.18e-05	0.000236878	down-regulated
C3_04990W	FGR44	1596.31	-0.379189	0.0975772	-3.88605	0.00010189	0.000326071	down-regulated
C4_07060W	C4_07060W	4113.7	-0.379047	0.0834883	-4.54012	5.62e-06	2.28e-05	down-regulated
CR_08040W	CR_08040W	1383.76	-0.378921	0.132333	-2.86338	0.00419144	0.00950187	down-regulated
C4_05750C	LEA1	734.039	-0.378658	0.118807	-3.18716	0.00143675	0.00363013	down-regulated
C1_06910C	C1_06910C	1519.64	-0.378589	0.0995583	-3.80268	0.000143137	0.000441751	down-regulated
C2_03030W	LIG4	554.825	-0.378382	0.124418	-3.04121	0.00235626	0.00564784	down-regulated
C1_12080W	LCB4	817.888	-0.378328	0.113994	-3.31884	0.000903919	0.00240054	down-regulated
C1_10190W	C1_10190W	1483.78	-0.378126	0.0921536	-4.10322	4.07e-05	0.000140872	down-regulated
C2_02520W	C2_02520W	667.706	-0.377833	0.120666	-3.13123	0.00174074	0.00428861	down-regulated
C1_01390C	HOT1	660.913	-0.377675	0.123949	-3.04703	0.00231118	0.00554769	down-regulated
C2_00840W	C2_00840W	1621.76	-0.377648	0.0950062	-3.97498	7.04e-05	0.000233107	down-regulated
C1_06730W	RAC1	2499.01	-0.377278	0.0795319	-4.74373	2.1e-06	9.06e-06	down-regulated
C4_03840C	RRP42	572.581	-0.376537	0.125251	-3.00626	0.00264484	0.0062725	down-regulated
C3_07770C	C3_07770C	814.986	-0.376151	0.117675	-3.19654	0.00139088	0.00353214	down-regulated
CR_10510W	CR_10510W	707.093	-0.376147	0.121478	-3.09643	0.00195867	0.00477524	down-regulated
C1_11250W	C1_11250W	1581.13	-0.375551	0.0983275	-3.81939	0.000133784	0.00041676	down-regulated
C1_02970W	C1_02970W	7248.67	-0.375389	0.0774662	-4.84584	1.26e-06	5.61e-06	down-regulated
C1_00620W	MOB2	1481.39	-0.375378	0.0914783	-4.10347	4.07e-05	0.000140802	down-regulated
C1_03710C	MSB1	1346.16	-0.375227	0.105436	-3.55881	0.000372533	0.00106759	down-regulated
C1_12490W	PEP1	3458.06	-0.375189	0.0875183	-4.28698	1.81e-05	6.71e-05	down-regulated
C3_03930W	C3_03930W	1665.31	-0.375097	0.100999	-3.71386	0.00020412	0.000613489	down-regulated
C2_09750W	LEU42	3719.68	-0.374491	0.102312	-3.6603	0.000251924	0.000745176	down-regulated
C1_07020C	PUT3	1468.24	-0.374333	0.106637	-3.51036	0.000447498	0.00126664	down-regulated
C1_09460W	ERG12	6391.2	-0.374295	0.0761898	-4.91266	8.98e-07	4.1e-06	down-regulated
C1_10800C	ALP1	2990.61	-0.373972	0.104672	-3.57278	0.000353212	0.00101563	down-regulated
C6_00740W	FAT1	1844.26	-0.373856	0.0876195	-4.26681	1.98e-05	7.29e-05	down-regulated
C7_00970C	YOX1	609.494	-0.373724	0.129527	-2.88529	0.00391049	0.00894637	down-regulated
CR_02530W	DBP2	10323.4	-0.373518	0.0735674	-5.07723	3.83e-07	1.85e-06	down-regulated
C2_04870C	C2_04870C	4735.25	-0.373181	0.0786492	-4.74488	2.09e-06	9.02e-06	down-regulated
C1_04730C	LYS21	5470.46	-0.371716	0.0817215	-4.54857	5.4e-06	2.19e-05	down-regulated
C1_13840W	SMF13	2993.76	-0.371506	0.0861168	-4.31397	1.6e-05	6e-05	down-regulated
C2_03830W	C2_03830W	1907.05	-0.371475	0.0952977	-3.89805	9.7e-05	0.000312568	down-regulated
C2_02050C	C2_02050C	1243.32	-0.371443	0.1186	-3.1319	0.0017368	0.00428147	down-regulated
CR_01680C	CDC4	3537.58	-0.371215	0.082991	-4.47295	7.71e-06	3.06e-05	down-regulated
C2_10750C	AKL1	2797.02	-0.371195	0.0962728	-3.85566	0.00011542	0.000365261	down-regulated
C3_07710W	ABD1	1963.17	-0.370253	0.0905308	-4.0898	4.32e-05	0.000148417	down-regulated
C3_04890W	CDR2	1332.09	-0.37	0.11972	-3.09055	0.00199783	0.00486479	down-regulated
C3_03890W	CSC25	1572.25	-0.369982	0.0958296	-3.86083	0.000113001	0.000357986	down-regulated
C2_07140W	C2_07140W	2729.25	-0.369036	0.0984008	-3.75034	0.000176598	0.000536709	down-regulated
C4_00300C	SWI1	2975.78	-0.368499	0.0769186	-4.79077	1.66e-06	7.26e-06	down-regulated
C2_01170C	VPS54	2338.52	-0.368254	0.0872186	-4.2222	2.42e-05	8.73e-05	down-regulated
C3_03310C	C3_03310C	503.926	-0.367752	0.129185	-2.8467	0.00441743	0.00995755	down-regulated
C3_06100C	DED1	5394.82	-0.367256	0.0913137	-4.02191	5.77e-05	0.000193548	down-regulated
CR_10420W	CR_10420W	711.874	-0.367229	0.125439	-2.92755	0.0034164	0.00791405	down-regulated
C1_11350C	TOS4	3375.43	-0.366982	0.105113	-3.4913	0.000480676	0.00135414	down-regulated
C2_07390C	C2_07390C	2251.76	-0.366419	0.098433	-3.72253	0.000197239	0.000595502	down-regulated
CR_06950C	ATX1	1058.23	-0.366084	0.116554	-3.14089	0.00168436	0.00416941	down-regulated
C4_01690C	HRT2	3504.31	-0.365375	0.0961483	-3.80013	0.000144623	0.000446108	down-regulated
C7_00410C	C7_00410C	1088.25	-0.364554	0.104715	-3.48141	0.000498778	0.00140051	down-regulated
C6_04350C	FLO8	2586.46	-0.364172	0.0892099	-4.08219	4.46e-05	0.000152834	down-regulated
C3_04720C	C3_04720C	667.2	-0.36399	0.11959	-3.04365	0.00233724	0.00560675	down-regulated
CR_04200W	YDJ1	16467.2	-0.363971	0.0730859	-4.98004	6.36e-07	2.96e-06	down-regulated
C6_04540C	HAT2	4016.43	-0.363723	0.102384	-3.55255	0.000381519	0.00109073	down-regulated
C6_01720C	SUR7	10900.3	-0.363633	0.0686299	-5.29846	1.17e-07	6.12e-07	down-regulated
CR_08960C	MPS1	513.805	-0.360222	0.124948	-2.88297	0.00393941	0.00899534	down-regulated
C6_03960W	C6_03960W	6034.03	-0.359723	0.0734828	-4.89534	9.81e-07	4.46e-06	down-regulated
C2_04040C	DCK2	974.657	-0.359395	0.114717	-3.13288	0.00173098	0.00427066	down-regulated
C1_00930C	SIN3	5497.52	-0.358703	0.0805786	-4.4516	8.52e-06	3.36e-05	down-regulated
C1_07260C	C1_07260C	801.46	-0.35839	0.106895	-3.35273	0.000800177	0.00215277	down-regulated
C2_08100W	C2_08100W	2660.63	-0.358337	0.112982	-3.17162	0.00151592	0.00380284	down-regulated
C1_11610C	C1_11610C	1217.8	-0.358305	0.106806	-3.35471	0.00079447	0.00213934	down-regulated
C2_00030W	RRN3	1989.25	-0.358014	0.0934462	-3.83123	0.000127504	0.000398859	down-regulated
C2_10680W	C2_10680W	955.284	-0.357861	0.11832	-3.02453	0.00249022	0.00593798	down-regulated
C1_00660C	C1_00660C	1510.97	-0.355129	0.102887	-3.45164	0.000557193	0.0015507	down-regulated
CR_00260W	KIN2	4320.25	-0.355023	0.0754012	-4.70845	2.5e-06	1.07e-05	down-regulated
C4_00180W	ECM7	966.014	-0.354831	0.104623	-3.39153	0.000695043	0.00189638	down-regulated
C2_00300C	CKB1	2533.95	-0.353471	0.0994423	-3.55454	0.000378645	0.00108355	down-regulated
C1_01450W	ABC1	4384.49	-0.352681	0.0870202	-4.05286	5.06e-05	0.000171269	down-regulated
CR_08450C	CR_08450C	1418.21	-0.350979	0.0922901	-3.803	0.000142955	0.000441418	down-regulated
CR_10530W	CR_10530W	897.533	-0.350781	0.115653	-3.03305	0.00242097	0.00578671	down-regulated
CR_07490C	GLK4	1700.65	-0.350696	0.112809	-3.10876	0.00187875	0.0046021	down-regulated
C2_10660W	ASH1	1747.35	-0.350168	0.108141	-3.23808	0.00120335	0.00310473	down-regulated
C1_06530C	C1_06530C	1802.99	-0.349953	0.117503	-2.97824	0.00289908	0.00682848	down-regulated
C3_01460C	FOX3	1426.01	-0.349813	0.118415	-2.95412	0.00313566	0.00733946	down-regulated
CR_05840W	CR_05840W	961.764	-0.349689	0.117352	-2.97983	0.00288406	0.00679578	down-regulated
C4_01060W	MLP1	3000.79	-0.349689	0.0931063	-3.75581	0.000172785	0.000525652	down-regulated
CR_02390W	CR_02390W	1811.44	-0.349622	0.103056	-3.39255	0.000692441	0.00189014	down-regulated
C2_07300C	RPA12	848.003	-0.349284	0.114027	-3.06316	0.00219012	0.00528779	down-regulated
C2_07000W	C2_07000W	1570.89	-0.349245	0.102176	-3.41807	0.000630676	0.00173821	down-regulated
C4_03290W	C4_03290W	3309.84	-0.34879	0.0776789	-4.49015	7.12e-06	2.83e-05	down-regulated
CR_07860C	ASF1	869.143	-0.348695	0.113759	-3.06521	0.00217521	0.00525814	down-regulated
C1_04040C	C1_04040C	1723.57	-0.348081	0.109423	-3.18105	0.00146742	0.0036998	down-regulated
C4_00880W	C4_00880W	1419.02	-0.347995	0.0917593	-3.79248	0.00014915	0.000458889	down-regulated
C4_04290W	SEC15	1624.99	-0.347801	0.0912243	-3.81259	0.000137519	0.00042706	down-regulated
C4_06740C	C4_06740C	1673.44	-0.347788	0.0984451	-3.53281	0.000411171	0.00117102	down-regulated
C2_02250C	OPI1	688.593	-0.347308	0.11693	-2.97021	0.00297594	0.00699157	down-regulated
C2_03550C	C2_03550C	1539.81	-0.34627	0.0932578	-3.71304	0.000204783	0.000615171	down-regulated
C1_04620W	C1_04620W	1627.14	-0.346221	0.0996092	-3.47579	0.000509347	0.00142885	down-regulated
C3_00350W	TPT1	869.154	-0.345518	0.116882	-2.95612	0.00311533	0.00729759	down-regulated
C1_00690W	RIC1	795.268	-0.345491	0.120409	-2.8693	0.00411378	0.00934709	down-regulated
C2_07130C	RCK2	4134.88	-0.345445	0.0735108	-4.69924	2.61e-06	1.11e-05	down-regulated
C2_09020W	CDC47	4944.32	-0.345368	0.0894503	-3.861	0.000112925	0.000357934	down-regulated
C1_07440W	C1_07440W	1588.49	-0.344881	0.105624	-3.26517	0.00109399	0.00284343	down-regulated
CR_02670C	CR_02670C	712.492	-0.344672	0.120157	-2.8685	0.00412423	0.00936727	down-regulated
C2_05140W	CDC15	1023.07	-0.344373	0.102916	-3.34617	0.000819364	0.0022034	down-regulated
C1_08650C	FAD1	928.392	-0.344136	0.107838	-3.19124	0.00141662	0.00358686	down-regulated
C2_02440W	VAM6	989.017	-0.343826	0.107609	-3.19513	0.00139769	0.00354642	down-regulated
C2_00190C	C2_00190C	3148.06	-0.343804	0.089905	-3.82408	0.000131262	0.000409543	down-regulated
C4_00370W	HOF1	1347.21	-0.342613	0.104617	-3.27494	0.00105685	0.00275408	down-regulated
C1_01900C	C1_01900C	1049.31	-0.341801	0.10345	-3.30402	0.000953101	0.00251551	down-regulated
C6_02030C	C6_02030C	1175.06	-0.341771	0.0971144	-3.51926	0.000432756	0.00122782	down-regulated
CR_08620C	CR_08620C	1451.78	-0.341589	0.109882	-3.10869	0.00187918	0.0046021	down-regulated
C6_01340C	C6_01340C	914.75	-0.341027	0.10645	-3.20362	0.0013571	0.00345665	down-regulated
C4_05140C	GDB1	1482.84	-0.340533	0.102668	-3.31683	0.00091046	0.0024147	down-regulated
C2_02100W	SNF2	4004.16	-0.340249	0.0912863	-3.72727	0.000193562	0.000584696	down-regulated
CR_00230W	CR_00230W	5505.82	-0.339907	0.0810683	-4.19285	2.75e-05	9.84e-05	down-regulated
C1_08410C	SAM4	13357.6	-0.3382	0.0881493	-3.83668	0.000124711	0.000391145	down-regulated
C4_03440C	DOT4	1424.5	-0.337803	0.115165	-2.93321	0.00335476	0.00778523	down-regulated
C1_04810W	TCO89	1198.97	-0.337686	0.098643	-3.42331	0.000618636	0.00170897	down-regulated
C1_13650C	C1_13650C	683.91	-0.337465	0.113489	-2.97355	0.00294376	0.0069228	down-regulated
C1_14110C	RPL4B	148707	-0.33663	0.0883523	-3.81009	0.000138914	0.000430719	down-regulated
C6_03920W	SNF4	3152.01	-0.336382	0.0778721	-4.31967	1.56e-05	5.86e-05	down-regulated
CR_02430C	CR_02430C	3647.14	-0.33568	0.0765731	-4.38379	1.17e-05	4.46e-05	down-regulated
C1_11450C	SAM2	10015	-0.335527	0.0817434	-4.10464	4.05e-05	0.000140251	down-regulated
C2_09940W	GCN4	10614.7	-0.334651	0.0799981	-4.18324	2.87e-05	0.000102198	down-regulated
C4_01150W	ASK1	747.193	-0.334605	0.109816	-3.04696	0.00231169	0.00554769	down-regulated
C1_01700W	ARP8	2178.66	-0.334576	0.11215	-2.9833	0.00285159	0.00672913	down-regulated
C1_04590W	C1_04590W	3647.05	-0.33423	0.101686	-3.28689	0.00101301	0.00265605	down-regulated
C4_00030C	C4_00030C	1276.34	-0.334155	0.0988063	-3.38192	0.000719813	0.00195771	down-regulated
CR_10660W	CKA1	2807.63	-0.333905	0.0839006	-3.97976	6.9e-05	0.000228596	down-regulated
C3_03420C	NDE1	34321.2	-0.333672	0.0874054	-3.81753	0.000134797	0.000419259	down-regulated
C3_07170C	C3_07170C	2870.34	-0.332734	0.0855005	-3.8916	9.96e-05	0.000320059	down-regulated
C2_02950W	BNA31	1267.14	-0.331545	0.113252	-2.92751	0.00341689	0.00791405	down-regulated
C3_00490W	ESA1	1408.47	-0.331245	0.0926615	-3.57478	0.000350519	0.00100838	down-regulated
C3_07560W	TCC1	1788.29	-0.331079	0.103723	-3.19196	0.00141311	0.00358084	down-regulated
CR_05690W	MCT1	826.774	-0.330463	0.104966	-3.14827	0.00164239	0.00407563	down-regulated
C1_01520C	SOD2	6458.64	-0.330378	0.0843652	-3.91604	9e-05	0.00029213	down-regulated
CR_03550W	NCS2	1071.2	-0.32999	0.113643	-2.90373	0.00368745	0.00849464	down-regulated
C1_14310W	C1_14310W	2203.78	-0.329687	0.108936	-3.02643	0.00247456	0.00591008	down-regulated
CR_10590W	CR_10590W	1254.52	-0.329621	0.0954312	-3.45402	0.000552305	0.00153933	down-regulated
C2_00120C	EMC9	3476.92	-0.328193	0.086204	-3.80717	0.000140568	0.000434944	down-regulated
C3_00270C	C3_00270C	1843.78	-0.328169	0.089274	-3.67597	0.000236948	0.000705417	down-regulated
C1_09510W	YTM1	3233.63	-0.328085	0.0844005	-3.88724	0.00010139	0.000324993	down-regulated
C2_00450C	CDH1	1232.44	-0.326821	0.0952694	-3.4305	0.000602479	0.00166588	down-regulated
C1_13350W	STP2	2557.79	-0.326563	0.0926084	-3.52627	0.00042145	0.00119802	down-regulated
C7_01510W	C7_01510W	1553.3	-0.326315	0.10116	-3.22572	0.00125657	0.00322947	down-regulated
CR_09710W	PCD1	1126.21	-0.32624	0.102911	-3.17013	0.00152372	0.0038192	down-regulated
C1_08560W	TCP1	9984.42	-0.326181	0.0839057	-3.88747	0.000101294	0.000324858	down-regulated
C3_04290C	SNF5	2035.36	-0.325852	0.0884376	-3.68454	0.000229112	0.000682767	down-regulated
CR_10800C	CR_10800C	3144.24	-0.325759	0.0857586	-3.79855	0.000145544	0.000448485	down-regulated
C1_08100W	DRG1	7548.46	-0.325514	0.0750937	-4.33478	1.46e-05	5.49e-05	down-regulated
C3_03030C	ECM14	2503.33	-0.325135	0.0935492	-3.47555	0.000509806	0.00142947	down-regulated
CR_10170C	CR_10170C	1245.51	-0.324634	0.0983478	-3.30088	0.000963813	0.00254154	down-regulated
C1_10440W	C1_10440W	1185.31	-0.324575	0.100765	-3.2211	0.00127699	0.00327465	down-regulated
C2_00930C	VPS24	750.036	-0.324194	0.112166	-2.8903	0.00384874	0.008822	down-regulated
C1_05340C	ZCF2	1105.86	-0.323264	0.11095	-2.91362	0.0035727	0.00824936	down-regulated
C2_10740C	C2_10740C	3576.27	-0.322861	0.0859896	-3.75465	0.000173586	0.000527821	down-regulated
CR_07920W	CR_07920W	1352.49	-0.322788	0.0968779	-3.3319	0.000862544	0.00230808	down-regulated
CR_08280W	CR_08280W	1099.44	-0.322254	0.106017	-3.03964	0.0023686	0.00567514	down-regulated
C1_09230C	GRP1	1079.41	-0.320936	0.0985898	-3.25527	0.00113284	0.00293551	down-regulated
C1_07550W	SWD2	1393.72	-0.320621	0.0906601	-3.53652	0.000405436	0.00115524	down-regulated
CR_07440W	ACE2	1331.6	-0.319601	0.0995048	-3.21191	0.00131855	0.00336993	down-regulated
C4_05630W	C4_05630W	5592.88	-0.317459	0.0767516	-4.13618	3.53e-05	0.000123307	down-regulated
C1_04380W	SIT4	2407.24	-0.31717	0.0891803	-3.5565	0.00037583	0.00107653	down-regulated
CR_00680W	BUD22	941.429	-0.317161	0.105671	-3.0014	0.0026874	0.00636248	down-regulated
C2_10560C	ZSF1	10354.3	-0.316961	0.102356	-3.09664	0.00195729	0.00477383	down-regulated
C4_06770W	C4_06770W	1170.46	-0.316718	0.10422	-3.03895	0.00237408	0.00568599	down-regulated
C6_01850W	C6_01850W	1283.85	-0.316088	0.0963331	-3.2812	0.00103365	0.00270305	down-regulated
CR_00440C	LRG1	2822.79	-0.315712	0.0926119	-3.40898	0.000652053	0.0017897	down-regulated
C3_01690W	C3_01690W	1018.27	-0.315262	0.102721	-3.06912	0.00214694	0.00519611	down-regulated
CR_03020C	CR_03020C	2162.77	-0.314979	0.0892968	-3.52733	0.000419774	0.00119439	down-regulated
C3_03150W	C3_03150W	1130.71	-0.314915	0.106712	-2.95106	0.0031669	0.00739809	down-regulated
C2_00830C	RSC4	2979.38	-0.314442	0.0867565	-3.62442	0.000289612	0.000845363	down-regulated
C3_07300W	NOP13	1658.8	-0.313719	0.106241	-2.9529	0.00314806	0.00736271	down-regulated
C2_05230C	RPF2	2338.2	-0.312508	0.082995	-3.76538	0.000166295	0.000507198	down-regulated
C1_12230W	SNT1	2491.58	-0.312435	0.0920117	-3.3956	0.000684787	0.00187215	down-regulated
C3_07320W	MDS3	1699.68	-0.31241	0.099571	-3.13756	0.00170361	0.00421356	down-regulated
C3_04680W	RPP2B	76870.2	-0.312056	0.107662	-2.89849	0.00374965	0.00862278	down-regulated
C6_00600C	YHM2	7560.98	-0.310833	0.0750434	-4.14204	3.44e-05	0.00012041	down-regulated
CR_10030W	FGR34	1792.85	-0.310779	0.0884615	-3.51316	0.00044281	0.00125456	down-regulated
CR_08870W	PEX13	1361	-0.309925	0.105253	-2.94457	0.00323401	0.00754307	down-regulated
C1_12620W	SPA2	4239.98	-0.30985	0.0834689	-3.71216	0.000205496	0.000616384	down-regulated
C1_00470C	C1_00470C	1760.25	-0.309607	0.0925793	-3.34424	0.000825077	0.00221677	down-regulated
C2_00590W	C2_00590W	1558.25	-0.308947	0.089447	-3.45397	0.000552398	0.00153933	down-regulated
C3_04380C	C3_04380C	8844.26	-0.308821	0.104667	-2.95052	0.00317236	0.00740507	down-regulated
CR_01820W	CR_01820W	2983.8	-0.308362	0.0983513	-3.13531	0.00171671	0.0042407	down-regulated
C1_08690W	C1_08690W	1381.98	-0.308337	0.0959127	-3.21477	0.00130549	0.00334084	down-regulated
C3_07430W	C3_07430W	1178.43	-0.308253	0.0989604	-3.11491	0.00183999	0.00451538	down-regulated
C6_00280W	CPH2	5129.71	-0.308173	0.09188	-3.35408	0.000796298	0.0021433	down-regulated
C1_12960C	BNI1	2355.3	-0.307477	0.0936914	-3.2818	0.00103145	0.00269849	down-regulated
C2_01390W	ENT2	1999.68	-0.307084	0.0920673	-3.33542	0.000851692	0.00228008	down-regulated
C3_07790W	STD1	2016.97	-0.306233	0.104834	-2.92114	0.00348756	0.00806836	down-regulated
C2_05030C	RHO3	2888.15	-0.306177	0.0781644	-3.91709	8.96e-05	0.000291179	down-regulated
C2_00160C	NAT2	4802.08	-0.305758	0.104772	-2.91831	0.00351937	0.00813881	down-regulated
C1_09520C	C1_09520C	1268.64	-0.305657	0.0964265	-3.16985	0.0015252	0.00382131	down-regulated
C6_02770W	MRT4	2786.8	-0.305432	0.0824611	-3.70396	0.000212263	0.00063509	down-regulated
C1_05780W	RSC9	2684.49	-0.305122	0.0849571	-3.59148	0.000328802	0.000950473	down-regulated
C4_05190C	EDC3	1609.36	-0.304885	0.105114	-2.90053	0.00372529	0.00857188	down-regulated
C2_06420C	RTS1	4263.18	-0.304486	0.0829577	-3.67037	0.0002422	0.000719617	down-regulated
C1_01590C	C1_01590C	7465.33	-0.304374	0.0750119	-4.05768	4.96e-05	0.000168156	down-regulated
CR_02000C	HEM1	5738.53	-0.303443	0.0952774	-3.18483	0.00144837	0.0036564	down-regulated
C4_00510C	RLP24	2126.23	-0.302717	0.0901094	-3.35944	0.000781019	0.00210787	down-regulated
C2_09600C	C2_09600C	1314.67	-0.302666	0.102247	-2.96013	0.00307511	0.0072062	down-regulated
C6_03650C	POP2	2107.37	-0.301944	0.0919496	-3.2838	0.00102419	0.00268182	down-regulated
C3_00150W	C3_00150W	3285.14	-0.301448	0.0951875	-3.16689	0.0015408	0.00385554	down-regulated
CR_08570W	SKI2	5126.6	-0.300761	0.0863643	-3.48247	0.000496808	0.0013963	down-regulated
CR_08290W	CR_08290W	1447.71	-0.300728	0.102418	-2.93629	0.00332164	0.00772768	down-regulated
C6_01950C	C6_01950C	1228.77	-0.300679	0.104349	-2.88148	0.00395815	0.00903123	down-regulated
C2_04130W	C2_04130W	1445.89	-0.299531	0.10483	-2.85731	0.00427242	0.00967444	down-regulated
C1_05660C	C1_05660C	5254.68	-0.299418	0.0801391	-3.73623	0.000186803	0.000565423	down-regulated
C6_00100C	HET1	9743.69	-0.298862	0.0880158	-3.39555	0.00068491	0.00187215	down-regulated
CR_02200C	RAD51	2896.53	-0.298839	0.0818037	-3.65312	0.000259069	0.000764798	down-regulated
C1_01110C	ZPR1	4686.2	-0.298477	0.0820721	-3.63677	0.000276078	0.000809016	down-regulated
C3_00420W	C3_00420W	1732.09	-0.298433	0.0987906	-3.02087	0.00252053	0.00599831	down-regulated
CR_10580W	PRO1	3960.16	-0.297302	0.0824654	-3.60517	0.000311947	0.000905692	down-regulated
C1_13880C	ZMS1	1720.97	-0.296502	0.0963576	-3.0771	0.00209028	0.00506924	down-regulated
CR_07720C	CDC45	1065.53	-0.29622	0.0997321	-2.97015	0.00297651	0.00699157	down-regulated
C1_04480C	TUS1	1790.79	-0.295815	0.0908177	-3.25724	0.001125	0.00292022	down-regulated
C1_14240W	RSC8	5076.63	-0.295656	0.0791442	-3.73566	0.000187221	0.0005664	down-regulated
C3_01890C	PAL1	3830.45	-0.295284	0.089813	-3.28777	0.00100986	0.0026501	down-regulated
C1_02430C	C1_02430C	6045.64	-0.295019	0.0724676	-4.07104	4.68e-05	0.000159517	down-regulated
C3_00130C	C3_00130C	7200.86	-0.294755	0.0832096	-3.54232	0.000396622	0.00113174	down-regulated
C2_06080C	C2_06080C	1948.54	-0.294482	0.0928123	-3.17287	0.00150938	0.00378961	down-regulated
C2_03770C	STE11	1451.95	-0.29261	0.0898881	-3.25527	0.00113286	0.00293551	down-regulated
C3_04460W	C3_04460W	1438.62	-0.291802	0.101002	-2.88907	0.0038638	0.00884972	down-regulated
C4_06390W	SOU1	1808.07	-0.29117	0.0925092	-3.14747	0.00164689	0.00408341	down-regulated
C2_01130W	NOT3	3425.52	-0.290814	0.0833724	-3.48813	0.000486412	0.00136871	down-regulated
CR_00060C	CR_00060C	4146.55	-0.290008	0.0748308	-3.87552	0.000106399	0.000339591	down-regulated
CR_00800C	PWP2	2703.34	-0.289891	0.0947665	-3.059	0.00222076	0.00535526	down-regulated
C2_10250C	SET2	1426.47	-0.28954	0.0995851	-2.90746	0.00364377	0.00840049	down-regulated
C4_06250C	SEC3	1805.55	-0.288988	0.084496	-3.42013	0.000625903	0.00172585	down-regulated
C3_01530C	CAS4	1738.65	-0.2884	0.0894938	-3.22257	0.00127048	0.00326037	down-regulated
C4_00020W	VMA6	7205.82	-0.288348	0.0885251	-3.25725	0.00112498	0.00292022	down-regulated
CR_04050C	MEX67	3560.82	-0.288128	0.0890235	-3.23654	0.0012099	0.00312027	down-regulated
C2_05580W	C2_05580W	1639.97	-0.287921	0.098245	-2.93064	0.00338261	0.00784378	down-regulated
CR_06080W	SIS1	7356.53	-0.28748	0.0903777	-3.18087	0.00146831	0.00370049	down-regulated
CR_04450C	CR_04450C	3476.36	-0.287178	0.089191	-3.21981	0.00128278	0.00328694	down-regulated
C2_02770W	C2_02770W	4122.38	-0.28703	0.0824297	-3.48212	0.000497467	0.00139749	down-regulated
C4_02160C	C4_02160C	981.101	-0.286857	0.100714	-2.84823	0.00439637	0.00991845	down-regulated
CR_05240C	FGR14	1595.81	-0.286845	0.0948962	-3.02272	0.00250512	0.00596449	down-regulated
CR_01000C	SLN1	1297.53	-0.286777	0.0977386	-2.93412	0.00334494	0.00776948	down-regulated
CR_07650W	GLC7	6089.89	-0.285242	0.0749105	-3.80777	0.000140224	0.000434105	down-regulated
C1_07340W	C1_07340W	3964.8	-0.285088	0.0867419	-3.28662	0.00101396	0.00265622	down-regulated
C2_00060C	C2_00060C	5903.92	-0.283885	0.0780134	-3.63893	0.00027377	0.000803436	down-regulated
C4_05690W	SEC23	11318.2	-0.282184	0.0758146	-3.72203	0.000197627	0.000596072	down-regulated
CR_08030C	FGR32	2838.68	-0.280579	0.0937364	-2.99328	0.00275994	0.00652905	down-regulated
C1_07190W	SOG2	2547.26	-0.280282	0.0883774	-3.17142	0.00151697	0.00380388	down-regulated
CR_06720W	NMD3	3460.92	-0.280236	0.0914493	-3.06438	0.00218119	0.00526834	down-regulated
C4_01880W	TYR1	2011.59	-0.279336	0.095764	-2.91692	0.00353505	0.00816875	down-regulated
C2_10030C	MP65	22873.7	-0.279207	0.0688846	-4.05325	5.05e-05	0.000171106	down-regulated
C4_01870C	ERG8	3521.72	-0.278628	0.0875851	-3.18123	0.00146653	0.00369913	down-regulated
C4_05860W	C4_05860W	1501.39	-0.277908	0.0933895	-2.9758	0.00292229	0.00688043	down-regulated
C1_08420W	GCR3	3575.27	-0.276937	0.0797045	-3.47455	0.000511713	0.00143414	down-regulated
C1_00400W	SVF1	4465.79	-0.275041	0.0814205	-3.37803	0.000730075	0.00198021	down-regulated
C3_05970C	HAL3	2379.34	-0.274912	0.0959136	-2.86625	0.0041537	0.00942543	down-regulated
C1_04540C	VPS16	1299.89	-0.274731	0.0935658	-2.93624	0.00332221	0.00772768	down-regulated
C2_02030W	ARO3	13531	-0.274108	0.0803791	-3.41019	0.000649177	0.0017827	down-regulated
C4_06850C	C4_06850C	4366.24	-0.273903	0.0742713	-3.68787	0.000226141	0.000674251	down-regulated
C1_02120C	SHA3	26530.7	-0.273515	0.0746403	-3.66444	0.000247877	0.000735025	down-regulated
C1_06930W	PGA63	10331.6	-0.27338	0.0788182	-3.46849	0.0005234	0.00146346	down-regulated
CR_05050W	GLN1	30519.3	-0.273096	0.0807937	-3.38016	0.000724428	0.00196847	down-regulated
C3_07680W	HIR3	2144.66	-0.271873	0.0929884	-2.92373	0.0034586	0.00800445	down-regulated
C2_10610W	GYP5	2413.51	-0.270325	0.0830907	-3.25337	0.00114044	0.00295261	down-regulated
C1_02920W	CDC73	3569.9	-0.2703	0.0857014	-3.15397	0.00161064	0.0040035	down-regulated
C4_04490C	C4_04490C	15412.1	-0.27003	0.0731733	-3.69029	0.000224001	0.000668203	down-regulated
C3_07750W	UTP9	4419.62	-0.269126	0.0917242	-2.93408	0.00334537	0.00776948	down-regulated
CR_02610C	CR_02610C	3159.71	-0.268204	0.0913737	-2.93525	0.00333282	0.00774935	down-regulated
C4_04480C	EFB1	92501.7	-0.266236	0.0843826	-3.15511	0.00160438	0.00399147	down-regulated
C1_00110W	CCT8	16233.2	-0.265726	0.0801099	-3.31701	0.000909853	0.00241416	down-regulated
C6_04360C	GLE2	3131.91	-0.265661	0.0866766	-3.06497	0.00217695	0.00526024	down-regulated
C4_05430C	GAP5	2465.02	-0.26335	0.0803323	-3.27826	0.0010445	0.00272545	down-regulated
C6_04520W	ILS1	20785.2	-0.261867	0.07716	-3.39381	0.00068927	0.00188314	down-regulated
C2_01010W	HGT8	9696	-0.26156	0.076042	-3.43968	0.0005824	0.00161588	down-regulated
C1_10270C	SFH5	2327.47	-0.261301	0.0849903	-3.07447	0.00210874	0.00510987	down-regulated
C1_04300C	SSA2	99413.4	-0.261089	0.0769334	-3.3937	0.000689561	0.00188314	down-regulated
C4_01820C	C4_01820C	3111.77	-0.259755	0.0795198	-3.26654	0.00108869	0.00283212	down-regulated
C3_07780C	NUP159	4958.92	-0.259514	0.0779136	-3.3308	0.000865979	0.00231418	down-regulated
C2_06230W	C2_06230W	3492.18	-0.259138	0.0827944	-3.1299	0.00174867	0.00430365	down-regulated
CR_00120C	MKC1	3788.36	-0.257559	0.0777521	-3.31257	0.000924442	0.00244663	down-regulated
C4_00240C	PRO3	5691.07	-0.257029	0.0812517	-3.16337	0.00155953	0.00389916	down-regulated
C4_00250W	C4_00250W	4324.09	-0.25502	0.0884193	-2.88421	0.00392391	0.00897023	down-regulated
C3_05100C	RPL18	76937.3	-0.254941	0.0893999	-2.85169	0.0043487	0.00982484	down-regulated
C1_04400C	APE2	26958.1	-0.253076	0.0682302	-3.70914	0.000207961	0.000623153	down-regulated
C2_09740W	SSO2	3253.48	-0.252473	0.0875586	-2.88347	0.00393316	0.00898451	down-regulated
C1_11380W	NEP1	2959.32	-0.249824	0.0877131	-2.8482	0.00439677	0.00991845	down-regulated
C6_03900W	NUP82	3207.33	-0.248666	0.0799992	-3.10836	0.00188131	0.00460544	down-regulated
C1_01030W	HMT1	6359.29	-0.248083	0.0804156	-3.08501	0.00203548	0.00494438	down-regulated
C4_05610C	C4_05610C	3916.9	-0.24729	0.08226	-3.0062	0.00264532	0.0062725	down-regulated
CR_01950W	CR_01950W	3073.27	-0.247014	0.0788453	-3.13289	0.00173093	0.00427066	down-regulated
C1_03130C	GGA2	4499.99	-0.246377	0.0731423	-3.36846	0.000755899	0.00204284	down-regulated
C4_04700W	SSZ1	34552.7	-0.244578	0.0745543	-3.28053	0.00103611	0.00270592	down-regulated
CR_01590C	TRP2	6160.6	-0.243809	0.0759954	-3.20821	0.00133566	0.00340929	down-regulated
C1_01910W	C1_01910W	3974.16	-0.243324	0.0824164	-2.95238	0.00315337	0.00736938	down-regulated
CR_08000C	CR_08000C	6091.61	-0.239663	0.0763435	-3.13928	0.00169366	0.00419069	down-regulated
C1_05940W	PHO87	6100.44	-0.239546	0.0758317	-3.15891	0.00158361	0.00395108	down-regulated
C1_00140W	KEL1	4253.08	-0.23659	0.0782394	-3.02393	0.00249516	0.00594502	down-regulated
C5_00180W	VIP1	5001.65	-0.231831	0.0807947	-2.86938	0.00411272	0.00934709	down-regulated
C1_14500C	C1_14500C	9289.23	-0.231309	0.0801982	-2.88422	0.0039239	0.00897023	down-regulated
C1_06590C	C1_06590C	3523.81	-0.226266	0.079063	-2.86185	0.00421182	0.00954445	down-regulated
C5_00800C	C5_00800C	4209.55	-0.224654	0.0733861	-3.06126	0.00220406	0.00531928	down-regulated
C4_05150W	VAC8	5144.89	-0.215935	0.0724042	-2.98235	0.00286046	0.00674282	down-regulated
C1_05630C	C1_05630C	17072.7	-0.210088	0.0733484	-2.86424	0.00418007	0.00947969	down-regulated
C4_04400C	C4_04400C	0	NA	NA	NA	NA	NA	NA
C1_06860W	C1_06860W	0	NA	NA	NA	NA	NA	NA
C2_02480W	tV(AAC)1	0	NA	NA	NA	NA	NA	NA
CR_07260C	CR_07260C	0	NA	NA	NA	NA	NA	NA
C4_04020C	C4_04020C	5.0209	-3.65101	1.55605	-2.34634	0.018959	0.036525	no change
CR_06310W	CR_06310W	4.68907	-3.57976	1.51561	-2.36193	0.0181798	0.0352168	no change
CR_02750C	PGA34	1.75397	-2.998	2.08321	-1.43913	0.150115	0.218928	no change
CR_07140C	CR_07140C	6.78155	-2.64299	1.14404	-2.31022	0.0208758	0.039858	no change
C3_04450C	C3_04450C	4.80021	-2.49215	1.43514	-1.73653	0.0824703	0.132174	no change
CR_08850W	CR_08850W	0.561592	-2.47475	3.97751	-0.622185	0.53382	0.621698	no change
C3_05490C	tV(AAC)6	0.55667	-2.46516	3.57671	-0.689225	0.490681	0.582581	no change
C4_06380W	SOU2	1.16409	-2.32102	2.59284	-0.895164	0.3707	0.465849	no change
C3_03580C	GTT13	6.40808	-2.29834	1.23216	-1.8653	0.0621399	0.103072	no change
C5_04230W	MRV6	0.413812	-2.03897	4.00213	-0.50947	0.610423	0.690334	no change
C2_03850W	tR(UCU)3	0.99277	-2.01735	2.70013	-0.747129	0.454986	0.547705	no change
C6_03280W	C6_03280W	9.13445	-1.96873	0.92919	-2.11876	0.0341107	0.0614384	no change
C4_05830W	C4_05830W	22.766	-1.60668	0.622265	-2.58198	0.00982341	0.0202988	no change
C4_03490C	C4_03490C	6.58994	-1.57152	1.17032	-1.34282	0.179331	0.254824	no change
C3_01970C	C3_01970C	22.453	-1.5578	0.551381	-2.82526	0.00472416	0.0105772	no change
C3_05480C	tV(AAC)5	0.280796	-1.48128	4.04628	-0.366083	0.714303	0.777489	no change
C1_04250C	C1_04250C	13.4159	-1.38882	0.733322	-1.89388	0.0582414	0.09769	no change
C1_14020W	C1_14020W	6.28546	-1.25883	1.02159	-1.23222	0.217866	0.299748	no change
C4_01220C	C4_01220C	34.5234	-1.21609	0.497254	-2.44562	0.0144605	0.0288053	no change
CR_06200C	CR_06200C	34.62	-1.12314	0.451586	-2.48711	0.0128787	0.0260009	no change
C1_12910W	C1_12910W	280.341	-1.10812	0.499401	-2.21891	0.026493	0.0492539	no change
C4_06970C	ZRT101	12.8692	-1.04462	0.865704	-1.20667	0.227558	0.311149	no change
CR_02470W	CR_02470W	1107.2	-1.04339	0.495138	-2.10727	0.0350945	0.062926	no change
C1_05140W	BRG1	473.7	-1.03428	0.490757	-2.10752	0.0350726	0.0629244	no change
C1_04940C	C1_04940C	16.5159	-1.00298	0.652273	-1.53767	0.124128	0.186676	no change
C4_03340C	CPD2	39.0574	-0.962331	0.494162	-1.9474	0.0514867	0.0876638	no change
C1_13040C	C1_13040C	16.9092	-0.930957	0.764544	-1.21766	0.223352	0.306379	no change
C2_09110C	C2_09110C	41.0471	-0.928281	0.443289	-2.09408	0.0362531	0.0647703	no change
C3_02650W	C3_02650W	56.9479	-0.905634	0.342531	-2.64395	0.00819443	0.0172487	no change
C2_06590C	GIT1	76.1661	-0.905619	0.339199	-2.66987	0.00758802	0.0160741	no change
CR_00450C	CR_00450C	41.8812	-0.897715	0.424105	-2.11673	0.0342828	0.0617112	no change
C2_02080W	C2_02080W	42.9348	-0.887328	0.394971	-2.24657	0.0246678	0.0463432	no change
C4_01570C	C4_01570C	55.2251	-0.878984	0.337766	-2.60234	0.00925891	0.0192588	no change
CR_06190C	CR_06190C	45.226	-0.869332	0.388865	-2.23556	0.0253805	0.0474584	no change
CR_08720W	CR_08720W	39.2698	-0.850638	0.409869	-2.07539	0.0379503	0.0674396	no change
C7_00180W	FAR1	10.7044	-0.848407	0.825657	-1.02755	0.30416	0.397175	no change
C1_13590W	C1_13590W	22.7092	-0.824971	0.608221	-1.35637	0.174983	0.249534	no change
C3_01110C	MNE1	36.564	-0.807638	0.442951	-1.82331	0.0682561	0.111852	no change
C2_04090W	C2_04090W	4.98745	-0.802585	1.21134	-0.662558	0.507614	0.597721	no change
C5_01790C	C5_01790C	26.4883	-0.778846	0.54325	-1.43368	0.151664	0.22081	no change
CR_07130C	ALK8	26.2274	-0.765174	0.482759	-1.585	0.112966	0.172891	no change
CR_04640W	DIT1	88.0598	-0.762984	0.290645	-2.62514	0.00866141	0.0181359	no change
C2_02060C	FMO1	65.0575	-0.758609	0.353709	-2.14472	0.0319751	0.0580817	no change
C2_05330C	C2_05330C	100.374	-0.748322	0.281276	-2.66046	0.00780342	0.0164992	no change
C2_03480C	C2_03480C	56.948	-0.746373	0.346336	-2.15505	0.0311577	0.0568735	no change
C2_06630C	C2_06630C	106.95	-0.727217	0.311064	-2.33784	0.0193958	0.0372703	no change
CR_05000C	CR_05000C	40.2978	-0.727178	0.40938	-1.77629	0.0756848	0.122647	no change
C7_01540W	ALK6	13.6442	-0.704129	0.663113	-1.06185	0.288303	0.380206	no change
C2_08820C	SPO11	11.049	-0.701515	0.758077	-0.925387	0.354765	0.449223	no change
C2_05990C	C2_05990C	42.0802	-0.696641	0.418061	-1.66636	0.0956409	0.150379	no change
C3_05630W	GTT1	4.81476	-0.691597	1.1857	-0.583284	0.559702	0.644931	no change
C6_01480W	C6_01480W	96.5357	-0.687549	0.314309	-2.18749	0.0287064	0.0528998	no change
C6_03700W	ALS1	2814.72	-0.684948	0.552954	-1.23871	0.215454	0.296908	no change
C4_04630C	C4_04630C	158.612	-0.683728	0.24599	-2.77949	0.0054444	0.0120098	no change
C2_06260W	C2_06260W	141.594	-0.669964	0.236982	-2.82707	0.00469764	0.0105257	no change
CR_05040W	CR_05040W	15.7132	-0.659844	0.686006	-0.961863	0.336118	0.429471	no change
C2_05060C	C2_05060C	116.099	-0.650251	0.254669	-2.55331	0.0106703	0.0218823	no change
CR_04410W	CR_04410W	74.6958	-0.6393	0.38548	-1.65845	0.0972261	0.152542	no change
CR_06240C	ZCF19	91.6067	-0.6385	0.283547	-2.25183	0.0243331	0.0458008	no change
C4_03000C	C4_03000C	66.8131	-0.636518	0.310993	-2.04673	0.0406847	0.0716597	no change
C4_00980C	MRV1	20.1894	-0.634687	0.559381	-1.13462	0.256533	0.34524	no change
C2_01800W	C2_01800W	43.0539	-0.630572	0.410854	-1.53478	0.124837	0.187466	no change
C1_11050W	C1_11050W	119.958	-0.620878	0.24574	-2.52657	0.0115184	0.0234133	no change
CR_07930C	CR_07930C	7.03069	-0.619663	1.04524	-0.592844	0.553285	0.638833	no change
C3_04650W	C3_04650W	94.9381	-0.619072	0.313185	-1.9767	0.0480759	0.0825856	no change
CR_01160W	CR_01160W	17.2006	-0.618809	0.591091	-1.04689	0.295149	0.38727	no change
C1_13600W	C1_13600W	17.6483	-0.615027	0.592453	-1.0381	0.299222	0.391669	no change
C7_01910C	C7_01910C	106.39	-0.590979	0.343011	-1.72291	0.0849041	0.135602	no change
C3_02790W	C3_02790W	112.799	-0.577348	0.260202	-2.21885	0.0264972	0.0492539	no change
C2_02390W	C2_02390W	362.844	-0.575354	0.224394	-2.56403	0.0103463	0.0212544	no change
C1_08170C	BUL1	402.821	-0.574774	0.22018	-2.61048	0.00904153	0.0188723	no change
C3_02560W	DDC1	181.851	-0.574528	0.208931	-2.74985	0.00596224	0.0129844	no change
C7_01670W	C7_01670W	258.166	-0.568989	0.206614	-2.75388	0.00588942	0.0128869	no change
C3_02060W	C3_02060W	33.4167	-0.564988	0.466443	-1.21127	0.225792	0.309016	no change
C7_03230C	C7_03230C	63.3176	-0.561335	0.362018	-1.55057	0.121004	0.182437	no change
C3_01620W	C3_01620W	142.05	-0.554226	0.227512	-2.43603	0.0148493	0.0294718	no change
CR_02270C	CR_02270C	185.816	-0.550677	0.204487	-2.69297	0.00708182	0.0151143	no change
C1_12940C	C1_12940C	10.776	-0.548867	0.807646	-0.679589	0.496765	0.588051	no change
C6_01600W	C6_01600W	40.6795	-0.547074	0.384173	-1.42403	0.154438	0.224357	no change
C2_06160W	C2_06160W	193.477	-0.543528	0.203274	-2.67386	0.00749833	0.015901	no change
C1_06410W	C1_06410W	222.399	-0.539528	0.201265	-2.68069	0.00734708	0.0155969	no change
CR_03670W	CR_03670W	15.2297	-0.536714	0.714457	-0.75122	0.45252	0.545617	no change
C3_07980C	C3_07980C	100.452	-0.535695	0.259984	-2.06049	0.0393516	0.0695781	no change
C3_00440W	C3_00440W	132.6	-0.533626	0.219482	-2.4313	0.0150447	0.0297804	no change
C6_03530C	C6_03530C	195.239	-0.533415	0.206616	-2.58167	0.00983234	0.0203102	no change
CR_03480W	CR_03480W	30.1729	-0.53258	0.545716	-0.975929	0.3291	0.422452	no change
C1_08150C	C1_08150C	107.618	-0.527916	0.260729	-2.02477	0.0428914	0.0749746	no change
C7_02750W	FGR6-1	347.506	-0.524844	0.196472	-2.67135	0.00755471	0.0160092	no change
C7_02430C	C7_02430C	49.6403	-0.523924	0.382239	-1.37067	0.170477	0.243865	no change
C3_05050W	TRY4	0.459091	-0.520198	3.94911	-0.131725	0.895202	0.922542	no change
C3_01340W	C3_01340W	77.258	-0.519023	0.314466	-1.65049	0.0988433	0.154674	no change
C1_13630W	CYB2	377.087	-0.517261	0.194098	-2.66495	0.00770003	0.0162999	no change
CR_07580C	TSC11	487.94	-0.51252	0.186564	-2.74716	0.00601141	0.0130725	no change
CR_02810W	CIRT4B	304.773	-0.506213	0.185445	-2.72972	0.0063388	0.0136997	no change
C2_09800C	C2_09800C	1.31369	-0.500041	2.21355	-0.2259	0.821279	0.866503	no change
C7_00770W	C7_00770W	83.1248	-0.49952	0.318125	-1.5702	0.116369	0.176741	no change
C6_03420W	C6_03420W	80.7148	-0.497655	0.285321	-1.74419	0.0811261	0.130299	no change
C3_05790C	C3_05790C	259.802	-0.497423	0.1808	-2.75123	0.00593717	0.012944	no change
C1_12870C	C1_12870C	79.3102	-0.494986	0.287833	-1.7197	0.0854871	0.13646	no change
C1_10430W	PHO8	54.086	-0.494892	0.3337	-1.48305	0.138062	0.203686	no change
C3_05040C	ATG9	206.037	-0.494854	0.189652	-2.60927	0.00907344	0.0189323	no change
C2_03200W	PRP3	373.304	-0.493112	0.193072	-2.55403	0.0106484	0.021845	no change
C1_12690C	C1_12690C	75.3087	-0.492338	0.321762	-1.53013	0.125984	0.188857	no change
C2_09030W	C2_09030W	270.043	-0.489983	0.172658	-2.83789	0.00454135	0.0102099	no change
C4_05920C	PGA49	496.049	-0.489361	0.17777	-2.75277	0.00590931	0.0129162	no change
C7_04170W	C7_04170W	196.181	-0.487725	0.19689	-2.47714	0.0132438	0.0266212	no change
CR_09910W	GNP3	258.464	-0.484616	0.189897	-2.55199	0.0107109	0.0219581	no change
C1_04280C	C1_04280C	285.754	-0.48408	0.191302	-2.53045	0.0113918	0.0232027	no change
C4_00480W	DUR4	208.942	-0.483874	0.188101	-2.57241	0.0100993	0.020797	no change
C3_05380W	C3_05380W	255.535	-0.476948	0.18493	-2.57907	0.00990678	0.0204357	no change
C4_01400W	UEC1	84.175	-0.475426	0.274838	-1.72984	0.0836584	0.133862	no change
C2_09630C	C2_09630C	233.586	-0.473597	0.170949	-2.77041	0.00559861	0.0123227	no change
CR_10460W	CR_10460W	273.62	-0.473512	0.192312	-2.46221	0.0138085	0.0275985	no change
C3_02200W	C3_02200W	55.8048	-0.472648	0.387529	-1.21965	0.222599	0.305486	no change
C6_01010W	KAR5	41.5264	-0.47119	0.425905	-1.10633	0.268585	0.358633	no change
C7_01880C	C7_01880C	225.979	-0.469802	0.212835	-2.20735	0.0272899	0.05057	no change
C1_07650W	C1_07650W	75.5511	-0.464941	0.320178	-1.45213	0.146465	0.214389	no change
C2_04470W	ADH3	43.0531	-0.464903	0.457651	-1.01585	0.309703	0.4029	no change
CR_03440W	CR_03440W	18.0038	-0.462168	0.650333	-0.710663	0.477293	0.569399	no change
C7_03190C	C7_03190C	281.221	-0.462098	0.184727	-2.50151	0.0123664	0.0250598	no change
C1_01340C	C1_01340C	333.311	-0.461411	0.189206	-2.43868	0.0147412	0.0292864	no change
C2_03890W	C2_03890W	220.249	-0.458332	0.197476	-2.32096	0.0202892	0.0388372	no change
C6_03740W	C6_03740W	134.095	-0.458022	0.239061	-1.91592	0.0553757	0.0936998	no change
CR_10120C	CR_10120C	186.399	-0.457568	0.211295	-2.16554	0.0303466	0.0555796	no change
C1_12140W	C1_12140W	237.28	-0.453118	0.212394	-2.13339	0.0328928	0.0595137	no change
C2_04210W	STE4	213.467	-0.450673	0.188419	-2.39186	0.0167631	0.0328342	no change
C6_03480W	YMX6	336.874	-0.445642	0.172643	-2.58129	0.00984324	0.0203187	no change
C2_04830W	C2_04830W	168.386	-0.443188	0.200803	-2.20707	0.0273089	0.0505896	no change
C7_01990C	C7_01990C	356.755	-0.443168	0.168689	-2.62712	0.00861106	0.0180559	no change
C1_08330C	ADH2	344.995	-0.442214	0.223363	-1.9798	0.0477255	0.0820779	no change
C1_04570C	CHL4	235.904	-0.442091	0.184714	-2.39339	0.0166936	0.0327303	no change
C2_09120C	C2_09120C	14.3861	-0.441553	0.779204	-0.566671	0.570937	0.655099	no change
C4_01860C	C4_01860C	139.515	-0.439484	0.292797	-1.50099	0.133359	0.198262	no change
C1_11910W	C1_11910W	134.175	-0.439472	0.260785	-1.68519	0.0919514	0.145413	no change
C6_04320C	C6_04320C	70.965	-0.437904	0.347494	-1.26018	0.207605	0.288352	no change
C6_02300C	C6_02300C	267.012	-0.437045	0.166471	-2.62535	0.00865606	0.0181359	no change
C6_01020W	C6_01020W	69.3757	-0.436715	0.294853	-1.48113	0.138573	0.204238	no change
C1_12480W	C1_12480W	99.5762	-0.433593	0.325621	-1.33159	0.182996	0.259268	no change
C2_00550W	C2_00550W	178.423	-0.433107	0.205749	-2.10503	0.0352889	0.0631987	no change
C1_00770C	ROT1	463.314	-0.426617	0.159834	-2.66913	0.0076048	0.016104	no change
C4_06370C	C4_06370C	296.282	-0.426174	0.156942	-2.71549	0.00661785	0.0142154	no change
C1_11130W	FGR16	285.687	-0.426127	0.179304	-2.37656	0.0174748	0.0340498	no change
CR_05770W	CR_05770W	310.419	-0.423133	0.151454	-2.7938	0.00520932	0.0115296	no change
CR_09830W	CR_09830W	735.681	-0.42211	0.157635	-2.67777	0.00741132	0.0157277	no change
C1_05100W	C1_05100W	336.636	-0.421645	0.16359	-2.57745	0.00995315	0.0205172	no change
C1_13800C	DUR32	193.633	-0.421635	0.193174	-2.18267	0.0290599	0.0534688	no change
C1_05890W	C1_05890W	12.366	-0.421548	0.753778	-0.559246	0.575994	0.659381	no change
C1_13200C	REX3	353.216	-0.420898	0.15389	-2.73506	0.00623685	0.0135136	no change
CR_02960W	CR_02960W	250.688	-0.41826	0.189979	-2.20161	0.0276927	0.0512529	no change
C1_04650W	DUR3	26.2758	-0.417658	0.4774	-0.874859	0.381651	0.477003	no change
C4_00730C	C4_00730C	80.4437	-0.417473	0.319965	-1.30475	0.191979	0.269781	no change
C1_01880C	PTR3	314.18	-0.416913	0.151426	-2.75324	0.00590082	0.0129024	no change
CR_03140C	SYN8	298.64	-0.412518	0.169096	-2.43956	0.0147053	0.0292249	no change
C1_12860C	C1_12860C	256.033	-0.4124	0.171306	-2.40738	0.0160673	0.0315956	no change
C6_03360C	C6_03360C	46.5887	-0.411207	0.402792	-1.02089	0.307306	0.400686	no change
C3_07080W	RRD1	376.966	-0.411071	0.16246	-2.53029	0.0113969	0.0232052	no change
C4_04980W	C4_04980W	489.219	-0.409012	0.184693	-2.21455	0.0267907	0.0497066	no change
CR_10260W	CR_10260W	371.545	-0.407683	0.167934	-2.42763	0.0151978	0.0300338	no change
C1_04840C	C1_04840C	430.084	-0.407256	0.144275	-2.82279	0.0047608	0.0106369	no change
C6_02970C	C6_02970C	285.367	-0.406947	0.160769	-2.53125	0.0113658	0.0231576	no change
C3_05270C	HGT5	267.69	-0.403816	0.20125	-2.00654	0.0447985	0.0777374	no change
C1_04850C	C1_04850C	172.753	-0.403049	0.210475	-1.91495	0.0554987	0.0938532	no change
C1_07830C	ECO1	242.51	-0.401032	0.183038	-2.19097	0.0284538	0.0524991	no change
C4_06990W	MNN46	359.848	-0.398122	0.163267	-2.43848	0.0147492	0.0292927	no change
CR_04860C	CR_04860C	132.526	-0.396794	0.233285	-1.7009	0.0889614	0.141251	no change
CR_09090C	CR_09090C	496.026	-0.396049	0.174451	-2.27025	0.0231922	0.0439858	no change
CR_02030C	CR_02030C	343.151	-0.395402	0.161719	-2.445	0.0144852	0.0288353	no change
C4_02410C	AHP1	11834.1	-0.395313	0.3146	-1.25656	0.208913	0.289966	no change
C4_05270C	RAD59	420.11	-0.394958	0.147236	-2.68248	0.00730796	0.0155193	no change
C3_06350W	C3_06350W	429.735	-0.392438	0.144754	-2.71107	0.00670663	0.01437	no change
C1_03170C	C1_03170C	163.718	-0.390892	0.208739	-1.87263	0.0611195	0.101605	no change
C2_03680W	SAP98	353.913	-0.390791	0.166413	-2.34831	0.0188586	0.0363667	no change
C1_06120C	C1_06120C	55.5989	-0.390496	0.359541	-1.08609	0.277437	0.36758	no change
CR_04150W	CR_04150W	179.572	-0.388028	0.205311	-1.88996	0.0587639	0.0984554	no change
C2_04450W	C2_04450W	99.815	-0.385485	0.268275	-1.4369	0.150746	0.219794	no change
CR_01630C	CR_01630C	51.8652	-0.385076	0.391367	-0.983925	0.325152	0.418643	no change
C1_00540C	C1_00540C	858.679	-0.384679	0.139902	-2.74964	0.00596606	0.012988	no change
C2_05390C	C2_05390C	79.1963	-0.383642	0.288799	-1.3284	0.184044	0.260468	no change
C3_04230W	C3_04230W	286.414	-0.383201	0.167033	-2.29416	0.0217815	0.041468	no change
C2_08740W	C2_08740W	338.836	-0.38286	0.172626	-2.21787	0.026564	0.0493474	no change
C6_03110C	C6_03110C	161.569	-0.382819	0.2104	-1.81948	0.068838	0.112651	no change
C1_04870W	SAP7	118.753	-0.381807	0.241438	-1.58139	0.11379	0.173929	no change
C1_04510W	C1_04510W	349.324	-0.381638	0.146557	-2.60402	0.00921377	0.0191849	no change
C3_05130C	THI4	52.4437	-0.380285	0.363046	-1.04748	0.294877	0.387083	no change
C1_07850C	C1_07850C	260.989	-0.378505	0.170246	-2.22329	0.0261964	0.0488162	no change
C1_06320W	C1_06320W	372.698	-0.377104	0.160653	-2.34732	0.018909	0.0364403	no change
C3_04710W	ARV1	169.712	-0.375826	0.213801	-1.75783	0.0787761	0.127174	no change
C3_02870C	C3_02870C	124.598	-0.372466	0.228067	-1.63315	0.102438	0.15939	no change
C1_14580C	C1_14580C	416.164	-0.372319	0.152091	-2.448	0.014365	0.0286246	no change
C6_01200W	C6_01200W	116.238	-0.372287	0.229854	-1.61967	0.105303	0.163211	no change
C4_05420C	TSC2	507.647	-0.371953	0.131609	-2.8262	0.00471033	0.0105501	no change
C2_06760C	C2_06760C	276.32	-0.371929	0.172109	-2.16101	0.0306948	0.0561411	no change
C3_05060W	C3_05060W	196.911	-0.371422	0.197819	-1.87758	0.0604387	0.100782	no change
C5_01160C	C5_01160C	52.7457	-0.370728	0.375695	-0.98678	0.323751	0.417288	no change
C2_01880C	ZCF6	157.965	-0.368688	0.224664	-1.64107	0.100784	0.157307	no change
C1_05690C	C1_05690C	2.10349	-0.368541	1.84376	-0.199885	0.84157	0.882306	no change
C2_10180W	IFR1	46.1987	-0.368398	0.366053	-1.00641	0.31422	0.407375	no change
CR_01360W	NNF1	378.619	-0.368338	0.171389	-2.14914	0.0316232	0.0575825	no change
C1_12880C	C1_12880C	370.334	-0.368244	0.157838	-2.33305	0.0196454	0.0377016	no change
C6_01900C	DOG1	2021.35	-0.368156	0.136916	-2.68893	0.00716824	0.0152606	no change
CR_03230W	CR_03230W	667.549	-0.367529	0.12937	-2.84091	0.00449852	0.0101213	no change
C3_04120C	C3_04120C	516.177	-0.366439	0.134996	-2.71444	0.00663877	0.0142501	no change
C6_02250W	C6_02250W	189.383	-0.366213	0.19777	-1.85171	0.0640674	0.105829	no change
C7_03140W	C7_03140W	86.9307	-0.365673	0.289746	-1.26205	0.206932	0.287684	no change
C1_09370W	CEF1	986.749	-0.365383	0.135962	-2.68739	0.0072012	0.0153253	no change
C2_09370C	KAR3	477.261	-0.364702	0.139982	-2.60535	0.00917806	0.0191306	no change
C2_03970W	C2_03970W	414.679	-0.363902	0.146661	-2.48125	0.0130921	0.0263784	no change
CR_03220C	CR_03220C	158.295	-0.363619	0.212784	-1.70887	0.0874755	0.139225	no change
C4_06430C	C4_06430C	609.582	-0.363027	0.142466	-2.54816	0.0108292	0.0221626	no change
C3_03140C	DAL4	254.422	-0.362907	0.188925	-1.9209	0.0547442	0.0927873	no change
C1_12120W	POM1	392.769	-0.361054	0.164511	-2.19472	0.0281839	0.0520653	no change
CR_00670C	CR_00670C	384.107	-0.360394	0.158171	-2.27852	0.0226958	0.0430853	no change
C1_12950W	C1_12950W	498.984	-0.360342	0.146189	-2.46491	0.013705	0.0274099	no change
CR_02120C	CR_02120C	269.454	-0.360231	0.170611	-2.11142	0.0347364	0.0624336	no change
CR_09820C	CR_09820C	66.139	-0.359593	0.319644	-1.12498	0.260597	0.349764	no change
C1_08660C	C1_08660C	591.315	-0.359318	0.143389	-2.5059	0.012214	0.0247761	no change
C1_05820C	RAD10	424.343	-0.359273	0.142447	-2.52214	0.0116642	0.0236849	no change
C3_03610W	FUR4	250.276	-0.356792	0.18397	-1.9394	0.0524521	0.0892059	no change
CR_10610C	CR_10610C	352.882	-0.3556	0.146427	-2.42851	0.015161	0.0299711	no change
CR_03920C	TPO4	1062.84	-0.35467	0.15372	-2.30725	0.0210407	0.0401472	no change
C1_12990W	C1_12990W	176.43	-0.354499	0.197071	-1.79884	0.072044	0.117479	no change
C1_04470C	C1_04470C	296.827	-0.353745	0.201512	-1.75546	0.0791815	0.127695	no change
C1_12270W	SRT1	242.631	-0.352611	0.186851	-1.88713	0.0591433	0.0988575	no change
C2_09350W	TAZ1	396.639	-0.351976	0.165141	-2.13137	0.0330589	0.05976	no change
C3_00540C	IST1	570.83	-0.351734	0.135351	-2.59869	0.00935809	0.019438	no change
C4_00720W	CSP2	114.404	-0.351083	0.258238	-1.35953	0.173979	0.24828	no change
C1_02440C	C1_02440C	522.245	-0.350788	0.140446	-2.49767	0.0125012	0.0253244	no change
C7_02310C	C7_02310C	226.03	-0.350721	0.188612	-1.85948	0.062959	0.104171	no change
CR_05010W	CR_05010W	609.255	-0.350357	0.128313	-2.73049	0.00632402	0.0136727	no change
C7_01130C	C7_01130C	56.944	-0.349263	0.366093	-0.954029	0.340069	0.433831	no change
C1_08570C	PCL2	294.521	-0.345863	0.165619	-2.08831	0.0367698	0.0655953	no change
CR_10440W	CR_10440W	417.565	-0.344151	0.147812	-2.3283	0.019896	0.0381579	no change
CR_04290W	HAP31	325.225	-0.344073	0.184218	-1.86774	0.0617977	0.102618	no change
C1_08480C	APS3	880.633	-0.343938	0.150375	-2.28721	0.0221837	0.0421533	no change
C4_06070C	FMT1	490.708	-0.34376	0.143807	-2.39042	0.0168292	0.0329205	no change
C1_07610C	C1_07610C	58.6364	-0.343629	0.341128	-1.00733	0.313777	0.406964	no change
C1_00680W	ASM3	546.24	-0.342996	0.158102	-2.16946	0.0300481	0.0551005	no change
CR_03800C	PPH3	540.676	-0.342231	0.120952	-2.82949	0.00466229	0.0104621	no change
CR_10020C	CR_10020C	551.577	-0.339624	0.12499	-2.71722	0.00658333	0.0141616	no change
C3_00510W	C3_00510W	307.68	-0.339159	0.172825	-1.96244	0.0497112	0.0850414	no change
C2_06520C	C2_06520C	368.387	-0.338063	0.181455	-1.86307	0.0624523	0.103483	no change
C1_07800W	MTO1	441.328	-0.337774	0.156921	-2.15252	0.0313566	0.0571841	no change
C2_02630W	C2_02630W	371.821	-0.33758	0.149492	-2.25818	0.0239342	0.0452208	no change
C1_03060C	TSR2	1485.31	-0.336898	0.120642	-2.79255	0.00522936	0.0115696	no change
C1_10760W	VPS23	702.808	-0.335911	0.123435	-2.72136	0.00650134	0.0140054	no change
C1_06040W	RTT101	385.027	-0.335809	0.162638	-2.06477	0.0389447	0.0690016	no change
CR_03930C	CR_03930C	823.085	-0.3356	0.120209	-2.79181	0.00524137	0.0115919	no change
C4_02010C	HSX11	271.293	-0.335389	0.17747	-1.88983	0.0587801	0.0984554	no change
C3_05470W	TEA1	570.976	-0.335215	0.154402	-2.17106	0.0299267	0.0549115	no change
C1_03140W	C1_03140W	248.387	-0.33499	0.186908	-1.79227	0.073089	0.118891	no change
C1_06210W	BUD16	345.627	-0.334353	0.169572	-1.97175	0.0486387	0.0834804	no change
CR_06970C	CR_06970C	429.164	-0.332962	0.180917	-1.84041	0.0657079	0.10818	no change
C1_02030C	C1_02030C	465.755	-0.332172	0.14148	-2.34784	0.0188825	0.036401	no change
C1_09480W	PPT2	341.343	-0.329845	0.174702	-1.88805	0.0590198	0.0987187	no change
C3_00380C	C3_00380C	619.829	-0.328948	0.125467	-2.62179	0.00874687	0.0183084	no change
C2_02960C	C2_02960C	604.699	-0.326937	0.124987	-2.61578	0.00890249	0.0186081	no change
C2_07250C	C2_07250C	47.1761	-0.326797	0.406933	-0.803073	0.421932	0.51655	no change
C2_02840C	C2_02840C	698.262	-0.326694	0.120393	-2.71357	0.00665632	0.0142721	no change
C2_06090W	C2_06090W	434.459	-0.325938	0.145892	-2.23411	0.025476	0.0476221	no change
C2_01050W	C2_01050W	214.642	-0.324216	0.233982	-1.38564	0.165856	0.237937	no change
C7_00290C	HGT13	55.3226	-0.324025	0.347824	-0.931577	0.351555	0.445631	no change
C4_06050W	MED3	528.515	-0.323789	0.130858	-2.47435	0.0133478	0.0267942	no change
C2_02660W	C2_02660W	622.091	-0.322979	0.134645	-2.39875	0.0164513	0.0323082	no change
C3_02840W	C3_02840W	165.894	-0.322425	0.237958	-1.35496	0.175429	0.249992	no change
CR_03650W	SGD1	1351.72	-0.322193	0.118122	-2.72764	0.00637899	0.0137716	no change
C6_03930W	OPT8	682.685	-0.321923	0.123287	-2.61118	0.00902304	0.0188469	no change
CR_00140W	REP1	367.161	-0.321387	0.171581	-1.87309	0.0610562	0.101567	no change
C1_09390W	C1_09390W	293.886	-0.321375	0.170609	-1.88369	0.0596069	0.0995613	no change
C6_02450W	C6_02450W	66.9721	-0.320565	0.423777	-0.756447	0.449381	0.542922	no change
C1_12520W	GSG1	376.425	-0.320025	0.15379	-2.08092	0.0374412	0.0666339	no change
C4_02500C	ADR1	420.989	-0.319656	0.173038	-1.84732	0.0647005	0.106698	no change
C3_05350C	SMI1B	388.392	-0.319199	0.154302	-2.06867	0.0385767	0.0684392	no change
C1_13970C	HPC2	628.548	-0.31903	0.134096	-2.37911	0.0173547	0.0338488	no change
C1_10330C	C1_10330C	483.763	-0.318967	0.158639	-2.01064	0.0443632	0.0771613	no change
C2_04860W	PZF1	201.405	-0.318733	0.186723	-1.70699	0.0878242	0.139743	no change
C3_02230C	YCG1	1054.6	-0.318301	0.113233	-2.81103	0.00493838	0.0109969	no change
C6_02910W	POP4	429.051	-0.318278	0.143009	-2.22558	0.0260425	0.0485596	no change
CR_02260C	CR_02260C	378.47	-0.317747	0.146834	-2.16399	0.0304651	0.0557795	no change
CR_04680C	CR_04680C	230.78	-0.317431	0.190127	-1.66957	0.0950041	0.149457	no change
CR_06450W	CR_06450W	298.098	-0.316794	0.182317	-1.73759	0.0822826	0.131942	no change
C1_02060W	C1_02060W	1309.94	-0.316407	0.116326	-2.72	0.00652819	0.0140531	no change
C3_06530W	C3_06530W	134.37	-0.316237	0.218561	-1.4469	0.147924	0.216261	no change
C4_01380W	ZCF27	579.096	-0.315104	0.158431	-1.98891	0.0467116	0.0806126	no change
C2_05540C	C2_05540C	910.047	-0.315097	0.121953	-2.58376	0.00977298	0.0202155	no change
CR_00190W	NGS1	1324.45	-0.314915	0.111314	-2.82906	0.00466849	0.0104721	no change
C2_02040W	C2_02040W	1040.45	-0.314248	0.110773	-2.83687	0.00455585	0.0102387	no change
C2_07360W	C2_07360W	759.946	-0.314215	0.122271	-2.56983	0.0101748	0.0209308	no change
C4_04370C	VAC7	585.147	-0.314111	0.131093	-2.39608	0.0165713	0.0325155	no change
CR_01960C	MRS2	527.3	-0.31331	0.133725	-2.34293	0.0191328	0.0368242	no change
C6_02130C	CTF5	178.872	-0.313171	0.198811	-1.57522	0.115205	0.175419	no change
C1_07150W	C1_07150W	271.781	-0.312695	0.191528	-1.63263	0.102547	0.159476	no change
C1_10910C	C1_10910C	955.462	-0.311222	0.114696	-2.71346	0.00665855	0.0142721	no change
C4_03080W	C4_03080W	1058.86	-0.311002	0.125205	-2.48394	0.0129939	0.0261981	no change
C1_04560W	C1_04560W	523.354	-0.310824	0.126651	-2.45418	0.0141207	0.0281567	no change
C3_00230C	C3_00230C	236.323	-0.310602	0.172987	-1.79553	0.0725701	0.118176	no change
C2_05840W	C2_05840W	725.804	-0.310331	0.120397	-2.57757	0.00994991	0.0205172	no change
C7_03290C	RBR3	609.698	-0.309633	0.157638	-1.9642	0.0495073	0.0847679	no change
C4_02130W	CYT2	549.563	-0.309613	0.131842	-2.34837	0.0188559	0.0363667	no change
CR_03660C	CR_03660C	622.672	-0.309003	0.146869	-2.10393	0.0353846	0.0633132	no change
C1_03250C	SPP1	673.492	-0.308732	0.135228	-2.28305	0.0224276	0.0426031	no change
C2_10640C	MTR2	1977.7	-0.30863	0.109258	-2.82477	0.00473141	0.0105894	no change
CR_10640W	CR_10640W	292.02	-0.307651	0.16427	-1.87284	0.0610906	0.101585	no change
C4_04880W	FGR10	116.552	-0.306965	0.24708	-1.24237	0.214099	0.295313	no change
CR_09660W	CR_09660W	510.642	-0.306141	0.160893	-1.90276	0.0570714	0.096051	no change
C1_00890W	GEM1	1003.34	-0.304827	0.107249	-2.84223	0.00447987	0.0100841	no change
CR_03240C	CR_03240C	503.858	-0.304258	0.150718	-2.01873	0.0435157	0.0758859	no change
C2_07870C	C2_07870C	556.309	-0.30414	0.127408	-2.38714	0.0169799	0.0331611	no change
CR_10310W	CR_10310W	59.5874	-0.304124	0.31695	-0.959534	0.33729	0.430745	no change
C6_02650C	C6_02650C	1026.83	-0.303758	0.153154	-1.98335	0.0473283	0.0815356	no change
C1_12130C	ZCF30	508.245	-0.303566	0.13219	-2.29643	0.021651	0.0412328	no change
CR_06830C	SIW14	611.074	-0.303503	0.134382	-2.2585	0.0239144	0.0451976	no change
C6_00540W	C6_00540W	510.581	-0.303297	0.144227	-2.10292	0.0354731	0.0634524	no change
C1_02200C	C1_02200C	307.474	-0.30295	0.156337	-1.9378	0.0526471	0.0894867	no change
CR_03200C	CR_03200C	929.693	-0.302918	0.109506	-2.76621	0.00567112	0.0124594	no change
C1_03410W	C1_03410W	347.454	-0.302249	0.172759	-1.74954	0.0801969	0.129049	no change
CR_02680W	CR_02680W	228.779	-0.302031	0.178446	-1.69257	0.0905374	0.143563	no change
CR_07170W	CR_07170W	358.65	-0.301952	0.167044	-1.80762	0.070666	0.115421	no change
C6_02050W	DBR1	418.81	-0.301949	0.147976	-2.04052	0.0412981	0.072545	no change
CR_10710C	VPS52	1084.23	-0.3018	0.106727	-2.82778	0.00468713	0.01051	no change
C2_08090W	C2_08090W	470.093	-0.301736	0.149018	-2.02484	0.0428841	0.0749746	no change
CR_10740W	CSM1	1148.27	-0.301417	0.119869	-2.51455	0.0119184	0.0241929	no change
C7_02180C	TRS33	1050.45	-0.301359	0.131746	-2.28742	0.0221711	0.0421428	no change
C2_09310C	C2_09310C	676.309	-0.30112	0.117488	-2.56299	0.0103774	0.0213036	no change
C1_05370C	C1_05370C	534.73	-0.300213	0.139821	-2.14712	0.0317834	0.0577863	no change
C1_10000C	CPP1	638.3	-0.299058	0.144689	-2.06691	0.0387429	0.0686848	no change
CR_02800C	CR_02800C	143.273	-0.298952	0.245666	-1.2169	0.223641	0.306705	no change
C1_13980C	DUR7	418.927	-0.298863	0.152488	-1.9599	0.0500071	0.0855098	no change
C3_00500C	C3_00500C	688.631	-0.298428	0.117639	-2.5368	0.011187	0.0228324	no change
C4_02960W	C4_02960W	1709.09	-0.297732	0.107579	-2.76756	0.00564779	0.0124172	no change
C1_06360W	C1_06360W	505.815	-0.29757	0.150997	-1.9707	0.0487581	0.0836133	no change
C1_06540C	C1_06540C	1020.13	-0.297458	0.106803	-2.78511	0.00535101	0.0118082	no change
C1_01560W	SIZ1	2516.21	-0.297219	0.111033	-2.67686	0.00743165	0.0157652	no change
C1_00150C	RIM8	759.389	-0.296414	0.124664	-2.37772	0.0174203	0.0339656	no change
C7_00160C	C7_00160C	2559.5	-0.29415	0.149029	-1.97377	0.0484077	0.0831317	no change
C1_05020C	ARG2	608.61	-0.294101	0.143041	-2.05606	0.0397764	0.0702255	no change
CR_10570C	YHB4	788.228	-0.293951	0.117834	-2.49461	0.0126095	0.0254921	no change
CR_06930W	CR_06930W	494.769	-0.293716	0.130921	-2.24346	0.0248672	0.0466462	no change
C1_04200C	C1_04200C	1209.91	-0.293491	0.107177	-2.73838	0.00617429	0.0133877	no change
C6_00070C	PGA25	953.246	-0.292885	0.109062	-2.68549	0.00724241	0.0154072	no change
C4_02920W	C4_02920W	878.693	-0.292854	0.115826	-2.5284	0.0114585	0.0233148	no change
C4_01470W	C4_01470W	394.164	-0.292707	0.136789	-2.13984	0.032368	0.0586707	no change
C1_06920C	C1_06920C	682.337	-0.29262	0.136301	-2.14686	0.0318046	0.0578072	no change
C4_06080W	C4_06080W	285.182	-0.292199	0.183692	-1.5907	0.111677	0.171225	no change
C3_02620C	C3_02620C	1235.75	-0.292195	0.166835	-1.7514	0.0798775	0.128674	no change
CR_02590C	CR_02590C	390.556	-0.292174	0.152293	-1.91849	0.0550484	0.0932237	no change
C3_03060W	C3_03060W	348.661	-0.291899	0.153994	-1.89553	0.0580229	0.0973508	no change
CR_06160C	DAD3	408.867	-0.291852	0.136211	-2.14265	0.0321413	0.0583424	no change
CR_01020C	CR_01020C	212.542	-0.291528	0.206066	-1.41474	0.157146	0.227517	no change
C2_04460W	LYS22	3787.43	-0.291476	0.110372	-2.64085	0.00826977	0.017395	no change
CR_04370W	CR_04370W	484.531	-0.291172	0.131001	-2.22267	0.0262378	0.048878	no change
C1_09210C	C1_09210C	2747.28	-0.29031	0.117684	-2.46687	0.0136301	0.0272875	no change
C6_04050W	C6_04050W	349.117	-0.288935	0.156871	-1.84187	0.0654948	0.107889	no change
C1_13310W	ECM25	251.503	-0.288887	0.175784	-1.64342	0.100296	0.156709	no change
C2_00500W	ZCF9	348.927	-0.286291	0.160296	-1.78602	0.0740965	0.120334	no change
CR_10750C	CR_10750C	1898.6	-0.286214	0.121034	-2.36474	0.018043	0.034997	no change
C4_04600C	C4_04600C	835.976	-0.286025	0.114582	-2.49625	0.0125513	0.0254001	no change
C2_10650W	C2_10650W	120.705	-0.28588	0.253585	-1.12735	0.259593	0.348651	no change
C2_09300W	MED18	1118.54	-0.285512	0.106094	-2.69113	0.00712106	0.0151764	no change
C1_03240W	C1_03240W	1829.59	-0.285347	0.103731	-2.75084	0.00594425	0.0129547	no change
C1_10510W	C1_10510W	192.107	-0.285192	0.227734	-1.2523	0.21046	0.291301	no change
C2_03170W	C2_03170W	334.961	-0.284982	0.153806	-1.85286	0.0639019	0.105614	no change
C2_01490C	C2_01490C	1461.64	-0.284673	0.105294	-2.70361	0.00685906	0.0146797	no change
C1_05380C	C1_05380C	1067.31	-0.284043	0.103241	-2.75127	0.00593644	0.012944	no change
C1_14560C	C1_14560C	1647.07	-0.283947	0.107537	-2.64046	0.00827932	0.0174029	no change
C3_01670W	C3_01670W	1609.8	-0.283727	0.101213	-2.80326	0.00505891	0.0112299	no change
C2_09500W	C2_09500W	1268.31	-0.283719	0.113616	-2.49717	0.0125189	0.0253516	no change
C3_07930C	C3_07930C	866.068	-0.283279	0.116547	-2.43059	0.0150744	0.0298195	no change
C6_00800C	C6_00800C	1183.7	-0.283195	0.117618	-2.40774	0.0160515	0.0315748	no change
C3_07110W	C3_07110W	419.219	-0.283125	0.143758	-1.96946	0.0489009	0.08381	no change
C1_12440W	C1_12440W	218.56	-0.282763	0.184551	-1.53217	0.12548	0.18833	no change
C6_03670C	C6_03670C	36.2841	-0.282572	0.435699	-0.648549	0.51663	0.605928	no change
CR_09860W	YTA6	1233.49	-0.28245	0.103333	-2.7334	0.00626849	0.0135723	no change
C2_05740W	SPO7	1032.61	-0.282435	0.113833	-2.48113	0.0130967	0.0263788	no change
C3_07600W	C3_07600W	928.597	-0.281672	0.111269	-2.53146	0.0113588	0.0231513	no change
C4_07130W	C4_07130W	2254.95	-0.281656	0.102666	-2.74343	0.00608017	0.0132172	no change
C1_10020W	SFU1	742.689	-0.281539	0.128765	-2.18645	0.0287827	0.0530078	no change
CR_09920W	GNP2	531.645	-0.280545	0.147525	-1.90168	0.0572136	0.096236	no change
C6_02900C	C6_02900C	608.348	-0.280306	0.126488	-2.21608	0.0266863	0.0495437	no change
CR_01030W	DAL81	366.279	-0.2803	0.146306	-1.91586	0.0553836	0.0936998	no change
C2_07020C	C2_07020C	276.152	-0.279833	0.165186	-1.69405	0.0902563	0.143155	no change
C3_04110C	MBP1	1782.3	-0.279696	0.103456	-2.70352	0.006861	0.0146797	no change
CR_04730W	CR_04730W	2652.98	-0.279251	0.129524	-2.15598	0.0310853	0.0567587	no change
C1_07660W	C1_07660W	72.37	-0.27905	0.366499	-0.761395	0.446421	0.540552	no change
C6_00480C	FET31	8530.4	-0.278987	0.117169	-2.38106	0.0172629	0.0336917	no change
C3_06170C	C3_06170C	303.578	-0.278929	0.159365	-1.75025	0.0800747	0.128887	no change
C2_01380W	PLB4.5	3865.26	-0.278586	0.103385	-2.69466	0.007046	0.0150486	no change
C4_02880C	C4_02880C	958.054	-0.278425	0.130234	-2.13789	0.0325257	0.0589387	no change
CR_02420W	CR_02420W	1014.64	-0.278416	0.116296	-2.39402	0.0166648	0.0326844	no change
C1_01570C	RPB7	1296.62	-0.278358	0.110063	-2.52908	0.0114361	0.0232771	no change
C2_09360W	C2_09360W	522.254	-0.27819	0.148464	-1.87379	0.0609597	0.101481	no change
CR_00760C	HYR4	864.369	-0.277875	0.121407	-2.2888	0.0220911	0.0420307	no change
C3_04770C	ZCF32	363.437	-0.277854	0.150616	-1.84479	0.0650685	0.107216	no change
C2_04060C	SSY1	600.132	-0.276819	0.117161	-2.36273	0.0181406	0.0351637	no change
C3_07880C	C3_07880C	645.408	-0.276717	0.132642	-2.08619	0.0369615	0.0658784	no change
C1_02100W	C1_02100W	289.686	-0.276153	0.175614	-1.57251	0.115833	0.17619	no change
CR_10450C	SPT3	1249.03	-0.276107	0.100682	-2.74236	0.00609989	0.0132552	no change
C4_00090W	PHR3	1440.55	-0.276007	0.105479	-2.61669	0.00887871	0.0185648	no change
C2_09380W	RRP15	1306.13	-0.275893	0.102499	-2.69167	0.00710963	0.0151628	no change
C1_07100C	C1_07100C	300.961	-0.275874	0.159702	-1.72743	0.08409	0.134481	no change
CR_00390W	MMS22	755.345	-0.275842	0.12322	-2.23862	0.0251809	0.0471386	no change
C4_03690C	C4_03690C	397.22	-0.275161	0.175712	-1.56598	0.117354	0.17783	no change
C4_03910W	FGR28	130.016	-0.274979	0.236983	-1.16033	0.245914	0.332837	no change
CR_00710C	CR_00710C	272.807	-0.274342	0.175174	-1.56611	0.117322	0.177827	no change
C2_08270C	C2_08270C	1411.96	-0.274306	0.101867	-2.6928	0.00708557	0.0151169	no change
C3_00410C	C3_00410C	338.18	-0.273671	0.18627	-1.46922	0.141773	0.208389	no change
C3_03110W	C3_03110W	1012.19	-0.273446	0.101632	-2.69054	0.00713375	0.0151926	no change
C1_01920W	ROA1	902.872	-0.273368	0.141484	-1.93215	0.0533408	0.090537	no change
C7_02420C	C7_02420C	159.422	-0.272433	0.271546	-1.00327	0.315733	0.408804	no change
CR_01900C	BIO5	96.6587	-0.272367	0.306967	-0.887286	0.374925	0.469922	no change
C2_01500W	C2_01500W	335.841	-0.271835	0.172069	-1.57981	0.114151	0.174214	no change
CR_03100W	SMC5	1049.54	-0.271713	0.138243	-1.96547	0.0493597	0.084548	no change
CR_10400W	CR_10400W	2902.9	-0.270809	0.103335	-2.62069	0.00877508	0.0183546	no change
C1_10950C	C1_10950C	900.517	-0.270704	0.138908	-1.9488	0.0513192	0.0874782	no change
C1_05430W	SPT20	986.71	-0.270601	0.11069	-2.44467	0.0144984	0.0288519	no change
C1_09280W	C1_09280W	709.045	-0.270596	0.128369	-2.10795	0.0350353	0.0628947	no change
C2_07770C	C2_07770C	37.0372	-0.270151	0.401949	-0.672102	0.501519	0.592154	no change
C4_05880W	GAT1	217.834	-0.270071	0.206969	-1.30488	0.191932	0.269779	no change
C6_00340C	C6_00340C	1305.05	-0.268962	0.0975284	-2.75778	0.00581957	0.0127621	no change
C1_07670W	ZCF4	4.45385	-0.26892	1.26257	-0.212994	0.831332	0.874467	no change
CR_02210W	CR_02210W	1317.88	-0.268765	0.137228	-1.95853	0.0501676	0.0857353	no change
C4_00810C	C4_00810C	244.437	-0.267777	0.172294	-1.55419	0.12014	0.181271	no change
C1_07940W	C1_07940W	15.2431	-0.267755	0.702041	-0.381394	0.702911	0.768752	no change
C4_00680W	C4_00680W	902.58	-0.267124	0.103427	-2.58274	0.00980197	0.0202615	no change
C6_01190C	VPS15	581.938	-0.265967	0.139429	-1.90754	0.0564507	0.0952476	no change
C2_01910W	C2_01910W	279.113	-0.265809	0.202694	-1.31138	0.189728	0.267446	no change
CR_04490C	CR_04490C	678.265	-0.265485	0.121106	-2.19217	0.0283674	0.0523654	no change
C1_08960W	C1_08960W	123.075	-0.265353	0.246227	-1.07768	0.281178	0.371876	no change
C3_07470W	EVP1	918.786	-0.265215	0.159608	-1.66166	0.0965801	0.151616	no change
C1_11770C	C1_11770C	2287.82	-0.264762	0.106247	-2.49196	0.012704	0.0256655	no change
CR_05880W	CR_05880W	489.04	-0.264712	0.135217	-1.95768	0.0502679	0.0858821	no change
CR_00610W	IFF4	213.886	-0.264354	0.212719	-1.24274	0.213964	0.295194	no change
C4_00670W	TOK1	697.193	-0.264271	0.120427	-2.19446	0.0282026	0.0520837	no change
C6_03000C	C6_03000C	152.609	-0.264237	0.211774	-1.24773	0.212128	0.292932	no change
C4_06240W	C4_06240W	631.64	-0.264229	0.137922	-1.91579	0.0553923	0.0936998	no change
C4_01070W	HGT17	25.4795	-0.264197	0.638986	-0.413462	0.679268	0.74727	no change
C4_02700W	C4_02700W	335.167	-0.264001	0.155019	-1.70303	0.0885631	0.140676	no change
C6_01030W	HAL22	1535.8	-0.263919	0.104006	-2.53752	0.0111639	0.022793	no change
C6_04210C	ATM1	930.475	-0.263796	0.121702	-2.16756	0.030192	0.0553474	no change
CR_04130C	EAF7	1564.75	-0.263744	0.101759	-2.59186	0.00954577	0.0197798	no change
C4_02310W	BEM3	803.687	-0.262481	0.126296	-2.07831	0.0376811	0.067001	no change
C2_07270W	C2_07270W	1160.31	-0.262352	0.108933	-2.40839	0.0160232	0.0315389	no change
C2_09040W	C2_09040W	2434.66	-0.2623	0.0934867	-2.80575	0.00502002	0.011156	no change
C1_12070C	C1_12070C	407.968	-0.262188	0.153751	-1.70528	0.0881431	0.140138	no change
C1_01620C	C1_01620C	272.148	-0.262181	0.170122	-1.54114	0.123283	0.185515	no change
C3_02260C	C3_02260C	2294.09	-0.261938	0.0942493	-2.7792	0.00544929	0.0120117	no change
C1_04010C	C1_04010C	132.961	-0.261854	0.23179	-1.12971	0.2586	0.347631	no change
C1_06770W	C1_06770W	1757.38	-0.261819	0.0943157	-2.77599	0.00550346	0.0121267	no change
C2_07860W	C2_07860W	1038.92	-0.260815	0.10536	-2.47546	0.0133064	0.0267291	no change
CR_03880W	IFF9	1549.85	-0.260613	0.106574	-2.44538	0.0144698	0.0288144	no change
C6_02810C	C6_02810C	943.526	-0.260177	0.109563	-2.37467	0.0175647	0.0342026	no change
CR_03080C	CR_03080C	538.013	-0.260106	0.147727	-1.76072	0.0782864	0.126485	no change
C4_06290W	C4_06290W	320.605	-0.25988	0.15765	-1.64846	0.0992586	0.155251	no change
C2_07340W	NOC4	1604.49	-0.259549	0.0943352	-2.75135	0.00593496	0.012944	no change
C2_00640W	C2_00640W	619.958	-0.259211	0.12459	-2.08052	0.0374783	0.0666801	no change
C2_07690W	C2_07690W	348.28	-0.259128	0.151183	-1.714	0.0865287	0.137902	no change
C1_09200W	LYS142	746.247	-0.258541	0.120145	-2.15191	0.0314048	0.0572197	no change
C2_00690W	C2_00690W	144.123	-0.258368	0.216741	-1.19206	0.233238	0.317535	no change
C1_01380C	TRM2	1219.99	-0.258351	0.128544	-2.00983	0.0444494	0.0772662	no change
CR_04310C	CR_04310C	972.399	-0.257633	0.117296	-2.19644	0.0280607	0.0518538	no change
C3_06940W	C3_06940W	1669.8	-0.257386	0.101397	-2.5384	0.0111359	0.0227436	no change
C4_05160C	C4_05160C	345.598	-0.257344	0.167697	-1.53457	0.124889	0.187491	no change
C2_05970C	TES1	396.991	-0.257317	0.18904	-1.36118	0.173458	0.247714	no change
C1_11550W	GAR1	10789.2	-0.255809	0.0916673	-2.79062	0.0052607	0.0116261	no change
C1_09880C	BUD31	395.691	-0.255296	0.137515	-1.85649	0.0633839	0.104816	no change
CR_10780C	IAH1	2009.46	-0.254896	0.113489	-2.24601	0.0247037	0.046396	no change
C6_01170W	CIC1	1501.35	-0.254476	0.123678	-2.05756	0.0396323	0.0699948	no change
C3_02670W	C3_02670W	226.637	-0.254457	0.173824	-1.46388	0.143227	0.210475	no change
C3_00140W	C3_00140W	2826.84	-0.254167	0.0918594	-2.76691	0.00565902	0.0124374	no change
C3_00790W	C3_00790W	547.799	-0.254146	0.149862	-1.69587	0.0899107	0.142645	no change
C3_07740W	C3_07740W	2940.25	-0.253775	0.0922295	-2.75156	0.00593129	0.012944	no change
C3_03090W	USO5	545.848	-0.2529	0.128875	-1.96237	0.0497189	0.0850414	no change
C3_04540C	C3_04540C	908.232	-0.252843	0.104722	-2.41443	0.0157597	0.0310622	no change
CR_05660W	SDA1	2893.34	-0.252728	0.108596	-2.32722	0.0199533	0.0382434	no change
C2_10190C	OCA1	706.348	-0.252481	0.123975	-2.03655	0.0416951	0.0731378	no change
C2_03250W	AVT7	1357.98	-0.252295	0.102441	-2.46284	0.013784	0.0275587	no change
C1_09090C	ARG81	517.037	-0.252288	0.135351	-1.86395	0.062329	0.10333	no change
C2_01430W	APT1	4600.83	-0.25218	0.102685	-2.45586	0.0140547	0.0280387	no change
C4_03670W	SPO75	724.428	-0.251887	0.12342	-2.04088	0.0412624	0.0725064	no change
C6_02480W	C6_02480W	1995.91	-0.251844	0.102098	-2.4667	0.0136366	0.0272915	no change
C4_00740W	C4_00740W	278.916	-0.251513	0.161644	-1.55597	0.119714	0.180766	no change
C6_00080C	C6_00080C	711.159	-0.250928	0.121739	-2.0612	0.0392841	0.0695	no change
CR_02990C	RIB1	1751.68	-0.250655	0.0884725	-2.83314	0.00460936	0.0103511	no change
C1_14490C	SAM35	961.893	-0.250477	0.123173	-2.03354	0.0419981	0.0736045	no change
C2_08280W	EAF3	342.066	-0.250434	0.14402	-1.73888	0.0820558	0.131615	no change
C2_05320W	CDC7	938.162	-0.24981	0.106975	-2.33522	0.0195319	0.0374958	no change
C1_07470C	C1_07470C	440.923	-0.249296	0.153671	-1.62228	0.104744	0.16244	no change
C4_02760C	CGR1	730.65	-0.248888	0.117312	-2.12159	0.033872	0.061082	no change
C2_00070C	MPP10	5195.33	-0.248607	0.094631	-2.62712	0.00861112	0.0180559	no change
C2_01730W	C2_01730W	109.113	-0.248243	0.268473	-0.924649	0.355148	0.449587	no change
CR_08190W	CR_08190W	397.814	-0.248195	0.166476	-1.49087	0.135995	0.201432	no change
CR_07350W	CR_07350W	2072.28	-0.24812	0.0890035	-2.78776	0.00530742	0.0117163	no change
C6_01280W	EXO84	826.122	-0.248073	0.12442	-1.99383	0.0461706	0.0798633	no change
C4_03740W	C4_03740W	831.644	-0.247908	0.109849	-2.25681	0.0240198	0.0453526	no change
C6_03630W	PAD1	380.739	-0.247863	0.175672	-1.41094	0.158261	0.228744	no change
CR_08560C	UBC9	5208.9	-0.247753	0.0954697	-2.59509	0.00945658	0.0196222	no change
C2_02820C	C2_02820C	890.492	-0.247633	0.116421	-2.12706	0.0334154	0.0603496	no change
C7_00510W	MAC1	588.973	-0.247595	0.127089	-1.9482	0.0513914	0.0875514	no change
CR_02090C	CET1	3969.04	-0.247018	0.0881827	-2.80121	0.00509111	0.0112888	no change
C4_01840C	C4_01840C	5570.78	-0.246531	0.0967898	-2.54708	0.0108628	0.0222238	no change
CR_10650W	LTV1	2151.33	-0.246195	0.0927536	-2.65429	0.00794757	0.0167704	no change
C3_02760C	C3_02760C	1497.15	-0.24596	0.103936	-2.36646	0.017959	0.0348568	no change
C1_04090C	C1_04090C	414.632	-0.245311	0.143259	-1.71237	0.0868293	0.138333	no change
C6_00640C	C6_00640C	1025.4	-0.245084	0.10265	-2.38756	0.0169607	0.0331379	no change
C1_11810W	CAS1	768.511	-0.243845	0.115851	-2.10481	0.0353078	0.0632135	no change
C2_09700W	YEA4	288.728	-0.2437	0.177675	-1.37161	0.170185	0.243564	no change
C4_05030C	SSK2	3198.37	-0.243285	0.0868089	-2.80254	0.00507022	0.0112491	no change
CR_01700C	CR_01700C	1038.56	-0.243171	0.128089	-1.89845	0.0576369	0.0968119	no change
CR_01430W	GPI15	434.651	-0.242992	0.151268	-1.60637	0.108193	0.16717	no change
C3_00200C	ETR1	7262.99	-0.242962	0.0882206	-2.75403	0.0058867	0.0128857	no change
C2_06650C	C2_06650C	325.537	-0.242646	0.171407	-1.41561	0.156889	0.227256	no change
C2_03090C	ADE8	2764.45	-0.242303	0.0863032	-2.80757	0.00499163	0.0111012	no change
CR_05730C	CR_05730C	1569.51	-0.242293	0.103381	-2.34368	0.0190943	0.0367619	no change
CR_10180W	CR_10180W	124.946	-0.241322	0.236746	-1.01933	0.308048	0.401375	no change
C2_08030W	C2_08030W	1117.5	-0.24082	0.119866	-2.00907	0.0445292	0.07736	no change
C2_07110C	C2_07110C	1145.53	-0.240773	0.100701	-2.39097	0.0168041	0.0328929	no change
C4_02090C	C4_02090C	1133.89	-0.240372	0.102843	-2.33728	0.0194246	0.0373136	no change
C4_04450C	ATG1	459.741	-0.240333	0.15035	-1.59849	0.109934	0.16916	no change
C3_06430W	APN1	2276.14	-0.240216	0.112669	-2.13204	0.0330034	0.0596957	no change
CR_07310W	CR_07310W	708.183	-0.24	0.119632	-2.00616	0.0448389	0.0777849	no change
CR_06440C	BCR1	818.137	-0.239961	0.132102	-1.81649	0.0692951	0.113368	no change
C7_00090C	CSA1	1496.92	-0.239919	0.113952	-2.10543	0.0352535	0.0631542	no change
CR_05960W	CR_05960W	277.518	-0.239795	0.184525	-1.29953	0.193764	0.272097	no change
C1_06710W	KIN28	1130.78	-0.23978	0.0989789	-2.42254	0.0154125	0.0304279	no change
CR_04220C	CR_04220C	111.281	-0.239676	0.278491	-0.860625	0.389445	0.484819	no change
C2_05800C	C2_05800C	1612.31	-0.239472	0.0974472	-2.45746	0.0139925	0.0279288	no change
CR_03630W	IFF3	964.157	-0.239416	0.117061	-2.04522	0.0408329	0.071815	no change
C3_02970C	WSS1	1124.67	-0.239372	0.0972385	-2.4617	0.0138281	0.0276192	no change
C1_07270W	SEC34	2136.3	-0.239235	0.0908563	-2.63311	0.00846063	0.0177653	no change
C3_06300W	DOT1	2608.26	-0.239064	0.100131	-2.38752	0.0169625	0.0331379	no change
C1_05050C	RRP6	2351.17	-0.239027	0.0923364	-2.58865	0.00963524	0.0199513	no change
C1_10700C	NIT3	2342.43	-0.238948	0.0936842	-2.55057	0.0107547	0.0220403	no change
C1_09170W	CTA8	658.998	-0.238895	0.120432	-1.98366	0.0472936	0.0814993	no change
C1_03430W	C1_03430W	835.484	-0.237887	0.119405	-1.99228	0.0463406	0.0800879	no change
C4_03140C	C4_03140C	808.542	-0.237828	0.118471	-2.00748	0.0446985	0.077609	no change
C1_14160W	C1_14160W	1198.7	-0.237574	0.105731	-2.24696	0.0246427	0.0463106	no change
C4_00840W	C4_00840W	1039.95	-0.237242	0.105149	-2.25623	0.0240561	0.0453794	no change
C4_07220C	C4_07220C	1206.14	-0.236988	0.110609	-2.14257	0.0321478	0.0583424	no change
C2_00110W	C2_00110W	758.456	-0.236867	0.14796	-1.60088	0.109404	0.168604	no change
C3_05650W	YCK2	5691.66	-0.236053	0.100007	-2.36038	0.0182562	0.0353533	no change
C6_02860W	STE23	1554.26	-0.235624	0.0926417	-2.54339	0.0109782	0.0224368	no change
C1_11070W	PET127	600.285	-0.23493	0.123706	-1.8991	0.0575517	0.0967231	no change
C7_00270W	C7_00270W	2351.92	-0.234817	0.113865	-2.06225	0.0391841	0.0693436	no change
C1_01460W	C1_01460W	1160.64	-0.234524	0.103647	-2.26272	0.0236531	0.0447463	no change
C6_00130C	VID27	8086.57	-0.234348	0.0861008	-2.72179	0.00649296	0.0139924	no change
C2_08830W	C2_08830W	1112.33	-0.234072	0.0991897	-2.35984	0.0182829	0.035382	no change
C1_06690W	CYK3	619.367	-0.233877	0.122974	-1.90184	0.0571923	0.0962272	no change
C1_07230W	PHO15	4987.97	-0.233751	0.0824786	-2.83408	0.00459576	0.0103245	no change
CR_04170W	CR_04170W	6394.9	-0.233499	0.0910663	-2.56406	0.0103457	0.0212544	no change
C4_06840W	C4_06840W	698.895	-0.233021	0.134689	-1.73007	0.0836181	0.133862	no change
CR_00040C	CR_00040C	663.681	-0.232852	0.125881	-1.84978	0.0643457	0.10623	no change
C4_06440C	C4_06440C	429.549	-0.23276	0.142742	-1.63063	0.102969	0.160048	no change
C1_08300W	NOT5	2223	-0.23266	0.089314	-2.60496	0.00918844	0.0191455	no change
C5_03060C	TNA1	32.4724	-0.232441	0.524569	-0.443108	0.657688	0.72903	no change
C3_02490C	STH1	3946.51	-0.232359	0.0978097	-2.37562	0.0175193	0.0341253	no change
C1_08870C	JIP5	1438.53	-0.232344	0.111698	-2.0801	0.0375163	0.0667279	no change
C4_04430W	MRP8	1984	-0.232258	0.107658	-2.15736	0.0309779	0.0565971	no change
C2_09570C	C2_09570C	300.677	-0.231688	0.158501	-1.46174	0.143812	0.211282	no change
C2_05780C	MKK2	1960.13	-0.23164	0.0871166	-2.65897	0.00783805	0.0165568	no change
C4_01740W	TIM12	537.129	-0.231181	0.151756	-1.52337	0.127667	0.190894	no change
C3_03330C	C3_03330C	754.028	-0.231098	0.125029	-1.84836	0.0645509	0.10651	no change
C2_10700C	C2_10700C	1443.76	-0.231004	0.0949089	-2.43395	0.0149349	0.0296221	no change
C1_02280C	PSY2	338.825	-0.230939	0.154843	-1.49144	0.135846	0.20126	no change
C4_05280W	USO1	1262.88	-0.230756	0.0986754	-2.33853	0.0193595	0.0372126	no change
C2_00270C	C2_00270C	745.676	-0.230674	0.120823	-1.90919	0.0562374	0.0949144	no change
C3_05420W	C3_05420W	485.133	-0.230673	0.166298	-1.38711	0.165409	0.237411	no change
CR_00070W	BNR1	797.393	-0.230514	0.109086	-2.11315	0.0345881	0.0621858	no change
C1_06970C	C1_06970C	2085.13	-0.230267	0.107186	-2.14829	0.0316903	0.0576696	no change
C1_07890C	ADE5,7	11264	-0.230012	0.084197	-2.73183	0.00629844	0.0136272	no change
CR_07890W	EFG1	4575.56	-0.229861	0.10009	-2.29653	0.0216455	0.0412328	no change
C2_02350C	SAC3	1639.38	-0.229847	0.0924202	-2.48698	0.0128833	0.0260016	no change
C2_08080C	IFM3	626.839	-0.229296	0.137852	-1.66335	0.0962423	0.151166	no change
C1_03260W	C1_03260W	488.377	-0.228498	0.135279	-1.68909	0.0912021	0.144464	no change
C4_06420W	C4_06420W	735.218	-0.228458	0.131604	-1.73595	0.0825725	0.132302	no change
C6_02980C	C6_02980C	1921.77	-0.228069	0.101459	-2.24789	0.0245831	0.0462277	no change
C2_04530W	MED8	226.795	-0.227958	0.224201	-1.01676	0.309268	0.402543	no change
C3_01020W	C3_01020W	584.283	-0.227786	0.148205	-1.53697	0.124301	0.186842	no change
C4_05290W	ABZ1	1837.22	-0.22767	0.0972284	-2.3416	0.0192013	0.0369322	no change
C2_06130W	CSM3	731.483	-0.227415	0.124095	-1.83259	0.0668643	0.109963	no change
CR_01040C	ARC19	714.768	-0.227095	0.134576	-1.68748	0.0915107	0.144799	no change
CR_08980C	CR_08980C	646.773	-0.226874	0.133102	-1.70451	0.0882854	0.140327	no change
C6_01410C	OYE2	754.041	-0.226711	0.136169	-1.66493	0.0959275	0.15075	no change
C1_06780W	NPR1	2033.98	-0.226357	0.0875665	-2.58497	0.00973879	0.0201588	no change
C4_02840C	MED20	723.205	-0.226291	0.142587	-1.58705	0.112502	0.172269	no change
C3_04800C	C3_04800C	775.731	-0.226259	0.112026	-2.0197	0.0434142	0.0757549	no change
CR_00840C	CR_00840C	503.764	-0.226051	0.146154	-1.54666	0.121944	0.183762	no change
C2_07460W	TAF4	1834.51	-0.225795	0.112882	-2.00028	0.0454698	0.078788	no change
C7_00560C	THG1	557.254	-0.225648	0.136239	-1.65626	0.0976685	0.153004	no change
C4_06400C	VMA8	3996.22	-0.22541	0.0819573	-2.75033	0.00595347	0.0129701	no change
C2_09660W	C2_09660W	1453.81	-0.225218	0.123351	-1.82582	0.0678767	0.111363	no change
C2_00370W	PDR6	1384.87	-0.225175	0.0955795	-2.35589	0.0184782	0.0357253	no change
C4_01730C	C4_01730C	1758.24	-0.225138	0.0921498	-2.44318	0.0145587	0.0289623	no change
C1_11370C	C1_11370C	604.895	-0.22499	0.123418	-1.82299	0.068305	0.111871	no change
C1_12250C	C1_12250C	2495.14	-0.224913	0.0848748	-2.64994	0.0080505	0.0169696	no change
C2_04750W	C2_04750W	368.137	-0.224755	0.151526	-1.48327	0.138002	0.203648	no change
C1_10550C	GCA2	161.799	-0.224564	0.27333	-0.821583	0.411314	0.50635	no change
C2_02360C	C2_02360C	506.751	-0.223643	0.143593	-1.55747	0.119358	0.180383	no change
C6_03010W	TEL1	1098.6	-0.223455	0.112748	-1.9819	0.0474899	0.0817602	no change
CR_03360W	CR_03360W	1098.62	-0.223389	0.107802	-2.07221	0.0382459	0.0679244	no change
C1_04780C	C1_04780C	864.889	-0.223275	0.118859	-1.87848	0.0603153	0.100604	no change
C1_05330C	C1_05330C	403.85	-0.22296	0.143144	-1.5576	0.119328	0.180383	no change
CR_00630W	VHR1	859.283	-0.222526	0.106444	-2.09054	0.0365691	0.0652567	no change
C1_14430C	C1_14430C	1333.61	-0.222486	0.13857	-1.60558	0.108366	0.167366	no change
C1_09050W	HST1	701.66	-0.221938	0.1308	-1.69677	0.0897393	0.142449	no change
C2_00950C	RFC5	1780.15	-0.221862	0.10752	-2.06345	0.0390702	0.0691829	no change
C5_04440C	SFC1	199.817	-0.221841	0.189527	-1.1705	0.2418	0.328444	no change
C1_00130C	VPS53	2814.93	-0.221332	0.0894393	-2.47466	0.0133364	0.0267803	no change
C1_03040W	C1_03040W	509.842	-0.221154	0.138783	-1.59352	0.111044	0.170472	no change
C2_01360C	DCW1	4535.3	-0.220649	0.101188	-2.18058	0.0292143	0.0537182	no change
CR_07470W	CR_07470W	873.932	-0.220479	0.128534	-1.71535	0.0862819	0.137582	no change
C1_10480W	DJP1	1581.04	-0.220262	0.105613	-2.08555	0.0370191	0.0659613	no change
C2_03790C	ASR3	1072.02	-0.220114	0.1518	-1.45002	0.147053	0.215145	no change
C6_02240C	RPL10A	130082	-0.220028	0.0949609	-2.31704	0.0205014	0.0392183	no change
C2_06740W	C2_06740W	622.088	-0.219712	0.156489	-1.40401	0.160315	0.231321	no change
C1_00970W	C1_00970W	193.705	-0.219588	0.230296	-0.953503	0.340335	0.433985	no change
C2_03800C	C2_03800C	1797.25	-0.21956	0.0929407	-2.36237	0.0181585	0.0351868	no change
CR_00220W	CR_00220W	241.475	-0.219467	0.197484	-1.11132	0.266432	0.356157	no change
C1_04790W	C1_04790W	1013.49	-0.219464	0.113531	-1.93307	0.0532272	0.0903955	no change
CR_10690W	POP3	479.135	-0.21938	0.145327	-1.50956	0.131156	0.195426	no change
C3_07200C	ZFU2	403.466	-0.218921	0.187681	-1.16645	0.243431	0.330209	no change
C5_02470W	INT1	3401.3	-0.218841	0.0982139	-2.22821	0.0258668	0.0482621	no change
C3_06110C	C3_06110C	1418.47	-0.218544	0.116664	-1.87327	0.0610306	0.101567	no change
C6_03350C	ARP4	1568.38	-0.218433	0.0994178	-2.19712	0.0280119	0.0517795	no change
C2_10470C	C2_10470C	2408.8	-0.21831	0.115914	-1.88338	0.0596492	0.0996041	no change
C2_07820C	PHO86	1491.14	-0.218161	0.0972757	-2.24271	0.0249155	0.0467058	no change
CR_07040W	SPT10	532.073	-0.217767	0.133029	-1.63699	0.101633	0.158426	no change
CR_07340C	CR_07340C	1303.82	-0.217641	0.0924053	-2.35528	0.0185086	0.0357726	no change
C7_03340C	PRR2	309.721	-0.217524	0.181014	-1.20169	0.229483	0.313279	no change
C4_00050W	C4_00050W	1403.48	-0.21729	0.099672	-2.18006	0.0292533	0.0537585	no change
C3_04470W	PKC1	4501.18	-0.217193	0.0879047	-2.47078	0.0134818	0.0270374	no change
C6_02080W	C6_02080W	38633	-0.21701	0.106952	-2.02904	0.0424541	0.0743383	no change
C2_05380W	C2_05380W	803.916	-0.216831	0.12417	-1.74625	0.0807676	0.129828	no change
C1_08970W	C1_08970W	471.002	-0.216745	0.230305	-0.94112	0.346644	0.440245	no change
C6_00170C	C6_00170C	3010.65	-0.216575	0.0857193	-2.52656	0.0115186	0.0234133	no change
C1_00380C	NAA25	1879.81	-0.216288	0.0872137	-2.47998	0.0131391	0.0264542	no change
C3_06520C	C3_06520C	134.167	-0.216142	0.263264	-0.821008	0.411642	0.506649	no change
CR_09580C	CR_09580C	1614.04	-0.216111	0.0987366	-2.18876	0.0286144	0.0527464	no change
C4_03900C	RAM1	469.977	-0.215953	0.137074	-1.57544	0.115154	0.175386	no change
C3_07920W	C3_07920W	3306.51	-0.215859	0.0943316	-2.2883	0.0221199	0.0420587	no change
CR_04040C	SPT14	906.01	-0.215834	0.108619	-1.98707	0.0469145	0.0809393	no change
C2_02370C	HOM2	12340.7	-0.215643	0.0787805	-2.73727	0.00619514	0.013428	no change
C3_00670C	FKH2	2105.57	-0.215562	0.0957446	-2.25143	0.0243584	0.045834	no change
C3_03380W	C3_03380W	435.082	-0.215301	0.143695	-1.49832	0.134051	0.199094	no change
C2_05620W	KTI11	58.5834	-0.215153	0.326347	-0.659276	0.509718	0.599783	no change
C3_04370C	C3_04370C	1757.88	-0.215148	0.10916	-1.97095	0.0487294	0.083588	no change
C2_09640W	PMI1	9656.47	-0.21504	0.0926675	-2.32055	0.0203111	0.0388667	no change
CR_01720W	CR_01720W	576.794	-0.215011	0.128159	-1.67769	0.0934079	0.14745	no change
CR_03750C	PRP42	573.313	-0.214638	0.131969	-1.62643	0.103858	0.161347	no change
C1_11010C	C1_11010C	914.828	-0.213843	0.116746	-1.8317	0.0669961	0.110089	no change
C1_10400C	FGR41	3884.48	-0.213665	0.280847	-0.760786	0.446785	0.540883	no change
C6_00780W	SEC8	1837.84	-0.213656	0.0948707	-2.25207	0.0243178	0.0457975	no change
C1_08990C	KEX2	2280.42	-0.213548	0.0855549	-2.49604	0.0125588	0.0254067	no change
C4_01280C	C4_01280C	592.201	-0.213193	0.151497	-1.40724	0.159356	0.230159	no change
CR_05570C	RNR3	123.641	-0.212987	0.260322	-0.81817	0.41326	0.508118	no change
C2_08690C	C2_08690C	67.5855	-0.212916	0.298951	-0.712211	0.476334	0.568482	no change
C1_00090W	C1_00090W	205.957	-0.212773	0.18222	-1.16767	0.242942	0.329838	no change
C6_00370C	NOP5	19405.7	-0.212624	0.0863643	-2.46194	0.0138186	0.0276096	no change
CR_03460W	CR_03460W	1113.33	-0.212555	0.103406	-2.05554	0.0398265	0.0702931	no change
C4_05000W	C4_05000W	114.403	-0.212516	0.258522	-0.822044	0.411052	0.506132	no change
C6_03040C	C6_03040C	444.31	-0.212285	0.162609	-1.3055	0.191724	0.269613	no change
C2_03140C	C2_03140C	1798.62	-0.211913	0.0911935	-2.32378	0.0201374	0.0385838	no change
C4_00750C	C4_00750C	327.147	-0.211762	0.1664	-1.27261	0.203157	0.28316	no change
C2_10300C	C2_10300C	87.1396	-0.211743	0.310097	-0.682829	0.494715	0.586206	no change
C3_06550C	C3_06550C	369.91	-0.21149	0.143893	-1.46977	0.141624	0.208221	no change
C1_08140W	C1_08140W	624.356	-0.211342	0.13191	-1.60217	0.109118	0.168251	no change
C4_04330C	C4_04330C	4391.96	-0.211043	0.0849764	-2.48355	0.0130081	0.0262179	no change
C2_01370C	NRI1	1243.56	-0.210977	0.118845	-1.77522	0.0758614	0.1229	no change
C1_10300W	MNN12	771.277	-0.210691	0.160594	-1.31195	0.189538	0.267414	no change
CR_02640W	RFG1	907.701	-0.210178	0.121779	-1.7259	0.0843647	0.134884	no change
C1_11400C	GIN4	2409.02	-0.209913	0.0931652	-2.25313	0.024251	0.0456894	no change
C4_06730C	C4_06730C	1684.49	-0.209827	0.0868277	-2.41658	0.0156669	0.0309098	no change
C2_09520C	CCT2	10132.6	-0.209751	0.0809016	-2.59267	0.00952329	0.01974	no change
C2_00140W	NDT80	2839.42	-0.209346	0.0875857	-2.39018	0.01684	0.0329309	no change
C2_05160C	C2_05160C	3386.84	-0.209266	0.0880225	-2.37742	0.0174344	0.033982	no change
C2_05640W	C2_05640W	2767.37	-0.208996	0.091324	-2.28851	0.0221078	0.0420492	no change
C1_10030W	DBP3	2976.68	-0.208798	0.0902241	-2.31421	0.0206563	0.0394767	no change
C6_02920C	VPS51	747.164	-0.208501	0.113943	-1.82988	0.0672685	0.110476	no change
C1_04740W	LPG20	575.052	-0.208433	0.140686	-1.48155	0.138459	0.20412	no change
CR_10270C	AHA1	4269.55	-0.208433	0.0867236	-2.40342	0.0162427	0.03193	no change
C3_02830W	TFC4	978.61	-0.20833	0.117396	-1.7746	0.0759635	0.123032	no change
CR_06460W	GST3	21.1472	-0.20823	0.593379	-0.350923	0.725646	0.786995	no change
C1_01350C	TIF	46754.8	-0.208053	0.0748571	-2.77934	0.00544698	0.0120111	no change
C2_01060C	C2_01060C	265.276	-0.208028	0.189307	-1.09889	0.271816	0.362062	no change
C7_00730W	MET28	5110.7	-0.207372	0.106104	-1.95442	0.0506512	0.0864875	no change
C6_00180C	C6_00180C	191.727	-0.207311	0.2177	-0.952277	0.340956	0.434432	no change
C4_04870C	C4_04870C	6658.27	-0.206683	0.0726706	-2.8441	0.0044537	0.0100355	no change
C6_02020C	C6_02020C	502.772	-0.206445	0.152677	-1.35217	0.176322	0.250964	no change
C4_05340W	C4_05340W	556.32	-0.206107	0.147285	-1.39937	0.161701	0.232871	no change
C1_03010W	RPP1A	73026.9	-0.206027	0.102086	-2.01817	0.0435735	0.0759423	no change
C1_00320W	C1_00320W	1127.19	-0.205831	0.114982	-1.79012	0.0734354	0.119422	no change
C1_11980W	MED10	446.289	-0.2057	0.130202	-1.57986	0.11414	0.174214	no change
C2_02500W	C2_02500W	1074.32	-0.205422	0.0996679	-2.06106	0.0392971	0.0695024	no change
CR_05560W	CR_05560W	1390.34	-0.205384	0.0925503	-2.21916	0.0264757	0.0492445	no change
C7_01960W	C7_01960W	789.042	-0.205334	0.131842	-1.55742	0.11937	0.180383	no change
C2_06970W	AAH1	531.728	-0.205245	0.140783	-1.45788	0.144873	0.212319	no change
CR_02490W	OPT4	98.4622	-0.205211	0.26865	-0.763862	0.44495	0.538989	no change
C2_00780W	POT1-2	509.257	-0.204615	0.16503	-1.23987	0.215024	0.296451	no change
C2_00820W	C2_00820W	828.801	-0.204266	0.113748	-1.79577	0.0725304	0.118151	no change
C2_04400W	C2_04400W	3231.72	-0.203992	0.0759642	-2.68538	0.00724484	0.0154072	no change
C3_04510W	C3_04510W	513.287	-0.203991	0.135754	-1.50265	0.13293	0.197724	no change
C6_04120C	C6_04120C	572.133	-0.203952	0.134478	-1.51662	0.129363	0.193091	no change
C4_02620C	C4_02620C	2689.68	-0.203732	0.0985196	-2.06794	0.0386459	0.0685331	no change
CR_05160C	CR_05160C	273.099	-0.203663	0.161555	-1.26064	0.207439	0.288281	no change
CR_01110W	SRP54	5788.09	-0.203321	0.0811475	-2.50557	0.0122255	0.0247911	no change
C6_03460W	C6_03460W	2697.67	-0.202955	0.0908622	-2.23366	0.0255053	0.0476621	no change
C1_00940W	RPB11	1947.77	-0.202944	0.102169	-1.98636	0.0469938	0.0810293	no change
C3_07940W	C3_07940W	2606.41	-0.202768	0.0958136	-2.11628	0.0343211	0.0617614	no change
CR_04300W	CR_04300W	6339.17	-0.2023	0.0941804	-2.148	0.0317135	0.0576942	no change
C1_13050W	RPL14	60840.6	-0.202297	0.089643	-2.2567	0.0240267	0.0453526	no change
C3_07910W	C3_07910W	1375.13	-0.201829	0.105825	-1.90719	0.056496	0.0952847	no change
C3_02810C	FAA21	2392.27	-0.201508	0.0947455	-2.12684	0.0334335	0.0603641	no change
C2_03440W	PGA33	1661.62	-0.201492	0.103415	-1.94838	0.0513696	0.0875392	no change
C4_04390W	C4_04390W	44482.6	-0.201387	0.101654	-1.98111	0.047579	0.0818497	no change
C1_11740W	C1_11740W	781.458	-0.201289	0.120271	-1.67363	0.0942031	0.148392	no change
C1_00560W	CNS1	1331.09	-0.201211	0.117174	-1.71719	0.0859438	0.137116	no change
C5_03210C	C5_03210C	190.154	-0.20101	0.190258	-1.05651	0.290735	0.382986	no change
C2_00180C	C2_00180C	480.553	-0.200976	0.132039	-1.52209	0.127986	0.191275	no change
C2_00650W	C2_00650W	921.586	-0.200242	0.106019	-1.88874	0.0589272	0.0986118	no change
CR_07400C	LPD1	27742.6	-0.199844	0.0707978	-2.82274	0.00476152	0.0106369	no change
C1_10250C	C1_10250C	216.469	-0.199371	0.222513	-0.895995	0.370255	0.465388	no change
C1_14330W	C1_14330W	744.325	-0.19937	0.131078	-1.521	0.128259	0.191608	no change
CR_08590W	CR_08590W	2143.55	-0.199126	0.0941994	-2.11387	0.034526	0.0621114	no change
C3_02980C	C3_02980C	734.912	-0.198963	0.141118	-1.4099	0.158568	0.229132	no change
C3_00780W	HOS2	777.688	-0.198948	0.110454	-1.80118	0.0716741	0.11694	no change
C5_05080W	GRF10	845.395	-0.198906	0.113607	-1.75083	0.0799756	0.128762	no change
C3_05760W	C3_05760W	618.076	-0.19844	0.123081	-1.61227	0.106903	0.165431	no change
C2_04260W	SSN3	512.889	-0.197803	0.144756	-1.36646	0.171794	0.245573	no change
C2_04440W	C2_04440W	39.446	-0.197686	0.439604	-0.44969	0.652934	0.725374	no change
C1_11560C	C1_11560C	564.65	-0.197507	0.132763	-1.48767	0.136839	0.202281	no change
CR_03900W	HST7	1701.8	-0.197445	0.096187	-2.05273	0.0400991	0.0707326	no change
C6_00430C	C6_00430C	1104.63	-0.197318	0.104476	-1.88864	0.0589394	0.0986118	no change
CR_01280C	CR_01280C	964.325	-0.197313	0.108797	-1.8136	0.0697399	0.113971	no change
C2_05720C	OSH4	5845.45	-0.197219	0.0758485	-2.60017	0.00931777	0.0193677	no change
C1_01320W	MRS7	5523.57	-0.19712	0.0704217	-2.79914	0.00512385	0.0113488	no change
C2_08960C	C2_08960C	496.777	-0.197028	0.12525	-1.57308	0.1157	0.176039	no change
C1_09920W	VPS41	552.643	-0.196908	0.134905	-1.4596	0.1444	0.211956	no change
CR_09500C	CR_09500C	700.64	-0.196663	0.122923	-1.59989	0.109624	0.1689	no change
C6_01550C	C6_01550C	737.682	-0.196243	0.12305	-1.59482	0.110752	0.1702	no change
C4_07180W	UBI3	139652	-0.195862	0.0979669	-1.99926	0.0455798	0.0789556	no change
C1_00310W	C1_00310W	1622.98	-0.195725	0.107201	-1.82578	0.0678836	0.111363	no change
C1_14460W	RPN11	9666.46	-0.195604	0.0868586	-2.25198	0.0243237	0.0457975	no change
C1_11480W	PHO84	12655.8	-0.195556	0.0783928	-2.49456	0.0126113	0.0254921	no change
C6_01450C	C6_01450C	361.397	-0.195436	0.190428	-1.0263	0.304751	0.397861	no change
C2_08020C	C2_08020C	1812.84	-0.19506	0.0967155	-2.01685	0.0437114	0.0761384	no change
C4_06830C	CCT6	9743.36	-0.194966	0.0742386	-2.62621	0.00863417	0.0180978	no change
C2_08130W	ARA1	964.425	-0.194759	0.123206	-1.58076	0.113932	0.174057	no change
C4_00590C	C4_00590C	2693.23	-0.194493	0.0916131	-2.12298	0.0337552	0.0608898	no change
CR_01600C	CR_01600C	326.48	-0.194427	0.148515	-1.30914	0.190486	0.268252	no change
C1_06440C	C1_06440C	622.444	-0.19428	0.129918	-1.4954	0.134809	0.200023	no change
C2_04800C	MDM10	488.784	-0.194211	0.158224	-1.22744	0.219657	0.301795	no change
CR_07080W	CR_07080W	7628.61	-0.193599	0.0740501	-2.61443	0.00893768	0.0186751	no change
[truncated: 3,984 more rows]
