# Supplementary material for: Roles of P-body factors in Candida albicans filamentation and stress response
Source: PLoS Genet. 2025 Mar 17;21(3):e1011632. doi: 10.1371/journal.pgen.1011632 (PMC11975087; doi:10.1371/journal.pgen.1011632)
Supplement: S2 Table — dhh1Δ/Δ and WT SC5314 grown under physiologically relevant filamentation conditions (RPMI + 10% serum at 37°C) for 4 hours. RNA extraction performed in triplicate from three separate samples. (XLSX) [file pgen.1011632.s011.xlsx]

## Sheet: Sheet1
Table S2. DEseq2 results comparing RPMI SC5314 dhh1Δ/Δ vs RPMI SC5314 WT for Fig 5. C.
Feature Name	Gene Name	baseMean	log2(dhh1Δ/Δ / WT)	lfcSE	stat	pvalue	padj	Regulation
C1_07070C	DHH1	510.856	-12.432	1.21653	-10.2193	1.63e-24	9.15e-23	down-regulated
C3_04450C	C3_04450C	162.062	-5.71076	0.760552	-7.50869	5.97e-14	1.09e-12	down-regulated
C3_03700C	C3_03700C	46.0362	-4.91063	1.1638	-4.21948	2.45e-05	0.000104104	down-regulated
C6_03700W	ALS1	67364.5	-4.67739	0.853433	-5.48068	4.24e-08	3.11e-07	down-regulated
C6_00940C	C6_00940C	443.482	-3.64756	0.431645	-8.45036	2.9e-17	7.84e-16	down-regulated
CM_00360W	RRNS	5214.62	-3.62174	1.25124	-2.89452	0.00379743	0.00942096	down-regulated
CM_00210W	COX1	335.392	-3.60151	0.847764	-4.24824	2.15e-05	9.25e-05	down-regulated
CR_08270W	CR_08270W	179.97	-3.39987	0.386951	-8.78631	1.55e-18	4.99e-17	down-regulated
CM_00250W	CM_0025	251.991	-3.31324	0.840601	-3.94152	8.1e-05	0.000309805	down-regulated
C2_08170W	C2_08170W	572.131	-3.25868	0.551481	-5.90895	3.44e-09	3.04e-08	down-regulated
C4_00720W	CSP2	781.514	-3.23359	0.15611	-20.7135	2.62e-95	3.13e-92	down-regulated
CM_00240W	CM_0024	184.349	-3.20617	0.836265	-3.83392	0.000126117	0.000457625	down-regulated
C7_01170C	C7_01170C	487.101	-3.19355	0.383343	-8.33079	8.03e-17	2.04e-15	down-regulated
C1_05690C	C1_05690C	766.919	-3.01361	0.451391	-6.67626	2.45e-11	3.02e-10	down-regulated
C5_04210C	MRV4	3994.86	-3.00659	0.269943	-11.1379	8.21e-29	7.31e-27	down-regulated
C3_03990C	AAP1	9930.31	-2.94125	0.286427	-10.2688	9.74e-25	5.7e-23	down-regulated
C4_05830W	C4_05830W	69.1054	-2.93424	0.626212	-4.68569	2.79e-06	1.44e-05	down-regulated
C4_03490C	C4_03490C	68.6212	-2.89171	0.482834	-5.98903	2.11e-09	1.92e-08	down-regulated
C2_04090W	C2_04090W	63.5158	-2.88862	0.564736	-5.11499	3.14e-07	1.93e-06	down-regulated
C2_10070W	C2_10070W	261.946	-2.83641	0.504034	-5.62741	1.83e-08	1.43e-07	down-regulated
C3_03460C	C3_03460C	865.147	-2.8204	0.222367	-12.6835	7.3e-37	1.01e-34	down-regulated
C4_01220C	C4_01220C	288.239	-2.81115	0.552173	-5.09106	3.56e-07	2.16e-06	down-regulated
CR_02750C	PGA34	793.317	-2.77341	0.346785	-7.99749	1.27e-15	2.79e-14	down-regulated
C4_01170C	BMT9	1615.98	-2.73343	0.331239	-8.25212	1.56e-16	3.73e-15	down-regulated
C2_01020W	HGT6	18636.7	-2.72594	0.329499	-8.27298	1.31e-16	3.21e-15	down-regulated
C1_08170C	BUL1	9572.46	-2.59595	0.286862	-9.04948	1.44e-19	5.26e-18	down-regulated
C2_04670W	C2_04670W	1153.54	-2.571	0.376967	-6.82023	9.09e-12	1.2e-10	down-regulated
C3_05480C	tV(AAC)5	64.4284	-2.53432	0.570005	-4.44613	8.74e-06	4.05e-05	down-regulated
C2_08430C	PGA46	113.919	-2.48712	0.706622	-3.51974	0.00043197	0.00136569	down-regulated
C6_03280W	C6_03280W	227.202	-2.48235	0.706523	-3.51347	0.000442292	0.0013939	down-regulated
C4_07020C	C4_07020C	105.218	-2.47925	0.681601	-3.63739	0.000275419	0.000923581	down-regulated
C5_05240C	C5_05240C	1192.08	-2.47338	0.461667	-5.35749	8.44e-08	5.89e-07	down-regulated
CR_09030C	CR_09030C	552.632	-2.44983	0.450088	-5.44301	5.24e-08	3.81e-07	down-regulated
C1_04500W	ICL1	163548	-2.40809	0.336748	-7.15102	8.61e-13	1.29e-11	down-regulated
C1_02130C	GAL1	13943	-2.40614	0.275991	-8.71817	2.83e-18	8.79e-17	down-regulated
C2_09880C	C2_09880C	16529.2	-2.35214	0.103541	-22.7169	3.05e-114	6.06e-111	down-regulated
C1_04750W	IFE1	178.218	-2.30506	0.419173	-5.49906	3.82e-08	2.81e-07	down-regulated
C1_10190W	C1_10190W	12073.9	-2.28735	0.229325	-9.97428	1.98e-23	9.91e-22	down-regulated
C1_13100W	C1_13100W	11398	-2.27137	0.286948	-7.91562	2.46e-15	5.19e-14	down-regulated
C1_09210C	C1_09210C	3824.8	-2.25748	0.212915	-10.6027	2.89e-26	1.9e-24	down-regulated
C2_01560W	BMT5	9591.78	-2.25186	0.21729	-10.3634	3.64e-25	2.21e-23	down-regulated
C6_01290C	QDR3	1818.89	-2.24846	0.253127	-8.88272	6.52e-19	2.25e-17	down-regulated
CR_09960C	UGA3	15375.1	-2.20624	0.141632	-15.5774	1.04e-54	3.87e-52	down-regulated
C3_05490C	tV(AAC)6	50.7882	-2.20193	0.590817	-3.72693	0.00019383	0.000671486	down-regulated
C3_03710W	CCC1	8203.07	-2.15089	0.25773	-8.34551	7.09e-17	1.82e-15	down-regulated
CR_10100C	INO1	654.477	-2.14834	0.351571	-6.11068	9.92e-10	9.55e-09	down-regulated
C1_02180W	GAL7	12877.6	-2.14181	0.399872	-5.35625	8.5e-08	5.92e-07	down-regulated
CR_02020C	OPT1	985.911	-2.11499	0.160374	-13.1878	1.03e-39	1.87e-37	down-regulated
C2_07430C	C2_07430C	3358.6	-2.11273	0.140525	-15.0345	4.36e-51	1.45e-48	down-regulated
C5_00230C	C5_00230C	607.246	-2.10666	0.289056	-7.28807	3.14e-13	5.03e-12	down-regulated
C2_08820C	SPO11	355.146	-2.09675	0.322534	-6.50087	7.99e-11	9.1e-10	down-regulated
C1_10110W	C1_10110W	61.62	-2.0838	0.595917	-3.4968	0.000470868	0.00147694	down-regulated
CR_08530C	tL(CAA)4	301.606	-2.07283	0.318856	-6.50084	7.99e-11	9.1e-10	down-regulated
CR_03250C	CR_03250C	13962.9	-2.07202	0.250995	-8.25522	1.52e-16	3.65e-15	down-regulated
CR_03730C	CR_03730C	8211.12	-2.07175	0.289969	-7.14473	9.02e-13	1.34e-11	down-regulated
C1_04940C	C1_04940C	334.688	-2.0418	0.250168	-8.16173	3.3e-16	7.61e-15	down-regulated
C6_03670C	C6_03670C	817.601	-2.04027	0.246724	-8.26942	1.35e-16	3.29e-15	down-regulated
C6_02320C	IPL1	2257.49	-2.02663	0.259308	-7.81554	5.47e-15	1.08e-13	down-regulated
C2_07580W	C2_07580W	4584.36	-2.01244	0.230016	-8.74914	2.15e-18	6.83e-17	down-regulated
CR_03260W	CR_03260W	14213.2	-2.00089	0.189751	-10.5448	5.37e-26	3.45e-24	down-regulated
C6_02420W	C6_02420W	1246.81	-1.97448	0.250553	-7.88047	3.26e-15	6.69e-14	down-regulated
C3_04070C	CDR11	31714.2	-1.96165	0.224406	-8.74156	2.3e-18	7.26e-17	down-regulated
CR_00450C	CR_00450C	64.3136	-1.95984	0.616716	-3.17787	0.00148364	0.00411329	down-regulated
CM_00330W	COB	178.228	-1.95652	0.669199	-2.92368	0.0034592	0.00865744	down-regulated
C2_09240C	C2_09240C	171.389	-1.94243	0.37941	-5.11961	3.06e-07	1.89e-06	down-regulated
C6_01360W	C6_01360W	922.254	-1.94157	0.235462	-8.2458	1.64e-16	3.92e-15	down-regulated
C2_03610W	FMO2	1056.03	-1.93544	0.309678	-6.24984	4.11e-10	4.19e-09	down-regulated
C1_04110W	C1_04110W	1192.88	-1.92962	0.3181	-6.06608	1.31e-09	1.24e-08	down-regulated
C1_14180W	C1_14180W	3140.61	-1.92709	0.224898	-8.56871	1.05e-17	3.02e-16	down-regulated
C2_09530W	EAP1	2876.29	-1.91494	0.148999	-12.852	8.38e-38	1.28e-35	down-regulated
C2_08920W	C2_08920W	18069.9	-1.91409	0.105503	-18.1426	1.47e-73	9.74e-71	down-regulated
C5_04190W	MRV2	46095.4	-1.89251	0.362265	-5.22412	1.75e-07	1.14e-06	down-regulated
C1_05450W	C1_05450W	5440.22	-1.87824	0.276822	-6.785	1.16e-11	1.5e-10	down-regulated
C1_06980C	C1_06980C	3139.12	-1.87302	0.22185	-8.4427	3.1e-17	8.34e-16	down-regulated
C3_01970C	C3_01970C	236.919	-1.87137	0.480497	-3.89466	9.83e-05	0.000365946	down-regulated
C4_03000C	C4_03000C	713.046	-1.86359	0.200906	-9.27595	1.76e-20	7.05e-19	down-regulated
C1_05440C	C1_05440C	15401.1	-1.82529	0.270806	-6.74023	1.58e-11	2.01e-10	down-regulated
C6_00980C	C6_00980C	9358.66	-1.80908	0.281246	-6.43239	1.26e-10	1.38e-09	down-regulated
C1_07980C	C1_07980C	4254.97	-1.79745	0.192444	-9.34011	9.62e-21	3.91e-19	down-regulated
CR_06650C	CR_06650C	898.887	-1.79047	0.456847	-3.91918	8.88e-05	0.000334812	down-regulated
CR_06250W	CR_06250W	1481.27	-1.78835	0.174932	-10.2231	1.56e-24	8.88e-23	down-regulated
C1_07030C	RBT4	920.616	-1.78527	0.308511	-5.78671	7.18e-09	5.99e-08	down-regulated
C3_02510C	SAP8	246.751	-1.7555	0.268899	-6.52848	6.64e-11	7.67e-10	down-regulated
CR_07530C	ECM22	4289.03	-1.73728	0.228825	-7.59217	3.15e-14	5.8e-13	down-regulated
C1_06350W	C1_06350W	6190.51	-1.73341	0.377142	-4.59616	4.3e-06	2.12e-05	down-regulated
CR_07840C	CR_07840C	1057.86	-1.72909	0.241657	-7.15513	8.36e-13	1.26e-11	down-regulated
C4_05900C	C4_05900C	6267.92	-1.72606	0.228045	-7.56896	3.76e-14	6.91e-13	down-regulated
CR_07820W	CR_07820W	696.236	-1.71999	0.307907	-5.58607	2.32e-08	1.77e-07	down-regulated
C2_08910C	C2_08910C	8352.8	-1.71702	0.157687	-10.8888	1.3e-27	1.01e-25	down-regulated
C1_04290C	ACS2	32493.4	-1.71582	0.225655	-7.60373	2.88e-14	5.35e-13	down-regulated
C1_01990W	HSP30	346.559	-1.71033	0.501585	-3.40986	0.000649972	0.00197339	down-regulated
C1_02150W	GAL10	13856.5	-1.70696	0.172995	-9.86712	5.78e-23	2.78e-21	down-regulated
C1_01180C	C1_01180C	428.887	-1.69715	0.394532	-4.30169	1.69e-05	7.43e-05	down-regulated
C3_05220W	CDR1	39862.5	-1.69051	0.230162	-7.34487	2.06e-13	3.4e-12	down-regulated
C3_06620W	FUN31	11389.8	-1.68949	0.20164	-8.37872	5.35e-17	1.38e-15	down-regulated
C3_02990C	C3_02990C	1319.58	-1.6868	0.294275	-5.73207	9.92e-09	8.07e-08	down-regulated
C6_00260W	C6_00260W	8557.09	-1.68328	0.11335	-14.8502	6.93e-50	2.07e-47	down-regulated
CR_08720W	CR_08720W	1179.71	-1.68286	0.185043	-9.09439	9.51e-20	3.62e-18	down-regulated
C2_04390W	CIS303	537.518	-1.67482	0.196093	-8.54095	1.33e-17	3.73e-16	down-regulated
C3_02900W	C3_02900W	1338.03	-1.67118	0.285409	-5.85538	4.76e-09	4.1e-08	down-regulated
C4_02560C	UME7	70.7017	-1.66325	0.464565	-3.58024	0.000343279	0.00111969	down-regulated
CR_05530C	CWT1	4128.3	-1.66061	0.144593	-11.4847	1.57e-30	1.59e-28	down-regulated
C3_00400C	C3_00400C	6170.61	-1.6551	0.171318	-9.66098	4.42e-22	2.03e-20	down-regulated
C3_04930C	HGT4	11164	-1.65418	0.154824	-10.6843	1.21e-26	8.46e-25	down-regulated
C3_06790W	TRY6	642.06	-1.64468	0.268723	-6.12036	9.34e-10	9.05e-09	down-regulated
CR_00100C	EPL1	19157.5	-1.641	0.158355	-10.3628	3.66e-25	2.21e-23	down-regulated
CR_08160W	PTC5	17788.8	-1.63224	0.220507	-7.40221	1.34e-13	2.3e-12	down-regulated
C5_04400W	RNY11	110.419	-1.6302	0.405161	-4.0236	5.73e-05	0.000227319	down-regulated
C2_03370W	THI20	741.431	-1.62427	0.37783	-4.29895	1.72e-05	7.52e-05	down-regulated
CR_06910W	BUD5	2233.25	-1.62169	0.20233	-8.01506	1.1e-15	2.43e-14	down-regulated
C2_07250C	C2_07250C	1407.51	-1.61268	0.250682	-6.43317	1.25e-10	1.38e-09	down-regulated
C4_04550C	OMA1	4214.62	-1.60763	0.191555	-8.39256	4.76e-17	1.23e-15	down-regulated
C3_02870C	C3_02870C	536.339	-1.60755	0.344471	-4.66673	3.06e-06	1.56e-05	down-regulated
C3_04000C	CTN3	62494.5	-1.6069	0.259452	-6.19346	5.89e-10	5.92e-09	down-regulated
C4_02150C	C4_02150C	2563.74	-1.606	0.154975	-10.363	3.65e-25	2.21e-23	down-regulated
C2_03680W	SAP98	2436.62	-1.60052	0.146461	-10.928	8.47e-28	6.83e-26	down-regulated
C4_02500C	ADR1	19877.2	-1.59689	0.235152	-6.79089	1.11e-11	1.45e-10	down-regulated
C1_08900W	C1_08900W	3102.77	-1.59649	0.268879	-5.93759	2.89e-09	2.59e-08	down-regulated
C2_10300C	C2_10300C	245.132	-1.5921	0.225384	-7.06392	1.62e-12	2.35e-11	down-regulated
C4_06660W	C4_06660W	2983.41	-1.58315	0.230403	-6.87122	6.37e-12	8.65e-11	down-regulated
C1_05340C	ZCF2	7792.08	-1.57167	0.134157	-11.7151	1.07e-31	1.2e-29	down-regulated
C2_03500W	C2_03500W	12704.8	-1.56638	0.132222	-11.8466	2.24e-32	2.62e-30	down-regulated
C2_08390W	C2_08390W	21804.3	-1.5621	0.193071	-8.09081	5.93e-16	1.34e-14	down-regulated
CR_00380W	CR_00380W	147.068	-1.55903	0.33486	-4.65577	3.23e-06	1.64e-05	down-regulated
CR_07830C	CR_07830C	13695.9	-1.55093	0.189045	-8.20404	2.32e-16	5.48e-15	down-regulated
C1_03270W	C1_03270W	10143.4	-1.53697	0.325895	-4.71616	2.4e-06	1.26e-05	down-regulated
C1_14190C	C1_14190C	5760.09	-1.53293	0.377227	-4.06368	4.83e-05	0.000193906	down-regulated
C4_03430W	MOH1	4789.66	-1.53226	0.148867	-10.2928	7.59e-25	4.49e-23	down-regulated
C1_01200W	STB5	5225	-1.53192	0.308032	-4.97325	6.58e-07	3.82e-06	down-regulated
C2_05770W	C2_05770W	2410.63	-1.52701	0.18192	-8.39385	4.7e-17	1.23e-15	down-regulated
C7_00430W	C7_00430W	7380.83	-1.51577	0.149139	-10.1635	2.89e-24	1.55e-22	down-regulated
CR_08730W	tE(UUC)7	133.126	-1.51339	0.308912	-4.89911	9.63e-07	5.45e-06	down-regulated
C1_07770W	FGR6-3	174.079	-1.50039	0.455318	-3.29527	0.000983273	0.00285187	down-regulated
C3_06220C	OAC1	131.611	-1.49066	0.43959	-3.39103	0.000696294	0.00209274	down-regulated
C4_03470C	ECE1	48460.8	-1.48986	0.371526	-4.0101	6.07e-05	0.000238809	down-regulated
CR_06860C	ARO10	1840.79	-1.48674	0.405759	-3.66408	0.000248226	0.000838518	down-regulated
C4_05940W	PPS1	872.229	-1.48358	0.283012	-5.24212	1.59e-07	1.04e-06	down-regulated
C2_08080C	IFM3	2211.18	-1.47897	0.172215	-8.58793	8.85e-18	2.58e-16	down-regulated
C4_00670W	TOK1	6221.78	-1.47293	0.131672	-11.1863	4.76e-29	4.37e-27	down-regulated
CR_06640C	ICE2	3753.22	-1.46951	0.159898	-9.19033	3.92e-20	1.53e-18	down-regulated
CR_09040W	CR_09040W	2155.82	-1.46707	0.297943	-4.924	8.48e-07	4.84e-06	down-regulated
C2_07640W	C2_07640W	6025.46	-1.4663	0.237809	-6.16589	7.01e-10	6.98e-09	down-regulated
C2_05330C	C2_05330C	1634.32	-1.45506	0.187909	-7.74342	9.68e-15	1.88e-13	down-regulated
CR_01910C	BIO4	89.275	-1.45009	0.371529	-3.90304	9.5e-05	0.000355483	down-regulated
CR_00170W	ZCF38	6073.67	-1.44917	0.230175	-6.29596	3.05e-10	3.18e-09	down-regulated
C4_04450C	ATG1	12109.4	-1.44883	0.235283	-6.1578	7.38e-10	7.31e-09	down-regulated
C1_09120W	IPT1	6469.87	-1.4422	0.201377	-7.16168	7.97e-13	1.21e-11	down-regulated
C2_00460W	SAP30	420.702	-1.44111	0.377574	-3.81677	0.000135212	0.000486488	down-regulated
C2_08090W	C2_08090W	1687.17	-1.44092	0.188905	-7.62777	2.39e-14	4.5e-13	down-regulated
C2_10110W	CYC1	9332.36	-1.43931	0.205443	-7.00587	2.45e-12	3.49e-11	down-regulated
CR_00660W	CR_00660W	1770.74	-1.43744	0.281199	-5.11183	3.19e-07	1.96e-06	down-regulated
C2_04620W	C2_04620W	38565.6	-1.43473	0.185063	-7.75269	9e-15	1.76e-13	down-regulated
C6_04610C	NAG3	213.88	-1.42495	0.443943	-3.20976	0.00132845	0.00372626	down-regulated
C3_01320C	SGA1	10024.5	-1.42369	0.39475	-3.60656	0.000310287	0.00102496	down-regulated
C6_02780C	MIF2	3046.39	-1.42238	0.176654	-8.05181	8.16e-16	1.82e-14	down-regulated
C4_04620C	C4_04620C	3145.37	-1.41483	0.21838	-6.47875	9.25e-11	1.04e-09	down-regulated
C5_04800W	CRH12	1624.16	-1.41288	0.311471	-4.53617	5.73e-06	2.77e-05	down-regulated
C2_04280W	C2_04280W	31974.7	-1.40864	0.276059	-5.10269	3.35e-07	2.04e-06	down-regulated
C6_04550C	C6_04550C	5294.04	-1.39762	0.213765	-6.53811	6.23e-11	7.21e-10	down-regulated
C2_04970W	ABP2	1063.83	-1.39626	0.284907	-4.90076	9.55e-07	5.42e-06	down-regulated
CR_00610W	IFF4	4010.05	-1.39407	0.229914	-6.06347	1.33e-09	1.26e-08	down-regulated
C1_07990C	C1_07990C	1399.39	-1.39324	0.246154	-5.66004	1.51e-08	1.19e-07	down-regulated
C5_03730W	C5_03730W	3236.25	-1.39225	0.274261	-5.07638	3.85e-07	2.31e-06	down-regulated
C6_03770C	ORM1	8246.18	-1.39017	0.216334	-6.42605	1.31e-10	1.44e-09	down-regulated
C1_07650W	C1_07650W	1077.91	-1.38728	0.28787	-4.81912	1.44e-06	7.9e-06	down-regulated
C2_00360C	C2_00360C	23169	-1.38421	0.174212	-7.94555	1.93e-15	4.18e-14	down-regulated
CR_06440C	BCR1	6008.03	-1.38357	0.226892	-6.09794	1.07e-09	1.03e-08	down-regulated
C2_00920W	C2_00920W	2829.56	-1.38249	0.211081	-6.54954	5.77e-11	6.7e-10	down-regulated
C1_14250C	C1_14250C	4020.62	-1.38113	0.174719	-7.90487	2.68e-15	5.6e-14	down-regulated
C1_07190W	SOG2	8179.76	-1.38023	0.117097	-11.787	4.55e-32	5.23e-30	down-regulated
C6_01260W	C6_01260W	615.669	-1.37957	0.200525	-6.87977	6e-12	8.17e-11	down-regulated
CR_08080W	CR_08080W	966.358	-1.3785	0.302785	-4.55273	5.3e-06	2.58e-05	down-regulated
C5_03330C	ZCF13	3110.8	-1.37694	0.270752	-5.08561	3.66e-07	2.21e-06	down-regulated
CR_09560C	CR_09560C	1112.26	-1.36899	0.226104	-6.05469	1.41e-09	1.32e-08	down-regulated
C4_02510W	C4_02510W	3528.58	-1.36766	0.235337	-5.81148	6.19e-09	5.27e-08	down-regulated
C3_02260C	C3_02260C	7277.36	-1.36596	0.237968	-5.7401	9.46e-09	7.73e-08	down-regulated
C1_01130W	C1_01130W	5558.05	-1.36546	0.148122	-9.21854	3.01e-20	1.18e-18	down-regulated
C3_06000W	AHR1	3364.73	-1.36492	0.253839	-5.37711	7.57e-08	5.35e-07	down-regulated
CR_01900C	BIO5	1448.42	-1.36469	0.197712	-6.90245	5.11e-12	7.06e-11	down-regulated
C2_10610W	GYP5	6132.43	-1.36457	0.16568	-8.23618	1.78e-16	4.21e-15	down-regulated
C4_04660C	C4_04660C	4474.88	-1.36215	0.143262	-9.50814	1.94e-21	8.58e-20	down-regulated
C5_03980W	C5_03980W	13973.9	-1.36124	0.182546	-7.45697	8.85e-14	1.58e-12	down-regulated
CR_05770W	CR_05770W	3204.38	-1.35648	0.210364	-6.44824	1.13e-10	1.26e-09	down-regulated
C3_04610W	MEA1	961.976	-1.35615	0.374841	-3.61792	0.00029698	0.000985367	down-regulated
C1_04480C	TUS1	6926.03	-1.35467	0.126573	-10.7026	9.89e-27	7.03e-25	down-regulated
C1_05350W	YPT53	2115.04	-1.35357	0.170122	-7.95647	1.77e-15	3.86e-14	down-regulated
C4_06890W	ARR3	708.04	-1.35206	0.212938	-6.34955	2.16e-10	2.29e-09	down-regulated
C4_00600C	MUC1	9486.73	-1.34814	0.197191	-6.83672	8.1e-12	1.08e-10	down-regulated
C1_09100W	ZCF28	1192.36	-1.34807	0.165104	-8.16501	3.21e-16	7.44e-15	down-regulated
C2_00150W	LEU5	10001.8	-1.34594	0.141227	-9.53036	1.57e-21	6.98e-20	down-regulated
C7_02430C	C7_02430C	302.503	-1.34343	0.300289	-4.47378	7.68e-06	3.6e-05	down-regulated
C4_02570C	C4_02570C	2481.21	-1.34008	0.155989	-8.5909	8.63e-18	2.52e-16	down-regulated
C1_13040C	C1_13040C	135.911	-1.33956	0.45732	-2.92915	0.00339888	0.00852434	down-regulated
C3_00180C	DAL1	2473.75	-1.33834	0.180897	-7.39837	1.38e-13	2.36e-12	down-regulated
C1_05460W	KOG1	8104.01	-1.33587	0.179624	-7.43699	1.03e-13	1.82e-12	down-regulated
C3_00940W	C3_00940W	5759.2	-1.33425	0.130283	-10.2411	1.3e-24	7.52e-23	down-regulated
C4_00260W	C4_00260W	7739.66	-1.32563	0.123462	-10.7372	6.81e-27	4.96e-25	down-regulated
C2_04290W	RIM11	25108.6	-1.32537	0.283376	-4.67707	2.91e-06	1.49e-05	down-regulated
C1_08200W	NTG1	1889.47	-1.32512	0.259431	-5.10781	3.26e-07	1.99e-06	down-regulated
C3_02070C	C3_02070C	420.688	-1.32027	0.179865	-7.3403	2.13e-13	3.5e-12	down-regulated
CR_07800W	SAP2	1420.79	-1.3201	0.338422	-3.90076	9.59e-05	0.000358364	down-regulated
C1_12290C	RBD1	6440.62	-1.31893	0.149083	-8.84695	8.99e-19	3.02e-17	down-regulated
C1_09650W	C1_09650W	14754.4	-1.31318	0.205773	-6.38168	1.75e-10	1.88e-09	down-regulated
C6_01520W	C6_01520W	880.504	-1.31274	0.209236	-6.27397	3.52e-10	3.63e-09	down-regulated
C2_00930C	VPS24	3953.48	-1.31136	0.179507	-7.30535	2.77e-13	4.5e-12	down-regulated
C3_04540C	C3_04540C	2803.35	-1.30758	0.146883	-8.90217	5.48e-19	1.9e-17	down-regulated
C3_00750W	LYS144	3733.61	-1.30305	0.241458	-5.3966	6.79e-08	4.84e-07	down-regulated
CR_04640W	DIT1	558.97	-1.30021	0.257141	-5.05644	4.27e-07	2.55e-06	down-regulated
CR_05990C	SFL1	3103.55	-1.29897	0.225057	-5.77174	7.85e-09	6.5e-08	down-regulated
C4_03890W	PTP2	3697.93	-1.29739	0.257369	-5.04096	4.63e-07	2.74e-06	down-regulated
C1_09090C	ARG81	5412.6	-1.29499	0.176163	-7.35112	1.97e-13	3.27e-12	down-regulated
CR_00630W	VHR1	6101.42	-1.29379	0.43237	-2.99232	0.00276867	0.00712644	down-regulated
CR_00220W	CR_00220W	7902.62	-1.29331	0.262577	-4.92544	8.42e-07	4.81e-06	down-regulated
C6_03370W	C6_03370W	19886.1	-1.28827	0.164015	-7.85463	4.01e-15	8.11e-14	down-regulated
C1_11310C	PSP1	10992.9	-1.28514	0.126775	-10.1371	3.78e-24	2.01e-22	down-regulated
C1_06630W	C1_06630W	524.802	-1.28342	0.267112	-4.80481	1.55e-06	8.44e-06	down-regulated
C4_03910W	FGR28	901.997	-1.27583	0.16736	-7.62329	2.47e-14	4.64e-13	down-regulated
C3_01620W	C3_01620W	1399.23	-1.27317	0.238097	-5.34727	8.93e-08	6.18e-07	down-regulated
C3_05980C	FAA2	10970.6	-1.26544	0.252653	-5.0086	5.48e-07	3.21e-06	down-regulated
C1_01890C	C1_01890C	7617.36	-1.26484	0.226851	-5.57565	2.47e-08	1.87e-07	down-regulated
C2_08690C	C2_08690C	1023.65	-1.26282	0.297468	-4.24522	2.18e-05	9.35e-05	down-regulated
C1_07360W	C1_07360W	2571.5	-1.26174	0.21026	-6.00084	1.96e-09	1.79e-08	down-regulated
C3_04790W	C3_04790W	2567.34	-1.26047	0.268638	-4.69208	2.7e-06	1.4e-05	down-regulated
C3_03870C	SAP9	22159.5	-1.25544	0.173471	-7.23716	4.58e-13	7.2e-12	down-regulated
CR_05040W	CR_05040W	196.472	-1.25489	0.294734	-4.25771	2.07e-05	8.88e-05	down-regulated
C1_01220C	C1_01220C	7807.41	-1.25461	0.319205	-3.93042	8.48e-05	0.000321568	down-regulated
C4_04250W	C4_04250W	4421.06	-1.25175	0.234401	-5.3402	9.28e-08	6.38e-07	down-regulated
C3_05360C	C3_05360C	12379.5	-1.24714	0.237626	-5.24833	1.53e-07	1.01e-06	down-regulated
CR_01340W	CR_01340W	492.651	-1.24695	0.314065	-3.97035	7.18e-05	0.000277988	down-regulated
C6_01790C	ZCF18	2549.1	-1.24651	0.121832	-10.2314	1.43e-24	8.23e-23	down-regulated
C1_02170C	GAL102	3596.33	-1.24549	0.214642	-5.80266	6.53e-09	5.53e-08	down-regulated
C3_01230C	C3_01230C	460.326	-1.24466	0.318774	-3.90452	9.44e-05	0.000353995	down-regulated
C6_04380W	ALS2	1252.36	-1.24265	0.256192	-4.85045	1.23e-06	6.85e-06	down-regulated
C4_00150C	PEX5	24870.3	-1.24027	0.270452	-4.58593	4.52e-06	2.22e-05	down-regulated
C2_04560W	KTR2	983.421	-1.23829	0.230541	-5.37123	7.82e-08	5.52e-07	down-regulated
C2_00950C	RFC5	1233.54	-1.23746	0.320074	-3.86616	0.000110564	0.000405215	down-regulated
C3_01250W	PMC1	37068.1	-1.23542	0.149964	-8.23807	1.75e-16	4.16e-15	down-regulated
CR_06260W	CR_06260W	2321.75	-1.23404	0.189433	-6.51442	7.3e-11	8.38e-10	down-regulated
C1_09250W	CRP1	10184.8	-1.23305	0.28685	-4.29858	1.72e-05	7.53e-05	down-regulated
C1_01710W	C1_01710W	7415.24	-1.23139	0.164658	-7.47848	7.52e-14	1.35e-12	down-regulated
C3_06560W	C3_06560W	4741.34	-1.22886	0.215316	-5.70724	1.15e-08	9.25e-08	down-regulated
C7_01510W	C7_01510W	59838.4	-1.22787	0.34289	-3.58093	0.000342371	0.00111768	down-regulated
C2_08660C	C2_08660C	1220.05	-1.22778	0.31409	-3.90899	9.27e-05	0.000347936	down-regulated
C6_02790C	C6_02790C	7058.2	-1.22658	0.155492	-7.88841	3.06e-15	6.34e-14	down-regulated
C2_05810W	C2_05810W	1118.03	-1.22508	0.20011	-6.12203	9.24e-10	8.97e-09	down-regulated
C6_04110W	C6_04110W	10594.5	-1.22296	0.311988	-3.91989	8.86e-05	0.000334061	down-regulated
C1_04850C	C1_04850C	707.47	-1.22229	0.167081	-7.31558	2.56e-13	4.19e-12	down-regulated
C4_05150W	VAC8	14908.9	-1.21631	0.201579	-6.03392	1.6e-09	1.49e-08	down-regulated
C3_01660W	C3_01660W	2191.35	-1.21524	0.142362	-8.53624	1.39e-17	3.83e-16	down-regulated
C6_01740C	ATG15	15319.6	-1.21452	0.225421	-5.38777	7.13e-08	5.06e-07	down-regulated
C4_05440C	C4_05440C	5983.65	-1.2123	0.233462	-5.19271	2.07e-07	1.32e-06	down-regulated
C3_04890W	CDR2	3440.86	-1.21185	0.197022	-6.15084	7.71e-10	7.6e-09	down-regulated
C4_06260W	PGA43	959.119	-1.20741	0.278498	-4.33543	1.45e-05	6.5e-05	down-regulated
CR_00110W	CR_00110W	5699.55	-1.20711	0.279065	-4.32556	1.52e-05	6.76e-05	down-regulated
C1_03050W	C1_03050W	4847.48	-1.20695	0.154089	-7.83278	4.77e-15	9.49e-14	down-regulated
CR_05180C	SDH2	35599.8	-1.20661	0.179402	-6.72575	1.75e-11	2.18e-10	down-regulated
C1_10910C	C1_10910C	3082.42	-1.20286	0.123112	-9.77041	1.51e-22	7.15e-21	down-regulated
CR_02460W	CR_02460W	2503.14	-1.20271	0.162512	-7.40079	1.35e-13	2.32e-12	down-regulated
C1_11640C	DPP2	1379.53	-1.20262	0.195936	-6.13782	8.37e-10	8.2e-09	down-regulated
C2_08950W	C2_08950W	3814.36	-1.20041	0.347327	-3.45613	0.000547982	0.00168864	down-regulated
C2_04180C	C2_04180C	3906.63	-1.19555	0.196788	-6.0753	1.24e-09	1.17e-08	down-regulated
C1_00290W	POL93	11022.9	-1.19254	0.282539	-4.2208	2.43e-05	0.000103568	down-regulated
C1_14220C	FTR2	8214.32	-1.18837	0.208357	-5.70354	1.17e-08	9.41e-08	down-regulated
C2_01760C	C2_01760C	2401.31	-1.17743	0.300374	-3.91988	8.86e-05	0.000334061	down-regulated
C2_04660C	YAK1	7285.43	-1.17592	0.302201	-3.89117	9.98e-05	0.000370787	down-regulated
C3_07740W	C3_07740W	9347.33	-1.17529	0.132666	-8.85898	8.07e-19	2.75e-17	down-regulated
C2_04210W	STE4	1287.6	-1.17432	0.192417	-6.10298	1.04e-09	9.99e-09	down-regulated
C5_00790C	C5_00790C	7013.79	-1.17158	0.205381	-5.70444	1.17e-08	9.38e-08	down-regulated
C5_01400W	SEF2	1313.16	-1.1715	0.220772	-5.30637	1.12e-07	7.56e-07	down-regulated
CR_01420W	CR_01420W	6420.31	-1.17108	0.102491	-11.4262	3.09e-30	3.06e-28	down-regulated
C2_06300W	C2_06300W	4195.18	-1.17065	0.17729	-6.60302	4.03e-11	4.78e-10	down-regulated
C1_03120W	C1_03120W	12309.9	-1.1694	0.191506	-6.10635	1.02e-09	9.8e-09	down-regulated
C6_02060W	SLM2	7401.21	-1.16843	0.165757	-7.04904	1.8e-12	2.6e-11	down-regulated
C1_02320C	C1_02320C	16078.1	-1.16838	0.258433	-4.52102	6.15e-06	2.96e-05	down-regulated
C2_10210C	RAS1	14881.6	-1.16567	0.208542	-5.5896	2.28e-08	1.74e-07	down-regulated
C4_00340W	PTC7	10562.4	-1.16428	0.164674	-7.0702	1.55e-12	2.25e-11	down-regulated
C1_01840C	C1_01840C	4958.68	-1.16299	0.263008	-4.42189	9.78e-06	4.5e-05	down-regulated
C2_10340W	HEM4	1108.7	-1.16141	0.239693	-4.84543	1.26e-06	6.99e-06	down-regulated
C1_14340C	RIM101	40476.5	-1.16133	0.15929	-7.29065	3.08e-13	4.98e-12	down-regulated
C3_07730W	WOR4	3133.6	-1.16133	0.123438	-9.40819	5.05e-21	2.15e-19	down-regulated
C4_02490W	ZCF15	3853.17	-1.15936	0.206461	-5.61541	1.96e-08	1.53e-07	down-regulated
C1_14570C	FGR24	1503.63	-1.15895	0.157075	-7.3783	1.6e-13	2.72e-12	down-regulated
C1_12700W	C1_12700W	1631.02	-1.1584	0.2371	-4.88571	1.03e-06	5.8e-06	down-regulated
C7_01750W	MCP1	1851.19	-1.15813	0.201995	-5.73346	9.84e-09	8.02e-08	down-regulated
CR_05260C	KCS1	1991.71	-1.15688	0.135463	-8.54023	1.34e-17	3.74e-16	down-regulated
C3_02060W	C3_02060W	341.732	-1.15667	0.251418	-4.60057	4.21e-06	2.08e-05	down-regulated
C2_00640W	C2_00640W	2100.85	-1.15655	0.155918	-7.4177	1.19e-13	2.07e-12	down-regulated
C6_03990C	C6_03990C	340.992	-1.15612	0.233353	-4.95438	7.26e-07	4.19e-06	down-regulated
C2_03770C	STE11	6952.81	-1.15609	0.175973	-6.56969	5.04e-11	5.9e-10	down-regulated
C4_06730C	C4_06730C	14237.2	-1.15601	0.207533	-5.57025	2.54e-08	1.92e-07	down-regulated
C6_04600W	DAC1	3589.73	-1.15503	0.224406	-5.14704	2.65e-07	1.65e-06	down-regulated
C6_01280W	EXO84	2564.17	-1.15354	0.146974	-7.84859	4.21e-15	8.46e-14	down-regulated
C2_05990C	C2_05990C	10187.6	-1.15164	0.228739	-5.03474	4.79e-07	2.83e-06	down-regulated
C4_02670W	C4_02670W	1533.68	-1.1514	0.31252	-3.68424	0.00022939	0.000782863	down-regulated
C2_00370W	PDR6	3077.11	-1.15103	0.194393	-5.92111	3.2e-09	2.84e-08	down-regulated
C3_06040W	C3_06040W	1032.67	-1.14822	0.261146	-4.39687	1.1e-05	5.01e-05	down-regulated
CR_05710C	CR_05710C	1182.13	-1.14033	0.185905	-6.13393	8.57e-10	8.38e-09	down-regulated
C6_00970C	HAL21	3242.88	-1.13929	0.19966	-5.70616	1.16e-08	9.3e-08	down-regulated
C3_00190W	C3_00190W	784.519	-1.13829	0.194023	-5.86676	4.44e-09	3.85e-08	down-regulated
C1_09020W	C1_09020W	8231.03	-1.13769	0.21012	-5.4145	6.15e-08	4.44e-07	down-regulated
C2_04060C	SSY1	5841.19	-1.13765	0.182359	-6.2385	4.42e-10	4.5e-09	down-regulated
C1_12870C	C1_12870C	329.864	-1.13652	0.236563	-4.80431	1.55e-06	8.45e-06	down-regulated
C3_06980W	HUT1	454.776	-1.13487	0.235777	-4.81334	1.48e-06	8.11e-06	down-regulated
C2_05360C	BIO32	1260.51	-1.13465	0.345648	-3.28268	0.00102825	0.00296935	down-regulated
C6_03810W	PHO80	2380.07	-1.13307	0.242599	-4.67054	3e-06	1.53e-05	down-regulated
C1_00270W	C1_00270W	3486.91	-1.13048	0.278936	-4.05281	5.06e-05	0.000202865	down-regulated
CR_01720W	CR_01720W	4321.96	-1.12937	0.196392	-5.75061	8.89e-09	7.29e-08	down-regulated
C2_08980C	PGA55	2341.87	-1.12831	0.153208	-7.36459	1.78e-13	2.98e-12	down-regulated
C1_04810W	TCO89	5547.03	-1.12824	0.226356	-4.98435	6.22e-07	3.62e-06	down-regulated
C2_01750C	C2_01750C	7085.98	-1.12671	0.206362	-5.45988	4.76e-08	3.48e-07	down-regulated
C1_04760C	SYG1	3157.86	-1.12613	0.234235	-4.80769	1.53e-06	8.32e-06	down-regulated
C3_07790W	STD1	5217.19	-1.12549	0.135673	-8.29558	1.08e-16	2.68e-15	down-regulated
C7_03730C	C7_03730C	2691.2	-1.1252	0.286808	-3.92318	8.74e-05	0.000330142	down-regulated
C3_04690C	C3_04690C	474.303	-1.12448	0.197521	-5.69299	1.25e-08	9.92e-08	down-regulated
CR_02090C	CET1	7851.61	-1.1243	0.139341	-8.06869	7.11e-16	1.59e-14	down-regulated
C1_12130C	ZCF30	2497.18	-1.12374	0.170407	-6.59444	4.27e-11	5.04e-10	down-regulated
CR_03920C	TPO4	1126.4	-1.12271	0.202985	-5.53102	3.18e-08	2.36e-07	down-regulated
CR_01800C	HST2	784.047	-1.12087	0.149469	-7.49905	6.43e-14	1.16e-12	down-regulated
C7_03770C	YAF9	1538.81	-1.11775	0.282037	-3.96313	7.4e-05	0.000285971	down-regulated
C1_13560W	C1_13560W	1826.49	-1.11605	0.122261	-9.12836	6.95e-20	2.7e-18	down-regulated
C6_02980C	C6_02980C	7248.7	-1.1152	0.146397	-7.61766	2.58e-14	4.83e-13	down-regulated
C1_03310W	ARP7	6073.6	-1.1149	0.163008	-6.83951	7.95e-12	1.07e-10	down-regulated
C2_07760W	C2_07760W	1604.09	-1.11342	0.13785	-8.07708	6.63e-16	1.49e-14	down-regulated
C2_00170C	HMA1	3739.78	-1.11007	0.153429	-7.23506	4.65e-13	7.29e-12	down-regulated
CR_03790C	KRE1	2626.19	-1.10761	0.15525	-7.13436	9.72e-13	1.44e-11	down-regulated
C3_01550C	TOS1	41446.1	-1.10467	0.237818	-4.64502	3.4e-06	1.72e-05	down-regulated
C7_01840W	IQG1	4513.6	-1.09858	0.296197	-3.70897	0.000208104	0.000715951	down-regulated
C2_08340C	C2_08340C	1720.64	-1.09748	0.278087	-3.94655	7.93e-05	0.000303774	down-regulated
C4_02000C	RGA2	9594.85	-1.09623	0.155209	-7.06292	1.63e-12	2.36e-11	down-regulated
C2_09840W	MTW1	346.279	-1.09569	0.280243	-3.90979	9.24e-05	0.000347012	down-regulated
C1_00150C	RIM8	1282.19	-1.09418	0.21773	-5.02538	5.02e-07	2.96e-06	down-regulated
C1_09430W	C1_09430W	1998.26	-1.09301	0.223021	-4.90093	9.54e-07	5.42e-06	down-regulated
C4_05740C	C4_05740C	5797.44	-1.08578	0.183786	-5.90781	3.47e-09	3.06e-08	down-regulated
C2_00200W	C2_00200W	3536.07	-1.08393	0.221144	-4.90148	9.51e-07	5.41e-06	down-regulated
C3_02220W	CAP1	12115.8	-1.08215	0.228401	-4.73794	2.16e-06	1.14e-05	down-regulated
C5_01850C	ZNC1	9400.32	-1.07964	0.167701	-6.4379	1.21e-10	1.34e-09	down-regulated
C4_02690W	C4_02690W	3721.42	-1.07953	0.124563	-8.66658	4.45e-18	1.36e-16	down-regulated
C2_04040C	DCK2	3169.55	-1.07919	0.172259	-6.26495	3.73e-10	3.83e-09	down-regulated
C1_10220C	TPK1	3245.38	-1.07863	0.190704	-5.65604	1.55e-08	1.22e-07	down-regulated
C3_04340W	ATF1	2006.42	-1.07775	0.131803	-8.17701	2.91e-16	6.76e-15	down-regulated
C7_02040C	CUP9	30225.4	-1.07565	0.206701	-5.20391	1.95e-07	1.25e-06	down-regulated
C1_01780C	HOL4	63501.9	-1.07456	0.203784	-5.27305	1.34e-07	8.91e-07	down-regulated
C2_09010W	STB3	2586.01	-1.07262	0.344863	-3.11027	0.00186915	0.00504382	down-regulated
C1_03560C	SUA71	17171.3	-1.07202	0.128761	-8.32567	8.39e-17	2.12e-15	down-regulated
C1_02240W	C1_02240W	6044.31	-1.07157	0.135914	-7.88416	3.17e-15	6.52e-14	down-regulated
C1_06780W	NPR1	3456.08	-1.06686	0.145013	-7.35698	1.88e-13	3.15e-12	down-regulated
C1_00430W	ATG18	5044.66	-1.0629	0.181812	-5.84611	5.03e-09	4.31e-08	down-regulated
C4_00680W	C4_00680W	5650.73	-1.06234	0.295164	-3.59914	0.000319265	0.00104881	down-regulated
C7_03480W	C7_03480W	8881.22	-1.06134	0.278147	-3.81576	0.000135766	0.00048789	down-regulated
C3_03880C	PEP8	4281.14	-1.06115	0.127216	-8.34133	7.35e-17	1.87e-15	down-regulated
C3_03110W	C3_03110W	2581.95	-1.0607	0.133544	-7.94273	1.98e-15	4.26e-14	down-regulated
C2_10750C	AKL1	7135.86	-1.06031	0.146202	-7.25236	4.1e-13	6.47e-12	down-regulated
C2_01980C	SRD1	1280.88	-1.05893	0.226394	-4.67737	2.91e-06	1.49e-05	down-regulated
C2_00280C	C2_00280C	1819.29	-1.05873	0.214222	-4.94224	7.72e-07	4.44e-06	down-regulated
C1_03330C	C1_03330C	4695.85	-1.05834	0.245702	-4.30742	1.65e-05	7.27e-05	down-regulated
C4_05170C	NBP35	2614.53	-1.05735	0.133796	-7.90269	2.73e-15	5.68e-14	down-regulated
C1_07870C	SMI1	30266.5	-1.05724	0.222193	-4.75823	1.95e-06	1.04e-05	down-regulated
C2_01300C	MNN24	8476.48	-1.05717	0.120492	-8.77379	1.73e-18	5.53e-17	down-regulated
C1_00960C	SET1	4511.06	-1.0536	0.196298	-5.36732	7.99e-08	5.62e-07	down-regulated
C6_01820C	FPG1	4972.18	-1.05261	0.242936	-4.33285	1.47e-05	6.58e-05	down-regulated
C3_07110W	C3_07110W	457.442	-1.05167	0.284948	-3.69074	0.000223599	0.000765288	down-regulated
C1_11750W	AVT4	3292.22	-1.05142	0.119629	-8.78899	1.51e-18	4.9e-17	down-regulated
C2_09820W	C2_09820W	2202.91	-1.05137	0.303335	-3.46605	0.000528161	0.00163347	down-regulated
C4_02960W	C4_02960W	3154.31	-1.05045	0.256361	-4.09754	4.18e-05	0.000169554	down-regulated
C6_00840W	GPX2	10010.5	-1.04901	0.30112	-3.48371	0.000494522	0.00154302	down-regulated
C4_02520C	C4_02520C	920.179	-1.0461	0.297415	-3.51731	0.000435945	0.0013768	down-regulated
CR_10720W	HMI1	3479.73	-1.04602	0.119963	-8.71949	2.79e-18	8.73e-17	down-regulated
C2_10180W	IFR1	299.813	-1.04567	0.242299	-4.31561	1.59e-05	7.03e-05	down-regulated
C4_05670W	YME1	24564.5	-1.04405	0.143655	-7.26776	3.65e-13	5.8e-12	down-regulated
C4_06610C	SDH12	40049.1	-1.04337	0.101015	-10.3289	5.22e-25	3.11e-23	down-regulated
CR_08210C	ACO1	150496	-1.04161	0.153237	-6.79737	1.07e-11	1.39e-10	down-regulated
C2_10060C	C2_10060C	329.538	-1.04074	0.335664	-3.10055	0.00193163	0.00518198	down-regulated
C1_02010C	ZCF24	3460.82	-1.04036	0.20079	-5.18134	2.2e-07	1.39e-06	down-regulated
C6_00290W	C6_00290W	1689.27	-1.03656	0.197102	-5.25902	1.45e-07	9.57e-07	down-regulated
C7_01990C	C7_01990C	6400.97	-1.03598	0.178819	-5.79344	6.9e-09	5.79e-08	down-regulated
C7_04160W	C7_04160W	1363.96	-1.03434	0.301839	-3.42681	0.000610717	0.00186591	down-regulated
C4_06020C	C4_06020C	2851.98	-1.03342	0.17163	-6.02117	1.73e-09	1.6e-08	down-regulated
C2_03400C	DFG16	2975.89	-1.03324	0.193466	-5.34069	9.26e-08	6.37e-07	down-regulated
C7_03340C	PRR2	2749.89	-1.03287	0.2662	-3.88004	0.000104437	0.000385759	down-regulated
C2_10840W	RDH54	1138.52	-1.03233	0.27674	-3.73031	0.000191241	0.00066406	down-regulated
C1_08300W	NOT5	5674.59	-1.03019	0.13913	-7.40453	1.32e-13	2.27e-12	down-regulated
C1_12230W	SNT1	9480.17	-1.02498	0.217823	-4.70555	2.53e-06	1.32e-05	down-regulated
C4_00040W	CNH1	13977.9	-1.02332	0.147514	-6.93711	4e-12	5.56e-11	down-regulated
C2_03240C	ROM2	9215.68	-1.0203	0.116295	-8.7734	1.73e-18	5.53e-17	down-regulated
C5_04220W	MRV5	3189.18	-1.01859	0.169574	-6.00674	1.89e-09	1.74e-08	down-regulated
C3_00930W	ATO2	4938.24	-1.0174	0.141198	-7.20551	5.78e-13	8.94e-12	down-regulated
C1_01140C	C1_01140C	7210.39	-1.01657	0.191632	-5.30479	1.13e-07	7.61e-07	down-regulated
C4_00180W	ECM7	2957.42	-1.01588	0.16829	-6.03652	1.57e-09	1.47e-08	down-regulated
CR_09020C	CHS2	7644.53	-1.01497	0.21333	-4.75776	1.96e-06	1.05e-05	down-regulated
C1_07400C	C1_07400C	1827.22	-1.01444	0.2927	-3.46579	0.00052868	0.00163423	down-regulated
C3_07670W	C3_07670W	10932.7	-1.01187	0.23442	-4.3165	1.59e-05	7.01e-05	down-regulated
C1_10660W	TBP1	14031.2	-1.01147	0.276832	-3.65372	0.000258464	0.000869658	down-regulated
C1_12860C	C1_12860C	1510.58	-1.01104	0.215962	-4.68158	2.85e-06	1.46e-05	down-regulated
C2_05140W	CDC15	3802.19	-1.01077	0.15276	-6.61668	3.67e-11	4.39e-10	down-regulated
C1_06410W	C1_06410W	1129.03	-1.00847	0.170398	-5.91832	3.25e-09	2.89e-08	down-regulated
C4_05920C	PGA49	2313.77	-1.00465	0.235708	-4.26228	2.02e-05	8.72e-05	down-regulated
C6_02930W	C6_02930W	9160.84	-1.00342	0.106398	-9.43079	4.07e-21	1.75e-19	down-regulated
C1_13640W	CUP2	4097.88	-1.00291	0.12233	-8.19843	2.44e-16	5.7e-15	down-regulated
C1_05540C	C1_05540C	5908.23	-1.00223	0.308237	-3.25151	0.00114796	0.00327854	down-regulated
CR_08030C	FGR32	6513.4	-1.0017	0.202371	-4.94979	7.43e-07	4.28e-06	down-regulated
C4_00190W	C4_00190W	1230.56	-0.99884	0.251459	-3.97218	7.12e-05	0.000276215	down-regulated
CR_01670W	CR_01670W	770.301	-0.99877	0.164287	-6.07942	1.21e-09	1.15e-08	down-regulated
C2_05860C	C2_05860C	277.177	-0.99543	0.269785	-3.6897	0.000224519	0.000767556	down-regulated
C1_09690W	MLS1	157638	-0.99516	0.240916	-4.13073	3.62e-05	0.000148331	down-regulated
C1_03450C	C1_03450C	6415.59	-0.9934	0.17736	-5.60103	2.13e-08	1.65e-07	down-regulated
C1_00350C	HMX1	10542.5	-0.99339	0.220058	-4.51422	6.35e-06	3.05e-05	down-regulated
C6_04480C	C6_04480C	2582.18	-0.99333	0.256575	-3.8715	0.000108166	0.000397563	down-regulated
CR_00140W	REP1	1727.88	-0.99329	0.144921	-6.85402	7.18e-12	9.7e-11	down-regulated
C1_08460C	UPC2	2279.03	-0.99197	0.191134	-5.18993	2.1e-07	1.34e-06	down-regulated
CR_03900W	HST7	3154.85	-0.99133	0.164665	-6.02031	1.74e-09	1.61e-08	down-regulated
C3_02750W	C3_02750W	1140.58	-0.99089	0.135017	-7.33904	2.15e-13	3.53e-12	down-regulated
C6_02050W	DBR1	1339.16	-0.99012	0.241802	-4.09475	4.23e-05	0.00017126	down-regulated
CR_01090W	CR_01090W	3820.35	-0.98977	0.194124	-5.09862	3.42e-07	2.08e-06	down-regulated
C2_07950W	SEH1	5022.01	-0.98936	0.224701	-4.40299	1.07e-05	4.88e-05	down-regulated
C1_00390W	ENA2	49952.8	-0.98868	0.210451	-4.69792	2.63e-06	1.36e-05	down-regulated
C3_04910C	NCE102	26857.3	-0.98719	0.160468	-6.15196	7.65e-10	7.56e-09	down-regulated
CR_08110W	CR_08110W	791.003	-0.98666	0.186785	-5.28237	1.28e-07	8.51e-07	down-regulated
C3_03980C	C3_03980C	1789.58	-0.98353	0.227642	-4.32052	1.56e-05	6.91e-05	down-regulated
C4_06310C	PGA41	1956.79	-0.98211	0.219122	-4.48201	7.39e-06	3.49e-05	down-regulated
C1_09270W	FGR43	2576.04	-0.98163	0.265714	-3.69431	0.000220484	0.000755493	down-regulated
C4_01420W	C4_01420W	1816.38	-0.98057	0.282134	-3.47555	0.000509809	0.00158245	down-regulated
C3_03450C	BMT7	186.418	-0.97859	0.273487	-3.5782	0.000345964	0.00112695	down-regulated
C1_03380W	TPS2	31800	-0.97505	0.148259	-6.57665	4.81e-11	5.66e-10	down-regulated
CR_08040W	CR_08040W	5066.74	-0.97503	0.209108	-4.66282	3.12e-06	1.59e-05	down-regulated
C7_00360W	DFI1	16192.5	-0.97403	0.219839	-4.43064	9.4e-06	4.33e-05	down-regulated
C2_07740W	C2_07740W	14725.8	-0.97351	0.182081	-5.34655	8.96e-08	6.2e-07	down-regulated
C6_02340W	HRR25	29668	-0.97322	0.170649	-5.70304	1.18e-08	9.43e-08	down-regulated
CR_00760C	HYR4	2775.34	-0.97179	0.117146	-8.29553	1.08e-16	2.68e-15	down-regulated
CR_09930W	CR_09930W	3472.05	-0.96928	0.2248	-4.31175	1.62e-05	7.14e-05	down-regulated
C3_01670W	C3_01670W	4583.64	-0.96877	0.189398	-5.115	3.14e-07	1.93e-06	down-regulated
C4_06230C	C4_06230C	5086.14	-0.96851	0.143581	-6.74536	1.53e-11	1.94e-10	down-regulated
C1_13250W	C1_13250W	6309.19	-0.96812	0.210558	-4.59787	4.27e-06	2.11e-05	down-regulated
C1_06000W	C1_06000W	289.348	-0.9679	0.327561	-2.95487	0.00312802	0.00791821	down-regulated
CR_07170W	CR_07170W	605.008	-0.96767	0.316041	-3.06184	0.00219978	0.00582284	down-regulated
CR_04910W	CDC43	456.312	-0.96762	0.324503	-2.98186	0.00286503	0.00733019	down-regulated
C2_08140C	PHM7	34706.7	-0.96685	0.129144	-7.48661	7.07e-14	1.27e-12	down-regulated
C1_07640C	C1_07640C	4015.29	-0.96618	0.279422	-3.45779	0.000544617	0.00167914	down-regulated
C1_13240W	C1_13240W	2061.23	-0.96459	0.18284	-5.27558	1.32e-07	8.81e-07	down-regulated
C3_05750C	C3_05750C	2257.03	-0.9644	0.154164	-6.25566	3.96e-10	4.05e-09	down-regulated
C1_13880C	ZMS1	20054.6	-0.96365	0.215125	-4.47948	7.48e-06	3.52e-05	down-regulated
C1_12160W	MSO1	4207.31	-0.96348	0.215428	-4.47239	7.74e-06	3.62e-05	down-regulated
C3_01070C	C3_01070C	326.361	-0.9621	0.254693	-3.77747	0.000158429	0.000562226	down-regulated
C2_00450C	CDH1	3277.94	-0.957	0.150345	-6.36538	1.95e-10	2.08e-09	down-regulated
C3_05380W	C3_05380W	1930.85	-0.95681	0.218313	-4.38274	1.17e-05	5.33e-05	down-regulated
C4_00070C	C4_00070C	14224.8	-0.95561	0.127293	-7.50712	6.04e-14	1.1e-12	down-regulated
C1_14140C	SET3	6009.13	-0.95384	0.166092	-5.74284	9.31e-09	7.61e-08	down-regulated
C4_03280W	MSN5	19723.2	-0.9533	0.130799	-7.28827	3.14e-13	5.03e-12	down-regulated
C1_02830W	C1_02830W	2433.16	-0.95221	0.170066	-5.59906	2.16e-08	1.66e-07	down-regulated
C2_02250C	OPI1	2827.03	-0.95204	0.131699	-7.22892	4.87e-13	7.61e-12	down-regulated
CR_01000C	SLN1	6135.35	-0.95197	0.182876	-5.20558	1.93e-07	1.25e-06	down-regulated
C1_05370C	C1_05370C	4242.44	-0.95105	0.308385	-3.08397	0.00204257	0.00544776	down-regulated
C4_03670W	SPO75	2135.82	-0.95078	0.162498	-5.851	4.89e-09	4.2e-08	down-regulated
C1_01750W	C1_01750W	1008.21	-0.94842	0.170854	-5.55104	2.84e-08	2.14e-07	down-regulated
C6_04410C	C6_04410C	4392.48	-0.94824	0.174698	-5.42786	5.7e-08	4.13e-07	down-regulated
C2_02400W	ECM3	2898.78	-0.94775	0.186292	-5.08745	3.63e-07	2.2e-06	down-regulated
CR_03960C	CR_03960C	2726.46	-0.94729	0.161163	-5.87782	4.16e-09	3.63e-08	down-regulated
C1_00660C	C1_00660C	3584.36	-0.94549	0.191651	-4.93339	8.08e-07	4.63e-06	down-regulated
C4_05350W	C4_05350W	3439.86	-0.94529	0.147538	-6.40707	1.48e-10	1.62e-09	down-regulated
C4_06990W	MNN46	2321.21	-0.94503	0.283527	-3.33313	0.000858734	0.00252502	down-regulated
C2_08570W	ANP1	2959.48	-0.94475	0.277813	-3.40068	0.000672182	0.00202742	down-regulated
CR_10140W	CR_10140W	15570.5	-0.94397	0.099857	-9.45319	3.29e-21	1.44e-19	down-regulated
C6_04570W	NAG6	27502.2	-0.94323	0.231285	-4.07822	4.54e-05	0.000182783	down-regulated
C3_07710W	ABD1	7463.57	-0.94196	0.162901	-5.78239	7.36e-09	6.12e-08	down-regulated
C1_14170W	C1_14170W	9871.98	-0.94102	0.182758	-5.14896	2.62e-07	1.64e-06	down-regulated
CR_06320C	CR_06320C	2232.3	-0.93824	0.202637	-4.63013	3.65e-06	1.83e-05	down-regulated
C4_00350W	PEP7	1802.43	-0.93553	0.201994	-4.63146	3.63e-06	1.82e-05	down-regulated
C1_09110W	C1_09110W	1200.51	-0.9355	0.230949	-4.05069	5.11e-05	0.000204437	down-regulated
CR_03410W	CR_03410W	1915.8	-0.93489	0.212237	-4.40496	1.06e-05	4.84e-05	down-regulated
C3_05650W	YCK2	11752	-0.93116	0.160585	-5.79854	6.69e-09	5.66e-08	down-regulated
C1_09740C	C1_09740C	429.731	-0.93103	0.289562	-3.21531	0.00130305	0.00366536	down-regulated
C3_00490W	ESA1	4170.84	-0.93101	0.156481	-5.94963	2.69e-09	2.42e-08	down-regulated
C4_03990C	C4_03990C	298.677	-0.93037	0.278513	-3.34049	0.000836311	0.00246881	down-regulated
C1_02740C	C1_02740C	920.928	-0.92927	0.151939	-6.11609	9.59e-10	9.28e-09	down-regulated
C7_01700W	C7_01700W	7294.9	-0.92679	0.29071	-3.18802	0.00143251	0.0039975	down-regulated
CR_05250C	FGR13	376.718	-0.92443	0.224075	-4.12553	3.7e-05	0.000151426	down-regulated
C2_09970C	C2_09970C	5750.03	-0.92411	0.171022	-5.40344	6.54e-08	4.67e-07	down-regulated
C7_02420C	C7_02420C	914.438	-0.92389	0.310283	-2.97758	0.00290534	0.00741743	down-regulated
C4_03290W	C4_03290W	3759.16	-0.92372	0.148653	-6.21393	5.17e-10	5.22e-09	down-regulated
C2_05950C	TES15	12130.3	-0.92199	0.273161	-3.37525	0.000737481	0.00220595	down-regulated
CR_03690W	CR_03690W	8762	-0.9189	0.230652	-3.98392	6.78e-05	0.000264458	down-regulated
C3_04720C	C3_04720C	3334.56	-0.9186	0.126028	-7.28883	3.13e-13	5.03e-12	down-regulated
C2_10280C	SPT23	9279.4	-0.91826	0.162419	-5.65363	1.57e-08	1.24e-07	down-regulated
C4_04880W	FGR10	1630.62	-0.91761	0.195854	-4.68517	2.8e-06	1.44e-05	down-regulated
C3_02570W	C3_02570W	1382.87	-0.91666	0.214827	-4.26696	1.98e-05	8.56e-05	down-regulated
C1_03260W	C1_03260W	2472.48	-0.91582	0.188122	-4.86821	1.13e-06	6.29e-06	down-regulated
CR_02620C	CR_02620C	10435.4	-0.91218	0.221624	-4.11589	3.86e-05	0.000157362	down-regulated
C2_10870W	C2_10870W	3919.31	-0.91205	0.186381	-4.89347	9.91e-07	5.59e-06	down-regulated
C2_10360C	HEM3	3796.87	-0.91176	0.223324	-4.08267	4.45e-05	0.000179681	down-regulated
C6_00380C	C6_00380C	1710.36	-0.91162	0.154063	-5.91718	3.27e-09	2.9e-08	down-regulated
CR_07340C	CR_07340C	2288.57	-0.911	0.159242	-5.72087	1.06e-08	8.58e-08	down-regulated
C2_07170C	AFT2	2026.59	-0.91092	0.203513	-4.47599	7.61e-06	3.57e-05	down-regulated
C4_04420W	FGR3	4270.07	-0.90891	0.168178	-5.40448	6.5e-08	4.65e-07	down-regulated
C1_07560W	C1_07560W	1412.65	-0.90704	0.162488	-5.58219	2.38e-08	1.8e-07	down-regulated
C2_00600C	C2_00600C	5778.45	-0.90583	0.158935	-5.69937	1.2e-08	9.61e-08	down-regulated
C6_02330W	C6_02330W	43943.5	-0.90562	0.138929	-6.51856	7.1e-11	8.16e-10	down-regulated
CR_02000C	HEM1	4108.63	-0.90431	0.287814	-3.14199	0.00167805	0.00458831	down-regulated
CR_02810W	CIRT4B	1181.54	-0.90338	0.303328	-2.97824	0.0028991	0.00740468	down-regulated
C1_09200W	LYS142	3200.47	-0.90334	0.242973	-3.71788	0.000200903	0.000693574	down-regulated
C2_07720C	C2_07720C	3412.25	-0.90333	0.142951	-6.31915	2.63e-10	2.75e-09	down-regulated
C1_09440W	C1_09440W	4613.05	-0.903	0.303157	-2.97864	0.0028953	0.00739813	down-regulated
C2_09130C	IFF6	3750.09	-0.90267	0.242651	-3.72002	0.000199208	0.000688121	down-regulated
CR_09550C	NUO1	11869.8	-0.90238	0.159299	-5.66472	1.47e-08	1.16e-07	down-regulated
C2_06040C	C2_06040C	841.063	-0.90207	0.199143	-4.52977	5.9e-06	2.85e-05	down-regulated
C1_03630W	C1_03630W	1751.35	-0.90054	0.162509	-5.54149	3e-08	2.24e-07	down-regulated
C6_04590C	NAG1	4256.24	-0.89986	0.207849	-4.32938	1.5e-05	6.66e-05	down-regulated
CR_02150W	MDL1	2259.85	-0.89977	0.206446	-4.35838	1.31e-05	5.9e-05	down-regulated
C2_00080C	FAV3	1054.73	-0.89946	0.211064	-4.26158	2.03e-05	8.74e-05	down-regulated
CR_01240C	BOI2	6631.08	-0.8984	0.139261	-6.45119	1.11e-10	1.24e-09	down-regulated
C3_00280C	ULP3	3287.66	-0.89818	0.135673	-6.62021	3.59e-11	4.29e-10	down-regulated
C2_10420W	FGR6-4	475.092	-0.89796	0.178188	-5.03939	4.67e-07	2.76e-06	down-regulated
C3_00100W	C3_00100W	2123.19	-0.89703	0.11532	-7.77854	7.34e-15	1.45e-13	down-regulated
C3_01890C	PAL1	13621.6	-0.89636	0.175193	-5.1164	3.11e-07	1.92e-06	down-regulated
C4_05610C	C4_05610C	13659.4	-0.89581	0.142929	-6.26754	3.67e-10	3.77e-09	down-regulated
C2_01990C	FAB1	6152.59	-0.89414	0.177025	-5.05092	4.4e-07	2.61e-06	down-regulated
CR_02300C	CR_02300C	3844.31	-0.89413	0.141071	-6.33817	2.33e-10	2.45e-09	down-regulated
C2_08770C	C2_08770C	1636.06	-0.89229	0.238312	-3.74422	0.000180955	0.000634992	down-regulated
C6_01400W	C6_01400W	452.488	-0.89104	0.231125	-3.85523	0.000115622	0.000421852	down-regulated
CR_02210W	CR_02210W	6453.99	-0.8899	0.295722	-3.00925	0.0026189	0.00677789	down-regulated
C1_10000C	CPP1	2111.33	-0.8894	0.186083	-4.7796	1.76e-06	9.47e-06	down-regulated
C2_05380W	C2_05380W	6098.85	-0.88912	0.184671	-4.81463	1.47e-06	8.06e-06	down-regulated
CR_06230W	CR_06230W	1298.78	-0.88902	0.292992	-3.0343	0.00241095	0.00630353	down-regulated
C1_04100C	POR1	127952	-0.88866	0.222637	-3.9915	6.57e-05	0.000256819	down-regulated
C3_03120C	DAL5	1243.19	-0.88431	0.219341	-4.03168	5.54e-05	0.000220369	down-regulated
C2_08510W	C2_08510W	1578.48	-0.88387	0.226837	-3.89649	9.76e-05	0.00036364	down-regulated
C3_05900W	C3_05900W	2528.46	-0.88321	0.157935	-5.59225	2.24e-08	1.72e-07	down-regulated
C4_05680W	PHO4	3945.3	-0.88274	0.224441	-3.93304	8.39e-05	0.000318902	down-regulated
C4_00840W	C4_00840W	5197.63	-0.88269	0.230473	-3.82993	0.00012818	0.000464817	down-regulated
C3_00270C	C3_00270C	3046.94	-0.88258	0.152075	-5.80356	6.49e-09	5.51e-08	down-regulated
C1_10180C	ECM21	11932.9	-0.88042	0.139032	-6.33248	2.41e-10	2.54e-09	down-regulated
C3_05830W	KRE6	9592.08	-0.87884	0.298191	-2.94724	0.00320621	0.0080887	down-regulated
C7_02610C	C7_02610C	3781.37	-0.87466	0.28384	-3.08153	0.00205939	0.00548283	down-regulated
C6_02720C	C6_02720C	5235.2	-0.8744	0.174395	-5.01391	5.33e-07	3.12e-06	down-regulated
C2_08260W	C2_08260W	33541	-0.87411	0.287366	-3.04178	0.00235182	0.00617598	down-regulated
C1_08650C	FAD1	2108.47	-0.8741	0.180219	-4.85021	1.23e-06	6.85e-06	down-regulated
C4_01720C	C4_01720C	13058.7	-0.87395	0.1444	-6.05229	1.43e-09	1.34e-08	down-regulated
CR_01680C	CDC4	9239.92	-0.87358	0.158808	-5.50083	3.78e-08	2.79e-07	down-regulated
CR_08650C	CR_08650C	9726.05	-0.87057	0.172651	-5.04237	4.6e-07	2.73e-06	down-regulated
C1_05620C	STE3	323.755	-0.86972	0.225026	-3.86496	0.000111108	0.000406626	down-regulated
C1_03070C	ORC1	4513.12	-0.86904	0.188049	-4.62134	3.81e-06	1.9e-05	down-regulated
CR_02140W	RSR1	2538.01	-0.86895	0.170863	-5.08562	3.66e-07	2.21e-06	down-regulated
CR_04180C	ARP5	10056.3	-0.86883	0.163736	-5.30633	1.12e-07	7.56e-07	down-regulated
C1_07020C	PUT3	3831.62	-0.86814	0.118943	-7.2988	2.9e-13	4.71e-12	down-regulated
C2_00330C	HIR1	6796.1	-0.86758	0.14494	-5.98579	2.15e-09	1.96e-08	down-regulated
C6_02750C	LYS14	815.467	-0.86678	0.267223	-3.24367	0.00118	0.00335562	down-regulated
C2_09750W	LEU42	8715.93	-0.86565	0.178087	-4.8608	1.17e-06	6.52e-06	down-regulated
C1_14400C	MLH3	2705.89	-0.86547	0.172227	-5.0252	5.03e-07	2.96e-06	down-regulated
C6_03430C	C6_03430C	4181.5	-0.8633	0.218561	-3.94992	7.82e-05	0.000300478	down-regulated
C1_09180W	LYS143	1113.74	-0.86326	0.248978	-3.4672	0.000525919	0.00162822	down-regulated
C1_03670C	DAO1	9220.13	-0.86319	0.151981	-5.67963	1.35e-08	1.07e-07	down-regulated
C3_04430W	RIP1	25974.3	-0.8626	0.187479	-4.60105	4.2e-06	2.08e-05	down-regulated
C1_00570C	C1_00570C	3901.21	-0.86171	0.151934	-5.6716	1.41e-08	1.12e-07	down-regulated
C2_08100W	C2_08100W	2428.76	-0.86118	0.218944	-3.93333	8.38e-05	0.000318866	down-regulated
CR_08280W	CR_08280W	1472.15	-0.86077	0.150144	-5.73299	9.87e-09	8.04e-08	down-regulated
C1_08700W	C1_08700W	6986.46	-0.86007	0.162551	-5.29109	1.22e-07	8.13e-07	down-regulated
C2_01700C	HAP42	2875.82	-0.86004	0.139231	-6.17705	6.53e-10	6.53e-09	down-regulated
C2_10530C	KIN3	6323.82	-0.85999	0.240682	-3.57313	0.000352745	0.00114493	down-regulated
C1_04950C	RPM2	3318.84	-0.85998	0.189478	-4.53867	5.66e-06	2.75e-05	down-regulated
C4_04200C	C4_04200C	196.966	-0.8588	0.256449	-3.34881	0.000811593	0.00240417	down-regulated
C1_11690W	C1_11690W	9265.22	-0.85757	0.147915	-5.79773	6.72e-09	5.67e-08	down-regulated
C1_14040W	APL1	2070.05	-0.8575	0.193837	-4.42385	9.7e-06	4.46e-05	down-regulated
C1_12900W	C1_12900W	2583.01	-0.85659	0.119479	-7.16939	7.53e-13	1.15e-11	down-regulated
C5_01170W	C5_01170W	1272.03	-0.85587	0.138982	-6.1581	7.36e-10	7.31e-09	down-regulated
C2_00240C	SOD6	4561.05	-0.85562	0.287223	-2.97893	0.00289258	0.00739435	down-regulated
C3_06070C	PBS2	5563.19	-0.85452	0.159302	-5.36416	8.13e-08	5.71e-07	down-regulated
CR_10420W	CR_10420W	6172.3	-0.85408	0.152973	-5.5832	2.36e-08	1.8e-07	down-regulated
CR_04150W	CR_04150W	5355.76	-0.85315	0.166527	-5.12321	3e-07	1.86e-06	down-regulated
C2_05690C	YTH1	3227.62	-0.85314	0.206367	-4.13408	3.56e-05	0.000146404	down-regulated
C3_05250C	C3_05250C	3321.09	-0.85276	0.218815	-3.89718	9.73e-05	0.000363055	down-regulated
CR_08060C	VPS21	14549.5	-0.852	0.124952	-6.81863	9.19e-12	1.21e-10	down-regulated
CR_00330C	PXA1	12786.6	-0.85183	0.224675	-3.79138	0.000149814	0.000534512	down-regulated
C7_01660C	C7_01660C	4269.36	-0.85131	0.222948	-3.81842	0.000134311	0.000483826	down-regulated
CR_00370W	CR_00370W	4142.68	-0.8506	0.202612	-4.19818	2.69e-05	0.00011337	down-regulated
C4_03680C	C4_03680C	778.681	-0.85035	0.159097	-5.34485	9.05e-08	6.24e-07	down-regulated
CR_04040C	SPT14	2915.72	-0.84963	0.202398	-4.19782	2.69e-05	0.000113443	down-regulated
C1_07680W	HAP2	1517.78	-0.84691	0.179508	-4.71795	2.38e-06	1.25e-05	down-regulated
C1_12100C	PXA2	12179.6	-0.84608	0.216022	-3.91663	8.98e-05	0.000337953	down-regulated
C1_07240W	YPD1	3352.04	-0.84479	0.145893	-5.7905	7.02e-09	5.88e-08	down-regulated
C1_08130C	TERT	1782.97	-0.84363	0.280353	-3.00915	0.00261976	0.00677789	down-regulated
CR_09480W	CR_09480W	3220.46	-0.8421	0.180037	-4.67735	2.91e-06	1.49e-05	down-regulated
C1_05070C	GPI7	1490.09	-0.84162	0.235182	-3.57857	0.000345476	0.00112624	down-regulated
C1_05980W	C1_05980W	3903.55	-0.84161	0.15738	-5.34762	8.91e-08	6.18e-07	down-regulated
C4_01410W	BEM1	2342.57	-0.83978	0.178447	-4.70605	2.53e-06	1.32e-05	down-regulated
C1_09790C	C1_09790C	2589.02	-0.83929	0.224912	-3.73163	0.000190243	0.000661363	down-regulated
C1_04190C	BST1	1131.26	-0.83907	0.205393	-4.0852	4.4e-05	0.000178095	down-regulated
C3_03150W	C3_03150W	3496.27	-0.83857	0.162832	-5.14989	2.61e-07	1.63e-06	down-regulated
C1_13350W	STP2	11705.1	-0.83748	0.127489	-6.56908	5.06e-11	5.91e-10	down-regulated
C1_06660W	C1_06660W	10088.8	-0.83686	0.174997	-4.78211	1.73e-06	9.36e-06	down-regulated
C2_08330W	C2_08330W	6837.52	-0.83641	0.148843	-5.61942	1.92e-08	1.49e-07	down-regulated
C2_01310W	C2_01310W	3127.6	-0.83472	0.227465	-3.66969	0.000242845	0.000823083	down-regulated
C7_02540W	C7_02540W	2470.32	-0.8341	0.157496	-5.29602	1.18e-07	7.94e-07	down-regulated
C6_02810C	C6_02810C	1786.78	-0.83403	0.140515	-5.93549	2.93e-09	2.62e-08	down-regulated
C2_07560W	SWR1	3591.29	-0.83383	0.245802	-3.3923	0.000693097	0.00208418	down-regulated
C1_06510C	C1_06510C	4490.25	-0.83383	0.11757	-7.09222	1.32e-12	1.94e-11	down-regulated
C2_02440W	VAM6	4150.67	-0.83298	0.151137	-5.51142	3.56e-08	2.63e-07	down-regulated
CR_01230C	CDC27	1155.99	-0.83294	0.186857	-4.45762	8.29e-06	3.86e-05	down-regulated
C3_01590W	C3_01590W	1636.16	-0.83143	0.157607	-5.27531	1.33e-07	8.81e-07	down-regulated
C3_05740C	SSN8	1102.48	-0.82984	0.240152	-3.45549	0.000549295	0.00169182	down-regulated
C2_07830W	FLC3	2529.29	-0.82978	0.22715	-3.653	0.000259196	0.00087163	down-regulated
C7_04030C	KAP120	11046.3	-0.82847	0.193934	-4.27193	1.94e-05	8.39e-05	down-regulated
C1_12120W	POM1	1489.97	-0.82789	0.175324	-4.72203	2.33e-06	1.23e-05	down-regulated
C1_14290C	MDG1	26357.4	-0.82626	0.118551	-6.96964	3.18e-12	4.47e-11	down-regulated
C3_05810C	SKN1	11144.6	-0.82444	0.259417	-3.17803	0.00148281	0.00411329	down-regulated
C3_02100W	STE50	2426.36	-0.82406	0.131639	-6.25996	3.85e-10	3.95e-09	down-regulated
C3_01580W	ZCF7	714.636	-0.82232	0.162841	-5.04984	4.42e-07	2.63e-06	down-regulated
C7_03290C	RBR3	2623.55	-0.82025	0.195616	-4.19318	2.75e-05	0.000115464	down-regulated
CR_08540C	SSY5	4576.76	-0.81852	0.154695	-5.29116	1.22e-07	8.13e-07	down-regulated
CR_08710W	CR_08710W	8203.73	-0.81612	0.153683	-5.31042	1.09e-07	7.42e-07	down-regulated
C5_04960W	C5_04960W	15367.6	-0.81553	0.202686	-4.02361	5.73e-05	0.000227319	down-regulated
C3_03750C	ORC3	3391.7	-0.81531	0.145944	-5.58646	2.32e-08	1.77e-07	down-regulated
C1_02040C	C1_02040C	2746.71	-0.81504	0.151857	-5.36715	8e-08	5.62e-07	down-regulated
C2_09690C	C2_09690C	1870.17	-0.81423	0.233551	-3.4863	0.000489755	0.00152975	down-regulated
C6_02600W	NAB3	7331.85	-0.81299	0.187281	-4.34103	1.42e-05	6.35e-05	down-regulated
C3_06260C	C3_06260C	2637.43	-0.81221	0.149413	-5.43599	5.45e-08	3.95e-07	down-regulated
C2_01680C	C2_01680C	3328.51	-0.81215	0.134608	-6.03342	1.61e-09	1.5e-08	down-regulated
C4_00950C	C4_00950C	3505.32	-0.81135	0.191924	-4.22744	2.36e-05	0.000100777	down-regulated
C4_05420C	TSC2	1822.83	-0.81097	0.17906	-4.52905	5.92e-06	2.86e-05	down-regulated
CR_08410W	CR_08410W	3622.49	-0.8109	0.146377	-5.53981	3.03e-08	2.26e-07	down-regulated
C4_01290W	C4_01290W	3641.14	-0.80972	0.192011	-4.21704	2.48e-05	0.000105158	down-regulated
C4_02860W	C4_02860W	6213.35	-0.80608	0.191305	-4.21359	2.51e-05	0.000106703	down-regulated
C3_06610W	C3_06610W	1055.78	-0.80445	0.227241	-3.54007	0.000400028	0.00127825	down-regulated
C4_00420C	C4_00420C	7276.14	-0.80337	0.203154	-3.95451	7.67e-05	0.00029572	down-regulated
C2_00270C	C2_00270C	2801.18	-0.80315	0.226663	-3.54334	0.000395088	0.00126721	down-regulated
CR_02050C	HDA1	2424.28	-0.80254	0.25729	-3.1192	0.00181341	0.00491564	down-regulated
C1_06570W	ANT1	2063.48	-0.80191	0.239921	-3.34241	0.000830543	0.00245421	down-regulated
C2_02240C	HEX3	8191.41	-0.80186	0.151133	-5.30565	1.12e-07	7.58e-07	down-regulated
C1_04840C	C1_04840C	1524.91	-0.80172	0.123686	-6.48193	9.06e-11	1.02e-09	down-regulated
C2_02720W	C2_02720W	4170.52	-0.80164	0.115096	-6.96495	3.29e-12	4.61e-11	down-regulated
C2_01150W	PEX12	5387.75	-0.80039	0.194098	-4.12365	3.73e-05	0.000152564	down-regulated
C3_05950W	C3_05950W	1436.13	-0.79848	0.138501	-5.76518	8.16e-09	6.73e-08	down-regulated
C3_05910W	ZCF35	1270.54	-0.79769	0.20596	-3.87301	0.0001075	0.000395936	down-regulated
C3_03160C	C3_03160C	519.774	-0.79655	0.2701	-2.9491	0.00318703	0.00804757	down-regulated
CR_02560C	ASG1	2879.05	-0.79576	0.198855	-4.0017	6.29e-05	0.000247124	down-regulated
C2_02770W	C2_02770W	10999.4	-0.79546	0.138226	-5.7548	8.67e-09	7.13e-08	down-regulated
C6_04440C	C6_04440C	2377.9	-0.79529	0.205621	-3.86776	0.000109838	0.00040321	down-regulated
C7_01070C	C7_01070C	9962.35	-0.79443	0.209733	-3.78783	0.00015197	0.000541233	down-regulated
C3_00380C	C3_00380C	2072.99	-0.79274	0.12054	-6.5766	4.81e-11	5.66e-10	down-regulated
C1_06200W	C1_06200W	1909.19	-0.79272	0.196236	-4.03964	5.35e-05	0.000213739	down-regulated
C2_10600W	C2_10600W	3714.51	-0.79247	0.237463	-3.33724	0.000846161	0.00249173	down-regulated
C2_08500W	RSP5	7857.43	-0.79242	0.117812	-6.72611	1.74e-11	2.18e-10	down-regulated
CR_10290C	CR_10290C	3031.21	-0.79198	0.215981	-3.66689	0.000245519	0.000830312	down-regulated
C3_02760C	C3_02760C	3130.7	-0.79163	0.26255	-3.01515	0.00256851	0.00666584	down-regulated
CR_10360C	CTM1	10533.9	-0.79092	0.15569	-5.08009	3.77e-07	2.27e-06	down-regulated
C3_00500C	C3_00500C	2801.2	-0.78779	0.145583	-5.41124	6.26e-08	4.51e-07	down-regulated
C2_03250W	AVT7	4077.34	-0.78665	0.124799	-6.30331	2.91e-10	3.04e-09	down-regulated
C7_03170W	IFA21	3988.19	-0.78588	0.266457	-2.94936	0.00318433	0.00804712	down-regulated
CR_08120C	DCP2	10097.9	-0.78563	0.147484	-5.3269	9.99e-08	6.82e-07	down-regulated
C4_06930C	EXM2	1751.55	-0.78471	0.216874	-3.61826	0.00029659	0.000984619	down-regulated
C2_08970C	DFG10	738.718	-0.78305	0.198063	-3.95354	7.7e-05	0.000296731	down-regulated
C1_00990C	NMA111	6894.45	-0.783	0.25621	-3.05608	0.00224252	0.00592807	down-regulated
CR_02500W	CR_02500W	702.669	-0.78094	0.26506	-2.94628	0.00321622	0.0081071	down-regulated
C4_01260W	RLM1	1372.97	-0.7796	0.160065	-4.87055	1.11e-06	6.22e-06	down-regulated
C2_01480W	SPT5	20254.6	-0.77904	0.13318	-5.84952	4.93e-09	4.23e-08	down-regulated
C3_05760W	C3_05760W	2279.01	-0.77903	0.268892	-2.89719	0.00376517	0.00934481	down-regulated
C4_06430C	C4_06430C	3276.02	-0.77703	0.193202	-4.02187	5.77e-05	0.000228543	down-regulated
C2_04850C	C2_04850C	11942.1	-0.77702	0.231027	-3.36333	0.000770094	0.00229605	down-regulated
C1_02280C	PSY2	750.712	-0.77679	0.254963	-3.04667	0.00231392	0.00609713	down-regulated
C4_03110W	DNF3	5797.22	-0.77639	0.178256	-4.35545	1.33e-05	5.97e-05	down-regulated
C4_01960C	C4_01960C	1789.85	-0.7757	0.155791	-4.9791	6.39e-07	3.71e-06	down-regulated
CR_02510W	CR_02510W	7902.33	-0.77551	0.14995	-5.17176	2.32e-07	1.46e-06	down-regulated
C4_04170C	AXL2	1988.53	-0.77548	0.208645	-3.71674	0.00020181	0.000695902	down-regulated
C4_05100C	MYO5	8100.42	-0.77405	0.107415	-7.20615	5.76e-13	8.92e-12	down-regulated
C3_07850W	C3_07850W	4617.34	-0.772	0.1567	-4.9266	8.37e-07	4.79e-06	down-regulated
C2_01500W	C2_01500W	907.535	-0.77197	0.189643	-4.07063	4.69e-05	0.000188459	down-regulated
C1_13470W	KNS1	1976.24	-0.771	0.257071	-2.99916	0.00270727	0.00698948	down-regulated
C2_10540W	MIG2	4208.15	-0.76996	0.231982	-3.31905	0.000903253	0.00263644	down-regulated
C2_10290W	SLR1	13984.8	-0.76906	0.239813	-3.2069	0.00134176	0.00375831	down-regulated
C3_00130C	C3_00130C	20783.8	-0.76759	0.213977	-3.58726	0.000334175	0.00109418	down-regulated
C1_09780C	C1_09780C	4920.6	-0.76649	0.194114	-3.94866	7.86e-05	0.000301675	down-regulated
C1_08270C	MED15	6608.28	-0.76579	0.141933	-5.39543	6.84e-08	4.86e-07	down-regulated
C3_06080W	REV3	3277.65	-0.76563	0.251862	-3.03986	0.00236685	0.00620726	down-regulated
C2_06010W	SPO72	9265.78	-0.76554	0.189564	-4.03844	5.38e-05	0.000214695	down-regulated
C2_02300W	C2_02300W	910.347	-0.76474	0.193246	-3.95736	7.58e-05	0.000292592	down-regulated
C4_05760W	CGT1	2427.49	-0.76412	0.163608	-4.67044	3.01e-06	1.53e-05	down-regulated
C4_01710C	C4_01710C	6608.18	-0.76395	0.149131	-5.12266	3.01e-07	1.86e-06	down-regulated
C1_01460W	C1_01460W	9470.46	-0.7627	0.139702	-5.45952	4.77e-08	3.48e-07	down-regulated
C2_00540W	C2_00540W	6592.04	-0.76239	0.154307	-4.94077	7.78e-07	4.47e-06	down-regulated
C1_07970C	IRE1	5516.03	-0.76148	0.185925	-4.09561	4.21e-05	0.000170859	down-regulated
C1_12170C	C1_12170C	3125.89	-0.76145	0.147006	-5.17973	2.22e-07	1.4e-06	down-regulated
CR_09570W	CR_09570W	1587.9	-0.76081	0.246855	-3.08202	0.00205603	0.00547633	down-regulated
C3_04460W	C3_04460W	2680.11	-0.76049	0.149842	-5.07527	3.87e-07	2.32e-06	down-regulated
C2_02150C	C2_02150C	2663.09	-0.76023	0.205636	-3.69694	0.00021821	0.000748991	down-regulated
C3_04880W	PIN3	22853.2	-0.75842	0.166815	-4.54647	5.46e-06	2.65e-05	down-regulated
C1_04900W	MNN15	1777.96	-0.75841	0.224545	-3.37753	0.000731387	0.00219159	down-regulated
C1_12450C	IRA2	5481.52	-0.75804	0.193142	-3.92476	8.68e-05	0.000328389	down-regulated
CR_03150W	SYS3	3721.73	-0.75735	0.142029	-5.33232	9.7e-08	6.65e-07	down-regulated
CR_10450C	SPT3	2097.73	-0.7573	0.168488	-4.49468	6.97e-06	3.31e-05	down-regulated
C1_02950W	C1_02950W	942.445	-0.75672	0.219965	-3.44016	0.000581378	0.00178327	down-regulated
C4_02920W	C4_02920W	5447.57	-0.75587	0.122981	-6.14622	7.93e-10	7.82e-09	down-regulated
C4_05220C	C4_05220C	1226.48	-0.75356	0.234445	-3.21422	0.00130798	0.00367578	down-regulated
CR_02890C	CR_02890C	2200.85	-0.7535	0.233838	-3.2223	0.00127167	0.00358893	down-regulated
C3_01330W	ZCF8	1004.9	-0.75161	0.153383	-4.90022	9.57e-07	5.43e-06	down-regulated
C2_05260W	BUD14	9994.55	-0.751	0.180472	-4.16132	3.16e-05	0.000131342	down-regulated
C2_05620W	KTI11	356.307	-0.74959	0.219675	-3.41227	0.000644238	0.00195797	down-regulated
C1_14350W	C1_14350W	2818.43	-0.74917	0.130127	-5.75721	8.55e-09	7.04e-08	down-regulated
C2_03140C	C2_03140C	9547.71	-0.74906	0.143705	-5.21247	1.86e-07	1.2e-06	down-regulated
C1_01880C	PTR3	2182.38	-0.748	0.169337	-4.41722	1e-05	4.58e-05	down-regulated
C2_10170C	C2_10170C	8855.19	-0.74752	0.185524	-4.02924	5.6e-05	0.000222375	down-regulated
C3_01360C	IRO1	5479.53	-0.74675	0.186483	-4.00441	6.22e-05	0.00024447	down-regulated
C3_01220W	C3_01220W	1212.14	-0.74647	0.189786	-3.93322	8.38e-05	0.000318866	down-regulated
C1_09130W	MNN47	3338.89	-0.74572	0.223544	-3.33591	0.00085021	0.00250118	down-regulated
C6_00170C	C6_00170C	6272.08	-0.74532	0.132699	-5.61666	1.95e-08	1.52e-07	down-regulated
C3_01410C	ALI1	4070.82	-0.74389	0.189057	-3.93472	8.33e-05	0.000317281	down-regulated
CR_02120C	CR_02120C	1634.13	-0.74386	0.152136	-4.88943	1.01e-06	5.69e-06	down-regulated
CR_05920C	MHP1	10261.8	-0.74373	0.154448	-4.81538	1.47e-06	8.04e-06	down-regulated
C1_07900W	COI1	1217.26	-0.7429	0.238992	-3.10846	0.00188063	0.00506566	down-regulated
C3_06820C	TAF12	4471.42	-0.74268	0.151276	-4.90941	9.14e-07	5.21e-06	down-regulated
C4_01780C	C4_01780C	3445.07	-0.74243	0.142086	-5.22522	1.74e-07	1.13e-06	down-regulated
C2_01530C	C2_01530C	13684.8	-0.74185	0.16651	-4.45529	8.38e-06	3.89e-05	down-regulated
CR_00440C	LRG1	5042.62	-0.73978	0.174243	-4.2457	2.18e-05	9.34e-05	down-regulated
CR_00160C	CR_00160C	4710.52	-0.738	0.233108	-3.16592	0.00154595	0.00426817	down-regulated
C1_11510C	C1_11510C	2808.34	-0.7373	0.157691	-4.67557	2.93e-06	1.5e-05	down-regulated
CR_02670C	CR_02670C	2637.6	-0.73716	0.197231	-3.73755	0.000185825	0.000649408	down-regulated
C3_03070W	C3_03070W	2953.73	-0.73709	0.253282	-2.91017	0.00361231	0.00899981	down-regulated
C3_05040C	ATG9	3810.18	-0.73658	0.163702	-4.49953	6.81e-06	3.25e-05	down-regulated
C2_05780C	MKK2	5641.2	-0.73557	0.175274	-4.1967	2.71e-05	0.000113927	down-regulated
C1_03920C	C1_03920C	662.684	-0.7348	0.208778	-3.51954	0.000432298	0.001366	down-regulated
C6_02640C	C6_02640C	2677.09	-0.73428	0.155292	-4.72837	2.26e-06	1.2e-05	down-regulated
C3_06950W	C3_06950W	1473.6	-0.73282	0.164105	-4.46558	7.99e-06	3.72e-05	down-regulated
C4_04980W	C4_04980W	1180.72	-0.73082	0.192107	-3.80425	0.000142233	0.000508988	down-regulated
C4_00300C	SWI1	4248.02	-0.7299	0.117462	-6.21397	5.17e-10	5.22e-09	down-regulated
C1_04380W	SIT4	3025.63	-0.72834	0.117209	-6.21405	5.16e-10	5.22e-09	down-regulated
C3_07250W	GCD2	5243.43	-0.72818	0.165488	-4.40022	1.08e-05	4.94e-05	down-regulated
C6_03830W	SAL6	12403.3	-0.72707	0.119661	-6.07608	1.23e-09	1.17e-08	down-regulated
C3_00150W	C3_00150W	9605.64	-0.72661	0.228462	-3.18045	0.00147044	0.00408616	down-regulated
C3_00670C	FKH2	1863.33	-0.72629	0.1311	-5.53996	3.03e-08	2.26e-07	down-regulated
C1_00550W	CIS2	1238.88	-0.72618	0.201447	-3.60483	0.000312356	0.00103122	down-regulated
CR_05020W	LYP1	1317.12	-0.72513	0.232071	-3.12459	0.00178055	0.00484197	down-regulated
C7_02630W	C7_02630W	1975.08	-0.72501	0.215078	-3.37092	0.00074918	0.00223817	down-regulated
CR_10660W	CKA1	5879.1	-0.72425	0.113472	-6.38263	1.74e-10	1.87e-09	down-regulated
C7_02950C	DBF4	2507.59	-0.72404	0.221484	-3.26902	0.00107923	0.00309707	down-regulated
C2_01360C	DCW1	7426.68	-0.72377	0.168655	-4.29142	1.78e-05	7.75e-05	down-regulated
C3_00550C	HRK1	7602.1	-0.72376	0.17707	-4.0874	4.36e-05	0.000176533	down-regulated
C2_08620W	C2_08620W	6150.7	-0.72322	0.243912	-2.96509	0.00302591	0.00768255	down-regulated
C2_08200W	C2_08200W	922.195	-0.72246	0.204619	-3.53077	0.000414359	0.00131839	down-regulated
C1_03480C	AGE1	2294.68	-0.7224	0.189811	-3.80589	0.000141295	0.000506235	down-regulated
C3_03050C	PGA18	860.519	-0.72227	0.219978	-3.28336	0.00102577	0.00296505	down-regulated
C2_07230C	ZCF10	1238.46	-0.72218	0.123217	-5.86108	4.6e-09	3.98e-08	down-regulated
C1_05320C	C1_05320C	650.051	-0.72217	0.165387	-4.36655	1.26e-05	5.7e-05	down-regulated
C4_05210W	PIS1	1064.08	-0.72171	0.169327	-4.26224	2.02e-05	8.72e-05	down-regulated
C2_09370C	KAR3	825.927	-0.72159	0.207211	-3.4824	0.000496949	0.00154817	down-regulated
C4_05600W	GYP2	4410.56	-0.72107	0.19082	-3.77877	0.000157606	0.000559969	down-regulated
C3_00630W	C3_00630W	4176.58	-0.72078	0.163317	-4.41339	1.02e-05	4.66e-05	down-regulated
C3_04990W	FGR44	2583.75	-0.71868	0.132126	-5.43937	5.35e-08	3.88e-07	down-regulated
C4_01050C	RPL40B	3154.8	-0.71844	0.118011	-6.08792	1.14e-09	1.09e-08	down-regulated
CR_05540C	CR_05540C	6386.33	-0.7172	0.238195	-3.01097	0.00260414	0.00674364	down-regulated
C4_00430W	MEP2	1792.12	-0.71627	0.213384	-3.3567	0.000788778	0.00234473	down-regulated
C4_02060C	TFG1	9721.6	-0.71549	0.131264	-5.45081	5.01e-08	3.65e-07	down-regulated
C4_03750C	C4_03750C	505.484	-0.71393	0.24001	-2.97459	0.0029338	0.0074837	down-regulated
C2_06880C	PRB1	21155.5	-0.71344	0.15782	-4.52057	6.17e-06	2.96e-05	down-regulated
CR_07960C	TRK1	4343.86	-0.71269	0.169911	-4.19449	2.73e-05	0.000114878	down-regulated
C1_08780W	C1_08780W	17131.9	-0.71258	0.183224	-3.88914	0.000100598	0.000373196	down-regulated
C3_01910C	PMP3	3750.37	-0.71229	0.17284	-4.12109	3.77e-05	0.000154167	down-regulated
C3_02190C	C3_02190C	8217.38	-0.71223	0.159004	-4.47934	7.49e-06	3.52e-05	down-regulated
C2_07410W	C2_07410W	2447.67	-0.71223	0.195917	-3.63533	0.00027762	0.000928355	down-regulated
C4_04260C	FZO1	4167.58	-0.71128	0.167715	-4.24099	2.23e-05	9.51e-05	down-regulated
C6_04170C	SEC5	1346.2	-0.71123	0.169029	-4.20773	2.58e-05	0.000109198	down-regulated
C2_08280W	EAF3	771.644	-0.71111	0.230164	-3.08957	0.00200446	0.0053581	down-regulated
C1_06680W	VPS34	2295.27	-0.70994	0.14558	-4.87661	1.08e-06	6.05e-06	down-regulated
C3_02970C	WSS1	4618.06	-0.7093	0.216063	-3.28283	0.00102772	0.00296923	down-regulated
C6_04400W	C6_04400W	788.714	-0.70895	0.196743	-3.60342	0.000314058	0.00103572	down-regulated
CR_01790C	CR_01790C	2728.92	-0.70765	0.161136	-4.39167	1.12e-05	5.13e-05	down-regulated
CR_01540W	SAS3	1628.14	-0.70704	0.186478	-3.79155	0.000149712	0.000534512	down-regulated
C3_00160C	C3_00160C	4962.41	-0.70693	0.146323	-4.8313	1.36e-06	7.47e-06	down-regulated
C4_04670C	C4_04670C	3612.02	-0.70678	0.157349	-4.49179	7.06e-06	3.35e-05	down-regulated
C4_00320C	C4_00320C	2928.85	-0.70668	0.158182	-4.46754	7.91e-06	3.7e-05	down-regulated
CR_04270C	CR_04270C	886.516	-0.70665	0.232452	-3.03996	0.00236609	0.00620726	down-regulated
C1_13980C	DUR7	1935.34	-0.70597	0.151998	-4.64459	3.41e-06	1.72e-05	down-regulated
C3_04940W	C3_04940W	3753.9	-0.70584	0.157617	-4.47819	7.53e-06	3.54e-05	down-regulated
C1_06090C	SKY1	2476.97	-0.70565	0.132461	-5.32723	9.97e-08	6.82e-07	down-regulated
C3_04030C	PEX8	1641.53	-0.70556	0.204521	-3.44982	0.000560968	0.00172421	down-regulated
CR_02410W	CR_02410W	4028.15	-0.70529	0.127186	-5.54533	2.93e-08	2.2e-07	down-regulated
CR_07270C	HGT16	8234.24	-0.70508	0.194103	-3.63254	0.000280648	0.000936907	down-regulated
C3_00510W	C3_00510W	1283.55	-0.7048	0.210272	-3.35185	0.000802737	0.0023803	down-regulated
C4_02740W	C4_02740W	40309.3	-0.70365	0.131641	-5.34522	9.03e-08	6.24e-07	down-regulated
C2_08030W	C2_08030W	3055.12	-0.70317	0.144602	-4.86282	1.16e-06	6.46e-06	down-regulated
C5_04640C	C5_04640C	8439.18	-0.7029	0.161018	-4.36533	1.27e-05	5.73e-05	down-regulated
C6_03690W	ALS5	1364.15	-0.70275	0.229692	-3.05952	0.00221689	0.00586291	down-regulated
C2_01330C	SIR2	2095.05	-0.70246	0.211238	-3.32544	0.000882796	0.00258558	down-regulated
C7_02850W	C7_02850W	3230.26	-0.70211	0.160095	-4.38561	1.16e-05	5.26e-05	down-regulated
C6_01750C	C6_01750C	764.255	-0.70202	0.195717	-3.5869	0.000334629	0.00109507	down-regulated
C2_06000W	LAS1	2781.29	-0.70159	0.122813	-5.71265	1.11e-08	8.97e-08	down-regulated
C6_02850W	RAV2	1417	-0.70144	0.170324	-4.11824	3.82e-05	0.000155978	down-regulated
C1_09310C	C1_09310C	5493.9	-0.70041	0.15596	-4.49097	7.09e-06	3.36e-05	down-regulated
C6_00590W	SLY41	4025.29	-0.69952	0.158207	-4.42154	9.8e-06	4.5e-05	down-regulated
C6_02650C	C6_02650C	3742.07	-0.6992	0.124799	-5.60263	2.11e-08	1.63e-07	down-regulated
C4_02630C	HFL2	3442.69	-0.6982	0.133715	-5.22153	1.77e-07	1.15e-06	down-regulated
C1_14300C	NCR1	11120.8	-0.69764	0.215832	-3.23232	0.0012279	0.00348022	down-regulated
CR_07570W	CR_07570W	1350.98	-0.69509	0.14367	-4.83811	1.31e-06	7.24e-06	down-regulated
C2_04050C	DCK1	10372	-0.69392	0.211844	-3.27562	0.00105431	0.00303491	down-regulated
C4_06950W	C4_06950W	944.664	-0.69391	0.231786	-2.99376	0.00275566	0.00710212	down-regulated
C5_01950C	RIM21	6570.08	-0.6927	0.177058	-3.9123	9.14e-05	0.000343856	down-regulated
C6_01390W	HOC1	3635.63	-0.69255	0.206782	-3.34919	0.000810472	0.00240204	down-regulated
C2_04870C	C2_04870C	7731.31	-0.69252	0.116851	-5.92651	3.09e-09	2.76e-08	down-regulated
C2_07330W	TOR1	12313.3	-0.69029	0.224514	-3.0746	0.00210784	0.00559186	down-regulated
C4_05060W	CDL1	1825.42	-0.6899	0.155376	-4.44019	8.99e-06	4.15e-05	down-regulated
C1_12580W	C1_12580W	5066.23	-0.68858	0.117879	-5.84145	5.17e-09	4.43e-08	down-regulated
C3_05780C	CRZ1	2311.21	-0.68778	0.178669	-3.84946	0.000118379	0.000431383	down-regulated
C2_04410W	C2_04410W	2191.7	-0.6872	0.221835	-3.09778	0.00194973	0.00522584	down-regulated
C3_04470W	PKC1	6154.57	-0.68582	0.133268	-5.14622	2.66e-07	1.66e-06	down-regulated
C2_05130W	C2_05130W	3054.41	-0.68581	0.234203	-2.92829	0.00340833	0.00854086	down-regulated
C7_04150W	C7_04150W	3298.68	-0.68305	0.185936	-3.67356	0.000239197	0.000812154	down-regulated
CR_00120C	MKC1	5755.1	-0.68299	0.102373	-6.67159	2.53e-11	3.11e-10	down-regulated
C7_03890C	C7_03890C	20675.8	-0.68262	0.177258	-3.85097	0.000117651	0.000428993	down-regulated
CR_07450C	MNL1	4816.01	-0.68239	0.13946	-4.89306	9.93e-07	5.6e-06	down-regulated
C3_03190C	C3_03190C	1994.67	-0.68153	0.194696	-3.50049	0.000464412	0.00145822	down-regulated
C1_13910C	MODF	2396.94	-0.67789	0.197823	-3.42676	0.000610821	0.00186591	down-regulated
C1_03320C	EHD3	17759.5	-0.6776	0.141808	-4.77828	1.77e-06	9.52e-06	down-regulated
C7_02990W	BCK1	3443.11	-0.67755	0.152277	-4.44946	8.61e-06	3.99e-05	down-regulated
C2_07510W	C2_07510W	1272.06	-0.6753	0.193246	-3.49453	0.000474906	0.00148882	down-regulated
C3_02210C	C3_02210C	1531.45	-0.67526	0.183535	-3.67917	0.000233997	0.000796311	down-regulated
C1_01920W	ROA1	2868.86	-0.67501	0.192314	-3.50995	0.000448188	0.00141025	down-regulated
C1_00580W	C1_00580W	3981.8	-0.67454	0.208027	-3.24255	0.00118464	0.00336718	down-regulated
C3_06060W	ELP3	5667.5	-0.67431	0.204194	-3.30229	0.000958972	0.00278952	down-regulated
C3_01130C	C3_01130C	23776.9	-0.67423	0.209357	-3.22048	0.00127974	0.00360592	down-regulated
C4_06040W	C4_06040W	1211.16	-0.67274	0.16684	-4.03222	5.53e-05	0.000220018	down-regulated
C1_10420C	C1_10420C	2630.85	-0.6721	0.147108	-4.56876	4.91e-06	2.39e-05	down-regulated
CR_05120W	SAP155	6255.67	-0.67083	0.110478	-6.07205	1.26e-09	1.2e-08	down-regulated
CR_03700C	CR_03700C	3836.45	-0.67072	0.150176	-4.46619	7.96e-06	3.72e-05	down-regulated
C3_01160W	MSS4	5815.26	-0.67005	0.11382	-5.88688	3.94e-09	3.44e-08	down-regulated
C1_05780W	RSC9	3501.69	-0.66785	0.14408	-4.63528	3.56e-06	1.79e-05	down-regulated
C1_06020W	RGD1	2095.38	-0.66765	0.141844	-4.70697	2.51e-06	1.31e-05	down-regulated
C4_06050W	MED3	2340.05	-0.66728	0.225394	-2.96049	0.00307152	0.00779172	down-regulated
C1_10230C	C1_10230C	5848.4	-0.66662	0.180872	-3.68562	0.000228149	0.000779522	down-regulated
C2_07090C	OLE2	4304.14	-0.66649	0.140263	-4.75169	2.02e-06	1.07e-05	down-regulated
C1_03360W	C1_03360W	5196.24	-0.66541	0.127849	-5.20464	1.94e-07	1.25e-06	down-regulated
C3_04410C	C3_04410C	8743.69	-0.66446	0.201421	-3.29887	0.000970751	0.00281967	down-regulated
C3_04760C	SEN1	3645.43	-0.66389	0.193953	-3.42293	0.000619504	0.00188954	down-regulated
CR_09440C	CR_09440C	9085.83	-0.66388	0.211159	-3.14401	0.00166652	0.00456097	down-regulated
C3_00570C	C3_00570C	2018.56	-0.66377	0.135889	-4.88462	1.04e-06	5.82e-06	down-regulated
C6_02520W	ISA1	9213.14	-0.66337	0.224597	-2.95358	0.00314112	0.00794463	down-regulated
C2_06230W	C2_06230W	4525.14	-0.66266	0.146911	-4.51066	6.46e-06	3.09e-05	down-regulated
CR_04130C	EAF7	4407.23	-0.65825	0.117554	-5.59958	2.15e-08	1.66e-07	down-regulated
C3_06470W	AAF1	4207.21	-0.65816	0.137834	-4.77499	1.8e-06	9.67e-06	down-regulated
C2_05170W	C2_05170W	3875.17	-0.65749	0.158836	-4.13943	3.48e-05	0.000143422	down-regulated
C3_07170C	C3_07170C	5479.08	-0.65746	0.147104	-4.46937	7.84e-06	3.67e-05	down-regulated
C2_09740W	SSO2	2530.09	-0.65715	0.164382	-3.99769	6.4e-05	0.000250857	down-regulated
C7_03020C	DUG3	5565.72	-0.65671	0.192991	-3.40281	0.000666962	0.00201473	down-regulated
C2_01350C	SNX4	4088.63	-0.65501	0.144308	-4.53895	5.65e-06	2.74e-05	down-regulated
C3_03660W	IRS4	3954.96	-0.65451	0.116606	-5.61302	1.99e-08	1.54e-07	down-regulated
C6_01100W	SEC9	4146.43	-0.65387	0.152383	-4.29093	1.78e-05	7.76e-05	down-regulated
C1_04960C	C1_04960C	1990.13	-0.65381	0.169114	-3.86611	0.000110587	0.000405215	down-regulated
C2_08270C	C2_08270C	1809.37	-0.65364	0.139176	-4.69645	2.65e-06	1.37e-05	down-regulated
C4_01910W	C4_01910W	1180.91	-0.65362	0.162801	-4.01484	5.95e-05	0.000234839	down-regulated
C1_04700C	C1_04700C	2837.31	-0.65351	0.162531	-4.02086	5.8e-05	0.00022922	down-regulated
CR_04630C	DIT2	1096.55	-0.65348	0.1708	-3.82599	0.000130248	0.000471467	down-regulated
CR_00340C	CR_00340C	642.938	-0.6523	0.214781	-3.03706	0.00238898	0.0062543	down-regulated
C4_02180C	ZCF26	527.455	-0.65205	0.182405	-3.57473	0.00035059	0.00113918	down-regulated
C3_06900W	ISA2	3612.22	-0.65194	0.110998	-5.87346	4.27e-09	3.71e-08	down-regulated
C2_08700C	C2_08700C	5415.93	-0.65181	0.135286	-4.81802	1.45e-06	7.94e-06	down-regulated
C1_08950W	PFK26	5498.67	-0.6485	0.124464	-5.21037	1.88e-07	1.22e-06	down-regulated
C1_00600W	APC1	2318.94	-0.64839	0.155232	-4.17695	2.95e-05	0.000123066	down-regulated
C2_10440C	RAD1	2280.88	-0.6482	0.161107	-4.02337	5.74e-05	0.000227387	down-regulated
C6_02000W	PLB2	578.706	-0.64715	0.16398	-3.94654	7.93e-05	0.000303774	down-regulated
C6_03150C	C6_03150C	2227.76	-0.6467	0.164161	-3.93943	8.17e-05	0.000311914	down-regulated
C2_09710C	C2_09710C	7938.02	-0.64654	0.199267	-3.24458	0.00117625	0.00334655	down-regulated
C4_06250C	SEC3	4081.44	-0.64638	0.17909	-3.60925	0.000307082	0.0010155	down-regulated
CR_06780W	CR_06780W	2722.53	-0.64557	0.137067	-4.70986	2.48e-06	1.3e-05	down-regulated
C2_01130W	NOT3	3580.41	-0.64487	0.124882	-5.16382	2.42e-07	1.52e-06	down-regulated
C4_00030C	C4_00030C	2021.35	-0.64482	0.150642	-4.2805	1.86e-05	8.1e-05	down-regulated
C1_05390C	C1_05390C	3197.63	-0.6446	0.136665	-4.71666	2.4e-06	1.26e-05	down-regulated
C4_07230C	VID21	4352.98	-0.64455	0.209245	-3.08034	0.00206764	0.00550235	down-regulated
C4_02310W	BEM3	3473.61	-0.64444	0.1343	-4.79856	1.6e-06	8.66e-06	down-regulated
C2_04100W	C2_04100W	1178.02	-0.64424	0.155578	-4.14093	3.46e-05	0.000142587	down-regulated
C6_00990W	RIM9	1160.21	-0.64397	0.18017	-3.57422	0.000351271	0.00114077	down-regulated
C4_03920W	C4_03920W	1461.21	-0.64309	0.207149	-3.10449	0.00190608	0.00512265	down-regulated
C2_06170C	ECM17	9376.2	-0.64301	0.143956	-4.46667	7.94e-06	3.71e-05	down-regulated
C3_03780W	C3_03780W	2105.47	-0.64236	0.183484	-3.50089	0.000463712	0.00145679	down-regulated
C4_06440C	C4_06440C	1630.27	-0.64011	0.18301	-3.4977	0.000469297	0.00147278	down-regulated
C1_14580C	C1_14580C	1014.45	-0.64011	0.188082	-3.40335	0.000665651	0.00201178	down-regulated
C4_06550C	IFF5	3091.51	-0.63941	0.124506	-5.13558	2.81e-07	1.75e-06	down-regulated
CR_09750C	CR_09750C	2095.72	-0.63914	0.176871	-3.61362	0.000301953	0.0010002	down-regulated
C5_02160W	SST2	3225.75	-0.63793	0.174364	-3.65862	0.000253576	0.000854656	down-regulated
C1_11670W	C1_11670W	84934.5	-0.63742	0.179224	-3.55653	0.000375789	0.00121379	down-regulated
C3_01490W	RPS7A	3734.53	-0.63698	0.20854	-3.05448	0.00225448	0.00595201	down-regulated
C2_04880C	ARH2	1041.34	-0.63634	0.156518	-4.06561	4.79e-05	0.000192437	down-regulated
C6_02020C	C6_02020C	2617.23	-0.63424	0.182587	-3.47365	0.000513436	0.00159288	down-regulated
C1_01560W	SIZ1	5429.61	-0.63409	0.205712	-3.08242	0.00205323	0.00547129	down-regulated
C1_06420C	C1_06420C	1694.8	-0.6331	0.159209	-3.97652	6.99e-05	0.000271936	down-regulated
C2_08020C	C2_08020C	5025.76	-0.63302	0.175697	-3.60293	0.000314648	0.00103707	down-regulated
C3_05020W	C3_05020W	1303.05	-0.63254	0.200947	-3.14777	0.00164521	0.00450678	down-regulated
C4_01860C	C4_01860C	1760.68	-0.63181	0.177963	-3.55023	0.000384896	0.00123718	down-regulated
C2_06420C	RTS1	6521.29	-0.62865	0.186204	-3.37615	0.000735075	0.00220154	down-regulated
C1_10890C	C1_10890C	3829.8	-0.62774	0.204063	-3.0762	0.0020966	0.005567	down-regulated
CR_03660C	CR_03660C	1110.15	-0.62765	0.188983	-3.32122	0.00089626	0.00261859	down-regulated
C3_06720W	PRP5	7302.24	-0.6271	0.202834	-3.0917	0.00199012	0.00532214	down-regulated
C1_11950W	C1_11950W	2300.71	-0.627	0.212607	-2.94908	0.00318721	0.00804757	down-regulated
C6_03800C	C6_03800C	5501.15	-0.62689	0.179652	-3.48949	0.00048395	0.00151558	down-regulated
C1_01010W	C1_01010W	7450.16	-0.62461	0.16688	-3.74284	0.000181949	0.000636981	down-regulated
CR_00770W	CR_00770W	595.314	-0.62411	0.192979	-3.23407	0.00122039	0.00346221	down-regulated
C2_03550C	C2_03550C	3913.55	-0.62279	0.135089	-4.61021	4.02e-06	1.99e-05	down-regulated
C6_02590C	MOB1	3420.78	-0.62264	0.132499	-4.6992	2.61e-06	1.36e-05	down-regulated
C1_05180C	C1_05180C	3152.66	-0.62244	0.188203	-3.3073	0.000942007	0.00274151	down-regulated
CR_06830C	SIW14	990.072	-0.62118	0.143445	-4.33046	1.49e-05	6.64e-05	down-regulated
CR_04390C	CR_04390C	3270.3	-0.62034	0.145672	-4.25845	2.06e-05	8.85e-05	down-regulated
CR_09410W	CR_09410W	1565.52	-0.61978	0.175863	-3.5242	0.000424768	0.00134721	down-regulated
CR_07040W	SPT10	2567.36	-0.61928	0.170364	-3.63501	0.000277965	0.000928989	down-regulated
C1_05380C	C1_05380C	1930.27	-0.61905	0.140818	-4.39606	1.1e-05	5.03e-05	down-regulated
C3_02910W	C3_02910W	692.187	-0.61881	0.198789	-3.11288	0.00185268	0.00500619	down-regulated
C4_02300W	HOS3	3000.83	-0.61839	0.162122	-3.81436	0.000136539	0.000490374	down-regulated
CR_08470W	CR_08470W	2436.08	-0.61757	0.164113	-3.76307	0.000167843	0.000592114	down-regulated
C1_00750C	VPS27	7381.82	-0.61742	0.185473	-3.3289	0.000871881	0.00255738	down-regulated
C1_06040W	RTT101	1468.58	-0.61732	0.209419	-2.94779	0.00320056	0.00807787	down-regulated
C1_12970C	SEC2	2988.76	-0.61621	0.134272	-4.58927	4.45e-06	2.19e-05	down-regulated
C4_00460C	C4_00460C	3558.52	-0.61589	0.172273	-3.57507	0.000350135	0.00113894	down-regulated
C1_05280W	C1_05280W	2157.08	-0.61587	0.188712	-3.26354	0.00110029	0.00315599	down-regulated
C2_05200C	SGO1	2400.95	-0.61524	0.18308	-3.36049	0.000778034	0.00231856	down-regulated
C3_03770C	C3_03770C	3174.75	-0.615	0.168153	-3.65736	0.000254821	0.000858369	down-regulated
C1_01590C	C1_01590C	10640.1	-0.61397	0.147208	-4.17075	3.04e-05	0.000126286	down-regulated
C6_03020W	PEP3	2429.03	-0.61275	0.194717	-3.14685	0.00165037	0.00451884	down-regulated
C1_12530C	C1_12530C	1612.62	-0.61244	0.179686	-3.4084	0.000653446	0.0019789	down-regulated
C2_07820C	PHO86	2767.53	-0.61224	0.168814	-3.6267	0.000287069	0.000956203	down-regulated
C1_00380C	NAA25	4204.74	-0.61191	0.104298	-5.86698	4.44e-09	3.85e-08	down-regulated
C1_00650C	SNF7	7879.01	-0.60972	0.154381	-3.94949	7.83e-05	0.000300828	down-regulated
C2_02170W	C2_02170W	1977.01	-0.60918	0.139416	-4.36954	1.25e-05	5.63e-05	down-regulated
C5_05360C	C5_05360C	8962.95	-0.60897	0.157349	-3.87021	0.000108742	0.000399434	down-regulated
C2_06320W	C2_06320W	2556.08	-0.60886	0.18981	-3.20772	0.00133794	0.00374937	down-regulated
C7_03580C	C7_03580C	2110.69	-0.60871	0.132117	-4.60735	4.08e-06	2.02e-05	down-regulated
C1_06850W	PCL7	2609.05	-0.6085	0.171861	-3.54066	0.000399125	0.00127605	down-regulated
C1_04580C	C1_04580C	1613.09	-0.60773	0.167447	-3.62936	0.000284122	0.000947443	down-regulated
C3_03930W	C3_03930W	2106.13	-0.60723	0.160301	-3.78805	0.000151835	0.000541075	down-regulated
C2_07670C	GLE1	4410.42	-0.60692	0.120034	-5.0562	4.28e-07	2.55e-06	down-regulated
C6_00350W	PKH3	2932.17	-0.6065	0.164099	-3.69594	0.000219078	0.000751539	down-regulated
CR_10070C	ZCF39	13390.6	-0.6063	0.150087	-4.03965	5.35e-05	0.000213739	down-regulated
CR_10060W	CR_10060W	3602.15	-0.60502	0.17376	-3.48194	0.000497804	0.00155002	down-regulated
C1_05420W	C1_05420W	1153.54	-0.60374	0.152827	-3.9505	7.8e-05	0.000299939	down-regulated
C1_04620W	C1_04620W	2427.91	-0.60364	0.185152	-3.26023	0.00111322	0.00319002	down-regulated
CR_01260W	CR_01260W	1117.6	-0.60308	0.197971	-3.04631	0.00231668	0.00609713	down-regulated
C1_00620W	MOB2	4083.96	-0.60298	0.110279	-5.46779	4.56e-08	3.33e-07	down-regulated
C2_10760C	C2_10760C	4298.52	-0.60212	0.151063	-3.98588	6.72e-05	0.000262458	down-regulated
C3_02950C	MET13	2662.19	-0.60193	0.160012	-3.7618	0.000168697	0.000594776	down-regulated
C1_11020W	C1_11020W	1224.32	-0.59921	0.17648	-3.39535	0.000685404	0.00206312	down-regulated
C1_01550W	VPS17	4502.52	-0.59867	0.127569	-4.69291	2.69e-06	1.39e-05	down-regulated
C2_08720W	C2_08720W	2551.8	-0.59854	0.129475	-4.62287	3.78e-06	1.89e-05	down-regulated
CR_04330W	CR_04330W	2105.77	-0.59775	0.123262	-4.84943	1.24e-06	6.87e-06	down-regulated
C7_02110W	C7_02110W	3364.29	-0.59755	0.17526	-3.40952	0.000650778	0.00197483	down-regulated
C6_00310W	C6_00310W	5658.67	-0.59687	0.165167	-3.61372	0.000301836	0.0010002	down-regulated
C2_06510W	C2_06510W	2414.63	-0.59612	0.141968	-4.19897	2.68e-05	0.000113108	down-regulated
CR_09180W	CDG1	8028.35	-0.59611	0.196951	-3.02668	0.00247254	0.00644762	down-regulated
C1_01830C	UBC8	7589.25	-0.59416	0.158632	-3.74553	0.000180015	0.000632314	down-regulated
C1_10990C	RTG3	3056.85	-0.59188	0.198434	-2.98275	0.00285675	0.00732116	down-regulated
C2_05370C	RXT3	1627.52	-0.59124	0.150097	-3.93906	8.18e-05	0.000312197	down-regulated
C1_01540W	C1_01540W	4197.69	-0.59071	0.166424	-3.54943	0.000386066	0.00124027	down-regulated
C3_04260W	C3_04260W	2713.33	-0.58996	0.138888	-4.24772	2.16e-05	9.27e-05	down-regulated
C1_03530W	MED17	2677.2	-0.58962	0.169996	-3.46845	0.000523477	0.0016216	down-regulated
C7_00240W	C7_00240W	3872.38	-0.58893	0.152025	-3.87388	0.000107117	0.000394924	down-regulated
C1_04530C	C1_04530C	3176.44	-0.58819	0.131047	-4.48835	7.18e-06	3.4e-05	down-regulated
C2_07550W	C2_07550W	16656.6	-0.58622	0.148554	-3.94616	7.94e-05	0.000304057	down-regulated
C1_13430C	C1_13430C	9985.39	-0.58601	0.201643	-2.90619	0.00365856	0.00909914	down-regulated
C2_03320W	CHK1	2467.16	-0.58547	0.160979	-3.63695	0.000275882	0.000924553	down-regulated
C6_02860W	STE23	5569.71	-0.58477	0.144346	-4.05115	5.1e-05	0.000204175	down-regulated
C1_03960C	C1_03960C	2261.31	-0.58448	0.195567	-2.98866	0.00280206	0.00720217	down-regulated
C1_07130C	C1_07130C	2684.79	-0.58344	0.164835	-3.53957	0.000400779	0.00127996	down-regulated
C3_06800C	C3_06800C	1782.24	-0.58173	0.170989	-3.40212	0.000668655	0.0020178	down-regulated
C2_10790C	C2_10790C	2469.61	-0.58172	0.184581	-3.15155	0.00162408	0.00445708	down-regulated
C2_02520W	C2_02520W	1874.53	-0.57922	0.138343	-4.1868	2.83e-05	0.000118507	down-regulated
C1_08120W	BUD6	2960.08	-0.57919	0.111908	-5.17561	2.27e-07	1.43e-06	down-regulated
C6_01250W	C6_01250W	741.601	-0.57861	0.190282	-3.04079	0.00235961	0.00619373	down-regulated
CR_05340C	IFE2	8502.37	-0.57811	0.153028	-3.7778	0.00015822	0.000561818	down-regulated
CR_06560C	YBH3	5050.46	-0.57805	0.132351	-4.36756	1.26e-05	5.68e-05	down-regulated
C2_03800C	C2_03800C	4263.75	-0.57771	0.136807	-4.22281	2.41e-05	0.000102723	down-regulated
C3_04920C	C3_04920C	9153.84	-0.57748	0.171349	-3.37022	0.000751076	0.00224271	down-regulated
C2_08940C	VPS28	1284.15	-0.57718	0.153874	-3.75101	0.000176121	0.000619119	down-regulated
C4_06350C	NUP60	2669.21	-0.57693	0.148299	-3.8903	0.000100122	0.00037189	down-regulated
C4_05130C	ALD6	6129.32	-0.57678	0.150658	-3.82838	0.00012899	0.000467197	down-regulated
C2_02350C	SAC3	3250.47	-0.57674	0.125532	-4.59434	4.34e-06	2.14e-05	down-regulated
C4_04120C	C4_04120C	1324.12	-0.57648	0.200094	-2.88102	0.00396384	0.00979312	down-regulated
C4_00610W	C4_00610W	3049.45	-0.57561	0.177292	-3.24667	0.00116766	0.00333003	down-regulated
C1_11140W	C1_11140W	1745.51	-0.57529	0.12822	-4.48676	7.23e-06	3.42e-05	down-regulated
C2_02200W	ZRC1	2665.11	-0.5748	0.15167	-3.78981	0.000150763	0.000537577	down-regulated
C1_00930C	SIN3	6872.96	-0.57463	0.188106	-3.05482	0.00225193	0.00595031	down-regulated
C1_09260C	PTC1	4440.55	-0.57423	0.124922	-4.59673	4.29e-06	2.12e-05	down-regulated
C2_00400C	C2_00400C	7646.09	-0.57405	0.121278	-4.7333	2.21e-06	1.17e-05	down-regulated
C1_09570W	C1_09570W	2503.64	-0.57396	0.149474	-3.83985	0.000123111	0.000447807	down-regulated
C4_02970C	UBR1	8321.74	-0.57375	0.182066	-3.15131	0.00162538	0.00445859	down-regulated
C5_03080C	C5_03080C	4104.86	-0.57284	0.153686	-3.72733	0.000193517	0.000670792	down-regulated
CR_08290W	CR_08290W	2868.23	-0.5723	0.162561	-3.52054	0.000430674	0.00136304	down-regulated
C1_09280W	C1_09280W	2306.23	-0.57124	0.151078	-3.78112	0.000156123	0.000555363	down-regulated
CR_07100W	FLC2	6993.44	-0.57114	0.121193	-4.71261	2.45e-06	1.28e-05	down-regulated
C5_00210C	BRE1	9104.36	-0.57016	0.109278	-5.21753	1.81e-07	1.18e-06	down-regulated
C2_06030W	C2_06030W	2264.93	-0.56856	0.176163	-3.22744	0.00124902	0.00352834	down-regulated
C3_02410C	C3_02410C	1453.28	-0.56833	0.197245	-2.88136	0.00395958	0.00978665	down-regulated
C1_08050W	NUO4	10049.9	-0.56821	0.176401	-3.22113	0.00127685	0.00360125	down-regulated
C2_01470W	SRB9	3116.91	-0.56812	0.156982	-3.61901	0.000295727	0.0009823	down-regulated
C6_03240W	C6_03240W	5820.18	-0.56792	0.179019	-3.17238	0.00151195	0.00418202	down-regulated
C2_03930C	SNF6	1796.9	-0.56674	0.145955	-3.88296	0.000103193	0.000381635	down-regulated
C3_07030C	C3_07030C	1359.41	-0.56606	0.176685	-3.20379	0.00135633	0.00379736	down-regulated
C1_03170C	C1_03170C	1743.44	-0.5657	0.151037	-3.74543	0.000180086	0.000632314	down-regulated
C1_06060C	ACP1	3186.11	-0.56441	0.173868	-3.24621	0.00116954	0.00333381	down-regulated
C1_04860W	C1_04860W	3981.95	-0.56428	0.130075	-4.33814	1.44e-05	6.43e-05	down-regulated
C5_01810W	FCR3	5553.16	-0.56265	0.194603	-2.89124	0.00383719	0.00950776	down-regulated
C1_01650W	ISN1	3370.87	-0.56144	0.11735	-4.78431	1.72e-06	9.27e-06	down-regulated
C3_03890W	CSC25	6852.93	-0.5594	0.140702	-3.97578	7.01e-05	0.000272598	down-regulated
C1_04330W	RPN4	14646.2	-0.55934	0.143533	-3.89694	9.74e-05	0.000363199	down-regulated
C3_00300W	C3_00300W	3425.03	-0.55901	0.140728	-3.97229	7.12e-05	0.000276215	down-regulated
C3_02080W	C3_02080W	1942.41	-0.55887	0.137101	-4.07635	4.57e-05	0.000184138	down-regulated
C4_05980C	C4_05980C	2295.2	-0.55862	0.16388	-3.40869	0.000652756	0.00197882	down-regulated
C4_00890W	ARO1	7766.58	-0.55734	0.174493	-3.19407	0.00140284	0.00392021	down-regulated
C6_03100W	SHE3	3288.99	-0.55711	0.149208	-3.73374	0.000188654	0.000656221	down-regulated
C3_07680W	HIR3	4029.39	-0.55663	0.164279	-3.38832	0.000703218	0.00211142	down-regulated
C1_02260C	AGE3	2857.72	-0.5565	0.161284	-3.45045	0.000559658	0.00172196	down-regulated
C5_01780W	PAP1	1985.45	-0.55634	0.122855	-4.52842	5.94e-06	2.87e-05	down-regulated
CR_06090W	CR_06090W	4306.68	-0.55632	0.104521	-5.3226	1.02e-07	6.98e-07	down-regulated
C4_06470W	C4_06470W	9162.9	-0.55596	0.122787	-4.52785	5.96e-06	2.87e-05	down-regulated
C4_06940C	C4_06940C	1223.56	-0.55424	0.150568	-3.68101	0.000232316	0.000791945	down-regulated
CR_02970C	CR_02970C	6327.81	-0.55299	0.127382	-4.34118	1.42e-05	6.35e-05	down-regulated
CR_06470W	HRD1	2999.43	-0.55233	0.188275	-2.93365	0.00335003	0.00841596	down-regulated
C4_05050C	PPG1	1262.31	-0.55215	0.15588	-3.54213	0.000396907	0.00126963	down-regulated
C2_07020C	C2_07020C	2198.61	-0.55078	0.153409	-3.5903	0.000330295	0.00108266	down-regulated
C1_12710C	C1_12710C	2720.88	-0.55064	0.168775	-3.26257	0.00110406	0.00316528	down-regulated
C2_02000W	C2_02000W	4792.53	-0.54953	0.128472	-4.27743	1.89e-05	8.2e-05	down-regulated
C4_01790W	ATG11	2321.18	-0.54859	0.187599	-2.92426	0.00345277	0.00864497	down-regulated
C2_00570W	RSC58	3350.13	-0.5453	0.137469	-3.96672	7.29e-05	0.000282069	down-regulated
C3_07320W	MDS3	4952.68	-0.54388	0.115747	-4.69887	2.62e-06	1.36e-05	down-regulated
C3_05050W	TRY4	22002	-0.54287	0.161823	-3.35471	0.000794477	0.00235932	down-regulated
C2_05740W	SPO7	5111.98	-0.54277	0.164967	-3.29019	0.00100121	0.00290108	down-regulated
C2_03330C	HOG1	6409.65	-0.54079	0.148639	-3.63828	0.000274465	0.0009209	down-regulated
C1_10760W	VPS23	1215.63	-0.54064	0.1726	-3.13235	0.00173415	0.00473302	down-regulated
C6_03660C	CDC50	3535.73	-0.53959	0.123137	-4.382	1.18e-05	5.34e-05	down-regulated
C6_03290W	C6_03290W	3072.69	-0.53911	0.150377	-3.58508	0.000336975	0.00110214	down-regulated
C3_02120W	C3_02120W	4691.6	-0.53833	0.142857	-3.76827	0.00016438	0.000581615	down-regulated
C2_01490C	C2_01490C	4015.71	-0.53807	0.16393	-3.28229	0.00102968	0.00297059	down-regulated
CR_04490C	CR_04490C	2175	-0.53773	0.17713	-3.03579	0.00239909	0.00627526	down-regulated
CR_03910C	TAF12L	2841.11	-0.53718	0.15228	-3.52759	0.000419365	0.00133361	down-regulated
C2_02960C	C2_02960C	1619.69	-0.53692	0.171652	-3.12796	0.00176023	0.00479764	down-regulated
C2_09230C	KIS1	5461.84	-0.53617	0.105218	-5.09579	3.47e-07	2.11e-06	down-regulated
CR_02040W	PRK1	6478.78	-0.53492	0.122059	-4.38245	1.17e-05	5.33e-05	down-regulated
C2_00420W	C2_00420W	4207.33	-0.53465	0.150906	-3.54291	0.000395743	0.00126863	down-regulated
CR_01770C	CR_01770C	5167.47	-0.53454	0.105584	-5.06271	4.13e-07	2.47e-06	down-regulated
C1_03040W	C1_03040W	1309.26	-0.53403	0.164534	-3.24574	0.00117148	0.00333737	down-regulated
C2_00310W	C2_00310W	1811.64	-0.53373	0.142586	-3.74321	0.000181686	0.00063681	down-regulated
C6_03910C	C6_03910C	921.46	-0.53236	0.167531	-3.17769	0.00148455	0.00411387	down-regulated
C6_03520C	C6_03520C	1858.09	-0.5319	0.13702	-3.88194	0.000103626	0.000383	down-regulated
C3_03490W	RSN1	6379.4	-0.52951	0.157958	-3.35221	0.000801698	0.0023784	down-regulated
C1_11770C	C1_11770C	7190.35	-0.52794	0.157144	-3.35961	0.000780527	0.00232483	down-regulated
C4_06850C	C4_06850C	3251.81	-0.52788	0.164805	-3.20307	0.00135969	0.00380497	down-regulated
CR_05900W	CR_05900W	913.373	-0.52672	0.145796	-3.61274	0.000302979	0.00100304	down-regulated
C2_00730C	C2_00730C	1578.82	-0.52589	0.165018	-3.18687	0.0014382	0.00401082	down-regulated
C1_10770W	SFT2	1903	-0.52496	0.149407	-3.5136	0.00044208	0.0013939	down-regulated
C3_04400C	NUP85	3167.85	-0.5245	0.124693	-4.20635	2.6e-05	0.000109713	down-regulated
C2_00940W	C2_00940W	8372.29	-0.52416	0.179638	-2.91789	0.00352413	0.00880147	down-regulated
C1_09990W	SAC1	1403.39	-0.52339	0.157481	-3.3235	0.000888962	0.00259981	down-regulated
C3_00980W	FLC1	6410.45	-0.52324	0.147713	-3.54228	0.000396689	0.00126962	down-regulated
C3_06550C	C3_06550C	829.098	-0.52285	0.145179	-3.60141	0.000316494	0.00104143	down-regulated
C1_07270W	SEC34	1897.58	-0.52278	0.125736	-4.15777	3.21e-05	0.000133123	down-regulated
C3_06650C	TAF60	1642.72	-0.52009	0.118869	-4.37532	1.21e-05	5.49e-05	down-regulated
CR_03880W	IFF9	2583.12	-0.51773	0.145098	-3.56815	0.000359513	0.001165	down-regulated
C1_08660C	C1_08660C	1836.07	-0.51536	0.124634	-4.13499	3.55e-05	0.000146021	down-regulated
C4_03600C	C4_03600C	3164.51	-0.51401	0.119488	-4.30177	1.69e-05	7.43e-05	down-regulated
C1_08860C	C1_08860C	2480.54	-0.5137	0.134372	-3.82297	0.000131856	0.000476702	down-regulated
C3_04820C	SEC7	5787.12	-0.51091	0.131353	-3.88956	0.000100427	0.000372791	down-regulated
C3_06210C	MUB1	3477.72	-0.51042	0.109844	-4.64674	3.37e-06	1.71e-05	down-regulated
C5_04280C	GLN3	11064	-0.50953	0.164045	-3.10607	0.00189593	0.00509997	down-regulated
C4_01120C	C4_01120C	1692.17	-0.50708	0.16734	-3.03023	0.00244367	0.00638348	down-regulated
CR_06060W	CR_06060W	1708.85	-0.50515	0.133612	-3.78072	0.000156378	0.000555939	down-regulated
C3_03030C	ECM14	5694.16	-0.50485	0.140473	-3.59394	0.000325718	0.00106883	down-regulated
C2_03780C	C2_03780C	3742.41	-0.50389	0.128191	-3.93078	8.47e-05	0.000321299	down-regulated
CR_03330W	CR_03330W	1759.38	-0.50337	0.151909	-3.31364	0.000920902	0.00268402	down-regulated
C1_10920W	C1_10920W	1259.02	-0.50334	0.163432	-3.07983	0.00207122	0.00550941	down-regulated
C1_00610W	PSD1	7323.98	-0.50319	0.126936	-3.96413	7.37e-05	0.000284967	down-regulated
CR_01300W	CR_01300W	4576.36	-0.50268	0.152363	-3.29921	0.000969556	0.00281757	down-regulated
C3_02860W	THI6	1846.35	-0.50265	0.143432	-3.50445	0.000457559	0.00143897	down-regulated
C1_12510W	RAX2	2729.18	-0.50183	0.158208	-3.17198	0.00151404	0.00418589	down-regulated
C2_02090W	C2_02090W	2102.48	-0.49972	0.153537	-3.25472	0.00113502	0.00324471	down-regulated
C3_00780W	HOS2	1754.43	-0.49768	0.13996	-3.55586	0.00037674	0.0012162	down-regulated
C1_04780C	C1_04780C	1282.47	-0.49714	0.140505	-3.53824	0.000402796	0.00128572	down-regulated
C4_02170C	C4_02170C	1810.26	-0.49542	0.14385	-3.44399	0.000573198	0.00175909	down-regulated
C3_07660W	RAD4	3261.51	-0.49537	0.166616	-2.97312	0.00294792	0.00751008	down-regulated
C2_02280W	C2_02280W	1125.17	-0.4943	0.158695	-3.1148	0.00184072	0.00497828	down-regulated
C4_00590C	C4_00590C	1727.36	-0.49417	0.169236	-2.92002	0.00350011	0.00874515	down-regulated
C4_04750W	C4_04750W	3358.07	-0.49399	0.142114	-3.47605	0.000508862	0.00158033	down-regulated
C2_03410W	C2_03410W	4182.02	-0.49376	0.137993	-3.57812	0.000346071	0.00112695	down-regulated
C1_11890W	C1_11890W	6251.27	-0.49167	0.148064	-3.32069	0.000897948	0.00262224	down-regulated
C3_01760W	AFG3	5780.72	-0.48944	0.159326	-3.07194	0.00212676	0.00563704	down-regulated
CR_01210C	HSE1	4014.5	-0.48931	0.166524	-2.93838	0.00329928	0.00830244	down-regulated
C2_04720C	FGR51	1050.89	-0.4876	0.166974	-2.92023	0.00349768	0.00874274	down-regulated
CR_07920W	CR_07920W	8363.32	-0.48718	0.139156	-3.50093	0.00046363	0.00145679	down-regulated
CR_01110W	SRP54	4977.78	-0.48714	0.135049	-3.60715	0.000309579	0.00102319	down-regulated
C4_01060W	MLP1	5129.29	-0.4862	0.160623	-3.02694	0.00247041	0.00644489	down-regulated
C3_04250W	WSC1	3526.77	-0.48601	0.120871	-4.02086	5.8e-05	0.00022922	down-regulated
C2_04550C	NDH51	17234.5	-0.48482	0.11975	-4.04859	5.15e-05	0.000206141	down-regulated
CR_02170W	MET2	4110.4	-0.48466	0.161399	-3.00284	0.0026747	0.00691137	down-regulated
C1_02610W	IML1	1688	-0.48408	0.152082	-3.18301	0.00145752	0.00406161	down-regulated
C3_03640W	DAL9	1658.17	-0.48309	0.161969	-2.98263	0.00285782	0.00732116	down-regulated
C6_00720C	COX15	3545.14	-0.48274	0.1073	-4.49901	6.83e-06	3.25e-05	down-regulated
C1_09860C	TFA1	3512.89	-0.48073	0.144095	-3.33621	0.000849292	0.00249972	down-regulated
C1_12410C	PKH2	5063.04	-0.48058	0.146616	-3.27781	0.00104614	0.00301453	down-regulated
C1_03780C	HMG1	7122.94	-0.48021	0.133658	-3.59282	0.000327115	0.00107283	down-regulated
CR_05750W	CR_05750W	13339.3	-0.47577	0.108991	-4.3652	1.27e-05	5.73e-05	down-regulated
C6_03920W	SNF4	4218.02	-0.47563	0.126646	-3.75557	0.000172949	0.000609046	down-regulated
C1_11190W	ARL3	1607.46	-0.47266	0.139228	-3.39485	0.000686654	0.00206585	down-regulated
CR_10510W	CR_10510W	2160.18	-0.47117	0.149884	-3.14357	0.00166901	0.00456568	down-regulated
C1_03710C	MSB1	1430.49	-0.471	0.159514	-2.95271	0.00314994	0.00796357	down-regulated
C4_06530C	XUT1	15240.4	-0.46997	0.133814	-3.51212	0.000444553	0.00140028	down-regulated
C2_02460W	ERG7	3877.85	-0.46895	0.128944	-3.63683	0.000276018	0.000924553	down-regulated
C1_07050C	C1_07050C	2063.58	-0.46875	0.133125	-3.52115	0.000429677	0.00136061	down-regulated
C5_00170W	C5_00170W	6473.84	-0.46745	0.117518	-3.97771	6.96e-05	0.000270758	down-regulated
C7_02980C	SFI1	4651.01	-0.46637	0.15106	-3.0873	0.00201985	0.00539683	down-regulated
C3_06170C	C3_06170C	1037.44	-0.46471	0.14701	-3.16109	0.00157178	0.00432945	down-regulated
C3_04970C	C3_04970C	2730.15	-0.46202	0.134334	-3.43938	0.000583055	0.0017875	down-regulated
C2_02340C	ENT3	16441.7	-0.4602	0.118197	-3.89351	9.88e-05	0.000367455	down-regulated
C4_01300W	C4_01300W	6741.51	-0.45832	0.134448	-3.4089	0.000652264	0.00197833	down-regulated
C2_00840W	C2_00840W	2047.7	-0.4565	0.141818	-3.21891	0.0012868	0.00362307	down-regulated
C6_01050W	C6_01050W	1737.95	-0.45487	0.135018	-3.36894	0.000754589	0.00225207	down-regulated
C3_01610W	C3_01610W	18526.8	-0.45462	0.13036	-3.48743	0.000487679	0.00152486	down-regulated
C6_01720C	SUR7	25403.6	-0.45262	0.143279	-3.15901	0.00158308	0.00435658	down-regulated
C1_12430W	C1_12430W	2181.44	-0.45132	0.127664	-3.53523	0.000407418	0.00129839	down-regulated
C2_04540C	GDT1	1400.68	-0.45042	0.148282	-3.03761	0.00238465	0.00624571	down-regulated
C1_01860W	C1_01860W	3578.91	-0.45003	0.141216	-3.18679	0.00143863	0.00401082	down-regulated
C3_02690C	C3_02690C	2142.75	-0.44818	0.15464	-2.89825	0.00375256	0.0093174	down-regulated
C4_03580W	C4_03580W	2043.33	-0.44783	0.143397	-3.12303	0.00179002	0.00486107	down-regulated
CR_03210C	SSU72	2146.13	-0.44681	0.134371	-3.32515	0.000883697	0.00258695	down-regulated
C4_03320W	C4_03320W	1117.12	-0.44668	0.138331	-3.22907	0.00124194	0.00351595	down-regulated
C2_04760W	KIC1	5270.11	-0.44614	0.130303	-3.42386	0.000617392	0.00188405	down-regulated
C1_08220W	CCR4	5544.31	-0.44605	0.13396	-3.32971	0.000869377	0.00255128	down-regulated
C3_02820C	NSG2	3200.58	-0.44477	0.146695	-3.03196	0.0024297	0.00634976	down-regulated
C1_02050C	PHO91	4632.52	-0.44433	0.140728	-3.15738	0.00159192	0.00437889	down-regulated
C6_04350C	FLO8	7279.98	-0.44356	0.13484	-3.2895	0.00100365	0.00290675	down-regulated
C3_02940C	NUO2	11183	-0.44338	0.145893	-3.03905	0.00237328	0.00622138	down-regulated
C2_10250C	SET2	3130.5	-0.44104	0.129794	-3.398	0.000678803	0.00204429	down-regulated
C2_00300C	CKB1	2643.67	-0.43776	0.129581	-3.37827	0.000729442	0.00218686	down-regulated
C1_04630C	NEO1	3550.84	-0.43764	0.135536	-3.22899	0.00124227	0.00351595	down-regulated
C2_02700C	C2_02700C	1398.35	-0.43637	0.1505	-2.89944	0.00373824	0.00928958	down-regulated
C3_04750W	C3_04750W	2022.49	-0.43501	0.131194	-3.3158	0.000913825	0.00266599	down-regulated
C2_05110W	LEM3	6200.09	-0.43219	0.140989	-3.06538	0.00217395	0.00575958	down-regulated
C6_00540W	C6_00540W	1280.77	-0.43218	0.142331	-3.03641	0.00239413	0.00626504	down-regulated
C1_08540C	YPK1	7253.47	-0.42774	0.129745	-3.29678	0.000978016	0.00283801	down-regulated
CR_01170W	CR_01170W	5546.76	-0.42456	0.145891	-2.91014	0.00361262	0.00899981	down-regulated
CR_04290W	HAP31	2391.88	-0.4237	0.115492	-3.66871	0.000243777	0.000825357	down-regulated
C6_02970C	C6_02970C	1881.01	-0.42195	0.127471	-3.31012	0.00093255	0.00271664	down-regulated
CR_08630W	CDC23	2479.64	-0.41951	0.134156	-3.12706	0.00176566	0.00480586	down-regulated
C3_01520C	C3_01520C	3771.29	-0.41897	0.14027	-2.98688	0.0028184	0.00723259	down-regulated
C6_01920C	C6_01920C	3422.63	-0.41885	0.125266	-3.34367	0.000826785	0.00244553	down-regulated
C4_06960W	C4_06960W	900.072	-0.4185	0.145398	-2.87834	0.00399778	0.00986473	down-regulated
C1_02750C	RSC2	3624.99	-0.416	0.142817	-2.91284	0.00358161	0.00893757	down-regulated
C1_00890W	GEM1	1974.32	-0.41482	0.122908	-3.37505	0.000738028	0.00220595	down-regulated
C4_05080C	C4_05080C	1388.09	-0.41364	0.131735	-3.13991	0.00168999	0.00461883	down-regulated
C2_03900C	C2_03900C	3146.59	-0.4106	0.132585	-3.0969	0.00195559	0.00523684	down-regulated
C1_08390C	C1_08390C	4165.08	-0.41008	0.141073	-2.90683	0.00365114	0.00908448	down-regulated
CR_03460W	CR_03460W	2276.9	-0.40737	0.139644	-2.91721	0.00353183	0.00881702	down-regulated
C1_08800W	C1_08800W	2066.53	-0.40109	0.116348	-3.44732	0.00056617	0.0017393	down-regulated
C2_04260W	SSN3	1408.8	-0.39323	0.130321	-3.01739	0.00254963	0.00662837	down-regulated
C3_03840C	C3_03840C	2971.64	-0.39103	0.135661	-2.88238	0.0039468	0.0097591	down-regulated
C1_06590C	C1_06590C	3740.29	-0.38439	0.130012	-2.95659	0.0031106	0.0078808	down-regulated
CR_05650W	BRF1	4622.23	-0.38025	0.121875	-3.11997	0.00180869	0.00490507	down-regulated
C1_09830W	SKI3	3905.2	-0.3782	0.104169	-3.63066	0.000282696	0.000943214	down-regulated
C6_04040C	RVS167	12847.4	-0.37228	0.12427	-2.99574	0.00273783	0.00706227	down-regulated
C2_04400W	C2_04400W	7050.26	-0.36974	0.121391	-3.04586	0.00232016	0.00610358	down-regulated
C5_03680W	FGR27	5590.37	-0.36366	0.122294	-2.97364	0.00294292	0.00750054	down-regulated
CR_07520C	YPT31	4739.38	-0.35405	0.108929	-3.25023	0.00115312	0.00329172	down-regulated
C4_04760C	C4_04760C	2057.74	-0.34312	0.114828	-2.9881	0.00280721	0.00720699	down-regulated
C5_05470W	EST1	11319.8	-0.33817	0.11621	-2.91002	0.0036141	0.00899981	down-regulated
C1_11080W	C1_11080W	2586.7	0.241469	1.12375	0.214877	NA	NA	NA
C1_01450W	ABC1	4226.89	1.01411	1.05358	0.962535	NA	NA	NA
C1_10580C	C1_10580C	1029.61	1.65548	0.978965	1.69105	NA	NA	NA
CR_07790C	YHB1	4656.2	1.69333	1.22376	1.38371	NA	NA	NA
C1_09150W	AOX2	322.084	1.9675	1.2849	1.53124	NA	NA	NA
C4_06760W	GUT2	1289.03	2.02627	0.970329	2.08823	NA	NA	NA
C4_06980W	PRA1	822.79	2.15749	1.02364	2.10765	NA	NA	NA
C1_14020W	C1_14020W	935.774	2.20519	0.97405	2.26394	NA	NA	NA
C1_02120C	SHA3	7506.2	3.72451	1.48651	2.50554	NA	NA	NA
C2_05250C	AAT1	1547.96	4.68539	1.00291	4.67182	NA	NA	NA
C1_12910W	C1_12910W	499.237	6.21781	2.63679	2.3581	NA	NA	NA
C2_01000W	HGT7	525.511	7.3771	1.74098	4.23731	NA	NA	NA
C1_08400C	GCV2	11380	8.07077	1.50542	5.36114	NA	NA	NA
CM_00010W	RRNL	8344	-3.00791	1.23241	-2.44068	0.0146596	0.030539	no change
CR_08820C	TAR1	81589.9	-2.8413	1.23213	-2.306	0.0211105	0.042087	no change
CR_08770W	RDN18	279307	-2.40313	1.19184	-2.01632	0.0437664	0.0789965	no change
CR_08810W	RDN25	566144	-2.00722	1.24664	-1.6101	0.107376	0.1673	no change
C1_12470W	C1_12470W	56.6549	-1.86145	0.857569	-2.17062	0.0299601	0.0569528	no change
C2_00910W	PGA19	344.292	-1.66306	0.619744	-2.68347	0.00728628	0.0166635	no change
C2_08400C	C2_08400C	67.8843	-1.507	0.587089	-2.5669	0.0102613	0.0222835	no change
C2_09850C	C2_09850C	312.651	-1.50685	0.529991	-2.84317	0.00446672	0.0108338	no change
C2_09110C	C2_09110C	63.5854	-1.41486	0.827991	-1.70879	0.0874896	0.141028	no change
CM_00340W	CM_0034	127.092	-1.37599	0.584398	-2.35455	0.0185451	0.0375621	no change
C3_01240C	tR(CCU)1	121.996	-1.32091	0.67726	-1.95037	0.0511316	0.090084	no change
C2_02480W	tV(AAC)1	86.3343	-1.31097	0.64338	-2.03762	0.0415877	0.0757513	no change
C1_05920W	C1_05920W	262.129	-1.25996	0.647201	-1.94679	0.0515597	0.0907579	no change
C3_04530C	TEC1	18764.9	-1.24186	0.527965	-2.35215	0.0186651	0.0377796	no change
C2_03580W	C2_03580W	96.0014	-1.2258	0.518586	-2.36373	0.018092	0.0367692	no change
C7_00180W	FAR1	908.195	-1.22549	0.558408	-2.19462	0.0281908	0.0541412	no change
C3_06100C	DED1	5390.27	-1.20793	0.468117	-2.5804	0.00986863	0.021601	no change
C4_06300C	PGA42	197.311	-1.19437	0.490207	-2.43646	0.0148319	0.0308365	no change
CR_02270C	CR_02270C	2337.79	-1.16458	0.468179	-2.48747	0.0128655	0.0272145	no change
C4_04950W	C4_04950W	459.671	-1.15711	0.426623	-2.71225	0.00668277	0.0154252	no change
C2_03850W	tR(UCU)3	49.0337	-1.15616	0.894086	-1.29312	0.195969	0.276208	no change
C4_04940W	C4_04940W	689.366	-1.13808	0.430974	-2.64072	0.00827301	0.0185227	no change
C6_03560W	POX1	16933.3	-1.13654	0.426445	-2.66514	0.00769555	0.0174392	no change
C5_01990W	C5_01990W	99.9581	-1.13435	0.478948	-2.36841	0.0178645	0.0363936	no change
C1_10060C	C1_10060C	2368.4	-1.12512	0.436323	-2.57864	0.00991892	0.0216793	no change
C6_01990W	PLB1	33.2599	-1.11615	0.824044	-1.35448	0.175584	0.25212	no change
CR_05090C	HGT9	392.362	-1.1141	0.395526	-2.81675	0.00485119	0.0116292	no change
C7_02230W	C7_02230W	558.6	-1.11292	0.450164	-2.47226	0.0134262	0.0282834	no change
CR_08420W	CR_08420W	13952	-1.11023	0.446416	-2.48698	0.0128834	0.0272378	no change
C4_03100W	RBT7	137.812	-1.10634	0.530187	-2.08669	0.0369159	0.0681162	no change
C1_13180W	C1_13180W	108.876	-1.09971	0.493845	-2.22683	0.0259586	0.0503893	no change
C4_01400W	UEC1	112.009	-1.08972	0.473462	-2.30159	0.0213583	0.0424676	no change
C4_01000C	PGA57	39.5251	-1.08927	1.37105	-0.79448	0.426917	0.517414	no change
CR_04600W	CR_04600W	2440.58	-1.08804	0.381119	-2.85487	0.00430546	0.0105091	no change
CR_10200W	CR_10200W	60.3613	-1.07157	0.676649	-1.58364	0.113276	0.17494	no change
CR_06190C	CR_06190C	74.7574	-1.06473	0.461211	-2.30856	0.0209679	0.0418307	no change
C6_03420W	C6_03420W	225.024	-1.02691	0.375909	-2.7318	0.00629901	0.0146185	no change
C4_01940W	PHO89	3810.9	-1.02201	0.437375	-2.33668	0.0194557	0.0391806	no change
CR_09820C	CR_09820C	85.2716	-1.01997	0.614726	-1.65922	0.0970717	0.154265	no change
C2_05120C	C2_05120C	405.221	-1.0088	0.354527	-2.84548	0.00443449	0.0107775	no change
CR_07810W	YHB5	5830.56	-1.00622	0.376938	-2.66945	0.00759759	0.0172808	no change
CR_06100C	CR_06100C	1241.08	-1.00304	0.386037	-2.59829	0.00936904	0.0206895	no change
C2_05210W	DAD2	764.322	-0.99848	0.387601	-2.57604	0.00999402	0.0218035	no change
C4_01380W	ZCF27	639.063	-0.98854	0.352664	-2.80306	0.00506203	0.0120668	no change
C7_02010C	C7_02010C	21448.3	-0.9799	0.377628	-2.59488	0.00946249	0.020865	no change
C3_02930W	C3_02930W	306.277	-0.97822	0.383498	-2.55078	0.0107483	0.0232367	no change
C7_02880C	LIP9	52.6001	-0.97784	0.402456	-2.42969	0.0151119	0.0313422	no change
C7_03280C	C7_03280C	33434.5	-0.97728	0.373712	-2.61506	0.00892108	0.0198123	no change
C1_12220W	CDC6	137.72	-0.9767	0.350932	-2.78318	0.00538297	0.012695	no change
C1_03770W	SKO1	2834.51	-0.95032	0.408639	-2.32557	0.0200417	0.0402656	no change
C5_01260W	C5_01260W	2651.91	-0.93492	0.327782	-2.85226	0.00434092	0.0105845	no change
C2_09950W	FCY21	5703.57	-0.91743	0.35563	-2.57973	0.00988775	0.0216191	no change
C2_08350C	C2_08350C	103.908	-0.91143	0.458993	-1.98572	0.0470649	0.0838347	no change
CR_10330W	PGA11	154.825	-0.90808	0.470309	-1.93082	0.0535058	0.093549	no change
C7_03460W	C7_03460W	304.638	-0.90103	0.385596	-2.33672	0.0194535	0.0391806	no change
C4_00850C	C4_00850C	132.682	-0.89968	0.32643	-2.7561	0.00584945	0.0136977	no change
C1_11320C	C1_11320C	39129.2	-0.88952	0.366736	-2.42552	0.0152866	0.0316826	no change
C2_03620W	IFK2	3552.17	-0.88911	0.35606	-2.49709	0.0125218	0.0266381	no change
CR_04410W	CR_04410W	276.986	-0.88896	0.469838	-1.89206	0.0584832	0.101038	no change
C6_03850C	IHD1	78283.1	-0.8838	0.339189	-2.60561	0.00917095	0.0203122	no change
C7_03090C	SSP96	112.726	-0.87204	0.413112	-2.1109	0.0347811	0.0647966	no change
C3_05400C	C3_05400C	86.2749	-0.86939	0.393569	-2.209	0.0271748	0.0524092	no change
C1_10130W	C1_10130W	431.707	-0.86914	0.311285	-2.79209	0.00523696	0.0124001	no change
C3_05850W	C3_05850W	1081.31	-0.86668	0.31829	-2.72293	0.00647054	0.0149933	no change
C2_04000C	C2_04000C	524.154	-0.86642	0.575304	-1.50602	0.132061	0.199203	no change
C2_01540W	C2_01540W	53317.3	-0.8575	0.322481	-2.65906	0.00783598	0.0177103	no change
C1_10020W	SFU1	1684.13	-0.85572	0.332131	-2.57645	0.009982	0.0217932	no change
C4_05250W	C4_05250W	1369.92	-0.8555	0.332171	-2.57547	0.0100103	0.0218231	no change
C2_04500W	C2_04500W	8419.7	-0.8523	0.298016	-2.8599	0.00423776	0.0103754	no change
C6_01780C	C6_01780C	336.535	-0.85138	0.464169	-1.83421	0.0666229	0.1124	no change
C6_00830C	CAN3	3122.7	-0.84819	0.296543	-2.86025	0.00423313	0.0103726	no change
C5_05430W	PEX4	21405.1	-0.82655	0.396107	-2.08668	0.0369167	0.0681162	no change
C1_02400C	MNN11	556.473	-0.82326	0.325331	-2.53052	0.0113894	0.0244808	no change
C4_00920C	C4_00920C	165.79	-0.81726	0.506452	-1.61369	0.106595	0.166475	no change
C2_02390W	C2_02390W	20038.9	-0.81695	0.387622	-2.1076	0.0350656	0.0652045	no change
C4_03370C	C4_03370C	526.981	-0.81516	0.33737	-2.41622	0.0156825	0.0324579	no change
C2_09700W	YEA4	649.059	-0.80506	0.284785	-2.82689	0.00470029	0.0113221	no change
C3_00310C	C3_00310C	998.448	-0.80304	0.284532	-2.82233	0.00476766	0.0114566	no change
C3_00590W	C3_00590W	296.391	-0.80143	0.313951	-2.55272	0.0106885	0.0231242	no change
C3_04570C	DUR35	387.519	-0.79717	0.300973	-2.64866	0.00808124	0.018182	no change
C6_01020W	C6_01020W	383.667	-0.78889	0.30263	-2.60678	0.00913989	0.0202509	no change
C4_02530W	ARG83	1772.98	-0.78871	0.331653	-2.37812	0.0174011	0.0355953	no change
C4_00980C	MRV1	633.678	-0.78866	0.346844	-2.2738	0.0229779	0.0453404	no change
C1_00360W	CDC13	646.774	-0.78429	0.33444	-2.34509	0.0190223	0.0384245	no change
C4_02320C	SOD1	18292.1	-0.77279	0.282584	-2.73473	0.00624323	0.014506	no change
C2_01510C	C2_01510C	2572.02	-0.76567	0.272593	-2.80884	0.00497198	0.0118758	no change
C2_03710W	MNN41	122.457	-0.7544	0.285677	-2.64075	0.0082722	0.0185227	no change
C4_05110C	HAP41	5563.7	-0.75235	0.439458	-1.71201	0.0868957	0.14026	no change
CR_04230W	CR_04230W	5441.97	-0.7516	0.288869	-2.60187	0.00927183	0.0205204	no change
C4_01160W	CRD2	11893.2	-0.75102	0.289568	-2.59358	0.00949813	0.0209127	no change
C7_01410C	NBP2	3216.48	-0.75005	0.300725	-2.49415	0.0126258	0.0268101	no change
C1_09070W	C1_09070W	1792.49	-0.74987	0.318265	-2.35612	0.0184669	0.0374429	no change
CR_08870W	PEX13	9412.57	-0.748	0.278857	-2.68237	0.00731019	0.0167118	no change
C4_05400C	C4_05400C	1062.53	-0.74658	0.661829	-1.12806	0.259296	0.347104	no change
C5_02600W	PUT1	23826.4	-0.74339	0.293393	-2.53378	0.0112839	0.0242629	no change
C1_13590W	C1_13590W	115.47	-0.74115	0.496231	-1.49356	0.135292	0.203313	no change
C4_04000W	MET4	3919.53	-0.74012	0.284592	-2.60063	0.0093054	0.0205795	no change
C3_07070C	C3_07070C	14630	-0.74006	0.295063	-2.50815	0.0121366	0.0259283	no change
CR_08790W	RDN58	1704.72	-0.73883	0.631263	-1.1704	0.24184	0.328227	no change
C2_05910W	C2_05910W	2894.4	-0.73819	0.272816	-2.70581	0.00681388	0.0156793	no change
C7_01130C	C7_01130C	159.208	-0.73806	0.257192	-2.86968	0.00410884	0.0101077	no change
C6_04490W	LIP4	2537.95	-0.73806	0.31805	-2.32056	0.0203104	0.0407231	no change
C4_03770W	C4_03770W	1446.63	-0.7372	0.31911	-2.31017	0.0208788	0.0417082	no change
CR_03840C	CR_03840C	393.359	-0.73718	0.340673	-2.1639	0.0304723	0.0577976	no change
C2_04330C	C2_04330C	1990.8	-0.737	0.26092	-2.82464	0.00473342	0.0113926	no change
C2_02650C	C2_02650C	902.318	-0.73187	0.283669	-2.58002	0.00987948	0.0216089	no change
C2_08960C	C2_08960C	1965.73	-0.73012	0.257917	-2.83083	0.00464277	0.0112061	no change
C2_04010C	HSP21	124408	-0.72795	0.495833	-1.46814	0.142067	0.212052	no change
CR_10610C	CR_10610C	1326.12	-0.72584	0.268187	-2.70649	0.00679991	0.0156592	no change
C1_02840W	PDE2	1815.48	-0.71321	0.383482	-1.85983	0.0629092	0.107165	no change
C1_00820W	C1_00820W	357.496	-0.71261	0.324241	-2.19779	0.0279644	0.0538022	no change
C1_07940W	C1_07940W	79.3653	-0.71	0.702103	-1.01125	0.311898	0.402012	no change
C6_02310W	C6_02310W	1587.65	-0.70025	0.260335	-2.6898	0.0071494	0.0164008	no change
C3_04320W	VAM3	602.336	-0.69888	0.25051	-2.78983	0.0052736	0.0124765	no change
C7_02360W	C7_02360W	106.49	-0.6983	0.720929	-0.9686	0.332743	0.423123	no change
C2_02570W	C2_02570W	1412.18	-0.69808	0.347855	-2.00682	0.0447692	0.0803692	no change
C1_03820W	PDR16	713.054	-0.69786	0.297758	-2.34371	0.0190931	0.0385545	no change
CR_06380C	CR_06380C	281.524	-0.69361	0.248215	-2.7944	0.00519968	0.0123358	no change
C4_06560W	PGA15	484.695	-0.69347	0.277501	-2.49899	0.0124548	0.0265225	no change
CR_03780C	CR_03780C	1763.46	-0.68604	0.248967	-2.75553	0.00585966	0.0137162	no change
C2_03760C	C2_03760C	11829.2	-0.68376	0.289772	-2.35965	0.0182921	0.0371253	no change
C4_02750W	HIT1	702.703	-0.68254	0.274137	-2.48978	0.0127823	0.0270943	no change
C1_00760W	C1_00760W	7049.85	-0.67954	0.248444	-2.73519	0.00623451	0.0144925	no change
CR_09170C	SSU1	1146.12	-0.6764	0.258536	-2.61628	0.00888936	0.0197545	no change
C3_04770C	ZCF32	2782.8	-0.67279	0.252578	-2.66369	0.00772882	0.0175013	no change
C6_03030W	SAP5	533.54	-0.67132	0.346811	-1.93569	0.0529057	0.092717	no change
CR_06980W	CR_06980W	625.846	-0.67075	0.305965	-2.19224	0.0283623	0.0543815	no change
CR_06660W	SEO1	347.119	-0.66687	0.305259	-2.18461	0.0289171	0.0552871	no change
C1_13510C	TGL99	1024.92	-0.66613	0.249883	-2.66577	0.00768126	0.01742	no change
C2_00800C	PGA27	680.607	-0.66464	0.251594	-2.64173	0.00824833	0.0184883	no change
C1_09300C	C1_09300C	302.789	-0.66391	0.382413	-1.73612	0.082543	0.134324	no change
C6_02620C	C6_02620C	788.898	-0.66341	0.375254	-1.76791	0.0770764	0.126986	no change
C1_04930C	C1_04930C	205.262	-0.66214	0.336356	-1.96858	0.0490018	0.0867671	no change
C1_07450W	C1_07450W	476.3	-0.66193	0.338593	-1.95493	0.0505916	0.0893172	no change
CR_00300W	CDA2	108.957	-0.65937	0.62092	-1.06193	0.28827	0.377591	no change
C1_04150C	C1_04150C	323.479	-0.65684	0.377222	-1.74125	0.0816404	0.133	no change
C1_05710C	UGA4	549.317	-0.65654	0.25608	-2.56381	0.010353	0.0224472	no change
C1_12280C	C1_12280C	143.419	-0.65312	0.267436	-2.44214	0.0146004	0.0304401	no change
C3_05670C	C3_05670C	482.117	-0.65308	0.351671	-1.85708	0.0632992	0.107675	no change
C2_06370C	SCP1	511.444	-0.65278	0.288601	-2.26187	0.0237057	0.0465919	no change
C5_04230W	MRV6	88.4251	-0.65066	0.398784	-1.6316	0.102763	0.161888	no change
C6_04230W	C6_04230W	395.749	-0.64741	0.397936	-1.62691	0.103756	0.163151	no change
C3_07870W	C3_07870W	549.907	-0.64693	0.226004	-2.86246	0.00420365	0.0103215	no change
C5_03770C	C5_03770C	167.198	-0.64566	0.279448	-2.31048	0.0208613	0.0416877	no change
C2_02940W	MET1	2114.07	-0.64563	0.248515	-2.59796	0.00937793	0.0207015	no change
C1_06920C	C1_06920C	1162.91	-0.64503	0.307286	-2.09912	0.0358061	0.0663335	no change
C4_05800C	C4_05800C	2314.31	-0.6435	0.253275	-2.54071	0.0110628	0.0238303	no change
CR_01160W	CR_01160W	87.9643	-0.64164	0.494344	-1.29795	0.194304	0.274509	no change
C3_02920W	C3_02920W	30054.2	-0.64055	0.341205	-1.87732	0.0604749	0.103758	no change
C1_09360C	EFR3	12668	-0.64039	0.277278	-2.30957	0.0209121	0.0417473	no change
C1_10310W	C1_10310W	2517.82	-0.63975	0.293826	-2.1773	0.0294582	0.0561417	no change
C2_03390C	HSP78	33054.3	-0.63924	0.448058	-1.42668	0.153673	0.226152	no change
C1_03410W	C1_03410W	485.401	-0.63733	0.290218	-2.19604	0.0280891	0.0540109	no change
CR_07740W	CR_07740W	236.245	-0.63688	0.260953	-2.44059	0.0146632	0.030539	no change
C3_04440C	C3_04440C	207.031	-0.63589	0.474212	-1.34094	0.17994	0.257137	no change
C4_06080W	C4_06080W	478.818	-0.63587	0.26815	-2.37134	0.0177239	0.0361318	no change
C6_01450C	C6_01450C	7759.07	-0.63237	0.2981	-2.12132	0.033895	0.063403	no change
C6_02660C	C6_02660C	2029.82	-0.63215	0.247289	-2.55633	0.0105784	0.0229026	no change
C1_07530W	C1_07530W	470.32	-0.63178	0.334264	-1.89007	0.0587488	0.101326	no change
C7_01500W	C7_01500W	998.16	-0.62972	0.242189	-2.60011	0.00931928	0.0206025	no change
C1_13950C	C1_13950C	554.689	-0.62674	0.255195	-2.45591	0.0140528	0.0294733	no change
CR_02100C	CR_02100C	1197.97	-0.62402	0.234771	-2.65799	0.00786078	0.0177596	no change
C4_00910C	C4_00910C	406.651	-0.62239	0.354166	-1.75736	0.0788571	0.129491	no change
C3_05790C	C3_05790C	534.432	-0.62188	0.276549	-2.24873	0.0245294	0.0480683	no change
CR_08990C	SLP3	70078.5	-0.62109	0.239005	-2.59865	0.00935908	0.0206752	no change
CR_03850W	HGT3	3905.4	-0.6207	0.273619	-2.26847	0.0233004	0.0458787	no change
C2_10030C	MP65	35799.9	-0.6202	0.260681	-2.37915	0.0173528	0.0355086	no change
CR_08780W	ITS1	1417.71	-0.62007	0.478284	-1.29645	0.194821	0.275174	no change
C1_06080C	ARC35	1254.84	-0.61709	0.226455	-2.725	0.00643013	0.0149054	no change
CR_07910C	CR_07910C	4958.08	-0.61624	0.216233	-2.84991	0.00437318	0.0106545	no change
C3_00140W	C3_00140W	8332.5	-0.61623	0.2375	-2.59465	0.00946883	0.0208713	no change
C4_07080C	C4_07080C	194.37	-0.61419	0.353455	-1.73766	0.0822703	0.133916	no change
C4_04560C	C4_04560C	2623.11	-0.61407	0.245596	-2.5003	0.0124087	0.0264339	no change
C1_01740W	CTN1	35301.9	-0.61233	0.214023	-2.86107	0.00422214	0.0103552	no change
C2_01880C	ZCF6	1187.19	-0.60903	0.348025	-1.74995	0.0801261	0.131141	no change
C4_06370C	C4_06370C	11329.1	-0.60871	0.267825	-2.2728	0.0230383	0.0454299	no change
C3_05010C	C3_05010C	1312.18	-0.60643	0.250596	-2.41996	0.0155223	0.0321599	no change
C1_12660W	C1_12660W	728.44	-0.60637	0.215494	-2.81386	0.00489507	0.0117141	no change
C6_01940W	C6_01940W	879.102	-0.60608	0.279174	-2.17097	0.0299333	0.0569365	no change
C1_05600W	GSL1	3466.41	-0.60562	0.219094	-2.7642	0.00570624	0.0133991	no change
CR_04200W	YDJ1	8334.75	-0.60475	0.265705	-2.276	0.0228457	0.0451394	no change
C3_02420C	PET111	315.622	-0.60416	0.258334	-2.33867	0.0193524	0.0390366	no change
CR_10800C	CR_10800C	7033.48	-0.60312	0.243961	-2.4722	0.0134286	0.0282834	no change
C1_11050W	C1_11050W	113.914	-0.6027	0.379249	-1.5892	0.112014	0.173531	no change
C2_06670C	DBF2	3125.57	-0.60018	0.305189	-1.96659	0.0492308	0.087095	no change
CR_01010W	TEN1	414.91	-0.59953	0.217973	-2.75046	0.00595122	0.0139087	no change
CR_04960C	CRG1	3002.36	-0.59886	0.336266	-1.78092	0.0749253	0.124092	no change
C2_07900W	GDH2	91078.7	-0.59884	0.36405	-1.64494	0.0999817	0.158048	no change
C1_00420W	C1_00420W	3569.75	-0.59834	0.23658	-2.52913	0.0114347	0.0245606	no change
C1_04490W	C1_04490W	3815.79	-0.59564	0.302541	-1.96879	0.0489775	0.0867509	no change
CR_07260C	CR_07260C	719.484	-0.59457	0.426445	-1.39425	0.163241	0.237597	no change
C1_13600W	C1_13600W	135.938	-0.59392	0.467208	-1.2712	0.203656	0.284823	no change
C4_04240C	C4_04240C	3997.03	-0.59197	0.217435	-2.72252	0.00647861	0.0150061	no change
C1_06650W	NAA20	1343.78	-0.59121	0.28191	-2.09717	0.0359788	0.0665914	no change
C1_09540W	C1_09540W	1927.46	-0.59	0.273959	-2.15359	0.0312721	0.0591094	no change
CR_01810C	CR_01810C	473.643	-0.58916	0.49722	-1.18492	0.236051	0.321393	no change
CR_01430W	GPI15	1120.44	-0.58743	0.300593	-1.95425	0.0506716	0.0894054	no change
C3_02400C	COX7	5378.08	-0.58652	0.271677	-2.15889	0.0308588	0.0584565	no change
C1_05360C	C1_05360C	3821.14	-0.58344	0.208935	-2.79244	0.00523126	0.012396	no change
C5_02310C	C5_02310C	1752.65	-0.58267	0.211031	-2.76105	0.00576158	0.0135184	no change
C3_00740W	C3_00740W	871.97	-0.58195	0.353236	-1.64748	0.0994587	0.15743	no change
C2_04740C	C2_04740C	216.231	-0.58108	0.218283	-2.66207	0.00776622	0.0175726	no change
C4_05770C	CFL1	1251.77	-0.58106	0.285259	-2.03694	0.0416559	0.0758292	no change
C1_05850W	POL32	889.962	-0.58073	0.228607	-2.54032	0.011075	0.023848	no change
CR_06270W	CR_06270W	621.151	-0.57956	0.208854	-2.77496	0.00552082	0.0129944	no change
C6_03930W	OPT8	2564.44	-0.57907	0.213644	-2.71046	0.00671907	0.0155029	no change
C3_07340W	GCY1	481.002	-0.57748	0.293463	-1.96782	0.0490886	0.0868692	no change
C3_00810C	FOX2	58734.5	-0.57587	0.212289	-2.71269	0.00667401	0.0154109	no change
C1_03940W	C1_03940W	13406.5	-0.57579	0.240688	-2.39226	0.0167448	0.0344519	no change
C1_05160C	C1_05160C	12169	-0.57515	0.578205	-0.99473	0.31987	0.410426	no change
C3_06420C	C3_06420C	2085.94	-0.57469	0.202624	-2.83624	0.00456478	0.0110536	no change
C3_00690C	SWD1	1331.31	-0.57116	0.227323	-2.51255	0.0119861	0.025625	no change
C7_03680W	C7_03680W	1963.87	-0.56954	0.253503	-2.24669	0.0246601	0.0482699	no change
C6_04300W	C6_04300W	1301.62	-0.56691	0.224921	-2.52047	0.01172	0.0251281	no change
C3_00910W	C3_00910W	3830.96	-0.5663	0.296773	-1.90821	0.0563645	0.0978306	no change
C3_02300W	FGR23	787.931	-0.56628	0.203158	-2.7874	0.00531335	0.0125573	no change
C2_03490C	C2_03490C	3213.84	-0.56474	0.216558	-2.60779	0.00911283	0.0201985	no change
CR_00700W	CR_00700W	826.257	-0.56391	0.275245	-2.04874	0.0404879	0.073951	no change
CR_04830C	CR_04830C	1193.55	-0.56366	0.210452	-2.67832	0.00739922	0.0168929	no change
C4_05310W	C4_05310W	300.358	-0.56342	0.342329	-1.64584	0.0997968	0.157798	no change
C1_09370W	CEF1	4360.15	-0.56202	0.252664	-2.22436	0.0261243	0.0506614	no change
C1_11680C	C1_11680C	2066.24	-0.56098	0.239013	-2.34709	0.0189205	0.0382318	no change
C2_05150W	PEX2	4105.77	-0.56023	0.210785	-2.65781	0.007865	0.0177625	no change
C6_04050W	C6_04050W	434.691	-0.55978	0.313619	-1.78491	0.074276	0.123222	no change
C2_04730W	C2_04730W	619.788	-0.55893	0.299259	-1.86773	0.0618002	0.105668	no change
C1_12830C	C1_12830C	1011.7	-0.55762	0.205438	-2.71433	0.00664108	0.0153467	no change
C1_07110W	TAF145	7154.26	-0.55686	0.232726	-2.39278	0.0167212	0.0344169	no change
C7_00450C	C7_00450C	1855.48	-0.55546	0.207619	-2.67536	0.00746484	0.0170067	no change
C7_00740W	RIM15	10444.6	-0.5554	0.200901	-2.76453	0.00570041	0.0133907	no change
C6_00730W	C6_00730W	121.449	-0.55422	0.831469	-0.66656	0.505053	0.589492	no change
C1_08370W	SDS24	19835.8	-0.55412	0.245633	-2.25587	0.0240786	0.047269	no change
CR_02160W	UGT51C1	7479.89	-0.55399	0.308604	-1.79514	0.072631	0.121201	no change
C4_05090C	SRB8	2179.85	-0.55269	0.233934	-2.36258	0.0181482	0.0368709	no change
C1_06430C	C1_06430C	1176	-0.5526	0.587625	-0.9404	0.347011	0.437693	no change
CR_06690C	CR_06690C	1921.07	-0.5509	0.207418	-2.656	0.00790745	0.0178448	no change
C1_04720W	C1_04720W	857.038	-0.55045	0.322217	-1.70831	0.0875789	0.141058	no change
CR_10730C	CR_10730C	2929.68	-0.55017	0.206456	-2.66481	0.00770323	0.0174499	no change
C7_03760W	C7_03760W	4033.12	-0.54994	0.298016	-1.84534	0.0649875	0.110077	no change
C7_04060W	C7_04060W	874.158	-0.54991	0.399972	-1.37486	0.169174	0.244623	no change
C3_04330C	C3_04330C	13998.7	-0.5498	0.199237	-2.75952	0.0057887	0.0135714	no change
CR_01360W	NNF1	647.455	-0.54827	0.233131	-2.35177	0.0186845	0.0378059	no change
CR_10460W	CR_10460W	975.877	-0.54763	0.339915	-1.61107	0.107164	0.167188	no change
C1_12950W	C1_12950W	2115.08	-0.54689	0.219815	-2.48795	0.0128483	0.0271956	no change
C7_03740C	C7_03740C	1348.88	-0.54689	0.455513	-1.20059	0.229909	0.314538	no change
C1_10120C	C1_10120C	8224.54	-0.54608	0.201622	-2.70843	0.00676018	0.0155797	no change
CR_07120C	CR_07120C	808.967	-0.54466	0.42705	-1.2754	0.202169	0.28307	no change
C4_03130W	C4_03130W	2955.07	-0.54419	0.210659	-2.58329	0.00978637	0.0214366	no change
CR_06200C	CR_06200C	58.5384	-0.54317	0.490373	-1.10766	0.26801	0.356054	no change
CR_07240C	CLG1	10841.7	-0.54273	0.222617	-2.43795	0.0147707	0.0307306	no change
C3_02320W	ILV2	6203.33	-0.54144	0.267372	-2.02506	0.0428616	0.0777396	no change
C1_02370C	C1_02370C	232.201	-0.54103	0.337463	-1.60324	0.108881	0.169248	no change
C2_04940C	ITR1	14155.8	-0.54006	0.480161	-1.12476	0.260693	0.348505	no change
C5_03240W	BUB3	10908.8	-0.53879	0.201245	-2.67727	0.00742242	0.0169295	no change
C1_04080W	MAD2	743.723	-0.53752	0.28594	-1.87982	0.0601325	0.10326	no change
C3_03670W	C3_03670W	951.703	-0.5374	0.227217	-2.36513	0.0180238	0.0366432	no change
C7_02910W	ENA21	31475.6	-0.53687	0.209365	-2.56427	0.0103393	0.0224256	no change
C3_07860C	MRR2	1976.24	-0.53627	0.244939	-2.1894	0.0285678	0.0547243	no change
C6_00630W	C6_00630W	313.833	-0.53592	0.300517	-1.78331	0.0745354	0.12355	no change
C1_04820C	C1_04820C	452.841	-0.5358	0.250142	-2.14199	0.0321939	0.0606583	no change
C3_04220C	URK1	3586.58	-0.53567	0.212435	-2.52156	0.0116834	0.0250587	no change
C2_07890W	PRS5	8263.8	-0.53442	0.240745	-2.21984	0.0264297	0.0511705	no change
C5_02360C	C5_02360C	515.835	-0.53432	0.223102	-2.39497	0.0166218	0.0342241	no change
C1_08840W	C1_08840W	551.286	-0.53362	0.205898	-2.59166	0.00955142	0.0210223	no change
CR_08700C	ARF1	5105.05	-0.53222	0.266547	-1.99673	0.045855	0.0821334	no change
C4_00780C	YPP1	3877.88	-0.53219	0.238002	-2.23606	0.0253481	0.0494615	no change
C3_04860W	SFP1	6772.68	-0.53122	0.230303	-2.3066	0.0210772	0.0420347	no change
C1_07170C	ZCF23	2051.07	-0.5312	0.322688	-1.64617	0.099729	0.157774	no change
C1_04070C	BET4	663.627	-0.53015	0.283479	-1.87015	0.0614632	0.105182	no change
C7_00770W	C7_00770W	999.636	-0.52972	0.421972	-1.25534	0.209356	0.290953	no change
C1_01980W	HGT1	65717	-0.52842	0.236659	-2.23285	0.0255588	0.0498075	no change
C3_07140C	C3_07140C	467.688	-0.52777	0.32564	-1.62072	0.105077	0.16475	no change
CR_07930C	CR_07930C	89.1761	-0.52768	0.5125	-1.02962	0.303188	0.392481	no change
C6_01870C	C6_01870C	1348.07	-0.52694	0.257058	-2.04988	0.0403757	0.0737688	no change
C2_03590C	CAP4	2020.21	-0.52685	0.27179	-1.93844	0.0525698	0.0921825	no change
CR_08560C	UBC9	4739.73	-0.52558	0.226829	-2.31709	0.0204986	0.041017	no change
C3_05680W	C3_05680W	1736.54	-0.5249	0.313049	-1.67673	0.0935947	0.149296	no change
C7_02750W	FGR6-1	163.296	-0.52488	0.284322	-1.84608	0.0648808	0.109927	no change
C1_08890C	C1_08890C	426.539	-0.52463	0.182578	-2.87346	0.00406007	0.0100101	no change
C7_01780W	LPI9	15280.4	-0.52438	0.243411	-2.15429	0.0312178	0.0590519	no change
C2_00480C	PHHB	4415.86	-0.52422	0.279568	-1.87513	0.0607754	0.104214	no change
C1_12750C	C1_12750C	816.182	-0.52416	0.231029	-2.2688	0.0232803	0.0458613	no change
CR_08130W	CR_08130W	1803.76	-0.5241	0.209885	-2.49707	0.0125225	0.0266381	no change
C6_04430W	CST5	1686.12	-0.52356	0.257514	-2.03315	0.0420376	0.0764309	no change
C2_09000C	C2_09000C	176.541	-0.5232	0.315848	-1.6565	0.097621	0.154932	no change
C3_03250W	DNF1	1759.25	-0.52302	0.227615	-2.29784	0.0215709	0.0428191	no change
CR_05290W	MNT3	458.775	-0.52296	0.260472	-2.00773	0.044672	0.0802429	no change
CR_10570C	YHB4	531.791	-0.52224	0.219009	-2.38458	0.0170987	0.0350609	no change
C6_00790C	CTR1	183299	-0.52094	0.219509	-2.37319	0.0176353	0.0359882	no change
C6_02840C	RBF1	1159.66	-0.52025	0.421127	-1.23539	0.216686	0.29926	no change
C5_02680W	C5_02680W	3891.32	-0.51918	0.238427	-2.17751	0.0294427	0.0561301	no change
C1_12960C	BNI1	5549.63	-0.51799	0.252893	-2.04827	0.0405331	0.0739884	no change
C4_01560C	C4_01560C	1221.6	-0.51799	0.27772	-1.86514	0.0621617	0.106225	no change
C6_03040C	C6_03040C	1153.35	-0.51798	0.196041	-2.64223	0.00823627	0.0184883	no change
C1_00880W	C1_00880W	2259.92	-0.51658	0.258222	-2.00054	0.0454425	0.0814797	no change
C2_03030W	LIG4	1933.94	-0.51654	0.263451	-1.96068	0.0499163	0.0882555	no change
CR_06010W	CR_06010W	4653.54	-0.51654	0.328223	-1.57375	0.115546	0.177847	no change
C1_01760W	FGR38	1838.98	-0.51644	0.303474	-1.70175	0.0888015	0.142642	no change
C3_01140W	C3_01140W	682.87	-0.51628	0.259242	-1.9915	0.0464257	0.0829686	no change
C3_07770C	C3_07770C	1065	-0.51595	0.214455	-2.40586	0.0161346	0.0333128	no change
C3_03080W	C3_03080W	2059.28	-0.51518	0.25984	-1.98269	0.047402	0.0843346	no change
C1_14550C	C1_14550C	1195.09	-0.51424	0.289626	-1.77552	0.0758114	0.125247	no change
C2_06280C	C2_06280C	186.519	-0.51424	0.323834	-1.58797	0.112293	0.173738	no change
C1_00090W	C1_00090W	289.586	-0.51376	0.265744	-1.93328	0.0532018	0.0931812	no change
C2_01660C	C2_01660C	6785.28	-0.51339	0.283702	-1.80962	0.0703542	0.117796	no change
C7_02370W	C7_02370W	23531.2	-0.51101	0.230495	-2.21701	0.0266223	0.0514267	no change
C1_03000W	HOL1	1943.4	-0.51073	0.208197	-2.45312	0.0141621	0.0296543	no change
CR_06000W	SOK1	6380.7	-0.51069	0.215284	-2.37216	0.0176847	0.0360641	no change
C1_13360C	RMP1	298.124	-0.50978	0.298558	-1.70748	0.0877333	0.141192	no change
C1_01270W	CTA9	2561.58	-0.50822	0.181729	-2.7966	0.00516428	0.012272	no change
C3_07760C	C3_07760C	3823.54	-0.50772	0.331067	-1.53359	0.12513	0.190099	no change
C4_04380C	C4_04380C	1433.74	-0.50772	0.282001	-1.80043	0.0717934	0.119971	no change
C3_02890C	C3_02890C	900.522	-0.50755	0.218184	-2.32624	0.0200055	0.0402063	no change
C1_07660W	C1_07660W	116.377	-0.50728	0.678311	-0.74786	0.454547	0.542312	no change
C2_09350W	TAZ1	1545.81	-0.50613	0.184206	-2.74764	0.00600261	0.0140178	no change
C7_02960C	C7_02960C	2741.32	-0.50556	0.17754	-2.8476	0.00440499	0.0107145	no change
C3_04630W	C3_04630W	9465.32	-0.50551	0.222315	-2.27385	0.0229752	0.0453404	no change
C2_10120W	C2_10120W	906.027	-0.50472	0.227194	-2.22154	0.0263147	0.050981	no change
C3_03500W	SKN2	1156.38	-0.50322	0.18404	-2.73427	0.0062519	0.0145205	no change
CR_09610C	CR_09610C	4235.26	-0.50283	0.267352	-1.88079	0.0600004	0.103092	no change
C7_02190W	C7_02190W	61.1952	-0.50197	0.388419	-1.29235	0.196237	0.276417	no change
CR_06840W	CR_06840W	2411.24	-0.50144	0.297621	-1.68483	0.0920211	0.147101	no change
C2_08650W	C2_08650W	6523.8	-0.50112	0.17989	-2.78571	0.00534106	0.0126111	no change
C3_04080W	QCR6	16450	-0.5009	0.197459	-2.53671	0.0111901	0.0240871	no change
CR_03550W	NCS2	3951.15	-0.49975	0.245199	-2.03812	0.0415377	0.0756833	no change
C3_04490W	RAX1	6132.92	-0.49954	0.178841	-2.7932	0.00521895	0.0123742	no change
C6_04070C	C6_04070C	71.1494	-0.49938	0.570546	-0.87527	0.381425	0.47343	no change
C4_04300C	C4_04300C	372.838	-0.49771	0.220082	-2.2615	0.0237286	0.0466215	no change
C1_08820C	C1_08820C	751.353	-0.49623	0.177199	-2.8004	0.00510389	0.012152	no change
C1_08340C	C1_08340C	3105.31	-0.49538	0.236985	-2.09035	0.0365866	0.0676115	no change
C7_01670W	C7_01670W	1173.38	-0.49415	0.257163	-1.92154	0.0546641	0.0952672	no change
C3_04350C	C3_04350C	608.365	-0.49378	0.282569	-1.74746	0.0805575	0.131661	no change
C2_05320W	CDC7	1312.93	-0.49301	0.197655	-2.49431	0.0126203	0.0268081	no change
C4_00760W	ZCF21	3943.54	-0.49288	0.367974	-1.33945	0.180424	0.257582	no change
C6_03460W	C6_03460W	4646.07	-0.49241	0.183234	-2.68733	0.00720267	0.0164849	no change
C5_03300C	C5_03300C	2599.21	-0.49185	0.265659	-1.85142	0.0641089	0.108867	no change
C4_00100C	C4_00100C	4817.07	-0.48936	0.276484	-1.76993	0.0767385	0.126499	no change
CR_02800C	CR_02800C	1292.11	-0.4886	0.230061	-2.1238	0.0336872	0.0630539	no change
C3_01700W	CDC53	3799.74	-0.48768	0.237713	-2.05155	0.0402136	0.0735176	no change
C4_04370C	VAC7	2135.49	-0.48712	0.182021	-2.6762	0.00744618	0.0169707	no change
C5_05390C	PGA4	58629.4	-0.48633	0.233156	-2.08584	0.0369932	0.0682362	no change
CR_09190C	CR_09190C	2224.86	-0.48632	0.191792	-2.53567	0.0112234	0.0241414	no change
C3_03000W	C3_03000W	901.829	-0.48543	0.241838	-2.00727	0.0447213	0.0803074	no change
C2_05400W	C2_05400W	334.238	-0.48439	0.208146	-2.32718	0.0199557	0.0401198	no change
CR_01820W	CR_01820W	4023.49	-0.48358	0.184141	-2.62615	0.0086358	0.0192484	no change
C3_05470W	TEA1	1713.28	-0.48316	0.262832	-1.83829	0.0660203	0.11151	no change
C2_09610W	C2_09610W	1267.1	-0.48306	0.193907	-2.49119	0.0127316	0.0270061	no change
C2_04990W	C2_04990W	696.118	-0.482	0.223671	-2.15494	0.0311665	0.0590018	no change
C7_00050C	RAD3	9377.43	-0.4819	0.228076	-2.11289	0.0346099	0.0645583	no change
C1_08830C	C1_08830C	295.512	-0.48064	0.259152	-1.85467	0.0636431	0.108168	no change
C2_09830C	C2_09830C	2624.78	-0.48039	0.224375	-2.14101	0.0322736	0.0607762	no change
C3_00720W	PMA1	5666.81	-0.47961	0.246935	-1.94224	0.052108	0.0915341	no change
CR_04890W	LYS5	84.8045	-0.47944	0.584634	-0.82006	0.412181	0.503543	no change
C7_00030W	C7_00030W	11083.7	-0.47922	0.31208	-1.53555	0.124648	0.189448	no change
C2_02840C	C2_02840C	1559.8	-0.47873	0.267627	-1.78878	0.0736501	0.122354	no change
C2_05940C	VPS33	2440.41	-0.47862	0.180727	-2.64828	0.00809016	0.0181952	no change
CR_09500C	CR_09500C	3453.22	-0.47806	0.230992	-2.06959	0.0384909	0.0707147	no change
C1_07420C	PEX3	3151.19	-0.47785	0.168798	-2.83093	0.00464123	0.0112061	no change
C1_12740W	C1_12740W	1412.06	-0.47743	0.237775	-2.0079	0.0446535	0.0802429	no change
C7_02290W	C7_02290W	461.204	-0.47635	0.35249	-1.35139	0.176571	0.253111	no change
C1_02870W	YPT7	1235.3	-0.47585	0.218528	-2.17751	0.0294424	0.0561301	no change
C4_06200W	C4_06200W	154.581	-0.47523	0.2992	-1.58834	0.11221	0.173654	no change
C2_04950C	CYT1	25680.2	-0.4747	0.174382	-2.72218	0.00648534	0.0150159	no change
C1_05260C	SDH1	2145.57	-0.4747	0.236191	-2.0098	0.0444521	0.0799682	no change
C3_00680C	C3_00680C	664.14	-0.47463	0.192965	-2.45969	0.0139058	0.0292062	no change
C4_04140W	C4_04140W	2712.11	-0.47431	0.181168	-2.61809	0.00884239	0.0196721	no change
C2_01800W	C2_01800W	80.4175	-0.47418	0.325972	-1.45466	0.145765	0.216543	no change
C1_01390C	HOT1	1798.2	-0.47407	0.340604	-1.39185	0.163967	0.238363	no change
C1_04560W	C1_04560W	2559.6	-0.47363	0.169888	-2.78792	0.00530468	0.012545	no change
CR_04250W	RON1	103.654	-0.47298	0.446298	-1.05979	0.289238	0.378278	no change
C3_01790C	C3_01790C	2346.32	-0.47203	0.212752	-2.2187	0.0265074	0.0512878	no change
C6_04130C	ALS4	1538.64	-0.47197	0.299758	-1.5745	0.115372	0.177637	no change
CR_06790C	CR_06790C	1614.1	-0.47156	0.189308	-2.49098	0.012739	0.0270122	no change
C1_10710C	C1_10710C	201.137	-0.4715	0.551704	-0.85463	0.392758	0.484976	no change
C2_01780W	MSB2	3917.56	-0.47135	0.181564	-2.59607	0.00942956	0.0208001	no change
C7_01960W	C7_01960W	4673.59	-0.47121	0.21713	-2.17018	0.0299934	0.0569798	no change
C6_04180W	C6_04180W	7684.4	-0.47108	0.234354	-2.0101	0.044421	0.0799605	no change
C2_07940C	ALG7	669.731	-0.46929	0.261628	-1.79374	0.0728541	0.121471	no change
C6_04500C	TSM1	6037.93	-0.46905	0.211377	-2.21903	0.0264844	0.0512598	no change
C4_04930C	C4_04930C	1801.32	-0.46868	0.186275	-2.51605	0.011868	0.0254088	no change
CR_07780W	CR_07780W	1828.72	-0.46796	0.229689	-2.03735	0.0416153	0.0757784	no change
CR_08320W	ATS1	1646.53	-0.46783	0.217232	-2.15358	0.0312728	0.0591094	no change
C2_00780W	POT1-2	3680.47	-0.4678	0.365136	-1.28116	0.200139	0.280693	no change
C4_02540W	RGT1	1969.22	-0.46742	0.191136	-2.44547	0.0144662	0.030215	no change
C1_03760C	STR2	3843.16	-0.46718	0.243892	-1.91552	0.0554263	0.0963985	no change
CR_02350C	GEF2	3570.53	-0.46683	0.299371	-1.55936	0.118912	0.18237	no change
C2_01060C	C2_01060C	1235.43	-0.46666	0.196005	-2.38084	0.0172733	0.0353946	no change
C4_01890C	ARL1	1703.74	-0.46635	0.209421	-2.22688	0.0259555	0.0503893	no change
C1_06400C	C1_06400C	4046.04	-0.4648	0.162521	-2.85992	0.00423753	0.0103754	no change
C3_02270W	C3_02270W	2303.25	-0.46417	0.23322	-1.99027	0.0465616	0.083112	no change
C3_00480C	DOT5	11602	-0.46309	0.239377	-1.93456	0.0530449	0.0929337	no change
C1_01280C	MED22	372.413	-0.46284	0.384462	-1.20388	0.228637	0.313013	no change
C3_05110W	C3_05110W	1429.48	-0.46079	0.223291	-2.06362	0.0390541	0.0716392	no change
C3_04120C	C3_04120C	1489.9	-0.45989	0.326937	-1.40665	0.159532	0.233279	no change
C3_06350W	C3_06350W	1513.87	-0.45938	0.162459	-2.82765	0.00468906	0.0113041	no change
C5_03870C	C5_03870C	11202	-0.45844	0.228085	-2.00993	0.0444382	0.0799673	no change
C7_00870W	C7_00870W	6151.63	-0.45835	0.187208	-2.44835	0.0143514	0.0300048	no change
C6_02870W	RNH1	2123.63	-0.45828	0.218612	-2.09631	0.0360547	0.0667113	no change
C3_06140W	C3_06140W	706.507	-0.45806	0.309964	-1.47777	0.13947	0.208332	no change
C3_02090C	C3_02090C	1790.54	-0.45802	0.173333	-2.6424	0.008232	0.0184864	no change
CR_06530W	CR_06530W	3319.13	-0.45801	0.270647	-1.69227	0.090595	0.145093	no change
C1_09030C	COX5	24099.6	-0.45784	0.160928	-2.84498	0.00444137	0.0107898	no change
C4_04460C	SAK1	4978.86	-0.45634	0.177742	-2.56743	0.0102456	0.0222709	no change
C4_07220C	C4_07220C	4269.4	-0.45625	0.214641	-2.12563	0.0335341	0.0628316	no change
CR_00210W	ALK2	3351.59	-0.45619	0.225491	-2.0231	0.0430625	0.0779854	no change
C5_01785W	MTLALPHA2	7243.73	-0.45575	0.255189	-1.78594	0.0741086	0.123047	no change
C2_07750W	RHO2	522.623	-0.45552	0.290676	-1.56709	0.117094	0.179813	no change
C3_07430W	C3_07430W	4289.29	-0.4539	0.342523	-1.32516	0.185118	0.263151	no change
C1_09920W	VPS41	2186.11	-0.45363	0.185562	-2.44461	0.0145007	0.0302746	no change
CR_06240C	ZCF19	525.138	-0.45334	0.364901	-1.24237	0.214099	0.296373	no change
C1_01340C	C1_01340C	693.304	-0.45312	0.18994	-2.3856	0.0170511	0.0349754	no change
C1_12080W	LCB4	1253.7	-0.45254	0.206518	-2.1913	0.0284298	0.0544775	no change
C3_00920W	ATO1	399766	-0.4523	0.208397	-2.17036	0.0299797	0.056972	no change
C2_02580W	C2_02580W	539.741	-0.45176	0.383235	-1.1788	0.23848	0.324256	no change
C7_00390W	SPL1	22481.1	-0.45169	0.21763	-2.07551	0.0379394	0.0698521	no change
C4_06580W	CBF1	2376.85	-0.45116	0.392824	-1.1485	0.250761	0.337953	no change
C1_06730W	RAC1	3218.94	-0.45109	0.198306	-2.27471	0.022923	0.0452622	no change
C3_01900C	C3_01900C	3674.69	-0.45106	0.348789	-1.29322	0.195934	0.276208	no change
C4_06590W	CCJ1	1282.51	-0.44912	0.263869	-1.70207	0.0887429	0.142586	no change
C6_01770W	RAD18	817.23	-0.44863	0.191116	-2.34741	0.0189047	0.0382126	no change
CR_01520W	PTC2	8802.16	-0.44854	0.222861	-2.01265	0.0441516	0.0795475	no change
C7_01900W	NUC2	18378.1	-0.44851	0.199638	-2.24662	0.0246646	0.0482699	no change
CR_05490W	SUA72	1597.82	-0.44843	0.227298	-1.97288	0.0485091	0.0860477	no change
CR_02910W	ATG13	7014.1	-0.44783	0.218996	-2.0449	0.0408647	0.0745481	no change
C6_03400C	QCR7	16412	-0.44741	0.225148	-1.98717	0.0469031	0.0836022	no change
CR_04930W	PEX14	6154.78	-0.44736	0.222274	-2.01265	0.0441514	0.0795475	no change
C4_01130C	C4_01130C	1076.39	-0.44697	0.166539	-2.68389	0.007277	0.0166487	no change
C2_02500W	C2_02500W	1783.58	-0.44579	0.165265	-2.69743	0.00698772	0.0160545	no change
C3_03310C	C3_03310C	1318.02	-0.445	0.176272	-2.52452	0.0115856	0.0248578	no change
C7_00130W	C7_00130W	3332.72	-0.44499	0.241461	-1.8429	0.0653432	0.110554	no change
C1_01610C	C1_01610C	5669.05	-0.44487	0.233643	-1.90407	0.0569008	0.0986754	no change
C2_03940C	SCH9	1189.29	-0.44451	0.518772	-0.85684	0.391533	0.483963	no change
C5_01490C	C5_01490C	4285.42	-0.44359	0.171422	-2.58768	0.00966242	0.0212196	no change
C5_01280C	NUF2	1301.13	-0.44238	0.202638	-2.18313	0.0290265	0.0554252	no change
C4_06010C	HOS1	1729.02	-0.44205	0.272628	-1.62144	0.104924	0.164553	no change
C2_01870C	C2_01870C	1171.32	-0.44199	0.338493	-1.30577	0.19163	0.271309	no change
C3_00580W	FLO9	1485.52	-0.44131	0.225434	-1.95759	0.0502781	0.0888425	no change
C2_01370C	NRI1	1407.65	-0.43964	0.164697	-2.66936	0.0075996	0.0172808	no change
C2_03570C	C2_03570C	2609.63	-0.43902	0.231217	-1.89874	0.0575989	0.099828	no change
CR_01070W	CR_01070W	638.172	-0.43873	0.256871	-1.708	0.087637	0.141113	no change
C4_00480W	DUR4	1336.98	-0.438	0.26301	-1.66535	0.0958429	0.152516	no change
C1_14380C	C1_14380C	2134.03	-0.43577	0.243427	-1.79014	0.0734321	0.122094	no change
CR_05760C	CR_05760C	914.19	-0.43485	0.252438	-1.7226	0.0849613	0.137658	no change
C6_01330C	C6_01330C	638.014	-0.4348	0.242601	-1.79224	0.0730947	0.121767	no change
C2_04020C	SDS22	3383.48	-0.43429	0.22631	-1.91902	0.0549821	0.0957095	no change
C6_02090C	C6_02090C	2254.12	-0.43419	0.237629	-1.82717	0.0676743	0.113916	no change
C2_00140W	NDT80	3547.9	-0.43387	0.395019	-1.09835	0.272052	0.360382	no change
C2_10050W	C2_10050W	9938.27	-0.43364	0.204032	-2.12538	0.0335553	0.0628465	no change
C1_13800C	DUR32	1185.96	-0.43341	0.162343	-2.6697	0.00759201	0.0172767	no change
C2_08990C	C2_08990C	1729.58	-0.43338	0.228728	-1.89472	0.0581289	0.100571	no change
C6_03490C	SAP1	875.387	-0.43318	0.185007	-2.3414	0.0192118	0.0387809	no change
C7_02050C	EXO70	3240.26	-0.43263	0.203116	-2.12997	0.0331737	0.0622685	no change
C2_05490W	C2_05490W	1004.04	-0.43231	0.153447	-2.81733	0.00484247	0.0116176	no change
C3_04680W	RPP2B	3520.24	-0.43163	0.187434	-2.30283	0.0212886	0.0423572	no change
C7_04320W	C7_04320W	1000.46	-0.43152	0.315265	-1.36875	0.171077	0.246889	no change
C3_02880W	C3_02880W	152.524	-0.43036	0.32704	-1.31591	0.188203	0.267027	no change
C1_02650W	C1_02650W	10099	-0.43035	0.185273	-2.3228	0.0201901	0.0405364	no change
C3_07460W	C3_07460W	1027.77	-0.43021	0.171704	-2.50555	0.012226	0.0260911	no change
C4_06820C	CZF1	1152.26	-0.4301	0.152426	-2.82172	0.00477669	0.0114737	no change
C2_08300C	C2_08300C	22295.5	-0.43002	0.307015	-1.40064	0.161322	0.235132	no change
C3_03020W	C3_03020W	1811.76	-0.42988	0.204149	-2.10574	0.0352268	0.0654838	no change
C4_05630W	C4_05630W	3890.53	-0.42955	0.163185	-2.63228	0.00848143	0.0189467	no change
CR_08010W	DAD4	979.33	-0.42868	0.250675	-1.71012	0.0872438	0.140784	no change
C6_02300C	C6_02300C	614.831	-0.42849	0.304356	-1.40785	0.159176	0.232987	no change
C3_00890C	C3_00890C	975.047	-0.42659	0.1725	-2.47301	0.0133981	0.0282392	no change
C2_07040W	C2_07040W	1787.52	-0.4258	0.206428	-2.06269	0.0391417	0.0717779	no change
C5_01760C	PIKA	1468.68	-0.42545	0.158143	-2.69029	0.00713902	0.0163832	no change
CR_10600C	CR_10600C	8293.49	-0.42531	0.158724	-2.67955	0.00737204	0.0168403	no change
C1_00510W	C1_00510W	1057.9	-0.42469	0.158028	-2.68746	0.00719978	0.0164847	no change
C4_07040W	C4_07040W	438.996	-0.42466	0.433434	-0.97976	0.327204	0.417147	no change
C6_04580W	HXK1	7270.85	-0.42432	0.199319	-2.12885	0.0332668	0.0624041	no change
CR_03480W	CR_03480W	636.927	-0.42407	0.26327	-1.61077	0.10723	0.167245	no change
C2_09770C	INP51	1882.36	-0.42294	0.232734	-1.81727	0.0691755	0.116116	no change
CR_05560W	CR_05560W	2662.63	-0.42239	0.183626	-2.30027	0.0214331	0.0425737	no change
C1_06670W	C1_06670W	1873.33	-0.42178	0.187383	-2.2509	0.0243919	0.0478303	no change
CR_04460C	CR_04460C	970.415	-0.42066	0.199875	-2.10459	0.035327	0.0656088	no change
C7_03690W	C7_03690W	839.317	-0.4203	0.230682	-1.822	0.0684557	0.115037	no change
CR_03750C	PRP42	877.015	-0.41999	0.261799	-1.60426	0.108657	0.168992	no change
C2_03840C	INO4	3181.35	-0.41936	0.184966	-2.26723	0.0233763	0.046005	no change
CR_05570C	RNR3	1208.99	-0.41857	0.283803	-1.47487	0.140248	0.20939	no change
C1_12980W	C1_12980W	94.1623	-0.41802	0.495184	-0.84417	0.398574	0.490534	no change
C1_14200W	C1_14200W	2063.6	-0.41754	0.146418	-2.85174	0.00434808	0.0105977	no change
C1_05800C	C1_05800C	910.492	-0.41742	0.395698	-1.0549	0.29147	0.380377	no change
C1_13840W	SMF13	6894.66	-0.41618	0.316425	-1.31525	0.188425	0.267215	no change
C2_02610C	HGT20	442.041	-0.41563	0.281071	-1.47874	0.139209	0.208141	no change
C4_02360W	AMS1	19544.8	-0.41515	0.146603	-2.83178	0.00462893	0.0111829	no change
C4_05870C	C4_05870C	1629.03	-0.41507	0.22474	-1.8469	0.064762	0.109757	no change
C6_02110W	C6_02110W	813.084	-0.41497	0.228641	-1.81495	0.0695323	0.116583	no change
C3_05410W	C3_05410W	11241.3	-0.41471	0.187486	-2.21194	0.026971	0.0520498	no change
C3_03900C	HTB1	7411.7	-0.41449	0.162616	-2.54887	0.0108073	0.0233389	no change
C1_12260W	VPH2	922.705	-0.4142	0.256564	-1.6144	0.106441	0.16645	no change
C1_12590W	ATP20	3329.69	-0.41415	0.233211	-1.77585	0.0757576	0.125212	no change
C2_10720C	C2_10720C	2766.51	-0.41387	0.147958	-2.79724	0.00515407	0.0122568	no change
C1_01260C	TRS20	908.952	-0.4138	0.186527	-2.21843	0.0265255	0.0513061	no change
C3_04370C	C3_04370C	3736.47	-0.41345	0.236901	-1.74523	0.0809442	0.132082	no change
C3_06290W	C3_06290W	7908.05	-0.41338	0.26106	-1.58347	0.113314	0.174954	no change
C4_03510C	HWP2	49.9625	-0.41315	0.62782	-0.65807	0.510496	0.594334	no change
CR_09460C	CR_09460C	9839.25	-0.41313	0.160795	-2.56927	0.0101912	0.022177	no change
C3_05270C	HGT5	2639.97	-0.41251	0.17463	-2.36217	0.0181684	0.0368902	no change
CR_00980C	CAB3	10705	-0.41229	0.201266	-2.04847	0.0405142	0.0739765	no change
C3_00410C	C3_00410C	775.853	-0.41215	0.24021	-1.71581	0.0861971	0.13932	no change
C2_04170C	C2_04170C	25367.2	-0.41195	0.237849	-1.73199	0.0832747	0.135293	no change
CR_09150W	CR_09150W	1723.79	-0.41103	0.363867	-1.12962	0.258635	0.346452	no change
C1_11610C	C1_11610C	4087.37	-0.41102	0.242982	-1.69156	0.0907301	0.145231	no change
C3_01510W	C3_01510W	1963.19	-0.41035	0.143239	-2.86481	0.00417259	0.0102494	no change
C3_03690W	C3_03690W	1277.75	-0.41027	0.336467	-1.21934	0.222716	0.306382	no change
C2_02490C	C2_02490C	3826.23	-0.40883	0.142297	-2.87308	0.00406494	0.010018	no change
C6_04120C	C6_04120C	949.322	-0.40864	0.239578	-1.70568	0.0880686	0.141655	no change
C1_08070W	CDR4	1986.9	-0.40704	0.227287	-1.79086	0.0733155	0.122002	no change
CR_02390W	CR_02390W	4019.59	-0.40701	0.152593	-2.6673	0.00764627	0.0173737	no change
C4_04730W	BAS1	4065.1	-0.40697	0.161795	-2.51533	0.0118921	0.0254513	no change
C1_00410C	C1_00410C	11959.6	-0.40682	0.36908	-1.10225	0.270353	0.358608	no change
C1_05700W	AUT7	26460.5	-0.40635	0.226948	-1.79049	0.0733751	0.122067	no change
C1_01630W	C1_01630W	78507.6	-0.40624	0.280814	-1.44666	0.147991	0.21925	no change
C6_01810W	C6_01810W	86.1307	-0.40557	0.383422	-1.05776	0.290164	0.379112	no change
C2_08470C	STN1	355.651	-0.40549	0.325056	-1.24743	0.212239	0.294343	no change
CR_02960W	CR_02960W	776.571	-0.40376	0.192204	-2.1007	0.0356673	0.066138	no change
C4_05240C	VPH1	8001.32	-0.40339	0.151889	-2.6558	0.00791213	0.0178486	no change
CR_06710C	GCN5	2167.07	-0.40247	0.179026	-2.24811	0.0245692	0.0481305	no change
C2_01900C	C2_01900C	1001.96	-0.40234	0.217616	-1.84886	0.0644782	0.1094	no change
C4_01970W	C4_01970W	1125.97	-0.40205	0.282158	-1.42493	0.154178	0.226784	no change
C7_03190C	C7_03190C	528.849	-0.40188	0.345803	-1.16217	0.245167	0.33161	no change
CR_05030W	CR_05030W	5293.88	-0.40174	0.148247	-2.70995	0.00672937	0.0155207	no change
C2_00500W	ZCF9	2058.61	-0.40154	0.186705	-2.15067	0.0315022	0.0594569	no change
C1_03300C	MAS1	3777.29	-0.4011	0.172807	-2.32112	0.0202806	0.040677	no change
C5_00980W	TRY3	4596.29	-0.40083	0.220305	-1.81941	0.0688485	0.115665	no change
C7_03600W	MNN26	4611.78	-0.4002	0.25966	-1.54126	0.123253	0.187918	no change
C2_10100W	CWC22	1070.76	-0.39976	0.25335	-1.57791	0.114586	0.176552	no change
C1_07590C	C1_07590C	1343.92	-0.39967	0.187592	-2.13054	0.0331274	0.0622012	no change
CR_07700W	CR_07700W	3456.94	-0.39933	0.321505	-1.24208	0.214209	0.296455	no change
C1_09050W	HST1	892.433	-0.39916	0.185462	-2.15226	0.0313772	0.059288	no change
CR_03930C	CR_03930C	2325.51	-0.39818	0.138642	-2.87199	0.00407901	0.0100485	no change
C6_03580W	CCZ1	725.455	-0.3976	0.213651	-1.86097	0.0627479	0.107012	no change
C4_01600C	C4_01600C	148.166	-0.39757	0.461969	-0.86059	0.389464	0.481905	no change
C3_03010C	DTD2	3915.96	-0.397	0.150038	-2.64601	0.00814471	0.018311	no change
CR_10740W	CSM1	2598.15	-0.3967	0.193195	-2.05338	0.0400354	0.0732816	no change
C5_03710C	C5_03710C	17352.8	-0.39626	0.230331	-1.7204	0.0853598	0.138226	no change
C1_11850W	C1_11850W	30665.4	-0.39598	0.28273	-1.40054	0.16135	0.235132	no change
C5_04030W	C5_04030W	17919.8	-0.39576	0.23503	-1.68388	0.0922056	0.147317	no change
C7_03160W	C7_03160W	5629.15	-0.39528	0.208983	-1.89145	0.058564	0.101119	no change
C1_03740W	WAR1	1711.71	-0.39455	0.27442	-1.43778	0.150497	0.222301	no change
C1_12270W	SRT1	1092.96	-0.39415	0.176686	-2.23078	0.025696	0.049977	no change
C2_00390C	C2_00390C	2844.74	-0.39367	0.165869	-2.37339	0.0176258	0.0359882	no change
C1_11480W	PHO84	19643.7	-0.3936	0.331386	-1.18773	0.234939	0.320072	no change
C6_01010W	KAR5	168.347	-0.39345	0.368889	-1.06658	0.28616	0.37524	no change
C3_02770C	C3_02770C	1750.1	-0.39282	0.152814	-2.57059	0.0101526	0.022101	no change
C1_13820C	C1_13820C	1739.22	-0.39249	0.271881	-1.44363	0.148844	0.220241	no change
CR_04400W	CR_04400W	71.8284	-0.3922	0.493005	-0.79552	0.426311	0.516785	no change
C2_02110C	C2_02110C	874.107	-0.39147	0.198703	-1.97011	0.0488255	0.0865534	no change
C4_00440C	OPT7	390.165	-0.39098	0.319741	-1.22281	0.221403	0.304956	no change
CR_03630W	IFF3	1875.72	-0.39047	0.176457	-2.21282	0.0269099	0.0519486	no change
C1_13330C	C1_13330C	3325.31	-0.39037	0.177802	-2.19556	0.0281235	0.0540468	no change
C1_13050W	RPL14	5289.3	-0.39018	0.150715	-2.58885	0.00962959	0.0211553	no change
C1_03280W	C1_03280W	4221.53	-0.38941	0.161889	-2.40541	0.0161542	0.0333418	no change
C3_00530C	C3_00530C	1313.65	-0.38905	0.267692	-1.45336	0.146123	0.216968	no change
C3_03230C	C3_03230C	1561.93	-0.38902	0.156353	-2.48808	0.0128433	0.0271956	no change
CR_01200W	OYE22	1414.39	-0.388	0.168422	-2.30376	0.0212362	0.0422812	no change
CR_10440W	CR_10440W	577.279	-0.38791	0.233205	-1.6634	0.0962334	0.153055	no change
C2_03970W	C2_03970W	1014.62	-0.38707	0.172816	-2.23981	0.0251033	0.0490319	no change
C1_08310W	OPY2	5948.85	-0.38688	0.179591	-2.15422	0.0312226	0.0590519	no change
C4_07060W	C4_07060W	10122.3	-0.38656	0.158073	-2.44545	0.0144672	0.030215	no change
C2_07520C	C2_07520C	2488.16	-0.38629	0.147576	-2.61753	0.00885678	0.0196968	no change
C4_04600C	C4_04600C	2282.54	-0.38588	0.200663	-1.92301	0.0544793	0.0950283	no change
C4_04190C	C4_04190C	309.632	-0.38581	0.184093	-2.09576	0.0361032	0.0667802	no change
CR_07360W	PIF1	2756.98	-0.38559	0.136165	-2.83175	0.0046294	0.0111829	no change
C3_02980C	C3_02980C	681.561	-0.38549	0.183272	-2.10335	0.0354355	0.0657694	no change
C1_11930W	C1_11930W	2577.8	-0.3852	0.220258	-1.74887	0.0803138	0.131377	no change
C2_00530W	C2_00530W	377.261	-0.38518	0.231006	-1.66741	0.0954319	0.151943	no change
C6_02450W	C6_02450W	15677.7	-0.38498	0.189692	-2.02952	0.0424056	0.0769827	no change
CR_01020C	CR_01020C	638.677	-0.38464	0.172812	-2.22576	0.0260301	0.0504951	no change
C6_00800C	C6_00800C	2577.58	-0.38422	0.149111	-2.57673	0.00997389	0.0217834	no change
C3_04580C	STP1	1406.04	-0.38382	0.334317	-1.14808	0.250934	0.338006	no change
C1_09770W	C1_09770W	2833.53	-0.3834	0.21929	-1.74837	0.0803997	0.131445	no change
C2_03480C	C2_03480C	451.068	-0.38337	0.208154	-1.84176	0.0655098	0.110804	no change
CR_09970W	UBC4	12664.8	-0.38209	0.157985	-2.4185	0.0155846	0.0322666	no change
C6_01620W	C6_01620W	3819.64	-0.38171	0.175662	-2.17301	0.0297799	0.0567186	no change
C1_12150C	C1_12150C	987.923	-0.3816	0.354047	-1.07782	0.281115	0.369598	no change
C3_06740W	C3_06740W	1742.91	-0.38146	0.136474	-2.79511	0.00518814	0.0123135	no change
C6_00490W	C6_00490W	1646.49	-0.38059	0.155824	-2.44242	0.0145893	0.0304298	no change
C3_01340W	C3_01340W	707.494	-0.38056	0.167241	-2.27549	0.0228763	0.0451849	no change
C6_00700C	C6_00700C	1833.32	-0.37983	0.249926	-1.51977	0.128568	0.194628	no change
C1_00830W	C1_00830W	1373.58	-0.37976	0.334089	-1.13671	0.25566	0.343315	no change
C4_05700W	ZCF5	4178.32	-0.37951	0.203809	-1.86209	0.0625901	0.106865	no change
C2_09990C	YOR1	2995.78	-0.3788	0.327909	-1.15519	0.248011	0.334549	no change
C4_06090C	C4_06090C	2006.61	-0.37868	0.180346	-2.09972	0.0357533	0.0662562	no change
C2_10220C	PHO23	2146.4	-0.37867	0.168503	-2.24727	0.0246226	0.0482193	no change
C3_07630C	C3_07630C	3363.89	-0.3781	0.143681	-2.63155	0.00849954	0.0189801	no change
C3_06300W	DOT1	2128.98	-0.37739	0.151778	-2.48643	0.0129033	0.0272637	no change
C7_02350C	C7_02350C	2094.45	-0.37707	0.200181	-1.88366	0.0596113	0.102512	no change
C4_05970W	C4_05970W	4896.77	-0.37668	0.189179	-1.99114	0.0464654	0.0829898	no change
C2_09420W	C2_09420W	2200.9	-0.37657	0.190042	-1.98149	0.047536	0.0844974	no change
C2_04750W	C2_04750W	1627.02	-0.37568	0.168723	-2.22658	0.0259752	0.0504051	no change
C3_00170C	C3_00170C	5322.59	-0.37493	0.25979	-1.44322	0.148957	0.220354	no change
C1_01000C	C1_01000C	1242.42	-0.37478	0.186212	-2.01267	0.0441494	0.0795475	no change
C1_13960W	YBP1	2393.49	-0.3747	0.159441	-2.35007	0.0187697	0.0379526	no change
CR_07480W	CR_07480W	7638.28	-0.37428	0.23409	-1.59889	0.109845	0.170568	no change
CR_03220C	CR_03220C	1019.29	-0.37355	0.152683	-2.44655	0.0144233	0.0301444	no change
C1_07080W	RTT102	8008.85	-0.37323	0.176749	-2.11165	0.0347164	0.0647165	no change
C7_02200W	WHI3	1743.6	-0.37297	0.213829	-1.74426	0.081114	0.132279	no change
C2_10680W	C2_10680W	2093.79	-0.37263	0.135786	-2.74426	0.00606469	0.0141352	no change
C4_01480C	C4_01480C	85.3949	-0.37137	0.419927	-0.88436	0.376502	0.468267	no change
C6_01340C	C6_01340C	816.16	-0.37073	0.155246	-2.38799	0.0169406	0.0347965	no change
C2_10660W	ASH1	3269.75	-0.37063	0.227592	-1.62848	0.103424	0.162671	no change
C6_02740W	C6_02740W	5344.23	-0.36954	0.19893	-1.85762	0.0632235	0.107577	no change
C7_01740C	C7_01740C	1238.1	-0.36899	0.376563	-0.97988	0.327145	0.417147	no change
C1_03080C	TEM1	293.089	-0.36846	0.233035	-1.58113	0.113848	0.175597	no change
CR_07140C	CR_07140C	80.3589	-0.36786	0.504123	-0.72971	0.46557	0.553013	no change
CR_07580C	TSC11	891.876	-0.36769	0.134284	-2.73816	0.00617844	0.0143834	no change
CR_08980C	CR_08980C	1398.22	-0.36736	0.189468	-1.93891	0.0525127	0.0921303	no change
CR_06970C	CR_06970C	2029.5	-0.36694	0.196198	-1.87025	0.0614486	0.105182	no change
C3_03530W	C3_03530W	1235.75	-0.36619	0.307994	-1.18894	0.234464	0.319597	no change
C5_02910C	GYP8	2456.9	-0.36406	0.149058	-2.44239	0.0145904	0.0304298	no change
C1_13990W	OCA6	1235.48	-0.36377	0.240399	-1.51321	0.130227	0.196691	no change
C7_02090C	C7_02090C	2217.52	-0.36246	0.177975	-2.0366	0.0416897	0.0758676	no change
C1_01190C	C1_01190C	2690.47	-0.36203	0.18233	-1.98559	0.0470793	0.0838354	no change
C3_04110C	MBP1	2382.03	-0.362	0.196371	-1.84346	0.0652617	0.110447	no change
C1_06050C	QCR10	9359.34	-0.36169	0.210252	-1.72027	0.0853843	0.138226	no change
C1_09850C	C1_09850C	5700.78	-0.36156	0.244616	-1.47807	0.13939	0.208317	no change
C1_03910C	C1_03910C	1200.5	-0.36087	0.220323	-1.63792	0.101439	0.160055	no change
C3_04020C	ZCF16	3294.66	-0.36084	0.152179	-2.37113	0.0177336	0.0361392	no change
CR_01980C	CRC1	9567.45	-0.36081	0.173568	-2.07879	0.037637	0.069338	no change
C3_05340W	DIE2	96.2704	-0.36057	0.466172	-0.77346	0.439248	0.52839	no change
C7_00080C	SAC7	6041.07	-0.35974	0.187025	-1.92348	0.0544195	0.0949583	no change
C1_07100C	C1_07100C	409.859	-0.35965	0.357838	-1.00506	0.314867	0.404965	no change
C3_07620C	RIT1	2118.94	-0.35829	0.184022	-1.94697	0.0515388	0.0907478	no change
C1_04340C	C1_04340C	667.184	-0.35803	0.16316	-2.19435	0.0282105	0.054161	no change
C2_06090W	C2_06090W	3378.08	-0.35778	0.134848	-2.65321	0.00797294	0.0179451	no change
C3_03330C	C3_03330C	2699.66	-0.35764	0.219312	-1.63074	0.102945	0.16209	no change
C2_01520W	PPE1	2012.55	-0.35757	0.18144	-1.97076	0.0487512	0.0864515	no change
C1_08080C	C1_08080C	14255.5	-0.35715	0.227355	-1.57091	0.116205	0.178677	no change
CR_06540W	KIP1	274.615	-0.35699	0.344047	-1.03764	0.29944	0.38805	no change
C3_03290C	NPR2	1049.93	-0.35669	0.198537	-1.79661	0.0723972	0.120875	no change
CR_08170C	CR_08170C	1483.54	-0.35593	0.217642	-1.63538	0.10197	0.16077	no change
CR_04370W	CR_04370W	1000.12	-0.35506	0.2183	-1.62648	0.103849	0.163253	no change
C4_07070W	CTA6	2442.03	-0.35485	0.212752	-1.66791	0.0953332	0.151826	no change
C5_00240W	SKN7	3290.59	-0.35483	0.151731	-2.33856	0.0193581	0.0390366	no change
CR_03230W	CR_03230W	2508.2	-0.35383	0.248892	-1.42164	0.155131	0.228017	no change
CR_05240C	FGR14	4674.5	-0.35344	0.143016	-2.47134	0.0134608	0.0283413	no change
C7_02000C	C7_02000C	136.478	-0.35289	0.310197	-1.13763	0.255277	0.343025	no change
C3_07500W	VAN1	4710.39	-0.35226	0.15976	-2.20494	0.0274581	0.0528887	no change
C2_06330C	AVT1	1112.42	-0.35197	0.234857	-1.49866	0.133962	0.201568	no change
C3_01830C	MNT2	1164.06	-0.35193	0.192932	-1.8241	0.0681375	0.114567	no change
C4_00470C	C4_00470C	3476.46	-0.35119	0.140421	-2.50095	0.0123862	0.0264046	no change
C1_04770C	ERG3	344.819	-0.35099	0.212725	-1.64996	0.0989519	0.156753	no change
C3_01400W	END3	1954.71	-0.35089	0.253001	-1.38691	0.16547	0.240256	no change
C2_00220C	C2_00220C	4372.36	-0.35065	0.147681	-2.3744	0.0175777	0.0359073	no change
C4_04290W	SEC15	2702.49	-0.3503	0.135413	-2.58692	0.00968383	0.021251	no change
C2_02920W	C2_02920W	3663.9	-0.34994	0.138896	-2.51944	0.0117542	0.0251833	no change
C2_01070W	C2_01070W	5299.76	-0.34973	0.216641	-1.61432	0.106458	0.16645	no change
C7_03810W	SLA2	10369.5	-0.3485	0.226706	-1.53724	0.124234	0.189027	no change
C5_01440C	C5_01440C	3197.06	-0.34848	0.237687	-1.46613	0.142612	0.212444	no change
C3_02370C	ALR1	13876.9	-0.34828	0.270153	-1.28918	0.197335	0.277645	no change
C4_05340W	C4_05340W	622.007	-0.34815	0.174489	-1.99525	0.0460153	0.0823832	no change
C2_03020C	C2_03020C	9816.8	-0.34772	0.347317	-1.00116	0.316747	0.406944	no change
C3_04710W	ARV1	465.253	-0.34679	0.181188	-1.91399	0.0556212	0.0967093	no change
C2_09760W	C2_09760W	2317.23	-0.34675	0.151623	-2.28695	0.0221987	0.0439628	no change
C2_03150C	C2_03150C	2409.7	-0.34667	0.197887	-1.75183	0.0798024	0.130755	no change
C3_05610W	MNN14	4142.95	-0.3465	0.268214	-1.29187	0.196402	0.276557	no change
C7_00840C	C7_00840C	1473.78	-0.34624	0.240048	-1.44238	0.149196	0.220652	no change
CR_06730W	APG7	2623.41	-0.34586	0.179046	-1.93166	0.0534017	0.0934491	no change
C3_02200W	C3_02200W	121.138	-0.34575	0.432887	-0.7987	0.424462	0.515407	no change
CR_03050C	ZCF11	2036.93	-0.34544	0.126295	-2.73516	0.00623499	0.0144925	no change
C1_06910C	C1_06910C	3589.68	-0.34488	0.129239	-2.66852	0.00761857	0.0173173	no change
C6_03140C	MDL2	2557	-0.34464	0.167887	-2.05281	0.0400913	0.0733614	no change
CR_03640C	CR_03640C	2682.28	-0.34437	0.140146	-2.45724	0.0140009	0.0293749	no change
C2_03340W	C2_03340W	1093.8	-0.34396	0.154302	-2.22912	0.0258061	0.0501574	no change
C3_00520W	C3_00520W	1501.99	-0.34333	0.154844	-2.21727	0.0266045	0.0514089	no change
C4_04580W	ZDS1	4354.91	-0.34287	0.151317	-2.2659	0.0234575	0.0461344	no change
C2_07570W	RNR22	1163.35	-0.34275	0.136717	-2.50701	0.0121756	0.0259929	no change
C3_01190C	C3_01190C	1767.93	-0.34238	0.176204	-1.9431	0.0520041	0.0914053	no change
C3_03540W	C3_03540W	1783.08	-0.34177	0.135274	-2.52647	0.0115216	0.0247294	no change
CR_08800W	ITS2	1408.34	-0.34156	0.589998	-0.57893	0.56264	0.642018	no change
C4_07190W	SEC10	4448.97	-0.34131	0.183594	-1.85904	0.0630208	0.107294	no change
C3_00560C	SOF1	5791.48	-0.34107	0.28795	-1.18448	0.236223	0.321477	no change
C3_05700W	CHS4	5802.11	-0.34061	0.128752	-2.6455	0.00815705	0.0183319	no change
C1_02380C	C1_02380C	213.01	-0.34032	0.357107	-0.95298	0.340599	0.431185	no change
C2_08730W	MFG1	1606.35	-0.34023	0.171059	-1.98896	0.0467057	0.0833194	no change
C1_10270C	SFH5	1593.8	-0.33924	0.141005	-2.40591	0.0161322	0.0333128	no change
C3_02540C	OXR1	3176.36	-0.3388	0.165941	-2.04169	0.0411826	0.0750821	no change
C2_02290C	C2_02290C	584.237	-0.33799	0.249622	-1.35399	0.175739	0.252281	no change
C1_11520C	ZCF3	493.925	-0.33795	0.302734	-1.11633	0.26428	0.35204	no change
C6_04650W	C6_04650W	14784.9	-0.33749	0.118038	-2.85914	0.00424797	0.0103953	no change
CR_10000C	CR_10000C	1044.52	-0.33669	0.293228	-1.14821	0.250883	0.338006	no change
CR_00600C	CR_00600C	1285.22	-0.33622	0.215036	-1.56356	0.117921	0.180905	no change
C3_03090W	USO5	619.894	-0.33574	0.281052	-1.19457	0.232255	0.317311	no change
C5_00640C	SAM51	2348.2	-0.33517	0.26133	-1.28255	0.199648	0.280136	no change
CR_02470W	CR_02470W	9782.28	-0.33479	0.260898	-1.28324	0.199407	0.27993	no change
C3_07090W	HHT1	23213.7	-0.33473	0.187531	-1.78491	0.074276	0.123222	no change
C1_11370C	C1_11370C	1825.89	-0.33458	0.159997	-2.09118	0.036512	0.0675156	no change
C6_02580W	C6_02580W	1832.76	-0.33457	0.190428	-1.75695	0.0789266	0.129569	no change
C6_01190C	VPS15	1975.63	-0.33373	0.20185	-1.65334	0.0982623	0.155784	no change
CR_03820C	ULP2	2139.75	-0.33325	0.152315	-2.1879	0.0286772	0.0549163	no change
C1_09460W	ERG12	3298.74	-0.33231	0.146229	-2.27254	0.0230541	0.0454459	no change
CR_05300C	MNN21	2487.82	-0.33136	0.164134	-2.01885	0.0435024	0.0785675	no change
CR_01750C	SEC4	8638.77	-0.33132	0.187478	-1.76724	0.0771876	0.127134	no change
C7_01040C	C7_01040C	2694.37	-0.33095	0.193728	-1.70831	0.0875792	0.141058	no change
C3_01710C	PPT1	478.712	-0.33037	0.239751	-1.37798	0.168209	0.243522	no change
C1_02670C	MNN43	146.39	-0.33034	0.315165	-1.04815	0.294568	0.38265	no change
C7_01680C	C7_01680C	7279.5	-0.32966	0.228056	-1.44553	0.14831	0.219614	no change
C4_04970C	C4_04970C	6228.47	-0.32957	0.190451	-1.73049	0.0835419	0.13569	no change
CR_05980W	CR_05980W	3659.32	-0.32896	0.182324	-1.80428	0.0711874	0.119125	no change
C1_11290W	C1_11290W	989.434	-0.32889	0.188782	-1.74219	0.081475	0.132803	no change
CR_03110W	CR_03110W	787.552	-0.32872	0.16345	-2.0111	0.0443148	0.0798174	no change
C2_04270W	CAK1	1087.01	-0.32857	0.184214	-1.78362	0.0744846	0.1235	no change
C1_00700W	C1_00700W	1995.21	-0.32834	0.2277	-1.44197	0.14931	0.220765	no change
C7_02530C	C7_02530C	2687.18	-0.32809	0.246194	-1.33265	0.182648	0.26018	no change
CR_01580C	DOT6	3375	-0.32784	0.292261	-1.12175	0.261969	0.349506	no change
CR_02540W	CHO2	2331.85	-0.32711	0.186266	-1.75615	0.0790632	0.129758	no change
C1_11560C	C1_11560C	1512.08	-0.32697	0.172495	-1.89551	0.0580254	0.100451	no change
C1_11580W	C1_11580W	1197.51	-0.32634	0.17528	-1.8618	0.0626318	0.106906	no change
C1_09010W	NAR1	2365.6	-0.3263	0.20219	-1.61382	0.106566	0.166472	no change
C1_09220W	C1_09220W	8279.94	-0.32594	0.154253	-2.11301	0.0345999	0.0645583	no change
C1_05490C	C1_05490C	3230.9	-0.32568	0.148171	-2.19797	0.027951	0.0538018	no change
C1_03200C	ARO80	1280.53	-0.32556	0.155727	-2.09055	0.0365686	0.0675993	no change
C4_06140C	C4_06140C	595.384	-0.32549	0.27267	-1.19373	0.232585	0.317688	no change
C3_07310C	SLK19	44246.8	-0.32523	0.118786	-2.73791	0.00618311	0.0143887	no change
C1_00730C	CMP1	5172.42	-0.32459	0.123395	-2.63049	0.00852621	0.0190323	no change
C2_10690W	TPS3	18721.2	-0.32442	0.232019	-1.39826	0.162034	0.235897	no change
C4_00500W	C4_00500W	1637.08	-0.32428	0.243803	-1.3301	0.183485	0.261202	no change
C1_12380C	WRS1	2634.47	-0.32425	0.152242	-2.12981	0.0331875	0.0622749	no change
C1_09320C	C1_09320C	3592.88	-0.32402	0.566057	-0.57241	0.567043	0.646054	no change
C3_05870C	UBP1	2583.39	-0.32378	0.128655	-2.51662	0.0118487	0.0253766	no change
CR_09530C	CR_09530C	7453.91	-0.32373	0.371463	-0.8715	0.383483	0.475293	no change
C4_03560W	C4_03560W	2356.92	-0.32325	0.1304	-2.47889	0.0131791	0.0277971	no change
CR_02940C	CR_02940C	553.728	-0.32286	0.250702	-1.28784	0.197801	0.278133	no change
C7_01760C	ISU1	27708.1	-0.32247	0.209322	-1.54053	0.123432	0.188142	no change
C1_01420C	CRL1	2440.4	-0.32217	0.191113	-1.68577	0.0918409	0.146852	no change
C1_03290W	NGG1	2338.39	-0.32139	0.116228	-2.76515	0.0056897	0.0133761	no change
C5_04410C	C5_04410C	2033.68	-0.32119	0.361408	-0.88871	0.37416	0.465769	no change
C2_01710W	HSK3	439.299	-0.32047	0.251297	-1.27527	0.202213	0.28307	no change
C1_02200C	C1_02200C	964.836	-0.3191	0.205855	-1.55013	0.121111	0.185125	no change
C2_05040C	C2_05040C	5151.41	-0.31854	0.176022	-1.80965	0.0703495	0.117796	no change
C6_02140W	C6_02140W	1369.37	-0.31798	0.181616	-1.75085	0.0799723	0.130926	no change
C3_00090W	RPS24	6706.02	-0.31792	0.132414	-2.40094	0.0163532	0.0337176	no change
C2_00750W	C2_00750W	488.473	-0.31761	0.235189	-1.35043	0.176877	0.253427	no change
C3_06150W	C3_06150W	1631.97	-0.31674	0.177545	-1.78397	0.0744278	0.12344	no change
C3_03920W	C3_03920W	2115.93	-0.31627	0.19286	-1.63992	0.101023	0.159483	no change
C3_06020W	MNN9	2953.51	-0.31608	0.193509	-1.63339	0.102386	0.161337	no change
C2_05030C	RHO3	3017.66	-0.31554	0.219127	-1.43998	0.149874	0.221502	no change
C7_02180C	TRS33	1385.86	-0.31403	0.237296	-1.32335	0.18572	0.26388	no change
C6_03840C	SNQ2	4752.22	-0.3137	0.33907	-0.92517	0.354879	0.445383	no change
C7_03450C	HSM3	6807.58	-0.3135	0.326029	-0.96158	0.336259	0.426686	no change
C3_03060W	C3_03060W	625.326	-0.31317	0.218438	-1.4337	0.151659	0.223746	no change
C2_03910C	C2_03910C	1872.21	-0.31288	0.183884	-1.7015	0.0888493	0.14268	no change
C1_07690C	C1_07690C	1512.93	-0.3127	0.261349	-1.19649	0.231506	0.316432	no change
C2_08680W	MSH3	986.415	-0.31253	0.188943	-1.65409	0.0981098	0.155584	no change
CR_07250C	CR_07250C	8992.45	-0.31214	0.337297	-0.92543	0.354745	0.445383	no change
C2_09940W	GCN4	17427.5	-0.31214	0.17449	-1.78887	0.073635	0.122354	no change
C2_09680W	C2_09680W	1326.66	-0.31159	0.241113	-1.29229	0.196256	0.276417	no change
C1_07880C	GCS1	1691.07	-0.31134	0.340495	-0.91437	0.360522	0.451333	no change
C1_10430W	PHO8	281.887	-0.31102	0.275513	-1.12887	0.258953	0.346722	no change
C4_01820C	C4_01820C	6479.76	-0.31075	0.124495	-2.49607	0.0125578	0.0266847	no change
C1_11530C	C1_11530C	135.758	-0.31054	0.347127	-0.89461	0.370994	0.462406	no change
C4_00400W	MNR2	7349.09	-0.31036	0.114617	-2.70783	0.00677252	0.0156021	no change
C4_02880C	C4_02880C	1976.04	-0.31015	0.168863	-1.83667	0.0662581	0.11188	no change
C6_00510C	RAD52	825.089	-0.3097	0.211643	-1.46329	0.143388	0.213438	no change
C1_05190C	C1_05190C	3952.02	-0.30958	0.258594	-1.19717	0.231242	0.316143	no change
CR_07940W	CR_07940W	1258.98	-0.30951	0.241744	-1.28031	0.200435	0.281042	no change
C6_00240C	C6_00240C	1509.51	-0.30936	0.202247	-1.52964	0.126105	0.191484	no change
C4_02020W	CAT2	22102.4	-0.3072	0.121134	-2.53606	0.0112106	0.0241226	no change
C1_08140W	C1_08140W	651.441	-0.30694	0.338977	-0.90549	0.365205	0.45643	no change
C1_03110W	RPL6	8804.67	-0.30687	0.141786	-2.16429	0.030442	0.0577585	no change
CR_10390W	CR_10390W	1198.18	-0.30658	0.221479	-1.38426	0.166279	0.241136	no change
C3_04700W	C3_04700W	1552.1	-0.30627	0.206856	-1.48062	0.138709	0.207456	no change
C4_05160C	C4_05160C	736.884	-0.30585	0.231303	-1.32228	0.186075	0.264322	no change
C4_04640C	GOA1	1627.87	-0.30571	0.142947	-2.1386	0.0324683	0.0610981	no change
C1_07470C	C1_07470C	595.082	-0.30511	0.226695	-1.3459	0.178334	0.255269	no change
CR_01350C	CR_01350C	7415.55	-0.3049	0.148108	-2.05864	0.0395285	0.0723982	no change
CR_00070W	BNR1	1663.54	-0.30476	0.235203	-1.29575	0.195063	0.275321	no change
C3_05540C	C3_05540C	952.74	-0.30476	0.172986	-1.76177	0.0781075	0.128401	no change
C1_02090C	C1_02090C	1017.57	-0.30475	0.327043	-0.93182	0.351429	0.441989	no change
C7_04310C	C7_04310C	8897.45	-0.30456	0.236253	-1.28911	0.197361	0.277645	no change
C7_00470C	PEL1	1726.31	-0.30408	0.207379	-1.46627	0.142573	0.212444	no change
C2_00190C	C2_00190C	6746.9	-0.30371	0.159258	-1.90703	0.0565163	0.0980656	no change
C2_00160C	NAT2	3443.93	-0.30257	0.156612	-1.932	0.0533599	0.0934034	no change
C7_01870W	MSK1	2196.42	-0.30225	0.199462	-1.51535	0.129684	0.19607	no change
C7_04000W	C7_04000W	2562.05	-0.30199	0.206989	-1.45895	0.144578	0.214941	no change
C1_02030C	C1_02030C	1536.11	-0.30197	0.191794	-1.57447	0.115379	0.177637	no change
CR_04450C	CR_04450C	3414.95	-0.30187	0.185133	-1.63053	0.102989	0.162116	no change
C5_01320W	SNF1	12213.2	-0.30174	0.127496	-2.36665	0.0179497	0.0365253	no change
C2_00740C	C2_00740C	6321.61	-0.30172	0.268122	-1.12531	0.260456	0.348345	no change
CR_08100C	RIO2	7145.81	-0.3017	0.180537	-1.67112	0.0946986	0.150896	no change
C6_02490C	C6_02490C	1776.71	-0.30151	0.19539	-1.54313	0.122799	0.187321	no change
C7_03180C	HHO1	18178.6	-0.30087	0.249509	-1.20585	0.227874	0.312105	no change
C1_05400C	C1_05400C	761.043	-0.30027	0.365237	-0.82213	0.411003	0.502309	no change
C3_02440C	MED7	576.347	-0.30025	0.267637	-1.12187	0.261919	0.349506	no change
C1_06030C	C1_06030C	668.787	-0.29939	0.276546	-1.08261	0.278981	0.367453	no change
C2_00120C	EMC9	4093.1	-0.29934	0.143981	-2.07901	0.0376162	0.0693212	no change
CR_05880W	CR_05880W	2231.27	-0.29929	0.237673	-1.25927	0.207933	0.289381	no change
C7_04200C	C7_04200C	2828.85	-0.29921	0.188126	-1.5905	0.111722	0.173122	no change
C2_03460C	C2_03460C	2766.57	-0.29898	0.187748	-1.59247	0.111279	0.172526	no change
CR_02860W	RHO1	14377.7	-0.29838	0.142054	-2.10044	0.0356905	0.0661605	no change
C4_01930C	C4_01930C	4118.18	-0.29779	0.19358	-1.53831	0.123973	0.188871	no change
C2_09510C	C2_09510C	3310.44	-0.2972	0.159765	-1.86025	0.0628502	0.107125	no change
C4_06830C	CCT6	5374.6	-0.29689	0.118355	-2.5085	0.0121244	0.0259113	no change
C3_05930W	CTA4	2985.32	-0.29682	0.124248	-2.38891	0.0168984	0.0347216	no change
C1_06520C	BPH1	4014.56	-0.29575	0.264331	-1.11888	0.263192	0.350687	no change
C4_06280C	C4_06280C	924.26	-0.29549	0.162807	-1.81496	0.0695305	0.116583	no change
C2_00970C	UBP13	2587.11	-0.29492	0.139013	-2.12153	0.0338774	0.0633901	no change
C4_06810C	C4_06810C	4040.72	-0.29466	0.108537	-2.71478	0.00663191	0.0153315	no change
CR_05640C	CR_05640C	998.984	-0.29427	0.190017	-1.54864	0.121468	0.18548	no change
C1_06710W	KIN28	2034.7	-0.29393	0.170532	-1.72359	0.0847818	0.137442	no change
C1_05140W	BRG1	7774.04	-0.29352	0.518672	-0.5659	0.571461	0.650467	no change
C7_03620C	C7_03620C	3140.08	-0.29345	0.269667	-1.08819	0.276513	0.364773	no change
C2_10140W	UBP8	412.637	-0.29274	0.245393	-1.19293	0.232897	0.317969	no change
C1_14270W	C1_14270W	1038.88	-0.29272	0.182304	-1.60567	0.108346	0.168636	no change
C2_08710W	PEX17	1760.34	-0.2922	0.255895	-1.14186	0.253513	0.341123	no change
C1_05430W	SPT20	2020.59	-0.2918	0.172545	-1.69113	0.0908127	0.145286	no change
C1_05910W	SIP5	6151.5	-0.29149	0.144609	-2.01568	0.0438335	0.0790699	no change
C4_01100C	AGP2	7034.33	-0.29131	0.408748	-0.71268	0.476042	0.563007	no change
C1_11130W	FGR16	437.604	-0.29098	0.235193	-1.2372	0.216012	0.298536	no change
C7_01690W	C7_01690W	288.294	-0.29098	0.388138	-0.74968	0.453447	0.541434	no change
C3_07910W	C3_07910W	1891.52	-0.29062	0.183887	-1.58045	0.114004	0.175746	no change
C3_00620C	C3_00620C	1648.68	-0.29039	0.199767	-1.45363	0.146048	0.21691	no change
C4_06070C	FMT1	953.379	-0.29032	0.27638	-1.05043	0.293521	0.381871	no change
CR_00800C	PWP2	3691.14	-0.28859	0.398709	-0.7238	0.469186	0.556552	no change
C1_04220C	C1_04220C	1791.68	-0.28828	0.17647	-1.6336	0.102342	0.16131	no change
C1_06600W	C1_06600W	15400.6	-0.2882	0.182619	-1.57813	0.114536	0.176521	no change
CR_04730W	CR_04730W	1435.67	-0.28736	0.349502	-0.8222	0.410962	0.502309	no change
C1_01070C	KRP1	909.062	-0.28722	0.177708	-1.61624	0.106043	0.165961	no change
C2_09720W	SUP35	12979	-0.28708	0.135473	-2.11906	0.0340853	0.0636992	no change
C1_14030W	C1_14030W	4179.7	-0.28678	0.203951	-1.4061	0.159694	0.233345	no change
C1_07090C	C1_07090C	4262.74	-0.28676	0.176999	-1.62012	0.105207	0.164911	no change
C7_00260C	C7_00260C	5754.61	-0.28658	0.167624	-1.70968	0.0873255	0.140877	no change
C5_05330C	RER2	4305.77	-0.28653	0.153312	-1.86893	0.0616332	0.105412	no change
C4_01700C	NHP6A	6128.09	-0.28644	0.259308	-1.10463	0.269321	0.357433	no change
CR_01660C	SEC65	2323.65	-0.28559	0.135667	-2.10507	0.0352854	0.065552	no change
C7_01430C	C7_01430C	7088.07	-0.2854	0.24396	-1.16988	0.242051	0.328397	no change
CR_01500W	PIN4	2302.81	-0.28515	0.177609	-1.60551	0.108381	0.168647	no change
C2_05710C	C2_05710C	7204.35	-0.28467	0.173819	-1.63775	0.101474	0.160069	no change
C7_02650W	TEP1	646.461	-0.2845	0.329189	-0.86426	0.387445	0.479605	no change
C2_00790C	C2_00790C	2737.38	-0.28429	0.212129	-1.34016	0.180193	0.257313	no change
C2_07370W	C2_07370W	2635.61	-0.28397	0.175041	-1.6223	0.104738	0.164387	no change
C2_08750W	C2_08750W	282.981	-0.28372	0.193619	-1.46537	0.142821	0.2127	no change
C4_01470W	C4_01470W	762.021	-0.28338	0.236948	-1.19595	0.231718	0.316649	no change
[truncated: 3,984 more rows]
