# Supplementary material for: Roles of P-body factors in Candida albicans filamentation and stress response
Source: PLoS Genet. 2025 Mar 17;21(3):e1011632. doi: 10.1371/journal.pgen.1011632 (PMC11975087; doi:10.1371/journal.pgen.1011632)
Supplement: S3 Table — WT SC5314 yeast cells in YPD at 30°C and WT SC5314 grown under physiologically relevant filamentation conditions (RPMI + 10% serum at 37°C) for 4 hours. RNA extraction performed in triplicate from three separate samples. (XLSX) [file pgen.1011632.s012.xlsx]

## Sheet: Sheet1
Table S3. DEseq2 results comparing RPMI SC5314 WT vs. YPD SC5314 WT for Fig 6. A.
Feature Name	Gene Name	baseMean	log2(RPMI / YPD)	lfcSE	stat	pvalue	padj	Regulation
CR_04210C	QDR1	5780.44	-16.2487	1.18114	-13.7567	4.64e-43	1.38e-42	down-regulated
C2_01000W	HGT7	136499	-15.7151	0.773864	-20.3073	1.11e-91	5.67e-91	down-regulated
CR_01440C	CR_01440C	6197.7	-12.1701	0.462829	-26.295	2.19e-152	1.78e-151	down-regulated
C1_04260W	HHT21	28294.7	-9.69155	0.1377	-70.3814	0	0	down-regulated
C1_05940W	PHO87	4517.89	-9.45074	0.225251	-41.9564	0	0	down-regulated
C3_06880W	C3_06880W	48.8744	-9.3613	1.27369	-7.34973	1.99e-13	3.41e-13	down-regulated
CR_10540C	MCD1	978.396	-9.28764	1.76845	-5.25186	1.51e-07	2.21e-07	down-regulated
C4_04050C	RHD3	3465.73	-8.92503	0.222427	-40.1257	0	0	down-regulated
C6_00330C	GNP1	12127.7	-8.8274	0.132397	-66.6738	0	0	down-regulated
CR_06810W	HHT2	16141.1	-8.65609	0.455374	-19.0087	1.44e-80	6.67e-80	down-regulated
C4_04320W	FRE10	2614.82	-8.57266	0.228785	-37.4704	2.8e-307	5.11e-306	down-regulated
C1_08400C	GCV2	11523.1	-8.39448	0.285702	-29.382	9.34e-190	9.65e-189	down-regulated
C2_10560C	ZSF1	7876.96	-7.96679	0.453825	-17.5547	5.47e-69	2.25e-68	down-regulated
C6_00870C	ILV5	21482.2	-7.94559	0.112496	-70.6303	0	0	down-regulated
C1_10450W	GLY1	10005.8	-7.94498	0.276133	-28.7723	4.77e-182	4.63e-181	down-regulated
C1_14120C	RBE1	978.69	-7.91935	0.557607	-14.2024	8.86e-46	2.73e-45	down-regulated
C1_00220W	PHR2	8508.04	-7.68756	0.117263	-65.5582	0	0	down-regulated
CR_08760C	RDN5	416.664	-7.68691	0.412187	-18.6491	1.28e-77	5.74e-77	down-regulated
C6_03480W	YMX6	266.587	-7.62631	0.496777	-15.3516	3.46e-53	1.17e-52	down-regulated
C2_05250C	AAT1	9063.72	-7.5872	0.112871	-67.2202	0	0	down-regulated
C2_09640W	PMI1	7123.35	-7.57202	0.122122	-62.0036	0	0	down-regulated
C1_08500C	ENO1	282122	-7.52168	0.131588	-57.1606	0	0	down-regulated
C2_05460W	CDC19	125608	-7.50142	0.090824	-82.5933	0	0	down-regulated
C6_03790C	HGT10	1068.95	-7.47015	1.50399	-4.9669	6.8e-07	9.77e-07	down-regulated
C6_02480W	C6_02480W	1490.85	-7.37722	1.00664	-7.32853	2.33e-13	3.99e-13	down-regulated
C4_01770W	POL30	3451.03	-7.34743	0.16652	-44.1235	0	0	down-regulated
C1_00170W	LEU4	1587.51	-7.32378	0.953008	-7.68492	1.53e-14	2.71e-14	down-regulated
C1_05760C	PGA26	167.403	-7.31364	1.51929	-4.81385	1.48e-06	2.1e-06	down-regulated
C5_03790W	GUK1	1953.78	-7.07615	0.373578	-18.9416	5.18e-80	2.38e-79	down-regulated
C5_05050W	ADH1	221182	-6.96081	0.282397	-24.649	3.77e-134	2.71e-133	down-regulated
C1_09080C	PGA6	3094.63	-6.94744	0.445142	-15.6072	6.5e-55	2.24e-54	down-regulated
C5_03280W	CAM1-1	14463.6	-6.93391	0.109564	-63.2865	0	0	down-regulated
CR_04680C	CR_04680C	176.35	-6.93101	1.72546	-4.01691	5.9e-05	7.87e-05	down-regulated
C7_01260W	C7_01260W	16918.3	-6.89783	0.125368	-55.0207	0	0	down-regulated
C4_00730C	C4_00730C	63.3436	-6.87342	0.823144	-8.3502	6.81e-17	1.27e-16	down-regulated
C3_07810C	SEC61	13643.6	-6.8548	0.09627	-71.2041	0	0	down-regulated
C2_08590W	YWP1	19914.9	-6.82566	0.410811	-16.6151	5.42e-62	2.04e-61	down-regulated
C7_01250W	ASC1	93657.3	-6.81083	0.141997	-47.9646	0	0	down-regulated
C1_04450C	FMA1	2575.79	-6.76988	0.153608	-44.0725	0	0	down-regulated
C7_01630W	RNH35	748.148	-6.73019	0.244356	-27.5425	5.44e-167	4.85e-166	down-regulated
C4_02270C	BFR1	10398.1	-6.71151	0.094612	-70.9372	0	0	down-regulated
C2_06960W	SPE3	6485.85	-6.58102	0.118307	-55.6267	0	0	down-regulated
C2_03160C	RNR1	7540.64	-6.58026	0.092715	-70.9727	0	0	down-regulated
C1_01330C	DUT1	2226.88	-6.55459	0.33666	-19.4694	1.99e-84	9.55e-84	down-regulated
C3_04270C	CTP1	2270	-6.52093	0.458244	-14.2303	5.95e-46	1.84e-45	down-regulated
CR_07590W	EMP24	3982.66	-6.51327	0.123526	-52.7277	0	0	down-regulated
C2_09060C	ASN1	20674.5	-6.50508	0.115582	-56.2809	0	0	down-regulated
C3_07950C	SRB1	30570.5	-6.47898	0.093402	-69.3663	0	0	down-regulated
C3_04140C	EGD2	24548	-6.44949	0.135868	-47.4689	0	0	down-regulated
C4_04390W	C4_04390W	32879	-6.41022	0.083958	-76.3502	0	0	down-regulated
C1_02620C	HOM6	9315.25	-6.40539	0.108362	-59.1111	0	0	down-regulated
C1_05110C	ARO4	12250	-6.39132	0.123767	-51.6401	0	0	down-regulated
C1_06460C	RPS22A	41623.1	-6.34674	0.080473	-78.8681	0	0	down-regulated
C3_06870W	TDH3	428433	-6.30869	0.088451	-71.3237	0	0	down-regulated
CR_09160C	ERG13	14076.1	-6.30589	0.103436	-60.9641	0	0	down-regulated
C3_01540W	C3_01540W	387.79	-6.27086	0.330099	-18.9969	1.81e-80	8.33e-80	down-regulated
C5_03130W	SUT1	1341.1	-6.26449	0.197388	-31.737	4.79e-221	5.88e-220	down-regulated
CR_04510W	HXK2	55056.9	-6.23001	0.100945	-61.7167	0	0	down-regulated
C6_01510W	OYE23	382.019	-6.22307	1.32772	-4.68704	2.77e-06	3.9e-06	down-regulated
CR_04100C	RPL15A	99300.8	-6.19797	0.095434	-64.9455	0	0	down-regulated
C4_01010C	DAG7	521.936	-6.15448	1.30671	-4.7099	2.48e-06	3.49e-06	down-regulated
C4_06110C	TRP5	6326.01	-6.01745	0.125994	-47.7598	0	0	down-regulated
C6_02130C	CTF5	137.642	-5.96628	0.467805	-12.7538	2.97e-37	8.03e-37	down-regulated
C7_01520W	FLU1	2736.13	-5.93862	0.374921	-15.8396	1.66e-56	5.82e-56	down-regulated
C6_00420W	DPM2	1360.98	-5.93428	0.747905	-7.93453	2.11e-15	3.81e-15	down-regulated
C1_10940C	ERP5	5517.09	-5.9278	0.110871	-53.4659	0	0	down-regulated
C2_10200W	C2_10200W	851.593	-5.91805	0.193006	-30.6625	1.8e-206	2.05e-205	down-regulated
C3_05240C	RPL8B	60795.5	-5.91532	0.094913	-62.3234	0	0	down-regulated
C3_07150C	RPS12	56431.6	-5.90791	0.094179	-62.731	0	0	down-regulated
CR_00080W	MIS12	12920	-5.90693	0.14727	-40.1094	0	0	down-regulated
C1_00800C	ERG2	2149.04	-5.9056	0.19046	-31.007	4.34e-211	5.11e-210	down-regulated
CR_07710W	ARO2	8507.98	-5.89173	0.091724	-64.2331	0	0	down-regulated
C7_01790C	RPL5	82647.1	-5.85103	0.076882	-76.1044	0	0	down-regulated
CR_05210W	CR_05210W	580.021	-5.84824	0.253927	-23.0312	2.27e-117	1.43e-116	down-regulated
C2_06810C	RPL11	42755.7	-5.80791	0.106106	-54.7368	0	0	down-regulated
C1_07490C	C1_07490C	654.196	-5.80605	0.572737	-10.1374	3.77e-24	8.18e-24	down-regulated
C4_06490C	PRI2	421.562	-5.80467	0.263254	-22.0496	9.63e-108	5.66e-107	down-regulated
C1_13870W	MET3	4018.61	-5.80319	0.169298	-34.278	1.67e-257	2.38e-256	down-regulated
C4_01200C	AAT22	1741.33	-5.79817	0.485579	-11.9407	7.26e-33	1.83e-32	down-regulated
CR_01400W	LYS12	5720.57	-5.7822	0.104563	-55.2986	0	0	down-regulated
C3_05100C	RPL18	58218.7	-5.7797	0.083574	-69.1568	0	0	down-regulated
C2_01270W	CHA1	4425.03	-5.77628	0.150178	-38.4629	0	0	down-regulated
C1_11350C	TOS4	2645.78	-5.73653	0.327266	-17.5287	8.66e-69	3.56e-68	down-regulated
C5_01550C	C5_01550C	66720.1	-5.73463	0.071614	-80.0767	0	0	down-regulated
C5_01540W	C5_01540W	65368.4	-5.70772	0.073323	-77.8439	0	0	down-regulated
C1_01690C	LSC1	22637.4	-5.67431	0.067052	-84.6254	0	0	down-regulated
C3_02150C	ERG6	6380.52	-5.64911	0.089118	-63.3891	0	0	down-regulated
C1_14110C	RPL4B	115617	-5.64876	0.101283	-55.7723	0	0	down-regulated
C1_10400C	FGR41	2906.82	-5.63744	0.150078	-37.5633	0	0	down-regulated
C5_04130C	CHT2	32068.3	-5.63034	0.100435	-56.0594	0	0	down-regulated
C1_12910W	C1_12910W	267.102	-5.61643	1.81638	-3.09211	0.00198741	0.00247123	down-regulated
C4_07090C	TRP4	4815.73	-5.6118	0.129089	-43.4725	0	0	down-regulated
C3_04300C	POL1	2182.44	-5.54695	0.132093	-41.9927	0	0	down-regulated
C1_02120C	SHA3	20259.3	-5.53635	0.145698	-37.9988	0	0	down-regulated
CR_07790C	YHB1	41415.2	-5.50841	0.321013	-17.1594	5.34e-66	2.11e-65	down-regulated
C6_00480C	FET31	6529	-5.49475	0.670596	-8.19383	2.53e-16	4.66e-16	down-regulated
C2_01400C	ESC4	348.177	-5.4759	0.262405	-20.8682	1.04e-96	5.64e-96	down-regulated
C1_09680W	MTS1	16091.7	-5.45857	0.097278	-56.1129	0	0	down-regulated
C1_01370C	RPS21B	42218.5	-5.42009	0.077519	-69.9191	0	0	down-regulated
C2_01970C	ROD1	1294.74	-5.39214	0.478748	-11.263	2e-29	4.77e-29	down-regulated
C4_04080C	PGA31	22.6482	-5.37529	1.01438	-5.2991	1.16e-07	1.72e-07	down-regulated
C1_01480C	RPS21	94082.8	-5.35186	0.088977	-60.1488	0	0	down-regulated
C6_02240C	RPL10A	97947.9	-5.35081	0.100712	-53.13	0	0	down-regulated
C3_02470C	RPL9B	47033.6	-5.34762	0.09154	-58.4186	0	0	down-regulated
C4_04890C	RPL24A	90183.3	-5.34201	0.083269	-64.1539	0	0	down-regulated
C1_02330C	C1_02330C	20352.3	-5.34032	0.108164	-49.3724	0	0	down-regulated
CR_08150W	RPS20	51401.9	-5.3225	0.103917	-51.219	0	0	down-regulated
C1_05720W	C1_05720W	55438.4	-5.31529	0.082721	-64.2554	0	0	down-regulated
C2_01610C	RPS26A	58992.3	-5.31258	0.089918	-59.0827	0	0	down-regulated
C4_07180W	UBI3	104441	-5.29413	0.080177	-66.0309	0	0	down-regulated
C1_11060C	RPL2	130887	-5.29057	0.096045	-55.0844	0	0	down-regulated
C5_00650C	THR1	3264.85	-5.2817	0.168777	-31.2939	5.64e-215	6.74e-214	down-regulated
C6_00750C	PGK1	109758	-5.27532	0.252736	-20.8729	9.45e-97	5.13e-96	down-regulated
C2_10010C	C2_10010C	3736.98	-5.27086	0.14662	-35.9492	5.2e-283	8.29e-282	down-regulated
C4_04900W	RPL30	45639.9	-5.25187	0.085843	-61.1798	0	0	down-regulated
C5_00740W	CTF8	210.287	-5.24269	0.356664	-14.6993	6.52e-49	2.09e-48	down-regulated
C1_07200W	YMC1	5079.84	-5.23556	0.095887	-54.601	0	0	down-regulated
C7_03920C	RPP1B	30753.3	-5.23233	0.093029	-56.2443	0	0	down-regulated
C1_13130C	C1_13130C	2308.21	-5.23203	0.141044	-37.0951	3.37e-301	5.97e-300	down-regulated
C3_04960W	RPL35	24419	-5.21709	0.092284	-56.5328	0	0	down-regulated
C3_02700W	SMC3	389.925	-5.1903	0.252764	-20.5342	1.07e-93	5.58e-93	down-regulated
C1_02980W	GOR1	1433.34	-5.17928	0.452632	-11.4426	2.56e-30	6.21e-30	down-regulated
C1_05730W	C1_05730W	6592.69	-5.17098	0.089115	-58.0262	0	0	down-regulated
C1_11650W	EGD1	28891.8	-5.16902	0.091127	-56.7232	0	0	down-regulated
C5_00190C	FAS1	28111.7	-5.16504	0.124441	-41.506	0	0	down-regulated
C5_05320C	HIS1	11127	-5.16312	0.123246	-41.8929	0	0	down-regulated
C5_03210C	C5_03210C	142.902	-5.15384	0.366737	-14.0532	7.36e-45	2.24e-44	down-regulated
C3_04680W	RPP2B	59791.7	-5.15329	0.070464	-73.1336	0	0	down-regulated
C1_10870W	RPS17B	62892.8	-5.15323	0.100898	-51.0735	0	0	down-regulated
C3_02110W	RPL12	85731.4	-5.1403	0.07315	-70.2706	0	0	down-regulated
CR_08480C	CR_08480C	15958.5	-5.12567	0.080966	-63.3065	0	0	down-regulated
C2_06590C	GIT1	69.814	-5.12001	1.89435	-2.70277	0.00687634	0.00828798	down-regulated
C2_08040C	RPS10	49579.2	-5.11835	0.084562	-60.528	0	0	down-regulated
C1_08010W	DPM1	4446.74	-5.11187	0.100522	-50.8534	0	0	down-regulated
CR_01620C	MET6	35223.8	-5.10985	0.095271	-53.6351	0	0	down-regulated
C1_11440C	GIN1	815.473	-5.10693	0.191537	-26.6629	1.27e-156	1.06e-155	down-regulated
C1_06870C	C1_06870C	184.65	-5.09912	0.811539	-6.28327	3.32e-10	5.29e-10	down-regulated
CR_08090W	SSB1	126890	-5.08146	0.082472	-61.6144	0	0	down-regulated
CR_07630C	RPS27	29233.3	-5.07845	0.07046	-72.0756	0	0	down-regulated
C5_04590C	RPL43A	64927.7	-5.07608	0.089958	-56.4272	0	0	down-regulated
C2_03810C	RPL21A	64285.3	-5.07187	0.072996	-69.4814	0	0	down-regulated
C4_06120W	GDH3	4132.34	-5.05654	0.425843	-11.8742	1.61e-32	4.03e-32	down-regulated
CR_08360C	RPP2A	45085	-5.05317	0.087474	-57.768	0	0	down-regulated
C6_01700W	RPL32	50208.9	-5.04767	0.091049	-55.4389	0	0	down-regulated
C1_03010W	RPP1A	55080.9	-5.01749	0.083915	-59.7928	0	0	down-regulated
C4_05540W	HOM3	2708.47	-4.99551	0.372086	-13.4257	4.27e-41	1.22e-40	down-regulated
C6_02070C	RPL23A	60267.5	-4.99144	0.083745	-59.6029	0	0	down-regulated
C6_02080W	C6_02080W	29259.9	-4.98993	0.083792	-59.5512	0	0	down-regulated
C6_01670W	MAE1	12169.7	-4.96901	0.102001	-48.7155	0	0	down-regulated
C2_09020W	CDC47	3900.73	-4.95753	0.100745	-49.2089	0	0	down-regulated
C4_00160C	CAR2	10810.9	-4.94487	0.07806	-63.3467	0	0	down-regulated
C2_04460W	LYS22	2940.35	-4.94217	0.127611	-38.7283	0	0	down-regulated
C7_00960W	RPS18	57151.2	-4.92226	0.083361	-59.0473	0	0	down-regulated
C5_05410C	ILV3	14414.8	-4.90401	0.120736	-40.6177	0	0	down-regulated
C5_00430W	MET14	3443.42	-4.8953	0.103763	-47.1775	0	0	down-regulated
C1_09670C	C1_09670C	712.664	-4.89364	0.498298	-9.82071	9.17e-23	1.93e-22	down-regulated
C1_13140C	TYE7	40224.5	-4.88537	0.145638	-33.5446	1.08e-246	1.48e-245	down-regulated
CR_07720C	CDC45	829.636	-4.87092	0.155354	-31.3537	8.66e-216	1.04e-214	down-regulated
C2_06100W	PMT4	5399.73	-4.851	0.082625	-58.7111	0	0	down-regulated
C4_06760W	GUT2	6136	-4.85029	0.098475	-49.2539	0	0	down-regulated
CR_04810W	RPS3	62118.2	-4.84024	0.095634	-50.6122	0	0	down-regulated
C4_01360W	PGA53	5087.39	-4.82362	0.114372	-42.1749	0	0	down-regulated
C1_13860C	GND1	55474.9	-4.82188	0.068258	-70.6417	0	0	down-regulated
C2_02030W	ARO3	10476.6	-4.81663	0.095372	-50.5035	0	0	down-regulated
CR_05390W	PST3	11135.3	-4.80861	0.095031	-50.6002	0	0	down-regulated
C1_13170C	MSH6	2102.65	-4.78898	0.154894	-30.9177	6.91e-210	8.02e-209	down-regulated
C5_02890W	YNK1	22913.6	-4.7826	0.069706	-68.6111	0	0	down-regulated
C7_00990W	RPP0	115209	-4.77782	0.084123	-56.7953	0	0	down-regulated
C2_05890C	IDP1	5169.55	-4.76567	0.102559	-46.4676	0	0	down-regulated
C1_01030W	HMT1	4888.81	-4.76432	0.133712	-35.6313	4.6e-278	7.11e-277	down-regulated
C1_11790W	C1_11790W	532.772	-4.76216	0.202881	-23.4727	7.76e-122	5.11e-121	down-regulated
C3_04830C	FAS2	27569.3	-4.75894	0.1168	-40.7443	0	0	down-regulated
C2_05610C	RPS8A	94851.3	-4.75594	0.095225	-49.9441	0	0	down-regulated
CR_00640W	ACC1	14800.6	-4.75589	0.077511	-61.3575	0	0	down-regulated
C7_01000C	C7_01000C	70210.2	-4.74635	0.082533	-57.5085	0	0	down-regulated
C7_01640W	LAT1	29518.9	-4.71729	0.073067	-64.5614	0	0	down-regulated
C2_10620W	RPS4A	100243	-4.71308	0.078781	-59.8251	0	0	down-regulated
C1_10390C	RPL42	53297.4	-4.70096	0.065717	-71.5336	0	0	down-regulated
C3_01490W	RPS7A	49404.4	-4.69456	0.077632	-60.4716	0	0	down-regulated
C3_02180C	C3_02180C	3529.5	-4.69442	0.093039	-50.4567	0	0	down-regulated
C1_12030W	SER33	9561.07	-4.68609	0.08205	-57.1126	0	0	down-regulated
C4_01270W	RPS6A	71675.6	-4.68315	0.061012	-76.7575	0	0	down-regulated
C3_06010W	CAM1	27800.7	-4.67402	0.109148	-42.823	0	0	down-regulated
C1_03020C	RPL13	88740.1	-4.67372	0.082374	-56.738	0	0	down-regulated
C3_05370C	YST1	67973.3	-4.66874	0.069478	-67.1974	0	0	down-regulated
CR_02790C	ALG5	365.323	-4.63533	0.211445	-21.9222	1.6e-106	9.31e-106	down-regulated
C2_06460W	RTA3	610.588	-4.63419	0.231015	-20.0602	1.65e-89	8.21e-89	down-regulated
C2_09430W	RPL3	183542	-4.62336	0.070259	-65.8042	0	0	down-regulated
C6_00650C	RPS13	47872.5	-4.60956	0.07728	-59.6476	0	0	down-regulated
C2_03270W	GPM1	89245.9	-4.59474	0.08056	-57.0348	0	0	down-regulated
C1_12550C	CDC54	914.949	-4.57404	0.202822	-22.552	1.28e-112	7.81e-112	down-regulated
C5_02790C	GAP1	2341.24	-4.56915	0.111007	-41.1611	0	0	down-regulated
C1_11450C	SAM2	7953.94	-4.5657	0.107498	-42.4723	0	0	down-regulated
C2_06250C	CDC46	1321.65	-4.55812	0.141963	-32.1078	3.43e-226	4.3e-225	down-regulated
C2_03230C	FEN12	3330.37	-4.55747	0.132523	-34.3899	3.57e-259	5.13e-258	down-regulated
C4_01750C	FBA1	102515	-4.55538	0.077866	-58.5028	0	0	down-regulated
C2_02690W	SER2	2923.36	-4.55208	0.108463	-41.9692	0	0	down-regulated
C1_08410C	SAM4	10624.3	-4.54529	0.099471	-45.6949	0	0	down-regulated
C2_07010W	C2_07010W	6143.47	-4.5377	0.09476	-47.8863	0	0	down-regulated
C5_03070W	RPS5	60266.2	-4.53058	0.06658	-68.0466	0	0	down-regulated
CR_01590C	TRP2	4762.11	-4.51261	0.103052	-43.7897	0	0	down-regulated
C3_04670C	RPS15	78927.9	-4.50532	0.088468	-50.9262	0	0	down-regulated
CR_02110W	MCM6	1950.21	-4.50336	0.164587	-27.3616	7.85e-165	6.91e-164	down-regulated
C1_06450C	RPS14B	60104.4	-4.49864	0.084651	-53.1431	0	0	down-regulated
C1_13830C	PDX1	10077.9	-4.49582	0.079187	-56.7747	0	0	down-regulated
C1_03030W	RPS16A	66301.6	-4.49162	0.07798	-57.5993	0	0	down-regulated
C1_00180W	RPL16A	89538.8	-4.4839	0.070769	-63.3593	0	0	down-regulated
CR_09900C	DPB2	559.764	-4.46602	0.257503	-17.3436	2.2e-67	8.89e-67	down-regulated
CR_08340W	CYS3	16408.1	-4.45022	0.149754	-29.7169	4.65e-194	4.93e-193	down-regulated
CR_06800C	HHF22	18031.5	-4.44293	0.081503	-54.5125	0	0	down-regulated
C7_03250C	PDI1	11709.8	-4.44257	0.103274	-43.0175	0	0	down-regulated
C1_06250W	C1_06250W	359.232	-4.439	0.254338	-17.4531	3.26e-68	1.33e-67	down-regulated
C4_06570C	PDC11	180849	-4.41618	0.083132	-53.1226	0	0	down-regulated
C3_06850W	FCR1	2334.86	-4.41453	0.150952	-29.2447	5.24e-188	5.35e-187	down-regulated
C2_01260W	C2_01260W	746.807	-4.40503	0.198039	-22.2432	1.31e-109	7.81e-109	down-regulated
C1_03090W	RPS1	95476.6	-4.40262	0.072052	-61.1036	0	0	down-regulated
C7_00500W	C7_00500W	1135.45	-4.38554	0.227854	-19.2471	1.49e-82	7.05e-82	down-regulated
C1_12390C	RPL27A	61160	-4.37197	0.059377	-73.6311	0	0	down-regulated
C2_00380C	RFA1	5277.73	-4.35493	0.078098	-55.7625	0	0	down-regulated
C2_00210W	RPL38	28300.8	-4.35119	0.083366	-52.194	0	0	down-regulated
C5_00510W	C5_00510W	89.9514	-4.3481	1.12326	-3.87097	0.000108402	0.000142853	down-regulated
CR_00860C	TMA19	44614.4	-4.34801	0.087679	-49.5903	0	0	down-regulated
C5_02470W	INT1	2621.4	-4.34729	0.143938	-30.2025	2.19e-200	2.43e-199	down-regulated
C2_06400C	C2_06400C	3619.26	-4.33724	0.106903	-40.5719	0	0	down-regulated
CR_07060C	CRZ2	88.4313	-4.3196	0.507304	-8.5148	1.67e-17	3.16e-17	down-regulated
C7_02890C	PMT1	7446.59	-4.30933	0.083334	-51.7114	0	0	down-regulated
CR_00200W	PCK1	11517.2	-4.3028	0.098119	-43.8528	0	0	down-regulated
CR_06340C	PGI1	33131	-4.30186	0.091672	-46.9265	0	0	down-regulated
C3_05200W	RPS19A	42825.4	-4.29722	0.070772	-60.7195	0	0	down-regulated
C2_05410W	C2_05410W	35519.8	-4.28892	0.06522	-65.7604	0	0	down-regulated
C6_01970C	RPL25	48161.9	-4.28794	0.094471	-45.3891	0	0	down-regulated
C4_00450C	PGA10	58.2041	-4.27781	0.641445	-6.66903	2.57e-11	4.22e-11	down-regulated
C2_06890C	C2_06890C	697.259	-4.27676	0.172646	-24.7718	1.8e-135	1.32e-134	down-regulated
C1_03600W	C1_03600W	2267.28	-4.27102	0.157745	-27.0754	1.92e-161	1.66e-160	down-regulated
C3_00090W	RPS24	60590	-4.25924	0.089024	-47.8439	0	0	down-regulated
C5_04110W	SCW11	4446.1	-4.25471	0.280112	-15.1893	4.16e-52	1.39e-51	down-regulated
C4_01520C	RPL20B	46416.9	-4.24332	0.062784	-67.5859	0	0	down-regulated
CR_07010W	MIS11	15142.8	-4.23779	0.069038	-61.3837	0	0	down-regulated
CR_01690C	CDC60	15709.4	-4.22449	0.101572	-41.591	0	0	down-regulated
C2_06390C	IMH3	27317	-4.22088	0.116961	-36.088	3.5e-285	5.64e-284	down-regulated
C3_02280C	GFA1	6895.92	-4.21425	0.112492	-37.4627	3.73e-307	6.79e-306	down-regulated
C1_13400C	AGC1	1464.16	-4.21127	0.115233	-36.5456	2.09e-292	3.54e-291	down-regulated
C1_03390W	EHT1	3909.42	-4.2014	0.093234	-45.063	0	0	down-regulated
CR_05790C	ACO2	5653.81	-4.19972	0.078014	-53.8328	0	0	down-regulated
C1_13050W	RPL14	46887.7	-4.19635	0.067813	-61.881	0	0	down-regulated
C1_07230W	PHO15	3883.64	-4.19114	0.149916	-27.9565	5.49e-172	5.06e-171	down-regulated
C7_00490C	C7_00490C	1273.45	-4.18364	0.184131	-22.721	2.78e-114	1.71e-113	down-regulated
C1_06890C	C1_06890C	37903.4	-4.18267	0.070872	-59.0172	0	0	down-regulated
C6_01960W	C6_01960W	500.208	-4.1753	0.203445	-20.523	1.34e-93	7.01e-93	down-regulated
C2_05190W	CDC21	1339.95	-4.1749	0.142314	-29.3359	3.61e-189	3.72e-188	down-regulated
C1_11030W	RPL82	13753.4	-4.15353	0.091801	-45.2452	0	0	down-regulated
C7_03300C	LIP8	377.85	-4.15059	0.317298	-13.081	4.23e-39	1.17e-38	down-regulated
C7_00620W	GUS1	11885	-4.14217	0.071865	-57.6381	0	0	down-regulated
C4_04780W	PMT6	4305.19	-4.1212	0.086487	-47.6512	0	0	down-regulated
C3_04500C	RPL19A	98678.8	-4.11592	0.082937	-49.6269	0	0	down-regulated
CR_03030C	RPL28	82262.4	-4.10644	0.080842	-50.7961	0	0	down-regulated
C2_07290W	C2_07290W	6673.41	-4.10446	0.076313	-53.7842	0	0	down-regulated
C7_03200C	C7_03200C	2440.12	-4.10305	0.146139	-28.0763	1.91e-173	1.77e-172	down-regulated
C2_09470C	PMS1	262.966	-4.0997	0.351031	-11.679	1.63e-31	4.03e-31	down-regulated
C4_05380C	C4_05380C	206.662	-4.09313	0.327858	-12.4845	9.07e-36	2.4e-35	down-regulated
C4_05790W	C4_05790W	998.855	-4.07736	0.13515	-30.1692	6e-200	6.59e-199	down-regulated
CR_10110W	CHT3	3008.93	-4.07495	0.140787	-28.9441	3.33e-184	3.28e-183	down-regulated
C3_07820W	C3_07820W	1233.7	-4.06979	0.133717	-30.4358	1.85e-203	2.07e-202	down-regulated
CR_05800C	CR_05800C	971.497	-4.06721	0.163465	-24.8812	1.19e-136	8.74e-136	down-regulated
C4_01920W	DPM3	1068.08	-4.05658	0.127141	-31.9062	2.19e-223	2.72e-222	down-regulated
C2_03960W	RPL39	29308.6	-4.05638	0.073199	-55.4157	0	0	down-regulated
C1_11990W	CWP419	2161.25	-4.05402	0.134611	-30.1165	2.95e-199	3.21e-198	down-regulated
C3_03360W	FCY2	935.346	-4.0537	0.179647	-22.5648	9.6e-113	5.85e-112	down-regulated
C2_07120W	RFA2	2702.69	-4.03847	0.135906	-29.7152	4.89e-194	5.17e-193	down-regulated
C6_01630W	TIF3	6858.11	-4.03678	0.091349	-44.1908	0	0	down-regulated
C4_01530C	ERG251	6994.33	-4.03399	0.111899	-36.0504	1.36e-284	2.17e-283	down-regulated
C2_09780C	C2_09780C	4089.18	-4.02592	0.110561	-36.4136	2.59e-290	4.31e-289	down-regulated
C4_04150C	PDB1	30780.6	-4.02476	0.076056	-52.9185	0	0	down-regulated
CR_10700W	RFC4	2469.71	-4.01451	0.124247	-32.3107	4.96e-229	6.24e-228	down-regulated
C3_02310W	MEP1	305.374	-4.01135	0.246582	-16.2678	1.67e-59	6.08e-59	down-regulated
C1_04180W	C1_04180W	19800.2	-3.9985	0.107884	-37.0631	1.11e-300	1.94e-299	down-regulated
C4_04480C	EFB1	73310.4	-3.99636	0.094927	-42.0994	0	0	down-regulated
C1_14280C	NPL3	14260.6	-3.99369	0.078345	-50.9757	0	0	down-regulated
C5_04270C	SAH1	22636.2	-3.98931	0.076377	-52.232	0	0	down-regulated
CR_03090C	MLC1	3855.79	-3.9868	0.143866	-27.712	5.01e-169	4.52e-168	down-regulated
C1_03110W	RPL6	66143.2	-3.98258	0.073919	-53.878	0	0	down-regulated
C2_10580W	UBC15	720.924	-3.96988	0.195281	-20.329	7.12e-92	3.65e-91	down-regulated
C5_04340W	C5_04340W	1392.11	-3.9677	0.120098	-33.0373	2.37e-239	3.11e-238	down-regulated
C4_02370C	PGA59	139625	-3.95761	0.090205	-43.8737	0	0	down-regulated
C4_02440C	PGA38	4838.39	-3.95644	0.159894	-24.7442	3.58e-135	2.6e-134	down-regulated
C4_01050C	RPL40B	26138.8	-3.95256	0.06937	-56.9777	0	0	down-regulated
C1_10010C	SWE1	1603.4	-3.94671	0.118176	-33.3969	1.52e-244	2.07e-243	down-regulated
C2_09400C	ERG24	2890.44	-3.94312	0.099296	-39.7107	0	0	down-regulated
C1_11360W	RPL37B	49405.6	-3.94206	0.067834	-58.1134	0	0	down-regulated
C1_13070C	FAD3	1692.81	-3.92583	0.168221	-23.3373	1.86e-120	1.2e-119	down-regulated
C1_09150W	AOX2	849.7	-3.90921	0.535845	-7.2954	2.98e-13	5.1e-13	down-regulated
C2_04600C	RPL17B	50578.9	-3.90014	0.073941	-52.7466	0	0	down-regulated
C1_06470W	C1_06470W	22004.7	-3.89205	0.071097	-54.7427	0	0	down-regulated
C4_06710W	C4_06710W	1003.48	-3.88602	0.125656	-30.9259	5.35e-210	6.23e-209	down-regulated
C2_05290C	C2_05290C	1803.01	-3.8806	0.146318	-26.5216	5.46e-155	4.51e-154	down-regulated
C2_01430W	APT1	3648.49	-3.87624	0.105039	-36.903	4.14e-298	7.19e-297	down-regulated
CR_03830C	MCM2	1174.8	-3.86663	0.160096	-24.152	7.12e-129	4.93e-128	down-regulated
C1_02480W	PMM1	2549.8	-3.86114	0.137662	-28.048	4.22e-173	3.91e-172	down-regulated
C3_07280C	C3_07280C	1219.3	-3.85683	0.220845	-17.464	2.69e-68	1.1e-67	down-regulated
CR_06760C	LSC2	20220.9	-3.83469	0.068083	-56.324	0	0	down-regulated
C5_03540C	RPS25B	50347.6	-3.82904	0.067207	-56.9741	0	0	down-regulated
C5_03380W	ARP1	474.007	-3.82638	0.184058	-20.789	5.45e-96	2.92e-95	down-regulated
C7_01600W	C7_01600W	2880.56	-3.82055	0.143168	-26.6858	6.89e-157	5.81e-156	down-regulated
C4_03250C	RHD2	1679.96	-3.8198	0.112969	-33.8127	1.28e-250	1.78e-249	down-regulated
CR_03060W	ARC1	9075.18	-3.81602	0.084019	-45.4186	0	0	down-regulated
C4_01800W	C4_01800W	51.5399	-3.81381	0.671739	-5.67753	1.37e-08	2.07e-08	down-regulated
C4_06720W	NOP1	17126.1	-3.80819	0.083698	-45.4992	0	0	down-regulated
C1_04170C	HTA2	31788.8	-3.80464	0.09943	-38.2647	0	0	down-regulated
C2_05710C	C2_05710C	47826.3	-3.80292	0.070836	-53.6862	0	0	down-regulated
C4_00650W	HIS5	3390.28	-3.802	0.107415	-35.3954	2.01e-274	3.07e-273	down-regulated
C1_10360C	C1_10360C	2510.56	-3.79414	0.122244	-31.0374	1.69e-211	2.01e-210	down-regulated
C4_02390W	PGA62	81126.4	-3.79411	0.074159	-51.1617	0	0	down-regulated
C3_06120C	GDA1	2660.29	-3.79263	0.136641	-27.7562	1.47e-169	1.33e-168	down-regulated
C2_10590W	GAL4	4973.18	-3.786	0.08793	-43.0571	0	0	down-regulated
CR_01760C	FRS1	12065.8	-3.78164	0.076004	-49.7558	0	0	down-regulated
C1_11860W	C1_11860W	6512.86	-3.77849	0.074706	-50.5779	0	0	down-regulated
C3_06330W	TSA1B	31431.8	-3.77492	0.098187	-38.4464	0	0	down-regulated
C6_01460C	C6_01460C	1381.93	-3.76426	0.162679	-23.1392	1.87e-118	1.19e-117	down-regulated
CR_00130C	CR_00130C	1930.24	-3.76051	0.115799	-32.4746	2.44e-231	3.1e-230	down-regulated
C2_03820C	RPS9B	56509.6	-3.75161	0.070529	-53.1922	0	0	down-regulated
C3_06180C	TSA1	30843.9	-3.74914	0.09936	-37.7331	0	0	down-regulated
CR_03280W	IFR2	6396.92	-3.74848	0.104504	-35.8693	9.21e-282	1.46e-280	down-regulated
C2_02880C	EBP7	715.53	-3.74372	0.143513	-26.0862	5.22e-150	4.17e-149	down-regulated
CR_04650W	CR_04650W	1077.47	-3.7431	0.156353	-23.9401	1.17e-126	8e-126	down-regulated
C1_14230C	IRR1	1268.77	-3.7383	0.120867	-30.9291	4.86e-210	5.66e-209	down-regulated
C1_01640W	RPS42	9045.34	-3.7366	0.082558	-45.2604	0	0	down-regulated
C7_00380W	C7_00380W	2059.26	-3.73356	0.105724	-35.3143	3.55e-273	5.37e-272	down-regulated
C2_03870W	GNA1	1022.15	-3.73182	0.137372	-27.1657	1.65e-162	1.44e-161	down-regulated
C1_02460W	RPL10	88676.2	-3.73051	0.073889	-50.488	0	0	down-regulated
C5_02270W	THR4	7114.62	-3.72817	0.091082	-40.9318	0	0	down-regulated
C2_07730W	YVC1	2532.89	-3.72348	0.128908	-28.8847	1.86e-183	1.82e-182	down-regulated
C2_03070C	SMP3	453.235	-3.72221	0.279317	-13.3261	1.63e-40	4.63e-40	down-regulated
C7_04170W	C7_04170W	168.224	-3.71665	0.327625	-11.3442	7.92e-30	1.9e-29	down-regulated
C4_01250W	NAT4	420.178	-3.71614	0.229452	-16.1957	5.41e-59	1.95e-58	down-regulated
CR_09320C	PHO88	5661.47	-3.71551	0.103671	-35.8394	2.69e-281	4.23e-280	down-regulated
C3_06570C	OPI3	1081.56	-3.71319	0.206288	-18	1.95e-72	8.34e-72	down-regulated
C1_11470C	DPP1	326.722	-3.70728	0.310776	-11.9291	8.35e-33	2.1e-32	down-regulated
C5_02660C	C5_02660C	4316.38	-3.70711	0.10326	-35.9007	2.98e-282	4.73e-281	down-regulated
C3_06250W	ERV25	4588.9	-3.70456	0.145696	-25.4267	1.28e-142	9.8e-142	down-regulated
C1_06580W	RPS23A	63903.8	-3.7024	0.058305	-63.5008	0	0	down-regulated
C1_11550W	GAR1	8640.68	-3.69152	0.092459	-39.9261	0	0	down-regulated
C3_06590W	LYS9	5510.91	-3.66473	0.092773	-39.5021	0	0	down-regulated
C4_03690C	C4_03690C	320.485	-3.66102	0.22244	-16.4584	7.3e-61	2.7e-60	down-regulated
C4_04490C	C4_04490C	12421.6	-3.65528	0.10331	-35.3815	3.28e-274	4.99e-273	down-regulated
C3_01450C	MET18	357.508	-3.65241	0.332562	-10.9827	4.63e-28	1.08e-27	down-regulated
C6_02560W	C6_02560W	5170.07	-3.65183	0.113594	-32.1482	9.34e-227	1.17e-225	down-regulated
C4_07110C	PDA1	60720.9	-3.64271	0.080685	-45.1472	0	0	down-regulated
C1_04300C	SSA2	79985.3	-3.63542	0.10707	-33.9537	1.08e-252	1.51e-251	down-regulated
C1_00160C	C1_00160C	18129.4	-3.63476	0.108892	-33.3795	2.72e-244	3.69e-243	down-regulated
C2_01420C	C2_01420C	384.684	-3.63266	0.205623	-17.6666	7.58e-70	3.16e-69	down-regulated
C4_00250W	C4_00250W	3473.76	-3.62816	0.102519	-35.3901	2.42e-274	3.69e-273	down-regulated
CR_03720W	TAL1	28388.5	-3.60606	0.103133	-34.965	7.65e-268	1.13e-266	down-regulated
C2_07490W	HEM15	4161.4	-3.60055	0.086139	-41.7995	0	0	down-regulated
C2_09180W	C2_09180W	326.162	-3.59746	0.315633	-11.3976	4.3e-30	1.04e-29	down-regulated
C4_00240C	PRO3	4582.81	-3.59473	0.091382	-39.3372	0	0	down-regulated
CR_03400W	CR_03400W	1531.07	-3.59205	0.145369	-24.7099	8.37e-135	6.05e-134	down-regulated
C4_00200C	MET15	9725.41	-3.58414	0.256633	-13.966	2.51e-44	7.61e-44	down-regulated
C4_04910C	SPC34	426.154	-3.5825	0.233049	-15.3723	2.51e-53	8.52e-53	down-regulated
C3_05590C	BAT22	5391.35	-3.57797	0.084062	-42.5633	0	0	down-regulated
C1_14130W	FTR1	1403.67	-3.57039	0.187582	-19.0337	8.97e-81	4.16e-80	down-regulated
C5_04000W	RFC3	1032.5	-3.55904	0.134579	-26.4456	4.09e-154	3.36e-153	down-regulated
C7_00400W	LEU2	2211.32	-3.55054	0.135166	-26.2681	4.45e-152	3.6e-151	down-regulated
C6_03550C	C6_03550C	1413.08	-3.54862	0.118915	-29.8416	1.13e-195	1.2e-194	down-regulated
C3_05530W	OST1	2380.14	-3.54823	0.108008	-32.8517	1.08e-236	1.4e-235	down-regulated
C6_04610C	NAG3	1591.79	-3.54103	0.120925	-29.2828	1.72e-188	1.76e-187	down-regulated
C6_01610W	ANB1	55855.8	-3.53868	0.071206	-49.6965	0	0	down-regulated
C4_01690C	HRT2	2927.47	-3.53424	0.100571	-35.1418	1.55e-270	2.32e-269	down-regulated
C1_04280C	C1_04280C	247.275	-3.52955	0.231666	-15.2355	2.06e-52	6.9e-52	down-regulated
C5_01460W	YBL053	798.155	-3.52563	0.184277	-19.1322	1.36e-81	6.38e-81	down-regulated
C5_05100C	DUN1	780.992	-3.49602	0.213002	-16.4131	1.54e-60	5.69e-60	down-regulated
C2_06020W	CNT	3130.89	-3.49457	0.095356	-36.6474	5.03e-294	8.57e-293	down-regulated
CR_04740C	ADE6	6712.83	-3.49442	0.104919	-33.3057	3.19e-243	4.31e-242	down-regulated
C6_01900C	DOG1	1693.95	-3.49224	0.112385	-31.074	5.41e-212	6.43e-211	down-regulated
C4_05430C	GAP5	2001.25	-3.47995	0.187912	-18.519	1.45e-76	6.44e-76	down-regulated
C1_11040W	RPL29	23325.4	-3.47328	0.077194	-44.9939	0	0	down-regulated
C3_07440W	TPI1	48067.7	-3.46398	0.073279	-47.2709	0	0	down-regulated
C3_04810C	C3_04810C	53840.4	-3.46125	0.088315	-39.1923	0	0	down-regulated
C1_11400C	GIN4	1924.71	-3.46059	0.169573	-20.4077	1.43e-92	7.4e-92	down-regulated
C3_06890W	PMT2	7316.92	-3.45971	0.076816	-45.0393	0	0	down-regulated
C2_07350W	MCM3	1554.78	-3.45933	0.14608	-23.681	5.66e-124	3.81e-123	down-regulated
C1_08520C	C1_08520C	1329.95	-3.45878	0.116453	-29.7011	7.43e-194	7.84e-193	down-regulated
C3_04060C	HEM13	8970.46	-3.45692	0.09458	-36.5501	1.77e-292	3.01e-291	down-regulated
C4_02870C	ZUO1	14199.9	-3.44808	0.094899	-36.3344	4.64e-289	7.61e-288	down-regulated
C2_07650C	C2_07650C	1958.52	-3.44615	0.114217	-30.1718	5.55e-200	6.1e-199	down-regulated
CR_06770C	CR_06770C	1913.94	-3.43766	0.105821	-32.4855	1.71e-231	2.18e-230	down-regulated
C1_00950C	CDC5	2968.44	-3.42934	0.123797	-27.7013	6.73e-169	6.07e-168	down-regulated
C1_00840C	NRM1	781.889	-3.42692	0.232742	-14.7241	4.51e-49	1.45e-48	down-regulated
C4_01760W	C4_01760W	1110.84	-3.41373	0.196563	-17.3671	1.47e-67	5.93e-67	down-regulated
C7_01800C	PFK2	35100	-3.40944	0.130942	-26.0378	1.85e-149	1.47e-148	down-regulated
C1_08790W	TPO3	1521.6	-3.40877	0.165157	-20.6396	1.21e-94	6.4e-94	down-regulated
CR_07860C	ASF1	727.733	-3.40215	0.193892	-17.5467	6.31e-69	2.6e-68	down-regulated
C1_12200W	MCD4	546.581	-3.40159	0.197586	-17.2157	2.02e-66	8.06e-66	down-regulated
CR_10250C	FDH3	23793	-3.39235	0.109516	-30.976	1.14e-210	1.33e-209	down-regulated
C3_07420W	C3_07420W	6331.82	-3.38234	0.077845	-43.4497	0	0	down-regulated
C2_00340C	ARO8	10883.1	-3.38148	0.102427	-33.0136	5.18e-239	6.78e-238	down-regulated
C6_01180C	EBP1	195.475	-3.37915	0.266809	-12.6651	9.23e-37	2.47e-36	down-regulated
C4_02480C	TIM13	634.324	-3.37875	0.144053	-23.455	1.18e-121	7.72e-121	down-regulated
C1_13940W	SIM1	12092.4	-3.37791	0.39616	-8.52663	1.51e-17	2.86e-17	down-regulated
C4_04590W	SCS7	4155.64	-3.37695	0.13757	-24.5471	4.65e-133	3.32e-132	down-regulated
C1_03620C	C1_03620C	5103.79	-3.36701	0.09126	-36.8945	5.65e-298	9.78e-297	down-regulated
C6_01880W	C6_01880W	674.543	-3.36472	0.178517	-18.8482	3.04e-79	1.38e-78	down-regulated
C4_01370W	ILV6	6438.04	-3.36313	0.089013	-37.7825	0	0	down-regulated
C1_04240C	HHF1	19078.9	-3.34699	0.075503	-44.3292	0	0	down-regulated
C1_05530C	SSH1	2271.74	-3.3445	0.099578	-33.5866	2.63e-247	3.61e-246	down-regulated
C7_00680W	C7_00680W	134.53	-3.33357	0.328733	-10.1407	3.65e-24	7.92e-24	down-regulated
C2_07190C	C2_07190C	3912.74	-3.32986	0.081799	-40.7078	0	0	down-regulated
C1_06900C	MMD1	9387	-3.32697	0.083629	-39.7822	0	0	down-regulated
C2_02590W	ZRT2	1982.84	-3.32418	0.138061	-24.0775	4.3e-128	2.95e-127	down-regulated
C1_00710C	TUB2	9440.93	-3.32345	0.103679	-32.0552	1.86e-225	2.32e-224	down-regulated
C5_02780W	C5_02780W	841.513	-3.31609	0.126744	-26.1636	6.91e-151	5.56e-150	down-regulated
C6_00370C	NOP5	15656.4	-3.31512	0.115676	-28.6587	1.25e-180	1.21e-179	down-regulated
C2_07140W	C2_07140W	2312.42	-3.31301	0.091364	-36.2617	6.51e-288	1.06e-286	down-regulated
C2_01670C	STT3	4840.16	-3.30707	0.081479	-40.5879	0	0	down-regulated
C2_02380W	POB3	4770.42	-3.30333	0.103155	-32.0228	5.25e-225	6.54e-224	down-regulated
C2_02370C	HOM2	9976.58	-3.3012	0.08819	-37.4327	1.15e-306	2.09e-305	down-regulated
C2_07910C	C2_07910C	686.868	-3.30102	0.194952	-16.9325	2.59e-64	1e-63	down-regulated
C1_02590C	SNZ1	8121.97	-3.29867	0.098477	-33.4968	5.36e-246	7.32e-245	down-regulated
C1_09490C	GUA1	20518.3	-3.29383	0.083932	-39.2438	0	0	down-regulated
C5_05400W	APM1	3338.14	-3.28831	0.100968	-32.5678	1.17e-232	1.51e-231	down-regulated
C3_05280C	C3_05280C	2859.72	-3.28737	0.122645	-26.8039	2.91e-158	2.48e-157	down-regulated
C6_02880W	C6_02880W	2205.77	-3.27369	0.186796	-17.5255	9.15e-69	3.76e-68	down-regulated
C2_06950C	C2_06950C	950.258	-3.27298	0.129493	-25.2754	5.95e-141	4.52e-140	down-regulated
CR_07180W	EMP46	2185.99	-3.26594	0.323678	-10.0901	6.11e-24	1.32e-23	down-regulated
C3_07410C	KRS1	18502	-3.25544	0.070096	-46.4427	0	0	down-regulated
C5_04490C	CAR1	3792.39	-3.25337	0.102957	-31.5994	3.76e-219	4.58e-218	down-regulated
C3_03800W	PTR22	9107.87	-3.2477	0.087606	-37.0716	8.07e-301	1.42e-299	down-regulated
CR_00390W	MMS22	624.712	-3.24424	0.162257	-19.9945	6.15e-89	3.05e-88	down-regulated
CR_06700C	SOL3	3670.19	-3.23342	0.123261	-26.2322	1.14e-151	9.21e-151	down-regulated
C2_05300C	C2_05300C	3042.38	-3.23032	0.121092	-26.6766	8.79e-157	7.38e-156	down-regulated
C6_00460C	FET3	445.267	-3.2265	0.188872	-17.083	1.99e-65	7.82e-65	down-regulated
CR_09950C	SIK1	17320.3	-3.22261	0.093321	-34.5324	2.62e-261	3.81e-260	down-regulated
C6_00400C	C6_00400C	608.186	-3.21951	0.212114	-15.1782	4.93e-52	1.65e-51	down-regulated
CR_07390C	MRPL8	2802.84	-3.21806	0.128802	-24.9845	9.01e-138	6.68e-137	down-regulated
C5_05020C	C5_05020C	2515.91	-3.21543	0.121583	-26.4465	4e-154	3.29e-153	down-regulated
C4_00140C	HIS4	10099.6	-3.21047	0.086128	-37.2755	4.1e-304	7.33e-303	down-regulated
CR_09330C	CR_09330C	5097.51	-3.21005	0.077911	-41.2014	0	0	down-regulated
CR_10040W	CR_10040W	1021.48	-3.20744	0.159836	-20.0671	1.43e-89	7.15e-89	down-regulated
C5_00030W	C5_00030W	3146.77	-3.20146	0.117413	-27.2666	1.06e-163	9.27e-163	down-regulated
C5_03440W	C5_03440W	1018.65	-3.19783	0.234398	-13.6428	2.23e-42	6.53e-42	down-regulated
CR_09120C	TUB1	9724.17	-3.19555	0.129383	-24.6983	1.11e-134	8.03e-134	down-regulated
C3_03420C	NDE1	28994.6	-3.19534	0.067535	-47.3139	0	0	down-regulated
CR_07000C	POL2	1349.92	-3.19328	0.15024	-21.2545	2.99e-100	1.67e-99	down-regulated
C2_09290W	C2_09290W	510.38	-3.19193	0.215248	-14.8291	9.5e-50	3.08e-49	down-regulated
C5_01110W	C5_01110W	1508.46	-3.18741	0.157633	-20.2204	6.47e-91	3.29e-90	down-regulated
C5_02170C	GCD11	15786.5	-3.18293	0.067625	-47.0672	0	0	down-regulated
C3_01440C	C3_01440C	45.2516	-3.17337	0.757095	-4.19151	2.77e-05	3.74e-05	down-regulated
C1_10030W	DBP3	2421.82	-3.16845	0.11518	-27.5087	1.38e-166	1.23e-165	down-regulated
C3_07880C	C3_07880C	536.941	-3.16676	0.168826	-18.7576	1.68e-78	7.57e-78	down-regulated
C4_00220C	SUB2	15260.8	-3.16305	0.08149	-38.8154	0	0	down-regulated
CR_08840C	NIT2	701.338	-3.15707	0.176108	-17.9269	7.27e-72	3.1e-71	down-regulated
C2_09040W	C2_09040W	2017.02	-3.15377	0.13193	-23.905	2.72e-126	1.86e-125	down-regulated
C3_04740C	C3_04740C	481.027	-3.15217	0.292688	-10.7697	4.78e-27	1.1e-26	down-regulated
CR_07460C	CR_07460C	1786.83	-3.14494	0.105102	-29.9228	9.93e-197	1.06e-195	down-regulated
C1_13660W	RAD54	798.756	-3.1445	0.152518	-20.6172	1.92e-94	1.02e-93	down-regulated
CR_05380C	YCP4	5454.85	-3.14403	0.10322	-30.4594	9.01e-204	1.01e-202	down-regulated
C4_02080W	C4_02080W	374.712	-3.13797	0.203821	-15.3957	1.75e-53	5.94e-53	down-regulated
C7_01450C	PRT1	10697.9	-3.13052	0.074723	-41.895	0	0	down-regulated
C7_04330C	SYS1	1277.81	-3.12089	0.140108	-22.2748	6.49e-110	3.87e-109	down-regulated
C1_04830W	SEC21	6591.65	-3.11813	0.09093	-34.2916	1.05e-257	1.49e-256	down-regulated
C3_06750W	C3_06750W	2058.18	-3.11563	0.103497	-30.1035	4.36e-199	4.74e-198	down-regulated
C6_01780C	C6_01780C	1692.96	-3.11561	0.101624	-30.6582	2.05e-206	2.34e-205	down-regulated
C3_03910W	HTA1	15930.5	-3.10716	0.085167	-36.4833	2.04e-291	3.43e-290	down-regulated
C1_10800C	ALP1	2573.45	-3.10547	0.165561	-18.7572	1.69e-78	7.62e-78	down-regulated
C1_08670W	SWI6	1231.91	-3.10085	0.116741	-26.5618	1.87e-155	1.55e-154	down-regulated
C2_05000C	MRPL10	2900.64	-3.09777	0.090452	-34.2476	4.73e-257	6.73e-256	down-regulated
C4_02100C	GPI14	440.579	-3.09231	0.203707	-15.1802	4.79e-52	1.6e-51	down-regulated
C4_03350C	AIF1	795.826	-3.08752	0.151665	-20.3575	3.98e-92	2.05e-91	down-regulated
C5_03530C	C5_03530C	420.247	-3.08465	0.181766	-16.9704	1.36e-64	5.29e-64	down-regulated
C3_00830C	C3_00830C	1764.53	-3.08353	0.126474	-24.3807	2.74e-131	1.93e-130	down-regulated
CR_05680C	CR_05680C	557.212	-3.08296	0.226275	-13.6248	2.85e-42	8.34e-42	down-regulated
C2_05310C	C2_05310C	322.757	-3.08217	0.202305	-15.2353	2.06e-52	6.92e-52	down-regulated
CR_05670C	HMO1	10858.7	-3.08015	0.103063	-29.8861	2.99e-196	3.19e-195	down-regulated
C2_09900C	TIM23	3480.64	-3.0792	0.1152	-26.7293	2.15e-157	1.82e-156	down-regulated
C5_02850W	C5_02850W	7146.69	-3.06821	0.071583	-42.862	0	0	down-regulated
C1_08360C	OLE1	47756	-3.0682	0.119399	-25.697	1.26e-145	9.83e-145	down-regulated
C1_14260C	TIF35	8374.43	-3.06669	0.0764	-40.14	0	0	down-regulated
CR_06630W	CR_06630W	125.956	-3.06426	0.372282	-8.23103	1.86e-16	3.44e-16	down-regulated
C6_01210W	C6_01210W	2075.67	-3.06324	0.099574	-30.7635	8.06e-208	9.29e-207	down-regulated
CR_02330C	KAR4	302.189	-3.05811	0.241437	-12.6663	9.09e-37	2.44e-36	down-regulated
C5_00280C	C5_00280C	2645.65	-3.05305	0.089276	-34.198	2.59e-256	3.68e-255	down-regulated
C7_03670W	DED81	15946.2	-3.0519	0.062973	-48.4632	0	0	down-regulated
C4_03190W	C4_03190W	1734.66	-3.04419	0.130136	-23.3924	5.11e-121	3.32e-120	down-regulated
C5_02410C	C5_02410C	478.185	-3.04317	0.188173	-16.1722	7.93e-59	2.86e-58	down-regulated
C6_00160W	PGA48	1204.17	-3.04235	0.146732	-20.7341	1.71e-95	9.12e-95	down-regulated
C4_03200C	C4_03200C	960.362	-3.0401	0.1565	-19.4255	4.7e-84	2.24e-83	down-regulated
C7_03830C	C7_03830C	668.844	-3.03976	0.18496	-16.4347	1.08e-60	3.99e-60	down-regulated
CR_02530W	DBP2	8929.68	-3.03364	0.257193	-11.7952	4.13e-32	1.03e-31	down-regulated
C5_01230C	C5_01230C	4753.84	-3.03164	0.084811	-35.7458	7.69e-280	1.2e-278	down-regulated
C2_10860C	C2_10860C	8575.97	-3.03089	0.08827	-34.3366	2.23e-258	3.19e-257	down-regulated
C1_08380W	TEF2	353220	-3.02993	0.082524	-36.7157	4.1e-295	7.01e-294	down-regulated
C3_02390W	C3_02390W	141.46	-3.02392	0.398167	-7.59459	3.09e-14	5.43e-14	down-regulated
C2_01950C	AMN1	525.355	-3.02354	0.194325	-15.5592	1.38e-54	4.72e-54	down-regulated
C1_00500C	GLO1	6471.25	-3.02321	0.087841	-34.4166	1.42e-259	2.06e-258	down-regulated
CR_06150C	ADE13	10794.6	-3.02008	0.098904	-30.5354	8.84e-205	9.96e-204	down-regulated
C6_03390W	C6_03390W	2156.65	-3.01977	0.09931	-30.4075	4.37e-203	4.89e-202	down-regulated
C5_03500W	GAP6	2357.81	-3.01681	0.492744	-6.12248	9.21e-10	1.45e-09	down-regulated
C2_10570W	SGS1	1641.73	-3.01044	0.104941	-28.6871	5.53e-181	5.34e-180	down-regulated
C1_04880C	MRPL37	803.226	-3.0065	0.143282	-20.9831	9.35e-98	5.1e-97	down-regulated
C2_06970W	AAH1	437.298	-2.9985	0.216806	-13.8303	1.67e-43	5e-43	down-regulated
CR_09370W	ELF1	3928.01	-2.9929	0.148266	-20.186	1.3e-90	6.58e-90	down-regulated
C4_04700W	SSZ1	28810.2	-2.99221	0.0827	-36.1815	1.19e-286	1.93e-285	down-regulated
C1_11170W	WBP1	5939.62	-2.9894	0.087628	-34.1146	4.48e-255	6.31e-254	down-regulated
C5_05350W	C5_05350W	1568.56	-2.98712	0.157161	-19.0068	1.5e-80	6.91e-80	down-regulated
C3_05770C	SAM50	377.203	-2.9833	0.270951	-11.0105	3.4e-28	7.97e-28	down-regulated
C5_00630C	EXO1	1483.71	-2.98031	0.100885	-29.5416	8.42e-192	8.82e-191	down-regulated
C2_01120W	KAR2	37042.1	-2.97731	0.084784	-35.1166	3.77e-270	5.64e-269	down-regulated
C5_00070W	CDC11	3315.08	-2.97711	0.164381	-18.111	2.61e-73	1.12e-72	down-regulated
C3_01980C	TOM6	2704.2	-2.96867	0.128168	-23.1623	1.09e-118	6.98e-118	down-regulated
C7_02770W	CHS1	3440.37	-2.9685	0.140893	-21.0692	1.53e-98	8.37e-98	down-regulated
CR_07080W	CR_07080W	6269.69	-2.96797	0.101935	-29.1162	2.24e-186	2.25e-185	down-regulated
C2_08370C	TEF1	363346	-2.96424	0.081552	-36.3477	2.85e-289	4.71e-288	down-regulated
C3_01850W	C3_01850W	2057.11	-2.94374	0.1155	-25.4869	2.76e-143	2.12e-142	down-regulated
C1_09720W	URA1	6765.65	-2.94191	0.090152	-32.6328	1.4e-233	1.81e-232	down-regulated
C2_10310C	KIP2	617.132	-2.93775	0.156012	-18.8302	4.27e-79	1.94e-78	down-regulated
C2_01380W	PLB4.5	3272.52	-2.93271	0.116974	-25.0715	1.02e-138	7.61e-138	down-regulated
C2_06770W	C2_06770W	389.138	-2.93232	0.212874	-13.7749	3.61e-43	1.07e-42	down-regulated
C2_06540C	SPF1	4532.01	-2.92609	0.077364	-37.8223	0	0	down-regulated
C1_01050C	TSC13	3847.78	-2.92489	0.115739	-25.2716	6.56e-141	4.98e-140	down-regulated
C5_00590W	PET9	107224	-2.92364	0.078612	-37.1909	9.56e-303	1.7e-301	down-regulated
C3_03280C	HTA3	5087.14	-2.92252	0.088285	-33.1031	2.68e-240	3.56e-239	down-regulated
C3_01180C	C3_01180C	2692.91	-2.92011	0.12585	-23.2032	4.23e-119	2.71e-118	down-regulated
C4_07080C	C4_07080C	813.437	-2.91657	0.164679	-17.7107	3.47e-70	1.45e-69	down-regulated
C4_01700C	NHP6A	23114.7	-2.90544	0.080948	-35.8929	3.94e-282	6.24e-281	down-regulated
C1_01580W	C1_01580W	2228.69	-2.90323	0.093571	-31.0269	2.34e-211	2.76e-210	down-regulated
C1_03870C	C1_03870C	266.552	-2.89588	0.238432	-12.1455	6.06e-34	1.56e-33	down-regulated
C4_03380C	DAO2	813.433	-2.89174	0.130114	-22.2247	1.98e-109	1.18e-108	down-regulated
C3_06640W	C3_06640W	245.339	-2.8877	0.247337	-11.6752	1.71e-31	4.22e-31	down-regulated
C1_00210C	C1_00210C	7341.76	-2.88762	0.090476	-31.9158	1.61e-223	2e-222	down-regulated
C5_03900W	PGA56	69188.6	-2.88761	0.103962	-27.7757	8.53e-170	7.74e-169	down-regulated
C4_02280W	IDI1	4389.61	-2.88244	0.10312	-27.9522	6.2e-172	5.71e-171	down-regulated
C7_00970C	YOX1	533.771	-2.88	0.220591	-13.0558	5.89e-39	1.63e-38	down-regulated
C1_10040W	ERO1	3051.17	-2.87781	0.12737	-22.5942	4.94e-113	3.02e-112	down-regulated
C7_01950W	C7_01950W	1046.27	-2.86853	0.144832	-19.8059	2.65e-87	1.29e-86	down-regulated
C6_02500C	GCV1	3353.88	-2.86731	0.117074	-24.4915	1.82e-132	1.29e-131	down-regulated
C4_05850C	C4_05850C	1873.49	-2.8658	0.117418	-24.4068	1.45e-131	1.02e-130	down-regulated
C2_10550C	GCN1	10077.5	-2.86141	0.084383	-33.91	4.75e-252	6.64e-251	down-regulated
C7_00710W	RPS28B	26975.6	-2.85709	0.112571	-25.3805	4.14e-142	3.16e-141	down-regulated
C7_00370W	DCC1	389.081	-2.85427	0.197502	-14.4519	2.44e-47	7.68e-47	down-regulated
C1_02600W	SNO1	2191.66	-2.85386	0.124215	-22.9751	8.26e-117	5.17e-116	down-regulated
C1_11220C	TIM50	8241.64	-2.85234	0.081529	-34.9858	3.7e-268	5.5e-267	down-regulated
CR_07050C	URA2	10402.5	-2.85119	0.123387	-23.1077	3.87e-118	2.46e-117	down-regulated
C5_00820W	C5_00820W	2790.95	-2.84285	0.108712	-26.1502	9.79e-151	7.86e-150	down-regulated
CR_10530W	CR_10530W	783.288	-2.84016	0.170059	-16.701	1.29e-62	4.88e-62	down-regulated
C2_06860W	LTE1	908.563	-2.83539	0.398705	-7.11149	1.15e-12	1.94e-12	down-regulated
C2_09930W	C2_09930W	722.513	-2.83268	0.140338	-20.1847	1.33e-90	6.75e-90	down-regulated
C1_08980C	ZWF1	4447.53	-2.83092	0.1	-28.3091	2.67e-176	2.52e-175	down-regulated
CR_06160C	DAD3	350.719	-2.82757	0.194103	-14.5673	4.53e-48	1.44e-47	down-regulated
C6_00670W	CDC14	1810.49	-2.8256	0.138533	-20.3965	1.79e-92	9.26e-92	down-regulated
CR_00900W	TRM1	963.776	-2.82464	0.129827	-21.757	5.93e-105	3.43e-104	down-regulated
C4_04410C	LYS4	2717.68	-2.82425	0.145723	-19.3809	1.12e-83	5.33e-83	down-regulated
C1_11810W	CAS1	650.063	-2.81422	0.171295	-16.4291	1.18e-60	4.37e-60	down-regulated
CR_03020C	CR_03020C	1871.57	-2.81034	0.124375	-22.5956	4.78e-113	2.92e-112	down-regulated
C4_01900C	MDH1-1	26250.6	-2.80872	0.075958	-36.9771	2.68e-299	4.66e-298	down-regulated
C1_08320W	TKL1	33133.5	-2.80425	0.086632	-32.3697	7.33e-230	9.31e-229	down-regulated
C1_04870W	SAP7	104.971	-2.80247	0.304362	-9.2077	3.33e-20	6.67e-20	down-regulated
C4_03960W	C4_03960W	473.871	-2.79552	0.250724	-11.1498	7.18e-29	1.7e-28	down-regulated
C7_04240C	C7_04240C	2444.68	-2.78249	0.112512	-24.7306	5.02e-135	3.64e-134	down-regulated
C4_05390W	C4_05390W	2125.21	-2.77696	0.112381	-24.7103	8.29e-135	6e-134	down-regulated
C4_02410C	AHP1	10525.9	-2.77493	0.123645	-22.4427	1.51e-111	9.08e-111	down-regulated
C5_02000C	ACH1	7581.77	-2.77081	0.111544	-24.8404	3.28e-136	2.41e-135	down-regulated
C6_03410C	APA2	1498.96	-2.76711	0.143674	-19.2597	1.17e-82	5.54e-82	down-regulated
CR_00510C	ADE1	4584.45	-2.76536	0.10121	-27.3231	2.26e-164	1.98e-163	down-regulated
C5_03780C	C5_03780C	366.731	-2.75766	0.21501	-12.8257	1.18e-37	3.19e-37	down-regulated
C1_03790C	C1_03790C	7475.19	-2.75749	0.137557	-20.0461	2.18e-89	1.09e-88	down-regulated
C4_01490W	NIP1	5040.01	-2.75121	0.083139	-33.0918	3.89e-240	5.16e-239	down-regulated
C4_02600C	CAC1	624.821	-2.75116	0.206377	-13.3308	1.53e-40	4.36e-40	down-regulated
C4_02140C	TIM10	2124.04	-2.74763	0.121968	-22.5275	2.23e-112	1.35e-111	down-regulated
C3_06830C	C3_06830C	1954.82	-2.74347	0.137956	-19.8865	5.33e-88	2.62e-87	down-regulated
C3_02460C	PHA2	726.838	-2.73421	0.170325	-16.0529	5.45e-58	1.95e-57	down-regulated
C5_00110C	THS1	16187.8	-2.73348	0.082442	-33.1565	4.57e-241	6.1e-240	down-regulated
C2_02980C	DLD1	2378.76	-2.73299	0.134447	-20.3276	7.33e-92	3.76e-91	down-regulated
C3_00030C	C3_00030C	1094.34	-2.73105	0.206817	-13.2052	8.19e-40	2.3e-39	down-regulated
C3_07260C	ECM29	2380.49	-2.72752	0.094913	-28.7369	1.32e-181	1.28e-180	down-regulated
C7_01470C	PRE10	2900.41	-2.71581	0.099797	-27.2133	4.52e-163	3.96e-162	down-regulated
C5_02300C	RET2	5296.74	-2.71339	0.07435	-36.4946	1.35e-291	2.27e-290	down-regulated
C2_03010C	RNR21	12736.1	-2.71222	0.082078	-33.0444	1.87e-239	2.46e-238	down-regulated
C2_02680W	PDR17	1798.88	-2.71063	0.152301	-17.7979	7.34e-71	3.09e-70	down-regulated
C1_04770C	ERG3	1177.61	-2.70958	0.125888	-21.5237	9.33e-103	5.3e-102	down-regulated
C1_02820W	LYS2	3947.66	-2.70584	0.07667	-35.292	7.8e-273	1.18e-271	down-regulated
C1_02640C	TOM20	5103.44	-2.70524	0.085815	-31.524	4.08e-218	4.93e-217	down-regulated
C3_03810W	RAD53	1072.81	-2.70251	0.126734	-21.3243	6.76e-101	3.79e-100	down-regulated
C2_10000C	C2_10000C	33.7405	-2.70219	0.629087	-4.29541	1.74e-05	2.37e-05	down-regulated
C6_01120C	C6_01120C	191.491	-2.70113	0.259286	-10.4176	2.06e-25	4.59e-25	down-regulated
C2_09630C	C2_09630C	214	-2.70102	0.294539	-9.17031	4.72e-20	9.42e-20	down-regulated
C4_05570C	TUB4	856.288	-2.69943	0.169837	-15.8942	6.95e-57	2.45e-56	down-regulated
C3_06920W	C3_06920W	1624.13	-2.69735	0.12385	-21.7791	3.66e-105	2.12e-104	down-regulated
C5_04570C	URA7	9613.25	-2.69441	0.094673	-28.4602	3.64e-178	3.48e-177	down-regulated
C6_00770C	C6_00770C	647.282	-2.69346	0.170892	-15.7612	5.75e-56	2e-55	down-regulated
C2_02320C	CPR3	5279.61	-2.69311	0.093244	-28.8824	1.98e-183	1.94e-182	down-regulated
C6_01980C	C6_01980C	2725.71	-2.69038	0.109754	-24.5129	1.08e-132	7.67e-132	down-regulated
C2_02330W	C2_02330W	3498.19	-2.68999	0.095367	-28.2066	4.85e-175	4.55e-174	down-regulated
C1_03460C	C1_03460C	404.932	-2.68478	0.184966	-14.515	9.73e-48	3.08e-47	down-regulated
C3_07700W	C3_07700W	3242.77	-2.68039	0.08924	-30.0358	3.34e-198	3.6e-197	down-regulated
C5_00830C	ERV46	3159.36	-2.67513	0.092003	-29.0765	7.12e-186	7.14e-185	down-regulated
CR_06180W	ARC40	4900.54	-2.67416	0.086593	-30.8821	2.08e-209	2.41e-208	down-regulated
CR_09050C	CR_09050C	320.894	-2.67346	0.182225	-14.6713	9.85e-49	3.15e-48	down-regulated
C3_00770C	SCL1	4108.75	-2.6691	0.079132	-33.7297	2.12e-249	2.93e-248	down-regulated
C2_08610W	ERG9	2215.58	-2.66881	0.119193	-22.3906	4.86e-111	2.91e-110	down-regulated
CR_04780W	RPB8	1678.05	-2.66303	0.131607	-20.2347	4.85e-91	2.46e-90	down-regulated
C2_06190W	ILV1	3582.02	-2.66092	0.109443	-24.3133	1.42e-130	9.94e-130	down-regulated
C2_07110C	C2_07110C	981.385	-2.66033	0.160325	-16.5934	7.78e-62	2.92e-61	down-regulated
C1_13020C	SPC3	1476.35	-2.65134	0.116546	-22.7493	1.46e-114	8.99e-114	down-regulated
C3_00010C	C3_00010C	889.861	-2.65054	0.204615	-12.9538	2.24e-38	6.12e-38	down-regulated
C7_01970C	TOM40	13514.2	-2.64971	0.066117	-40.0761	0	0	down-regulated
C1_04890W	YBN5	17025.4	-2.63713	0.061876	-42.6195	0	0	down-regulated
C1_01600W	MRP20	2946.43	-2.63671	0.10943	-24.0949	2.82e-128	1.95e-127	down-regulated
C7_01560C	NUP	276.639	-2.63216	0.192072	-13.704	9.61e-43	2.83e-42	down-regulated
C4_04220W	DUO1	267.166	-2.62341	0.215283	-12.1859	3.7e-34	9.54e-34	down-regulated
C4_02470C	PRE7	3636.13	-2.62056	0.089421	-29.306	8.69e-189	8.93e-188	down-regulated
C2_06210C	SER1	8521.37	-2.61947	0.082521	-31.743	3.97e-221	4.88e-220	down-regulated
C1_02880C	MIA40	3336.37	-2.61725	0.086776	-30.1611	7.68e-200	8.41e-199	down-regulated
C1_09800C	TVP18	1601.26	-2.61236	0.107794	-24.2347	9.58e-130	6.7e-129	down-regulated
C6_01160W	RCN1	197.651	-2.60605	0.284219	-9.16916	4.77e-20	9.52e-20	down-regulated
C1_04140W	IFD6	107.763	-2.60304	0.506251	-5.14179	2.72e-07	3.97e-07	down-regulated
C3_00860W	CSE4	1302.94	-2.60157	0.123704	-21.0306	3.44e-98	1.88e-97	down-regulated
C4_00280W	STE24	5340.16	-2.59748	0.072797	-35.6813	7.72e-279	1.2e-277	down-regulated
C1_07550W	SWD2	1232.53	-2.5935	0.111741	-23.21	3.61e-119	2.32e-118	down-regulated
C5_02550C	UTP13	1787.83	-2.59291	0.112815	-22.9837	6.78e-117	4.25e-116	down-regulated
C3_00040W	C3_00040W	366.947	-2.59194	0.288193	-8.99376	2.39e-19	4.7e-19	down-regulated
C7_02840C	ERG5	10950.8	-2.59136	0.092969	-27.8732	5.63e-171	5.13e-170	down-regulated
C1_07510W	C1_07510W	833.209	-2.58872	0.194368	-13.3187	1.8e-40	5.11e-40	down-regulated
C5_03880C	C5_03880C	11.2167	-2.58764	0.967081	-2.67572	0.00745683	0.0089623	down-regulated
C1_02710W	FRS2	11955	-2.58626	0.071169	-36.3396	3.83e-289	6.3e-288	down-regulated
C3_00020W	C3_00020W	718.15	-2.5844	0.234393	-11.0259	2.87e-28	6.73e-28	down-regulated
C2_05230C	RPF2	2064.65	-2.58136	0.133477	-19.3394	2.5e-83	1.19e-82	down-regulated
C2_05700W	OSM1	6253.26	-2.57346	0.090039	-28.5815	1.14e-179	1.09e-178	down-regulated
C1_00070W	MVD	12722	-2.57226	0.092449	-27.8237	2.24e-170	2.04e-169	down-regulated
C3_03900C	HTB1	23710.8	-2.56802	0.087886	-29.2197	1.09e-187	1.11e-186	down-regulated
C3_00720W	PMA1	18477.5	-2.5677	0.089373	-28.7301	1.6e-181	1.55e-180	down-regulated
C5_03490C	C5_03490C	696.457	-2.56571	0.209152	-12.2672	1.36e-34	3.53e-34	down-regulated
C7_03940C	CLB4	1825.23	-2.56491	0.121438	-21.1212	5.08e-99	2.8e-98	down-regulated
C6_00190W	C6_00190W	2341.82	-2.56455	0.099397	-25.801	8.65e-147	6.79e-146	down-regulated
C4_02980W	TYS1	9269.85	-2.5591	0.077785	-32.8996	2.23e-237	2.9e-236	down-regulated
C7_03630C	TIM9	962.575	-2.55841	0.133624	-19.1464	1.04e-81	4.87e-81	down-regulated
C6_02940C	C6_02940C	1550.65	-2.55808	0.101351	-25.2398	1.47e-140	1.11e-139	down-regulated
C2_08810C	IPP1	31922.8	-2.55474	0.06927	-36.8808	9.39e-298	1.62e-296	down-regulated
C2_05520W	C2_05520W	1400.04	-2.55387	0.140045	-18.236	2.67e-74	1.16e-73	down-regulated
CR_02020C	OPT1	4449.66	-2.55386	0.081266	-31.4259	8.95e-217	1.08e-215	down-regulated
CR_09680C	RTA4	192.188	-2.55327	0.311601	-8.19406	2.53e-16	4.65e-16	down-regulated
C2_00110W	C2_00110W	656.076	-2.55314	0.175245	-14.5689	4.43e-48	1.41e-47	down-regulated
C2_09100C	C2_09100C	1254.2	-2.55263	0.12032	-21.2153	6.9e-100	3.83e-99	down-regulated
C4_00960W	PTC8	1566.51	-2.5463	0.136444	-18.6619	1.01e-77	4.53e-77	down-regulated
C5_00840W	C5_00840W	824.639	-2.5446	0.1354	-18.7933	8.58e-79	3.89e-78	down-regulated
CR_05360C	CR_05360C	609.779	-2.54374	0.159994	-15.8989	6.45e-57	2.27e-56	down-regulated
CR_09580C	CR_09580C	1388.55	-2.53992	0.113025	-22.4723	7.75e-112	4.68e-111	down-regulated
C4_04820C	C4_04820C	1343.65	-2.53909	0.108948	-23.3056	3.89e-120	2.51e-119	down-regulated
C2_07260C	DQD1	2818.59	-2.53841	0.119359	-21.267	2.29e-100	1.28e-99	down-regulated
C2_07420W	C2_07420W	2948.24	-2.53659	0.115231	-22.0132	2.15e-107	1.26e-106	down-regulated
C7_01300C	PSF1	341.78	-2.53595	0.226621	-11.1903	4.55e-29	1.08e-28	down-regulated
CR_01290C	CWH43	3879.84	-2.53357	0.094536	-26.8001	3.22e-158	2.74e-157	down-regulated
C2_04230W	BAT21	3120.3	-2.53225	0.092245	-27.4512	6.72e-166	5.96e-165	down-regulated
C1_06960W	SUI2	10282.1	-2.5307	0.076491	-33.085	4.89e-240	6.46e-239	down-regulated
CR_03100W	SMC5	919.828	-2.53015	0.136742	-18.5031	1.95e-76	8.63e-76	down-regulated
C1_07330W	RME1	77.3576	-2.52868	0.562133	-4.49837	6.85e-06	9.46e-06	down-regulated
C1_14160W	C1_14160W	1039.66	-2.52723	0.183892	-13.743	5.61e-43	1.66e-42	down-regulated
C4_05780C	CFL2	714.613	-2.52528	0.145085	-17.4055	7.49e-68	3.04e-67	down-regulated
C7_03780C	C7_03780C	149.405	-2.52237	0.29434	-8.56958	1.04e-17	1.98e-17	down-regulated
C3_02430W	APL2	1916.1	-2.52208	0.101332	-24.8894	9.69e-137	7.14e-136	down-regulated
CR_10120C	CR_10120C	172.901	-2.52076	0.294959	-8.54613	1.27e-17	2.42e-17	down-regulated
C1_05290W	GRS1	13090.8	-2.51807	0.067739	-37.1732	1.85e-302	3.29e-301	down-regulated
C5_03120W	C5_03120W	653.341	-2.51781	0.136758	-18.4107	1.08e-75	4.75e-75	down-regulated
C7_00440C	GBP2	13443	-2.51627	0.074389	-33.8258	8.22e-251	1.14e-249	down-regulated
C5_02390C	C5_02390C	1276.45	-2.51518	0.112821	-22.2936	4.26e-110	2.55e-109	down-regulated
C1_05680C	RIM1	4080.95	-2.5143	0.085034	-29.5681	3.84e-192	4.03e-191	down-regulated
C5_02840C	HSL1	1853.61	-2.51013	0.136763	-18.3538	3.08e-75	1.35e-74	down-regulated
C5_04720C	C5_04720C	1775.57	-2.50791	0.106999	-23.4387	1.73e-121	1.13e-120	down-regulated
CR_02630C	CR_02630C	143.594	-2.50729	0.276555	-9.06614	1.23e-19	2.44e-19	down-regulated
C2_01630W	C2_01630W	74.3131	-2.50618	0.358321	-6.99424	2.67e-12	4.47e-12	down-regulated
C1_12070C	C1_12070C	357.853	-2.49588	0.206301	-12.0982	1.08e-33	2.76e-33	down-regulated
CR_00480W	MRPL6	1295.9	-2.48756	0.149347	-16.6562	2.73e-62	1.03e-61	down-regulated
C7_01220W	GCN3	2780.07	-2.48221	0.09606	-25.8402	3.13e-147	2.47e-146	down-regulated
C7_00190W	C7_00190W	3824.05	-2.48199	0.102074	-24.3157	1.34e-130	9.4e-130	down-regulated
C2_07280W	C2_07280W	54.1737	-2.47776	0.432704	-5.72622	1.03e-08	1.56e-08	down-regulated
C1_02430C	C1_02430C	5370.56	-2.47086	0.076411	-32.3362	2.17e-229	2.74e-228	down-regulated
C4_00710W	C4_00710W	1693.05	-2.46971	0.104682	-23.5925	4.6e-123	3.08e-122	down-regulated
C4_00230W	C4_00230W	3173.7	-2.4697	0.114334	-21.6006	1.77e-103	1.01e-102	down-regulated
C2_09320C	PES1	6919.9	-2.46919	0.102523	-24.0844	3.64e-128	2.5e-127	down-regulated
C3_06200C	MMS21	698.799	-2.46837	0.167941	-14.6978	6.66e-49	2.14e-48	down-regulated
C1_02370C	C1_02370C	726.951	-2.46737	0.182235	-13.5395	9.14e-42	2.65e-41	down-regulated
C1_03210C	CDC12	6228.53	-2.46637	0.07924	-31.1255	1.09e-212	1.3e-211	down-regulated
C5_05280C	SDH4	1354.7	-2.46341	0.129375	-19.0408	7.83e-81	3.64e-80	down-regulated
C3_03790W	MEU1	3056.21	-2.45988	0.080222	-30.6636	1.74e-206	1.99e-205	down-regulated
C7_01100C	C7_01100C	498.55	-2.45854	0.175041	-14.0455	8.2e-45	2.5e-44	down-regulated
C2_03100W	EFT2	132830	-2.45834	0.084553	-29.0746	7.53e-186	7.53e-185	down-regulated
C1_14310W	C1_14310W	1981.87	-2.45685	0.149061	-16.4822	4.93e-61	1.83e-60	down-regulated
CR_03470W	CR_03470W	683.9	-2.45615	0.153634	-15.987	1.57e-57	5.58e-57	down-regulated
CR_01570W	CR_01570W	554.794	-2.45471	0.166343	-14.7569	2.78e-49	8.96e-49	down-regulated
C1_10410W	C1_10410W	412.607	-2.45142	0.181792	-13.4847	1.92e-41	5.54e-41	down-regulated
C5_00370W	COF1	11531.6	-2.44875	0.091679	-26.7101	3.59e-157	3.04e-156	down-regulated
C1_11520C	ZCF3	1438.04	-2.44636	0.154251	-15.8596	1.21e-56	4.24e-56	down-regulated
C7_04210C	C7_04210C	8683.01	-2.44481	0.098389	-24.8483	2.7e-136	1.98e-135	down-regulated
C5_02050W	C5_02050W	2596.78	-2.44056	0.103601	-23.5573	1.06e-122	7.05e-122	down-regulated
C1_10110W	C1_10110W	259.961	-2.44046	0.22174	-11.0059	3.58e-28	8.38e-28	down-regulated
C2_06130W	CSM3	638.373	-2.43846	0.250071	-9.75106	1.83e-22	3.83e-22	down-regulated
CR_04570C	CDC10	5400.86	-2.43336	0.118827	-20.4781	3.38e-93	1.76e-92	down-regulated
C2_02050C	C2_02050C	1135.47	-2.43182	0.159376	-15.2584	1.45e-52	4.87e-52	down-regulated
C5_00130C	C5_00130C	4251.13	-2.43096	0.105775	-22.9824	7e-117	4.38e-116	down-regulated
CR_10400W	CR_10400W	2571.94	-2.42436	0.094344	-25.6971	1.26e-145	9.82e-145	down-regulated
C7_03130C	DFR1	244.214	-2.4204	0.26958	-8.97841	2.75e-19	5.39e-19	down-regulated
C3_06630W	C3_06630W	242.151	-2.41437	0.274762	-8.78713	1.53e-18	2.97e-18	down-regulated
C6_04560W	C6_04560W	10133.8	-2.40348	0.082372	-29.1783	3.66e-187	3.7e-186	down-regulated
C4_00660W	C4_00660W	2586.99	-2.40221	0.104071	-23.0824	6.96e-118	4.41e-117	down-regulated
C2_05050C	C2_05050C	957.085	-2.39949	0.168247	-14.2617	3.79e-46	1.18e-45	down-regulated
C4_06600W	TOP2	2343.04	-2.39557	0.122632	-19.5345	5.59e-85	2.69e-84	down-regulated
CR_02770C	CR_02770C	1000.89	-2.39378	0.138596	-17.2717	7.69e-67	3.09e-66	down-regulated
C7_02120C	C7_02120C	1306.11	-2.39375	0.122684	-19.5114	8.78e-85	4.22e-84	down-regulated
C4_04430W	MRP8	1742.46	-2.39265	0.101584	-23.5533	1.16e-122	7.72e-122	down-regulated
C1_02300W	C1_02300W	400.245	-2.38948	0.162204	-14.7314	4.05e-49	1.31e-48	down-regulated
CR_02710W	RRP9	795.351	-2.38399	0.152305	-15.6527	3.18e-55	1.1e-54	down-regulated
C3_07220C	PRO2	3002.54	-2.38219	0.106568	-22.3537	1.11e-110	6.66e-110	down-regulated
C2_04030C	ACP12	4875.73	-2.38159	0.096301	-24.7307	5.01e-135	3.64e-134	down-regulated
CR_03170W	DPS1-1	12901.5	-2.37981	0.079536	-29.9211	1.05e-196	1.12e-195	down-regulated
C1_07340W	C1_07340W	3545.92	-2.37973	0.093715	-25.3932	3e-142	2.29e-141	down-regulated
C1_06930W	PGA63	9207.46	-2.37913	0.077556	-30.6763	1.18e-206	1.35e-205	down-regulated
C2_01740C	C2_01740C	764.482	-2.37458	0.129523	-18.3333	4.49e-75	1.96e-74	down-regulated
C1_10620W	C1_10620W	11989.3	-2.37293	0.085026	-27.9083	2.11e-171	1.94e-170	down-regulated
C1_00790W	C1_00790W	194.04	-2.37271	0.281701	-8.4228	3.68e-17	6.91e-17	down-regulated
C1_12340C	MRPS9	2886.72	-2.37238	0.103844	-22.8456	1.62e-115	1e-114	down-regulated
C4_00790C	MLH1	201.099	-2.36963	0.265226	-8.93436	4.1e-19	8.01e-19	down-regulated
C7_00520W	C7_00520W	5155.07	-2.36865	0.081974	-28.8952	1.37e-183	1.35e-182	down-regulated
C4_03410W	C4_03410W	2033.28	-2.36818	0.115072	-20.5799	4.15e-94	2.19e-93	down-regulated
C7_03720C	HIS7	3571.66	-2.36748	0.119663	-19.7845	4.05e-87	1.98e-86	down-regulated
C1_07860W	C1_07860W	97.6615	-2.36747	0.347079	-6.82112	9.03e-12	1.5e-11	down-regulated
C6_00180C	C6_00180C	167.475	-2.36574	0.386956	-6.11371	9.73e-10	1.53e-09	down-regulated
C3_02780W	SES1	12042.1	-2.36454	0.067996	-34.7745	5.91e-265	8.69e-264	down-regulated
C1_00740C	SPE1	6248.27	-2.36403	0.071346	-33.1346	9.45e-241	1.26e-239	down-regulated
C1_12770W	RPG1A	6635.48	-2.36326	0.078244	-30.2039	2.1e-200	2.33e-199	down-regulated
C4_00380W	C4_00380W	2833.73	-2.36199	0.092316	-25.5861	2.18e-144	1.69e-143	down-regulated
C3_07360W	DLD2	518.741	-2.35907	0.189902	-12.4226	1.97e-35	5.2e-35	down-regulated
C2_08070C	MRS4	2289.82	-2.35828	0.110365	-21.3681	2.65e-101	1.49e-100	down-regulated
C5_05450C	MUM2	1615.95	-2.35784	0.120987	-19.4883	1.38e-84	6.61e-84	down-regulated
C2_00630C	C2_00630C	471.831	-2.35681	0.166545	-14.1512	1.84e-45	5.63e-45	down-regulated
CR_04580W	CR_04580W	3781.49	-2.35484	0.077912	-30.2244	1.13e-200	1.26e-199	down-regulated
C1_11780W	C1_11780W	34.9267	-2.35149	0.697904	-3.36936	0.000753421	0.000954728	down-regulated
C2_07030C	C2_07030C	2121.82	-2.35134	0.096145	-24.4563	4.32e-132	3.05e-131	down-regulated
C7_02810W	PRX1	2823.43	-2.35046	0.098529	-23.8556	8.85e-126	6.02e-125	down-regulated
C7_03350C	C7_03350C	968.704	-2.34562	0.117566	-19.9514	1.46e-88	7.2e-88	down-regulated
C6_01480W	C6_01480W	97.405	-2.3442	0.316762	-7.40052	1.36e-13	2.34e-13	down-regulated
C6_02380W	C6_02380W	6155.97	-2.34031	0.095125	-24.6025	1.19e-133	8.51e-133	down-regulated
C7_03270W	C7_03270W	3494.36	-2.3381	0.109683	-21.3169	7.92e-101	4.43e-100	down-regulated
C1_13700W	ACT1	54027.2	-2.33621	0.064211	-36.3835	7.78e-290	1.29e-288	down-regulated
CR_08020C	NOP10	5463.82	-2.33466	0.107962	-21.6248	1.05e-103	6e-103	down-regulated
C2_05100C	ERF1	7829.66	-2.33153	0.087515	-26.6415	2.25e-156	1.88e-155	down-regulated
C1_00690W	RIC1	729.018	-2.32725	0.129319	-17.9963	2.08e-72	8.92e-72	down-regulated
C2_02640C	BNA32	534.719	-2.32718	0.165017	-14.1027	3.65e-45	1.12e-44	down-regulated
CR_08910C	RPN7	5084.28	-2.32534	0.082547	-28.1698	1.37e-174	1.29e-173	down-regulated
C5_00040C	C5_00040C	6570.94	-2.32363	0.073468	-31.6277	1.54e-219	1.87e-218	down-regulated
CR_03770C	RPS30	21713.8	-2.32228	0.09859	-23.5548	1.12e-122	7.47e-122	down-regulated
CR_02370W	ERG25	2014.38	-2.31902	0.101024	-22.9551	1.31e-116	8.19e-116	down-regulated
C6_00090W	C6_00090W	1291.88	-2.31856	0.123729	-18.7391	2.38e-78	1.07e-77	down-regulated
C5_01580C	CEF3	73864.1	-2.31307	0.062456	-37.0351	3.11e-300	5.45e-299	down-regulated
C1_02790W	TIF34	11553.5	-2.30843	0.08021	-28.7798	3.84e-182	3.74e-181	down-regulated
C2_03950W	C2_03950W	2081.29	-2.30821	0.114087	-20.232	5.12e-91	2.6e-90	down-regulated
C5_05040W	C5_05040W	1071.94	-2.30133	0.136016	-16.9195	3.23e-64	1.24e-63	down-regulated
C2_07180W	C2_07180W	105.413	-2.29954	0.432978	-5.31099	1.09e-07	1.61e-07	down-regulated
C1_09630W	IDH1	34029	-2.29895	0.063176	-36.3896	6.22e-290	1.03e-288	down-regulated
CR_10170C	CR_10170C	1138.41	-2.29776	0.106249	-21.6261	1.02e-103	5.84e-103	down-regulated
C6_04540C	HAT2	3716.18	-2.29507	0.084926	-27.0243	7.65e-161	6.62e-160	down-regulated
C6_02770W	MRT4	2532.55	-2.29499	0.104024	-22.0622	7.3e-108	4.3e-107	down-regulated
C2_00090W	C2_00090W	684.327	-2.29296	0.16786	-13.6599	1.76e-42	5.17e-42	down-regulated
C2_03560C	C2_03560C	2407.92	-2.28661	0.095512	-23.9405	1.16e-126	7.93e-126	down-regulated
C2_09600C	C2_09600C	1195.19	-2.28456	0.127446	-17.9257	7.43e-72	3.16e-71	down-regulated
C5_03290C	C5_03290C	973.496	-2.28351	0.144828	-15.7671	5.24e-56	1.83e-55	down-regulated
C1_01870C	CYS4	9827.22	-2.2802	0.064886	-35.1419	1.55e-270	2.32e-269	down-regulated
C5_04700C	MES1	9078.3	-2.27194	0.066472	-34.1787	5.01e-256	7.09e-255	down-regulated
C2_10710W	TIF11	8778.24	-2.27055	0.07694	-29.5107	2.1e-191	2.19e-190	down-regulated
CR_02060W	CR_02060W	662.988	-2.27027	0.153777	-14.7634	2.52e-49	8.15e-49	down-regulated
C6_00270W	C6_00270W	1587.29	-2.26763	0.10802	-20.9927	7.64e-98	4.17e-97	down-regulated
C2_06440C	C2_06440C	639.843	-2.26424	0.145529	-15.5587	1.39e-54	4.75e-54	down-regulated
C2_08490W	DSE1	1389.55	-2.25717	0.196145	-11.5077	1.21e-30	2.94e-30	down-regulated
C1_01910W	C1_01910W	3558.01	-2.25682	0.100202	-22.5228	2.48e-112	1.51e-111	down-regulated
C2_07660W	PDS5	1637.46	-2.2542	0.112733	-19.996	5.97e-89	2.96e-88	down-regulated
C5_03410C	C5_03410C	1283.73	-2.25159	0.108816	-20.6917	4.11e-95	2.19e-94	down-regulated
CR_00180C	CHT1	746.839	-2.25091	0.759436	-2.96393	0.00303741	0.0037333	down-regulated
C2_00430C	DPB4	1593.68	-2.24394	0.111083	-20.2006	9.68e-91	4.9e-90	down-regulated
C2_08320C	C2_08320C	207.742	-2.23684	0.283558	-7.88845	3.06e-15	5.51e-15	down-regulated
C7_03140W	C7_03140W	81.0319	-2.23515	0.408201	-5.47561	4.36e-08	6.52e-08	down-regulated
C2_06310C	GSP1	24506.9	-2.22819	0.059681	-37.335	4.45e-305	8e-304	down-regulated
C2_10640C	MTR2	1813.81	-2.22781	0.117049	-19.0331	9.07e-81	4.2e-80	down-regulated
C4_02050W	HGH1	3034.24	-2.22576	0.083418	-26.682	7.62e-157	6.42e-156	down-regulated
C1_04660W	DUR1,2	229.642	-2.2257	0.267978	-8.30553	9.94e-17	1.85e-16	down-regulated
C3_00340W	C3_00340W	794.881	-2.2247	0.139149	-15.9879	1.55e-57	5.51e-57	down-regulated
CR_04120C	CR_04120C	1312.79	-2.22288	0.111475	-19.9407	1.81e-88	8.92e-88	down-regulated
C3_00250C	TIM44	7878.86	-2.21809	0.076543	-28.9784	1.23e-184	1.22e-183	down-regulated
CR_02200C	RAD51	2652.54	-2.21559	0.144328	-15.3511	3.48e-53	1.18e-52	down-regulated
C4_01840C	C4_01840C	5018.47	-2.21538	0.097017	-22.835	2.06e-115	1.28e-114	down-regulated
C2_02950W	BNA31	1172.6	-2.21397	0.116762	-18.9613	3.56e-80	1.64e-79	down-regulated
C5_00080C	C5_00080C	6798.74	-2.21388	0.082425	-26.8593	6.57e-159	5.63e-158	down-regulated
C5_02710W	TRR1	5666.61	-2.21293	0.094934	-23.3102	3.5e-120	2.27e-119	down-regulated
C1_07710C	ADE4	6329.98	-2.21197	0.081343	-27.193	7.85e-163	6.86e-162	down-regulated
C7_04130C	SUI3	13745.3	-2.2092	0.07645	-28.8975	1.28e-183	1.26e-182	down-regulated
C1_05560W	RIB4	2959.18	-2.20878	0.106977	-20.6472	1.03e-94	5.49e-94	down-regulated
C5_00050W	C5_00050W	833.663	-2.20698	0.164895	-13.3842	7.48e-41	2.13e-40	down-regulated
C1_10500W	C1_10500W	1326.82	-2.20246	0.103745	-21.2295	5.1e-100	2.83e-99	down-regulated
C2_03110W	C2_03110W	48.9536	-2.19758	0.441853	-4.97355	6.57e-07	9.46e-07	down-regulated
C3_01260C	C3_01260C	531.798	-2.19745	0.16717	-13.145	1.82e-39	5.07e-39	down-regulated
CR_00360C	LEU1	6567.81	-2.19038	0.087432	-25.0525	1.64e-138	1.22e-137	down-regulated
C2_05680W	COG4	1387.98	-2.18773	0.107185	-20.4108	1.34e-92	6.94e-92	down-regulated
C4_05530W	FGR6-10	537.045	-2.18737	0.152948	-14.3013	2.15e-46	6.68e-46	down-regulated
C1_01350C	TIF	41750	-2.18633	0.062033	-35.2444	4.17e-272	6.29e-271	down-regulated
C4_01740W	TIM12	483.242	-2.18376	0.209423	-10.4275	1.86e-25	4.15e-25	down-regulated
C1_08090C	FUN12	16751.3	-2.18132	0.082028	-26.5923	8.34e-156	6.95e-155	down-regulated
C5_05380W	RPN5	4685.63	-2.18086	0.085506	-25.5053	1.72e-143	1.32e-142	down-regulated
C1_10710C	C1_10710C	521.597	-2.17986	0.202304	-10.7752	4.51e-27	1.03e-26	down-regulated
C2_00060C	C2_00060C	5406.19	-2.17771	0.078106	-27.8815	4.48e-171	4.09e-170	down-regulated
CR_04560C	CR_04560C	1696.16	-2.17737	0.146569	-14.8556	6.39e-50	2.08e-49	down-regulated
C1_07890C	ADE5,7	10141	-2.1768	0.083243	-26.1501	9.84e-151	7.89e-150	down-regulated
C6_03760C	SHM2	20255.3	-2.17233	0.091717	-23.6851	5.14e-124	3.47e-123	down-regulated
C1_12210W	TRP3	2131.13	-2.17116	0.131869	-16.4645	6.6e-61	2.45e-60	down-regulated
CR_04080C	SEC63	6066.13	-2.17086	0.080114	-27.0972	1.06e-161	9.24e-161	down-regulated
C2_04080W	C2_04080W	3626.5	-2.16745	0.306435	-7.07311	1.51e-12	2.55e-12	down-regulated
C1_11330C	SMT3	7389.15	-2.16538	0.104261	-20.7688	8.29e-96	4.44e-95	down-regulated
C3_04150W	C3_04150W	9374.42	-2.16447	0.098985	-21.8666	5.4e-106	3.14e-105	down-regulated
C1_12180C	C1_12180C	1258.73	-2.16268	0.121356	-17.8209	4.86e-71	2.05e-70	down-regulated
C4_05690W	SEC23	10380.1	-2.16179	0.068658	-31.4864	1.33e-217	1.61e-216	down-regulated
C2_01030W	C2_01030W	3077.97	-2.16063	0.079355	-27.2275	3.07e-163	2.69e-162	down-regulated
C1_07500C	LHP1	2576.76	-2.15984	0.107521	-20.0876	9.48e-90	4.75e-89	down-regulated
CR_06920W	CR_06920W	62.9509	-2.15829	0.46749	-4.61676	3.9e-06	5.45e-06	down-regulated
CR_02690W	CR_02690W	742.338	-2.15812	0.166855	-12.9341	2.89e-38	7.89e-38	down-regulated
C3_00640W	C3_00640W	1517.71	-2.15708	0.0978	-22.0559	8.39e-108	4.93e-107	down-regulated
C4_04440W	C4_04440W	2521.95	-2.15644	0.093634	-23.0305	2.31e-117	1.45e-116	down-regulated
C1_02760W	C1_02760W	8246.48	-2.15541	0.074781	-28.8231	1.1e-182	1.07e-181	down-regulated
C4_03830W	C4_03830W	637.425	-2.15373	0.225463	-9.55247	1.27e-21	2.61e-21	down-regulated
C1_03540C	C1_03540C	875.831	-2.15357	0.128447	-16.7663	4.31e-63	1.64e-62	down-regulated
C2_10270W	PUS7	1327.45	-2.15135	0.110268	-19.5102	9e-85	4.32e-84	down-regulated
CR_07230W	CR_07230W	2373.43	-2.15097	0.127884	-16.8197	1.75e-63	6.71e-63	down-regulated
C1_14320C	C1_14320C	2670.46	-2.14977	0.106423	-20.2002	9.74e-91	4.93e-90	down-regulated
CR_00410W	RTT109	869.515	-2.14969	0.144384	-14.8887	3.9e-50	1.27e-49	down-regulated
C7_03650W	C7_03650W	990.58	-2.14885	0.131014	-16.4017	1.86e-60	6.85e-60	down-regulated
C3_07890W	TIM8	1213.24	-2.14879	0.136965	-15.6886	1.81e-55	6.26e-55	down-regulated
C6_02390W	C6_02390W	225.214	-2.14705	0.230567	-9.31202	1.25e-20	2.53e-20	down-regulated
C4_02550C	EMP70	3266.6	-2.14513	0.108762	-19.7232	1.36e-86	6.64e-86	down-regulated
CR_10680W	RPO21	11819.4	-2.14315	0.081306	-26.359	4.05e-153	3.3e-152	down-regulated
C2_09910C	C2_09910C	483.378	-2.14267	0.215283	-9.95283	2.45e-23	5.21e-23	down-regulated
C7_00530C	PSF3	450.092	-2.14166	0.173404	-12.3507	4.83e-35	1.27e-34	down-regulated
C3_02550C	DCG1	415.556	-2.14128	0.173646	-12.3313	6.15e-35	1.61e-34	down-regulated
C1_08590C	ERG1	6238.98	-2.14121	0.082466	-25.9647	1.24e-148	9.8e-148	down-regulated
CR_06660W	SEO1	931.159	-2.14105	0.175558	-12.1957	3.28e-34	8.47e-34	down-regulated
CR_08440W	CR_08440W	530.972	-2.14077	0.163926	-13.0594	5.62e-39	1.56e-38	down-regulated
C4_03930C	C4_03930C	540.3	-2.14071	0.148137	-14.4509	2.47e-47	7.79e-47	down-regulated
C5_01010W	CCW14	963.961	-2.14001	0.127747	-16.752	5.48e-63	2.08e-62	down-regulated
C5_01050C	C5_01050C	1839.67	-2.13941	0.091886	-23.2832	6.56e-120	4.22e-119	down-regulated
C6_02360W	NIP7	1060.85	-2.13341	0.1327	-16.077	3.7e-58	1.32e-57	down-regulated
C6_00600C	YHM2	7021.95	-2.13302	0.114442	-18.6384	1.57e-77	7.01e-77	down-regulated
C6_03070C	C6_03070C	520.201	-2.13048	0.161005	-13.2324	5.7e-40	1.61e-39	down-regulated
C2_07960C	NSA1	1612.65	-2.12737	0.155831	-13.6518	1.97e-42	5.78e-42	down-regulated
C4_00370W	HOF1	1264.86	-2.12513	0.160176	-13.2674	3.58e-40	1.01e-39	down-regulated
C2_03080W	IDH2	23709.5	-2.12197	0.072104	-29.4293	2.31e-190	2.4e-189	down-regulated
C5_00120W	C5_00120W	529.182	-2.11689	0.187767	-11.274	1.76e-29	4.21e-29	down-regulated
C4_06500W	CDC68	3060.12	-2.11343	0.09192	-22.9921	5.59e-117	3.51e-116	down-regulated
C1_09350W	C1_09350W	3481.64	-2.11109	0.085264	-24.7596	2.44e-135	1.78e-134	down-regulated
CR_03680C	SMC1	1149.82	-2.11105	0.12014	-17.5717	4.06e-69	1.67e-68	down-regulated
C1_08740C	SEC24	12196.7	-2.10076	0.071184	-29.5115	2.05e-191	2.14e-190	down-regulated
C5_00670C	HMS1	1291.82	-2.10069	0.104758	-20.0527	1.91e-89	9.52e-89	down-regulated
C3_01350C	URA3	1523.05	-2.09952	0.098209	-21.3781	2.13e-101	1.2e-100	down-regulated
CR_00060C	CR_00060C	3844.8	-2.09521	0.134361	-15.5939	8e-55	2.75e-54	down-regulated
C4_05330C	C4_05330C	1572.9	-2.08912	0.109751	-19.035	8.75e-81	4.06e-80	down-regulated
C1_03350C	RLI1	8879.5	-2.08881	0.098655	-21.1728	1.7e-99	9.41e-99	down-regulated
C1_06100C	MSI3	20662.5	-2.0873	0.079684	-26.1945	3.07e-151	2.47e-150	down-regulated
CR_06300C	FGR50	512.023	-2.0846	0.189037	-11.0275	2.82e-28	6.62e-28	down-regulated
C2_05340C	RPC40	3341.79	-2.08295	0.092115	-22.6126	3.26e-113	1.99e-112	down-regulated
C6_03380W	C6_03380W	4429.69	-2.08212	0.086128	-24.1747	4.11e-129	2.86e-128	down-regulated
C3_03550C	ULP1	654.452	-2.08143	0.141145	-14.7467	3.23e-49	1.04e-48	down-regulated
C3_07450C	C3_07450C	716.521	-2.07865	0.142089	-14.6292	1.83e-48	5.85e-48	down-regulated
C5_03400C	C5_03400C	1293.95	-2.07791	0.122539	-16.9572	1.7e-64	6.61e-64	down-regulated
C1_09660W	DOA1	4540.56	-2.07716	0.088081	-23.5825	5.83e-123	3.9e-122	down-regulated
C5_04740C	HYS2	1561.04	-2.07187	0.111363	-18.6046	2.95e-77	1.31e-76	down-regulated
C1_08420W	GCR3	3311.7	-2.07183	0.088976	-23.2853	6.25e-120	4.03e-119	down-regulated
C4_02460W	C4_02460W	160.315	-2.07183	0.287706	-7.20122	5.97e-13	1.01e-12	down-regulated
C1_00590W	TUF1	19762.3	-2.06776	0.077956	-26.5246	5.04e-155	4.17e-154	down-regulated
C7_00950W	YML6	2073.52	-2.06682	0.090584	-22.8165	3.14e-115	1.94e-114	down-regulated
CR_07400C	LPD1	25094.1	-2.06654	0.069546	-29.7146	4.97e-194	5.25e-193	down-regulated
C5_05490C	HTS1	15064.2	-2.06632	0.074962	-27.5647	2.95e-167	2.64e-166	down-regulated
C2_06410W	C2_06410W	47.8342	-2.06608	0.442192	-4.67236	2.98e-06	4.18e-06	down-regulated
C1_05470W	MTM1	757.758	-2.06514	0.122349	-16.8792	6.41e-64	2.46e-63	down-regulated
C7_00750W	ACB1	3687.24	-2.0618	0.173545	-11.8805	1.49e-32	3.74e-32	down-regulated
C1_09810W	C1_09810W	2293.29	-2.05801	0.092908	-22.1509	1.02e-108	6.05e-108	down-regulated
C4_02120W	ERV29	3274.84	-2.05793	0.089013	-23.1194	2.95e-118	1.88e-117	down-regulated
C2_08000C	KRE30	18550.8	-2.05658	0.074865	-27.4707	3.94e-166	3.5e-165	down-regulated
CR_01950W	CR_01950W	2825.95	-2.05613	0.097566	-21.0742	1.37e-98	7.53e-98	down-regulated
CR_01410C	CR_01410C	1242.29	-2.05265	0.170192	-12.0608	1.7e-33	4.33e-33	down-regulated
C7_03230C	C7_03230C	64.0276	-2.04851	0.39813	-5.14533	2.67e-07	3.89e-07	down-regulated
CR_03600C	CR_03600C	2166.24	-2.04716	0.11095	-18.4511	5.1e-76	2.25e-75	down-regulated
C6_02210W	C6_02210W	373.712	-2.04639	0.189732	-10.7857	4.02e-27	9.25e-27	down-regulated
C1_09820C	C1_09820C	1212.01	-2.04537	0.10943	-18.691	5.86e-78	2.63e-77	down-regulated
CR_09770C	PMT5	1692.82	-2.04422	0.103968	-19.662	4.56e-86	2.21e-85	down-regulated
C2_08560W	SMC2	786.151	-2.0431	0.16858	-12.1195	8.32e-34	2.13e-33	down-regulated
C1_08000W	NRP1	569.208	-2.04303	0.177582	-11.5047	1.25e-30	3.04e-30	down-regulated
CR_08640C	CR_08640C	6191.56	-2.0427	0.076114	-26.8372	1.19e-158	1.02e-157	down-regulated
C7_02570C	RBP1	7714.27	-2.04238	0.110542	-18.476	3.22e-76	1.43e-75	down-regulated
C2_06640C	VAS1	8346.31	-2.03854	0.079702	-25.5769	2.76e-144	2.13e-143	down-regulated
CR_03580C	CR_03580C	976.766	-2.03342	0.113405	-17.9305	6.81e-72	2.9e-71	down-regulated
C1_14240W	RSC8	4756.14	-2.03153	0.086702	-23.4311	2.06e-121	1.35e-120	down-regulated
C2_07940C	ALG7	1598.83	-2.03118	0.094764	-21.434	6.44e-102	3.64e-101	down-regulated
CR_00910W	CR_00910W	15275.5	-2.02983	0.109998	-18.4532	4.91e-76	2.17e-75	down-regulated
C5_00480C	SEC14	3821.36	-2.02871	0.079513	-25.5144	1.36e-143	1.05e-142	down-regulated
C4_04800W	C4_04800W	9975.98	-2.02837	0.065518	-30.9591	1.91e-210	2.24e-209	down-regulated
C3_06050C	C3_06050C	1485.91	-2.02629	0.107239	-18.8951	1.25e-79	5.74e-79	down-regulated
C7_01810W	RVB2	6166.22	-2.02116	0.084418	-23.9422	1.11e-126	7.63e-126	down-regulated
C2_08160C	C2_08160C	4425.31	-2.02006	0.119089	-16.9626	1.55e-64	6.03e-64	down-regulated
C4_02400C	C4_02400C	600.612	-2.01975	0.190512	-10.6017	2.93e-26	6.62e-26	down-regulated
C3_02620C	C3_02620C	1158.82	-2.01907	0.178405	-11.3173	1.08e-29	2.58e-29	down-regulated
C2_01410C	CLB2	3902.62	-2.01626	0.087879	-22.9435	1.71e-116	1.07e-115	down-regulated
C7_02340C	C7_02340C	945.516	-2.01552	0.135424	-14.883	4.25e-50	1.38e-49	down-regulated
C2_09270C	SGT1	4465.65	-2.01536	0.071859	-28.046	4.47e-173	4.13e-172	down-regulated
C2_07680W	C2_07680W	3121.55	-2.01367	0.085897	-23.4429	1.56e-121	1.02e-120	down-regulated
C2_07600C	MSC7	3737.37	-2.00596	0.103506	-19.3802	1.13e-83	5.4e-83	down-regulated
C3_05210C	DYN1	1408.01	-2.00584	0.192199	-10.4363	1.69e-25	3.78e-25	down-regulated
C2_02670C	C2_02670C	424.82	-2.00514	0.178618	-11.2258	3.05e-29	7.24e-29	down-regulated
C3_06670C	C3_06670C	223.279	-2.0044	0.314023	-6.38297	1.74e-10	2.79e-10	down-regulated
CR_02580W	PAN6	1524.89	-2.00195	0.125941	-15.8959	6.77e-57	2.38e-56	down-regulated
C1_13370W	C1_13370W	500.552	-1.99576	0.221036	-9.02909	1.73e-19	3.41e-19	down-regulated
C2_05510C	C2_05510C	686.578	-1.99522	0.225344	-8.85411	8.44e-19	1.64e-18	down-regulated
C1_03370W	C1_03370W	37680.1	-1.99432	0.070798	-28.169	1.4e-174	1.31e-173	down-regulated
C1_01790W	SWI4	1883.65	-1.99361	0.143428	-13.8997	6.36e-44	1.91e-43	down-regulated
C4_06400C	VMA8	3681.77	-1.99204	0.07987	-24.9412	2.66e-137	1.97e-136	down-regulated
C1_10820C	C1_10820C	4362.25	-1.9899	0.086227	-23.0774	7.8e-118	4.94e-117	down-regulated
CR_01490C	CR_01490C	4166.09	-1.98612	0.083822	-23.6946	4.1e-124	2.77e-123	down-regulated
C1_01360C	C1_01360C	5125.06	-1.98118	0.083131	-23.8321	1.55e-125	1.05e-124	down-regulated
CR_04010C	MRPL40	3308.93	-1.98067	0.083815	-23.6316	1.83e-123	1.23e-122	down-regulated
C5_02490C	TIF5	4121.72	-1.97847	0.084971	-23.2841	6.42e-120	4.14e-119	down-regulated
C3_02960C	KRE5	1332.22	-1.975	0.112605	-17.5392	7.19e-69	2.96e-68	down-regulated
C6_01470W	C6_01470W	182.866	-1.97275	0.240996	-8.18582	2.7e-16	4.98e-16	down-regulated
C1_01110C	ZPR1	4429.94	-1.97185	0.135318	-14.5719	4.24e-48	1.35e-47	down-regulated
C4_01570C	C4_01570C	61.2745	-1.97044	0.497658	-3.95942	7.51e-05	9.96e-05	down-regulated
C1_10320W	C1_10320W	326.532	-1.96934	0.279438	-7.04749	1.82e-12	3.06e-12	down-regulated
C2_01170C	VPS54	2262.2	-1.96128	0.091816	-21.3609	3.09e-101	1.74e-100	down-regulated
C1_03340C	SEC62	3274.58	-1.95471	0.087083	-22.4465	1.38e-111	8.35e-111	down-regulated
C1_03680W	ENG1	5368.92	-1.95287	0.073611	-26.5296	4.41e-155	3.66e-154	down-regulated
C5_04530W	C5_04530W	2463.89	-1.95118	0.114866	-16.9866	1.03e-64	4.02e-64	down-regulated
C1_00900W	RRS1	1640.57	-1.95002	0.102633	-19	1.71e-80	7.86e-80	down-regulated
CR_08570W	SKI2	4866.75	-1.94722	0.090915	-21.418	9.08e-102	5.13e-101	down-regulated
C1_05410C	TRP99	3199.28	-1.94607	0.1301	-14.9583	1.37e-50	4.5e-50	down-regulated
C4_03530W	C4_03530W	283.445	-1.94572	0.267699	-7.2683	3.64e-13	6.22e-13	down-regulated
C1_05630C	C1_05630C	15760.4	-1.94277	0.091692	-21.188	1.23e-99	6.83e-99	down-regulated
C1_12810W	RIB7	593.451	-1.94232	0.130257	-14.9114	2.78e-50	9.08e-50	down-regulated
C3_03200C	C3_03200C	723.718	-1.94088	0.145665	-13.3242	1.67e-40	4.75e-40	down-regulated
C4_06190C	MPH1	689.607	-1.93779	0.139521	-13.8889	7.39e-44	2.22e-43	down-regulated
C4_00520W	PAM18	1619.79	-1.93728	0.111686	-17.3458	2.12e-67	8.56e-67	down-regulated
C5_05250C	C5_05250C	3037.01	-1.93681	0.08254	-23.4653	9.24e-122	6.08e-121	down-regulated
CR_03450W	HXT5	1304.93	-1.93545	0.101416	-19.0843	3.41e-81	1.59e-80	down-regulated
C1_02290C	C1_02290C	897.157	-1.93352	0.156948	-12.3195	7.11e-35	1.86e-34	down-regulated
C3_01950C	C3_01950C	887.336	-1.93146	0.208426	-9.2669	1.92e-20	3.86e-20	down-regulated
C4_07160W	C4_07160W	245.647	-1.93103	0.200099	-9.65039	4.9e-22	1.02e-21	down-regulated
C5_04790C	C5_04790C	539.386	-1.93013	0.177487	-10.8748	1.52e-27	3.52e-27	down-regulated
CR_09670C	CR_09670C	2409.95	-1.92711	0.111775	-17.241	1.31e-66	5.23e-66	down-regulated
C7_02100W	C7_02100W	7250.42	-1.92646	0.095914	-20.0853	9.92e-90	4.97e-89	down-regulated
C2_05590C	C2_05590C	1098.67	-1.92636	0.112896	-17.0632	2.79e-65	1.1e-64	down-regulated
C7_01880C	C7_01880C	226.283	-1.9255	0.241669	-7.96752	1.62e-15	2.92e-15	down-regulated
C2_04160W	C2_04160W	1100.38	-1.92416	0.11537	-16.6781	1.89e-62	7.15e-62	down-regulated
C6_00680C	C6_00680C	702.039	-1.91623	0.142059	-13.489	1.82e-41	5.24e-41	down-regulated
C3_04780C	C3_04780C	3548.38	-1.91501	0.111885	-17.1158	1.13e-65	4.46e-65	down-regulated
C3_05460W	C3_05460W	717.667	-1.91482	0.205237	-9.32979	1.06e-20	2.15e-20	down-regulated
C2_06570C	C2_06570C	3570.06	-1.9099	0.120752	-15.8167	2.39e-56	8.36e-56	down-regulated
CR_09790W	ALO1	5912.6	-1.90982	0.111179	-17.178	3.88e-66	1.54e-65	down-regulated
C2_04370W	TIF33	1248.43	-1.90786	0.145415	-13.1201	2.53e-39	7.04e-39	down-regulated
C3_01940C	C3_01940C	876.609	-1.90698	0.125931	-15.143	8.42e-52	2.8e-51	down-regulated
C1_11160C	C1_11160C	1378.47	-1.90616	0.138435	-13.7694	3.9e-43	1.16e-42	down-regulated
C1_05000W	RHD1	3509.53	-1.90251	0.137768	-13.8095	2.23e-43	6.66e-43	down-regulated
C1_00110W	CCT8	15347.5	-1.90055	0.079637	-23.8651	7.05e-126	4.8e-125	down-regulated
CR_10580W	PRO1	3782.28	-1.89911	0.091077	-20.8516	1.47e-96	7.95e-96	down-regulated
CR_00280C	CR_00280C	663.771	-1.89832	0.138651	-13.6913	1.14e-42	3.37e-42	down-regulated
C1_08920W	C1_08920W	1304.6	-1.89781	0.13106	-14.4805	1.61e-47	5.07e-47	down-regulated
C1_10610W	FCY23	1398.02	-1.89552	0.109528	-17.3063	4.21e-67	1.7e-66	down-regulated
C1_10650W	APN2	388.497	-1.89443	0.18637	-10.1649	2.84e-24	6.19e-24	down-regulated
CR_02980C	SRP40	3096.34	-1.89081	0.112518	-16.8045	2.26e-63	8.64e-63	down-regulated
C3_03170W	SEC13	5354.32	-1.88868	0.085072	-22.2009	3.37e-109	2e-108	down-regulated
C2_02930C	C2_02930C	3149.71	-1.8872	0.08238	-22.9085	3.82e-116	2.38e-115	down-regulated
CR_04140W	CR_04140W	5529.01	-1.88458	0.072489	-25.9982	5.18e-149	4.1e-148	down-regulated
C5_01745W	PAPALPHA	1956.24	-1.88234	0.110717	-17.0013	8.03e-65	3.13e-64	down-regulated
C1_04400C	APE2	25480.1	-1.87511	0.082966	-22.601	4.24e-113	2.59e-112	down-regulated
CR_05130C	CR_05130C	644.642	-1.87447	0.15057	-12.4492	1.41e-35	3.74e-35	down-regulated
C2_03130W	C2_03130W	1787.07	-1.87366	0.106307	-17.625	1.58e-69	6.56e-69	down-regulated
CR_03010C	ERV1	631.996	-1.8701	0.137521	-13.5986	4.08e-42	1.19e-41	down-regulated
C2_05470W	COQ5	3119.9	-1.86985	0.114819	-16.2852	1.26e-59	4.59e-59	down-regulated
C4_03730C	C4_03730C	417.523	-1.86851	0.156529	-11.9372	7.57e-33	1.91e-32	down-regulated
C2_03640W	UGA11	711.64	-1.86587	0.18116	-10.2995	7.08e-25	1.56e-24	down-regulated
C1_08560W	TCP1	9669	-1.86504	0.068072	-27.398	2.9e-165	2.57e-164	down-regulated
C6_02690C	C6_02690C	2061.77	-1.86394	0.106719	-17.4659	2.61e-68	1.06e-67	down-regulated
CR_10350C	TRX1	10791.4	-1.86293	0.101842	-18.2923	9.53e-75	4.15e-74	down-regulated
C3_03390C	YAH1	1322.99	-1.86275	0.114601	-16.2542	2.08e-59	7.57e-59	down-regulated
C1_02360C	PGA5	66.5975	-1.86269	0.382284	-4.87253	1.1e-06	1.57e-06	down-regulated
C2_03980C	MED1	1399.85	-1.86116	0.137023	-13.5828	5.06e-42	1.47e-41	down-regulated
C1_02970W	C1_02970W	7131.01	-1.86093	0.081116	-22.9416	1.79e-116	1.11e-115	down-regulated
C3_00840C	C3_00840C	546.794	-1.8592	0.143504	-12.9558	2.18e-38	5.97e-38	down-regulated
C1_01720C	C1_01720C	843.096	-1.85784	0.202827	-9.15975	5.2e-20	1.04e-19	down-regulated
C2_01730W	C2_01730W	103.323	-1.85693	0.28465	-6.52356	6.87e-11	1.11e-10	down-regulated
C1_08020W	UBA2	2224.23	-1.85408	0.111583	-16.6162	5.32e-62	2.01e-61	down-regulated
C3_05570W	QDR2	1102.32	-1.85176	0.127406	-14.5343	7.34e-48	2.33e-47	down-regulated
C5_04060C	MEC1	978.144	-1.85098	0.114566	-16.1564	1.02e-58	3.68e-58	down-regulated
C1_08350C	C1_08350C	16414.4	-1.84929	0.107802	-17.1544	5.83e-66	2.3e-65	down-regulated
C2_09620W	C2_09620W	1116.93	-1.84903	0.133098	-13.8922	7.06e-44	2.12e-43	down-regulated
C7_01190W	C7_01190W	739.646	-1.8466	0.148915	-12.4003	2.6e-35	6.86e-35	down-regulated
C5_02920W	C5_02920W	669.04	-1.8455	0.135701	-13.5997	4.02e-42	1.17e-41	down-regulated
C7_02750W	FGR6-1	357.853	-1.84417	0.186925	-9.86581	5.86e-23	1.24e-22	down-regulated
C2_04490W	C2_04490W	3429.05	-1.84404	0.082315	-22.4022	3.74e-111	2.25e-110	down-regulated
C6_04520W	ILS1	19795.3	-1.84316	0.062469	-29.5051	2.48e-191	2.58e-190	down-regulated
C4_05320W	LYS1	6262.85	-1.84307	0.082904	-22.2314	1.71e-109	1.02e-108	down-regulated
C1_13710C	DAD1	185.709	-1.84136	0.333889	-5.51489	3.49e-08	5.23e-08	down-regulated
C6_03080C	ADO1	5405.54	-1.83922	0.084752	-21.7011	2e-104	1.15e-103	down-regulated
C6_01030W	HAL22	1464.76	-1.83878	0.129026	-14.2513	4.4e-46	1.37e-45	down-regulated
C6_02960W	C6_02960W	489.697	-1.8372	0.162524	-11.3042	1.25e-29	3e-29	down-regulated
C1_03190C	ECM33	37505.5	-1.83351	0.086435	-21.2126	7.3e-100	4.05e-99	down-regulated
C1_00510W	C1_00510W	2233.75	-1.8305	0.101856	-17.9714	3.26e-72	1.39e-71	down-regulated
C6_01000C	AEP1	999.258	-1.82962	0.115311	-15.8669	1.07e-56	3.77e-56	down-regulated
C7_03410C	C7_03410C	371.867	-1.82847	0.282393	-6.47492	9.49e-11	1.53e-10	down-regulated
C1_10160W	MIR1	32949.3	-1.82774	0.072938	-25.0587	1.4e-138	1.05e-137	down-regulated
CR_01650W	URA5	2493.07	-1.8269	0.105883	-17.254	1.04e-66	4.18e-66	down-regulated
CR_05910W	CR_05910W	1569.72	-1.82654	0.097181	-18.7952	8.27e-79	3.75e-78	down-regulated
CR_02520W	RPC19	1411.69	-1.82359	0.151629	-12.0267	2.57e-33	6.54e-33	down-regulated
C6_00120W	C6_00120W	227.66	-1.82155	0.268516	-6.78375	1.17e-11	1.93e-11	down-regulated
CR_04000W	RPT4	6205.73	-1.81994	0.086522	-21.0344	3.18e-98	1.74e-97	down-regulated
C5_00680W	RMT2	1179.68	-1.81662	0.127529	-14.2447	4.83e-46	1.5e-45	down-regulated
C2_00260C	MUQ1	2474.61	-1.81178	0.084305	-21.4909	1.89e-102	1.07e-101	down-regulated
CR_04770C	CR_04770C	509.686	-1.81065	0.238814	-7.58185	3.41e-14	5.99e-14	down-regulated
CR_04260W	SNP3	1071.77	-1.81011	0.178458	-10.1431	3.56e-24	7.74e-24	down-regulated
C7_03790W	MRP7	2038.18	-1.80924	0.113449	-15.9477	2.96e-57	1.05e-56	down-regulated
C7_03840W	C7_03840W	1401.37	-1.80897	0.115914	-15.6061	6.62e-55	2.28e-54	down-regulated
C1_08510W	EAF6	1282.74	-1.80861	0.111619	-16.2034	4.77e-59	1.72e-58	down-regulated
C3_02130W	UTP4	2219.51	-1.80761	0.166325	-10.8679	1.64e-27	3.79e-27	down-regulated
C7_00700W	CYB5	5180.12	-1.80748	0.078286	-23.088	6.11e-118	3.88e-117	down-regulated
C6_04260C	C6_04260C	551.71	-1.80424	0.178257	-10.1216	4.43e-24	9.6e-24	down-regulated
C3_06480C	ECM15	1162.46	-1.80089	0.110861	-16.2446	2.44e-59	8.85e-59	down-regulated
CR_10490W	EIF4E	11303.1	-1.80025	0.071651	-25.1254	2.63e-139	1.98e-138	down-regulated
CR_05450C	CR_05450C	1596.36	-1.79989	0.113953	-15.795	3.37e-56	1.18e-55	down-regulated
CR_06950C	ATX1	1048.46	-1.79594	0.111517	-16.1047	2.37e-58	8.48e-58	down-regulated
C4_00880W	C4_00880W	1398.84	-1.79165	0.119583	-14.9825	9.56e-51	3.13e-50	down-regulated
C7_03060C	CHS6	1551.68	-1.79094	0.122457	-14.6251	1.94e-48	6.2e-48	down-regulated
C5_03100C	C5_03100C	1225.61	-1.78862	0.131617	-13.5896	4.61e-42	1.34e-41	down-regulated
C5_00180W	VIP1	4758.12	-1.78853	0.07323	-24.4236	9.6e-132	6.78e-131	down-regulated
C6_00210W	C6_00210W	2162.63	-1.78764	0.115793	-15.4382	9.06e-54	3.09e-53	down-regulated
C1_05820C	RAD10	420.07	-1.7868	0.153715	-11.6241	3.11e-31	7.64e-31	down-regulated
C1_03130C	GGA2	4304.32	-1.78276	0.079591	-22.3991	4.02e-111	2.41e-110	down-regulated
C5_01020C	C5_01020C	201.33	-1.781	0.220922	-8.06165	7.53e-16	1.37e-15	down-regulated
C4_05190C	EDC3	1568.1	-1.78097	0.117943	-15.1002	1.61e-51	5.34e-51	down-regulated
C5_01800C	HIP1	1838.86	-1.77975	0.110621	-16.0887	3.06e-58	1.1e-57	down-regulated
C6_02190C	C6_02190C	2000.99	-1.77963	0.095483	-18.6382	1.57e-77	7.02e-77	down-regulated
C7_03330C	SHM1	12202.7	-1.7764	0.083203	-21.3502	3.88e-101	2.18e-100	down-regulated
C7_00820W	RFC2	963.361	-1.77517	0.206054	-8.61507	6.99e-18	1.34e-17	down-regulated
C1_04980C	C1_04980C	1879.12	-1.7726	0.090126	-19.6679	4.06e-86	1.98e-85	down-regulated
CR_06740W	CR_06740W	617.999	-1.76841	0.137387	-12.8718	6.49e-38	1.76e-37	down-regulated
C5_03580C	CAC2	772.815	-1.76816	0.152913	-11.5632	6.33e-31	1.55e-30	down-regulated
C3_06220C	OAC1	345.557	-1.76808	0.227155	-7.78357	7.05e-15	1.26e-14	down-regulated
C6_02270C	ALG11	501.953	-1.76592	0.140073	-12.6072	1.93e-36	5.15e-36	down-regulated
C3_03040W	AIP2	10370	-1.76481	0.066753	-26.4381	5.01e-154	4.1e-153	down-regulated
C3_07400W	C3_07400W	1785.79	-1.76435	0.122662	-14.3839	6.54e-47	2.05e-46	down-regulated
C4_01000C	PGA57	95.6881	-1.76422	0.35802	-4.9277	8.32e-07	1.19e-06	down-regulated
C4_03700W	C4_03700W	2931.41	-1.76375	0.081988	-21.5124	1.19e-102	6.75e-102	down-regulated
C6_04450W	C6_04450W	1899.25	-1.76355	0.089701	-19.6603	4.72e-86	2.29e-85	down-regulated
C2_09670C	C2_09670C	2459.85	-1.75964	0.122159	-14.4046	4.84e-47	1.52e-46	down-regulated
C6_01910W	ADK1	12438.3	-1.75955	0.090919	-19.353	1.92e-83	9.14e-83	down-regulated
C3_02640C	ZCF1	1443.46	-1.75773	0.188591	-9.32033	1.16e-20	2.34e-20	down-regulated
C1_04130W	ERB1	2676.28	-1.75665	0.131237	-13.3853	7.37e-41	2.1e-40	down-regulated
C1_03060C	TSR2	1467.49	-1.75488	0.134686	-13.0294	8.32e-39	2.29e-38	down-regulated
C6_00100C	HET1	9520.23	-1.7531	0.089484	-19.5912	1.84e-85	8.88e-85	down-regulated
C2_09520C	CCT2	9625.07	-1.75269	0.066192	-26.4788	1.7e-154	1.4e-153	down-regulated
C5_02400W	C5_02400W	5067.09	-1.75081	0.115829	-15.1155	1.28e-51	4.24e-51	down-regulated
C1_02920W	CDC73	3458.97	-1.74869	0.095477	-18.3152	6.26e-75	2.73e-74	down-regulated
C3_00450C	C3_00450C	6018.58	-1.74665	0.075801	-23.0425	1.75e-117	1.1e-116	down-regulated
C4_06680C	C4_06680C	4170.95	-1.74583	0.108983	-16.0194	9.36e-58	3.32e-57	down-regulated
C5_01690C	CCT7	5370.92	-1.74541	0.074519	-23.4223	2.53e-121	1.65e-120	down-regulated
C3_01030W	ARP9	1559.77	-1.74346	0.136757	-12.7486	3.17e-37	8.58e-37	down-regulated
CR_06540W	KIP1	541.116	-1.7391	0.201634	-8.62501	6.41e-18	1.23e-17	down-regulated
C4_07030W	MET16	2300.36	-1.73799	0.105769	-16.4319	1.13e-60	4.18e-60	down-regulated
C6_03730C	C6_03730C	2217.14	-1.73587	0.122133	-14.213	7.61e-46	2.35e-45	down-regulated
C2_02270C	C2_02270C	1421.61	-1.73488	0.104896	-16.539	1.92e-61	7.19e-61	down-regulated
C2_03220C	STP4	2786.5	-1.73447	0.187255	-9.26264	1.99e-20	4.01e-20	down-regulated
C6_03200W	EMF1	1419.1	-1.73328	0.127311	-13.6145	3.28e-42	9.58e-42	down-regulated
CR_02700W	CR_02700W	439.916	-1.73265	0.195832	-8.84764	8.94e-19	1.74e-18	down-regulated
C1_05270C	C1_05270C	1736.07	-1.73217	0.115114	-15.0474	3.59e-51	1.18e-50	down-regulated
C2_06820C	PRE2	5121.06	-1.73173	0.089709	-19.3039	4.98e-83	2.36e-82	down-regulated
C6_02990W	C6_02990W	484.703	-1.73022	0.17365	-9.96382	2.19e-23	4.67e-23	down-regulated
C5_04300C	C5_04300C	12643.1	-1.729	0.061555	-28.0887	1.35e-173	1.25e-172	down-regulated
C1_09460W	ERG12	6414.73	-1.72898	0.084003	-20.5824	3.94e-94	2.08e-93	down-regulated
C3_06360C	CYP5	9098.98	-1.72871	0.082829	-20.8708	9.87e-97	5.35e-96	down-regulated
C3_01310W	C3_01310W	242.635	-1.728	0.352823	-4.89765	9.7e-07	1.38e-06	down-regulated
CR_00490W	CR_00490W	4341.31	-1.72733	0.095131	-18.1574	1.12e-73	4.86e-73	down-regulated
C2_07300C	RPA12	844.849	-1.72703	0.115273	-14.9821	9.62e-51	3.15e-50	down-regulated
C1_14080W	C1_14080W	4713.13	-1.72245	0.117744	-14.6287	1.84e-48	5.88e-48	down-regulated
C4_02900C	CRH11	3663.73	-1.71895	0.104004	-16.5277	2.32e-61	8.65e-61	down-regulated
C3_03560W	C3_03560W	1338.71	-1.71834	0.132341	-12.9842	1.5e-38	4.13e-38	down-regulated
C5_02530W	UAP1	1687.77	-1.71672	0.104256	-16.4664	6.4e-61	2.38e-60	down-regulated
C2_06470W	RTA2	1777.45	-1.71286	0.146631	-11.6814	1.59e-31	3.92e-31	down-regulated
C6_02400W	C6_02400W	192.096	-1.71217	0.227137	-7.53803	4.77e-14	8.34e-14	down-regulated
C7_03390C	PUP3	3445.45	-1.7089	0.082767	-20.6471	1.04e-94	5.5e-94	down-regulated
CR_04240C	CR_04240C	4820.66	-1.70639	0.120491	-14.1619	1.58e-45	4.84e-45	down-regulated
C4_00390W	C4_00390W	1654.09	-1.70488	0.094636	-18.0151	1.48e-72	6.35e-72	down-regulated
CR_06750C	PUP2	4800.7	-1.70383	0.077353	-22.0267	1.6e-107	9.38e-107	down-regulated
C1_10970W	C1_10970W	1958.89	-1.70367	0.1584	-10.7555	5.58e-27	1.28e-26	down-regulated
CR_01370C	CR_01370C	3090.56	-1.70281	0.099471	-17.1187	1.08e-65	4.25e-65	down-regulated
C7_00570W	RPA135	6497.47	-1.70079	0.096463	-17.6316	1.41e-69	5.83e-69	down-regulated
C1_11380W	NEP1	2871.88	-1.69863	0.101724	-16.6984	1.35e-62	5.1e-62	down-regulated
CR_10780C	IAH1	1953.86	-1.69767	0.116745	-14.5417	6.6e-48	2.09e-47	down-regulated
C7_01270C	C7_01270C	830.404	-1.69729	0.160448	-10.5785	3.75e-26	8.46e-26	down-regulated
C3_01150C	C3_01150C	717.971	-1.69681	0.187099	-9.06906	1.2e-19	2.38e-19	down-regulated
C3_04420W	C3_04420W	2605.7	-1.69368	0.092026	-18.4043	1.21e-75	5.33e-75	down-regulated
C1_00120C	TRP1	4562.33	-1.6928	0.098346	-17.2127	2.13e-66	8.49e-66	down-regulated
C3_06430W	APN1	2204.73	-1.6917	0.107209	-15.7795	4.31e-56	1.5e-55	down-regulated
C3_04340W	ATF1	4652.6	-1.69007	0.090052	-18.7677	1.39e-78	6.27e-78	down-regulated
C5_00660C	ERG11	7055.5	-1.68957	0.107576	-15.7058	1.38e-55	4.78e-55	down-regulated
CR_04550W	PRE6	6290.6	-1.68807	0.068321	-24.7079	8.8e-135	6.35e-134	down-regulated
C1_13320C	CGA1	4077.22	-1.68622	0.100876	-16.7157	1.01e-62	3.82e-62	down-regulated
C5_00850C	C5_00850C	373.846	-1.68535	0.170613	-9.87822	5.17e-23	1.09e-22	down-regulated
CR_09620C	CR_09620C	775.155	-1.68466	0.122143	-13.7925	2.83e-43	8.42e-43	down-regulated
C5_03370C	C5_03370C	168.429	-1.68356	0.269977	-6.23592	4.49e-10	7.13e-10	down-regulated
C5_01520C	GLR1	4696.77	-1.68295	0.104201	-16.151	1.12e-58	4.02e-58	down-regulated
C1_12380C	WRS1	4985.15	-1.6828	0.080276	-20.9627	1.44e-97	7.82e-97	down-regulated
C1_03550C	COQ6	4715.92	-1.68198	0.092399	-18.2034	4.85e-74	2.11e-73	down-regulated
C1_08100W	DRG1	7522.97	-1.68108	0.093962	-17.891	1.38e-71	5.87e-71	down-regulated
CR_04360C	NHP2	5266	-1.68017	0.075718	-22.1898	4.31e-109	2.55e-108	down-regulated
C1_03240W	C1_03240W	1801.33	-1.6792	0.115224	-14.5734	4.15e-48	1.32e-47	down-regulated
C1_14410W	C1_14410W	1912.22	-1.67783	0.102875	-16.3094	8.46e-60	3.1e-59	down-regulated
C2_05160C	C2_05160C	3255.59	-1.6777	0.143924	-11.6568	2.12e-31	5.22e-31	down-regulated
CR_05310W	CR_05310W	1269.62	-1.67347	0.140541	-11.9073	1.08e-32	2.72e-32	down-regulated
C1_07930C	ERD1	324.808	-1.67147	0.17433	-9.58797	8.98e-22	1.86e-21	down-regulated
C1_03080C	TEM1	559.09	-1.67059	0.160323	-10.4201	2.01e-25	4.47e-25	down-regulated
C7_01030C	C7_01030C	3854.9	-1.66553	0.118504	-14.0547	7.21e-45	2.2e-44	down-regulated
C7_01020C	C7_01020C	1374.91	-1.66511	0.108115	-15.4012	1.61e-53	5.46e-53	down-regulated
C1_08110W	C1_08110W	7573.3	-1.66488	0.072187	-23.0634	1.08e-117	6.82e-117	down-regulated
C1_06630W	C1_06630W	1253.31	-1.66445	0.121204	-13.7326	6.47e-43	1.91e-42	down-regulated
C2_09590C	C2_09590C	698.973	-1.66438	0.135017	-12.3272	6.47e-35	1.69e-34	down-regulated
C5_01790C	C5_01790C	30.0642	-1.6643	0.629988	-2.6418	0.00824661	0.00988169	down-regulated
C5_02320C	C5_02320C	1183.78	-1.66368	0.161668	-10.2907	7.76e-25	1.71e-24	down-regulated
C6_01840C	COQ3	2666.89	-1.6616	0.115658	-14.3665	8.4e-47	2.63e-46	down-regulated
C7_02660C	C7_02660C	174.83	-1.66012	0.324207	-5.12054	3.05e-07	4.43e-07	down-regulated
C6_01930W	YHM1	2998.65	-1.65993	0.095147	-17.4459	3.7e-68	1.51e-67	down-regulated
C5_01160C	C5_01160C	53.4799	-1.65882	0.425065	-3.90251	9.52e-05	0.000125735	down-regulated
C1_07700C	VRG4	2832.17	-1.65792	0.101728	-16.2977	1.03e-59	3.74e-59	down-regulated
C5_01650C	MYO1	884.547	-1.65696	0.241662	-6.85653	7.06e-12	1.17e-11	down-regulated
C3_02650W	C3_02650W	66.8215	-1.65629	0.459285	-3.60624	0.000310665	0.000400818	down-regulated
CR_10520C	SLD5	301.136	-1.65629	0.187868	-8.81621	1.18e-18	2.3e-18	down-regulated
C1_01530C	C1_01530C	12140.1	-1.65434	0.088177	-18.7615	1.56e-78	7.04e-78	down-regulated
C2_02430W	UTP21	2551.62	-1.65351	0.151272	-10.9308	8.22e-28	1.92e-27	down-regulated
C5_00620W	C5_00620W	81.1198	-1.65307	0.369139	-4.47817	7.53e-06	1.04e-05	down-regulated
C1_04670W	HAT1	1588.67	-1.65263	0.117657	-14.0462	8.12e-45	2.48e-44	down-regulated
C1_01520C	SOD2	6477.52	-1.65248	0.081382	-20.3051	1.16e-91	5.94e-91	down-regulated
C5_01700W	C5_01700W	1481.97	-1.65188	0.119913	-13.7756	3.58e-43	1.06e-42	down-regulated
CR_07760W	CR_07760W	1091.7	-1.6484	0.129838	-12.6958	6.24e-37	1.68e-36	down-regulated
C1_13680C	GCV3	8371.4	-1.64813	0.102009	-16.1567	1.02e-58	3.67e-58	down-regulated
C1_02780W	C1_02780W	2768.66	-1.64731	0.124872	-13.192	9.76e-40	2.73e-39	down-regulated
C1_12310C	CSI2	979.075	-1.64651	0.130779	-12.59	2.4e-36	6.4e-36	down-regulated
C7_04040C	NPT1	3508.55	-1.64367	0.083797	-19.6149	1.15e-85	5.59e-85	down-regulated
C1_10100C	NTF2	8333.76	-1.64279	0.082618	-19.8843	5.57e-88	2.74e-87	down-regulated
C7_00320C	PMR1	4243	-1.64129	0.077232	-21.2513	3.2e-100	1.78e-99	down-regulated
C1_14390W	RPC10	1043.05	-1.64122	0.150464	-10.9078	1.06e-27	2.46e-27	down-regulated
C4_00310C	MNN10	4105.13	-1.64069	0.079843	-20.549	7.86e-94	4.13e-93	down-regulated
CR_04200W	YDJ1	16721.2	-1.63926	0.081924	-20.0095	4.55e-89	2.26e-88	down-regulated
CR_04730W	CR_04730W	2624.82	-1.63916	0.117898	-13.9032	6.06e-44	1.82e-43	down-regulated
C4_01660W	C4_01660W	1996.82	-1.63899	0.113841	-14.3971	5.39e-47	1.69e-46	down-regulated
C2_09170W	SLP2	1350.68	-1.63797	0.096805	-16.9204	3.18e-64	1.23e-63	down-regulated
C2_07380W	SSC1	34141.7	-1.63705	0.092674	-17.6646	7.85e-70	3.27e-69	down-regulated
C3_01470W	ARF3	1343.64	-1.637	0.112569	-14.5423	6.54e-48	2.07e-47	down-regulated
C4_04570W	RCE1	2254.03	-1.63426	0.112144	-14.5728	4.18e-48	1.33e-47	down-regulated
C5_01140C	C5_01140C	3277.03	-1.63345	0.092366	-17.6845	5.52e-70	2.3e-69	down-regulated
C5_02940C	MIG1	4813.69	-1.63253	0.092548	-17.6398	1.22e-69	5.05e-69	down-regulated
C1_13060C	C1_13060C	6421.93	-1.63152	0.075042	-21.7415	8.31e-105	4.8e-104	down-regulated
C1_13010W	C1_13010W	951.958	-1.63014	0.111872	-14.5714	4.27e-48	1.36e-47	down-regulated
CR_04300W	CR_04300W	6131.84	-1.62684	0.096293	-16.8947	4.92e-64	1.89e-63	down-regulated
C2_02540W	C2_02540W	2777.85	-1.61876	0.111505	-14.5173	9.41e-48	2.98e-47	down-regulated
C1_12050W	RPN2	10494.5	-1.61649	0.064616	-25.0168	4.01e-138	2.99e-137	down-regulated
C1_12610W	C1_12610W	2534.92	-1.61459	0.094939	-17.0065	7.35e-65	2.87e-64	down-regulated
CR_05150W	CR_05150W	779.824	-1.61291	0.160095	-10.0747	7.15e-24	1.54e-23	down-regulated
C2_03880C	C2_03880C	356.56	-1.61252	0.19835	-8.12969	4.3e-16	7.88e-16	down-regulated
C1_14460W	RPN11	9354.76	-1.61208	0.090618	-17.79	8.45e-71	3.56e-70	down-regulated
C3_04590W	C3_04590W	11577.7	-1.61098	0.074794	-21.539	6.72e-103	3.82e-102	down-regulated
C1_03230C	ARX1	6179.27	-1.60676	0.100848	-15.9326	3.76e-57	1.33e-56	down-regulated
C4_00700C	C4_00700C	1229.5	-1.6039	0.121185	-13.2351	5.5e-40	1.55e-39	down-regulated
C1_09190C	DAK2	6826.24	-1.60335	0.070278	-22.8143	3.31e-115	2.04e-114	down-regulated
C3_01100W	C3_01100W	393.836	-1.6033	0.174503	-9.18781	4.01e-20	8.02e-20	down-regulated
C1_10670C	RPA190	5878.95	-1.60267	0.105603	-15.1763	5.07e-52	1.69e-51	down-regulated
C5_01680C	CCN1	536.468	-1.60265	0.208448	-7.68851	1.49e-14	2.64e-14	down-regulated
C5_00420C	MRP17	1484.13	-1.6001	0.133804	-11.9585	5.86e-33	1.48e-32	down-regulated
C7_02680W	TOM22	2804.76	-1.59983	0.124292	-12.8715	6.51e-38	1.77e-37	down-regulated
CR_09510C	CR_09510C	1971.05	-1.59881	0.123619	-12.9334	2.92e-38	7.97e-38	down-regulated
C5_04710W	C5_04710W	1085.04	-1.59835	0.148264	-10.7805	4.26e-27	9.78e-27	down-regulated
C1_13030C	C1_13030C	5251.11	-1.59796	0.078286	-20.4118	1.31e-92	6.81e-92	down-regulated
C4_05660C	BRN1	1199.22	-1.59693	0.147652	-10.8155	2.91e-27	6.7e-27	down-regulated
C3_01990W	RNA1	5642.15	-1.59659	0.075016	-21.2834	1.62e-100	9.04e-100	down-regulated
C3_03520C	PRE9	4410.2	-1.5962	0.077312	-20.6463	1.05e-94	5.59e-94	down-regulated
C4_01150W	ASK1	757.654	-1.59528	0.120513	-13.2374	5.34e-40	1.5e-39	down-regulated
C4_05230C	C4_05230C	545.132	-1.59357	0.185185	-8.60527	7.61e-18	1.45e-17	down-regulated
C1_02100W	C1_02100W	288.549	-1.59284	0.20399	-7.80842	5.79e-15	1.03e-14	down-regulated
C4_04720W	C4_04720W	4099.23	-1.59143	0.096184	-16.5457	1.72e-61	6.43e-61	down-regulated
C1_00490C	TTR1	3153.4	-1.59048	0.081377	-19.5447	4.58e-85	2.21e-84	down-regulated
C2_00830C	RSC4	3004.74	-1.59042	0.089547	-17.7606	1.43e-70	5.98e-70	down-regulated
C7_02970W	ECM39	2512.33	-1.59036	0.094176	-16.887	5.61e-64	2.15e-63	down-regulated
C4_03170W	C4_03170W	449.269	-1.58801	0.175182	-9.06492	1.25e-19	2.47e-19	down-regulated
C7_01350C	C7_01350C	482.617	-1.58793	0.169224	-9.3836	6.38e-21	1.3e-20	down-regulated
C6_01560W	C6_01560W	591.953	-1.58728	0.210086	-7.55537	4.18e-14	7.32e-14	down-regulated
C4_05300W	XKS1	1831.17	-1.58706	0.126018	-12.5939	2.28e-36	6.1e-36	down-regulated
C2_01010W	HGT8	9626.93	-1.58514	0.268841	-5.89619	3.72e-09	5.74e-09	down-regulated
C5_03950W	C5_03950W	503.7	-1.58087	0.220834	-7.15866	8.15e-13	1.38e-12	down-regulated
C2_00010W	TLO5	1646.08	-1.5808	0.122795	-12.8735	6.35e-38	1.73e-37	down-regulated
C1_12060C	C1_12060C	190.037	-1.58028	0.216986	-7.28289	3.27e-13	5.59e-13	down-regulated
C1_14330W	C1_14330W	725.272	-1.57916	0.162249	-9.73293	2.18e-22	4.57e-22	down-regulated
CR_03760W	CR_03760W	2052.03	-1.57782	0.097201	-16.2325	2.97e-59	1.08e-58	down-regulated
C7_04230W	NRG1	9992.13	-1.57749	0.14281	-11.0461	2.29e-28	5.38e-28	down-regulated
C1_01300W	C1_01300W	4261.04	-1.57738	0.077817	-20.2704	2.35e-91	1.19e-90	down-regulated
CR_05480W	CR_05480W	4980.26	-1.57657	0.092656	-17.0154	6.32e-65	2.47e-64	down-regulated
C1_03640C	HFL1	809.955	-1.57595	0.130378	-12.0876	1.23e-33	3.14e-33	down-regulated
C5_04780W	ASH2	1396.61	-1.5757	0.101265	-15.5602	1.36e-54	4.65e-54	down-regulated
C3_07690C	C3_07690C	2079.46	-1.57446	0.095213	-16.5362	2.01e-61	7.53e-61	down-regulated
C1_10470W	C1_10470W	4453.34	-1.57053	0.084861	-18.507	1.81e-76	8.04e-76	down-regulated
C1_09510W	YTM1	3286.11	-1.57046	0.083355	-18.8406	3.51e-79	1.6e-78	down-regulated
C1_01450W	ABC1	4489.82	-1.56962	0.15605	-10.0584	8.43e-24	1.81e-23	down-regulated
C1_01080W	C1_01080W	597.214	-1.56943	0.147873	-10.6133	2.58e-26	5.85e-26	down-regulated
C1_04320W	GPM2	1087.37	-1.56834	0.15055	-10.4174	2.06e-25	4.6e-25	down-regulated
C4_06830C	CCT6	9498.35	-1.56832	0.071988	-21.7857	3.17e-105	1.84e-104	down-regulated
C3_07210W	MET8	762.968	-1.56802	0.133778	-11.7211	9.94e-32	2.46e-31	down-regulated
C1_04600C	C1_04600C	3671.23	-1.56674	0.082996	-18.8773	1.75e-79	8.01e-79	down-regulated
C6_04340W	C6_04340W	469.269	-1.56496	0.186618	-8.38592	5.03e-17	9.42e-17	down-regulated
C1_01570C	RPB7	1299.42	-1.56266	0.118693	-13.1656	1.38e-39	3.87e-39	down-regulated
C1_13120C	MON2	1195.68	-1.56234	0.15592	-10.0201	1.24e-23	2.67e-23	down-regulated
CR_00570W	CR_00570W	2761.01	-1.55756	0.115818	-13.4484	3.15e-41	9.02e-41	down-regulated
C1_02230W	C1_02230W	1888.78	-1.55671	0.141336	-11.0142	3.26e-28	7.65e-28	down-regulated
C2_06930C	C2_06930C	51.0743	-1.55551	0.468935	-3.31711	0.000909545	0.0011494	down-regulated
C4_00620C	SPC2	1036.82	-1.55408	0.124034	-12.5295	5.15e-36	1.37e-35	down-regulated
C4_00360C	RCH1	750.014	-1.55282	0.136007	-11.4172	3.43e-30	8.29e-30	down-regulated
C2_07220W	C2_07220W	2950.95	-1.54689	0.090963	-17.0057	7.45e-65	2.91e-64	down-regulated
C4_01870C	ERG8	3540.2	-1.54565	0.088464	-17.4721	2.34e-68	9.56e-68	down-regulated
CR_06380C	CR_06380C	550.091	-1.54304	0.181861	-8.48471	2.16e-17	4.08e-17	down-regulated
C5_03760C	MTR10	2103.8	-1.54298	0.103042	-14.9743	1.08e-50	3.54e-50	down-regulated
C4_04840C	AGP3	553.567	-1.54211	0.171121	-9.01182	2.03e-19	3.99e-19	down-regulated
C3_07340W	GCY1	909.593	-1.5412	0.190479	-8.09118	5.91e-16	1.08e-15	down-regulated
C3_06370C	C3_06370C	2735.89	-1.53999	0.131088	-11.7477	7.25e-32	1.8e-31	down-regulated
C3_04600C	C3_04600C	298.719	-1.53905	0.215629	-7.13748	9.51e-13	1.61e-12	down-regulated
C3_01710C	PPT1	840.735	-1.5388	0.123828	-12.427	1.87e-35	4.92e-35	down-regulated
C2_00960C	MXR1	3520.68	-1.53637	0.086033	-17.8579	2.51e-71	1.06e-70	down-regulated
C7_00690W	NOP15	1262.69	-1.53572	0.13628	-11.2688	1.87e-29	4.46e-29	down-regulated
C3_01810C	MNT1	14435.2	-1.53428	0.080183	-19.1346	1.3e-81	6.1e-81	down-regulated
CR_10750C	CR_10750C	1917.36	-1.53257	0.123306	-12.429	1.82e-35	4.8e-35	down-regulated
CR_04530W	FUM11	6393.84	-1.53238	0.074089	-20.683	4.93e-95	2.62e-94	down-regulated
C1_08970W	C1_08970W	465.284	-1.53192	0.170259	-8.99758	2.31e-19	4.54e-19	down-regulated
C1_00100C	C1_00100C	2063.74	-1.53098	0.095114	-16.0963	2.71e-58	9.7e-58	down-regulated
C4_06690C	C4_06690C	3071.69	-1.53022	0.094257	-16.2345	2.88e-59	1.04e-58	down-regulated
CR_10240W	UTP5	3565.46	-1.52912	0.099769	-15.3266	5.08e-53	1.71e-52	down-regulated
C2_05650W	VPS35	1955.19	-1.52883	0.093671	-16.3213	6.96e-60	2.55e-59	down-regulated
C4_05960W	NIF3	2197.16	-1.52833	0.108826	-14.0437	8.41e-45	2.56e-44	down-regulated
C3_02630C	C3_02630C	1027.14	-1.52827	0.156229	-9.78228	1.34e-22	2.82e-22	down-regulated
C6_03450C	NAM2	1239.02	-1.52614	0.117596	-12.9778	1.64e-38	4.49e-38	down-regulated
C1_07780W	C1_07780W	1425.48	-1.52456	0.109549	-13.9167	5.02e-44	1.51e-43	down-regulated
C6_01760W	SEC12	3687.21	-1.52296	0.08361	-18.215	3.93e-74	1.71e-73	down-regulated
C2_03090C	ADE8	2759.07	-1.52131	0.100638	-15.1166	1.26e-51	4.17e-51	down-regulated
C3_02530W	YSY6	722.026	-1.51675	0.189053	-8.02286	1.03e-15	1.88e-15	down-regulated
C1_08770W	C1_08770W	521.192	-1.51674	0.140312	-10.8098	3.09e-27	7.13e-27	down-regulated
CR_05840W	CR_05840W	993.18	-1.51669	0.115618	-13.1181	2.59e-39	7.22e-39	down-regulated
C3_06400C	C3_06400C	1386.83	-1.5142	0.114339	-13.243	4.95e-40	1.4e-39	down-regulated
C4_03300C	C4_03300C	97.6001	-1.51321	0.303793	-4.98107	6.32e-07	9.11e-07	down-regulated
C6_01150W	CDC20	1530.85	-1.51305	0.136657	-11.0719	1.72e-28	4.05e-28	down-regulated
CR_07600W	FUN30	1576.42	-1.50886	0.143125	-10.5423	5.52e-26	1.24e-25	down-regulated
CR_00890C	CR_00890C	759.261	-1.50577	0.16701	-9.01603	1.95e-19	3.84e-19	down-regulated
CR_02950C	MRP21	2369.32	-1.50557	0.098956	-15.2145	2.83e-52	9.5e-52	down-regulated
C2_04820W	C2_04820W	966.364	-1.50328	0.112687	-13.3403	1.35e-40	3.84e-40	down-regulated
CR_03270W	VHT1	290.917	-1.50265	0.205491	-7.3125	2.62e-13	4.5e-13	down-regulated
C1_11110C	C1_11110C	882.876	-1.50204	0.124587	-12.0561	1.8e-33	4.58e-33	down-regulated
C1_08440C	C1_08440C	529.151	-1.50054	0.147031	-10.2056	1.87e-24	4.09e-24	down-regulated
C7_04020C	PRE5	5340.78	-1.50004	0.088562	-16.9377	2.37e-64	9.18e-64	down-regulated
CR_01990C	SPC98	798.684	-1.49887	0.116925	-12.819	1.28e-37	3.48e-37	down-regulated
C1_10530W	SNL1	2291.76	-1.49729	0.087905	-17.033	4.68e-65	1.83e-64	down-regulated
C5_05310W	PRE1	4529.46	-1.49693	0.083644	-17.8964	1.26e-71	5.33e-71	down-regulated
C5_00940C	HAP5	1837.06	-1.49625	0.107823	-13.877	8.73e-44	2.62e-43	down-regulated
C6_04360C	GLE2	3163.42	-1.49612	0.104335	-14.3395	1.24e-46	3.87e-46	down-regulated
CR_02610C	CR_02610C	3193.76	-1.49581	0.125825	-11.888	1.37e-32	3.42e-32	down-regulated
CR_07320C	CR_07320C	2966.57	-1.49541	0.090062	-16.6042	6.5e-62	2.44e-61	down-regulated
C4_06580W	CBF1	4235.96	-1.49376	0.119164	-12.5353	4.78e-36	1.27e-35	down-regulated
C2_08790W	JEM1	961.836	-1.49279	0.124227	-12.0166	2.91e-33	7.37e-33	down-regulated
C1_04570C	CHL4	251.542	-1.49245	0.280769	-5.31559	1.06e-07	1.58e-07	down-regulated
C6_03620C	C6_03620C	1270.93	-1.49238	0.108389	-13.7687	3.93e-43	1.17e-42	down-regulated
C6_00780W	SEC8	1827.5	-1.49144	0.117608	-12.6815	7.49e-37	2.01e-36	down-regulated
C1_13210C	C1_13210C	288.679	-1.49135	0.280031	-5.32567	1.01e-07	1.49e-07	down-regulated
CR_08070W	PTP1	2472.28	-1.48827	0.130402	-11.4129	3.6e-30	8.71e-30	down-regulated
C3_01720C	C3_01720C	6311.3	-1.48628	0.072833	-20.4066	1.46e-92	7.55e-92	down-regulated
C4_06270C	ERG26	2920.18	-1.48459	0.089228	-16.6382	3.68e-62	1.39e-61	down-regulated
C2_10670W	C2_10670W	8100.61	-1.48352	0.078045	-19.0084	1.45e-80	6.7e-80	down-regulated
CR_06070W	CR_06070W	3193.45	-1.48243	0.090026	-16.4667	6.37e-61	2.37e-60	down-regulated
C1_00980W	C1_00980W	1496.37	-1.48164	0.107551	-13.7762	3.54e-43	1.05e-42	down-regulated
C2_03170W	C2_03170W	341.207	-1.48159	0.196252	-7.54941	4.37e-14	7.65e-14	down-regulated
C1_00450C	C1_00450C	4011.39	-1.48067	0.081054	-18.2677	1.5e-74	6.51e-74	down-regulated
C1_06500W	C1_06500W	929.661	-1.47932	0.11937	-12.3927	2.86e-35	7.53e-35	down-regulated
C3_05880C	C3_05880C	4873.51	-1.47713	0.096167	-15.3601	3.03e-53	1.03e-52	down-regulated
CR_01040C	ARC19	716	-1.4759	0.167842	-8.79336	1.45e-18	2.81e-18	down-regulated
C5_00320W	C5_00320W	1410.32	-1.47473	0.100176	-14.7214	4.7e-49	1.51e-48	down-regulated
C7_03000C	C7_03000C	1093.25	-1.4746	0.153342	-9.61638	6.82e-22	1.41e-21	down-regulated
C1_01670C	ESP1	687.348	-1.47235	0.133544	-11.0252	2.89e-28	6.78e-28	down-regulated
C1_08610C	C1_08610C	8878.75	-1.47182	0.085141	-17.2868	5.91e-67	2.38e-66	down-regulated
C5_01090C	C5_01090C	1381.39	-1.47122	0.194314	-7.57134	3.69e-14	6.48e-14	down-regulated
C4_07170C	C4_07170C	205.586	-1.46981	0.216577	-6.78655	1.15e-11	1.9e-11	down-regulated
C6_02260C	SEC27	6027.38	-1.46972	0.077544	-18.9533	4.14e-80	1.91e-79	down-regulated
C7_00670C	C7_00670C	1844.19	-1.46633	0.124474	-11.7802	4.94e-32	1.23e-31	down-regulated
C6_02220W	SAR1	5519.42	-1.46534	0.088897	-16.4835	4.82e-61	1.79e-60	down-regulated
C1_02930C	MST1	1285.78	-1.46474	0.106381	-13.7688	3.93e-43	1.17e-42	down-regulated
CR_09240C	CR_09240C	2784.92	-1.46281	0.114474	-12.7786	2.16e-37	5.85e-37	down-regulated
C2_00100C	PGA52	5215.62	-1.46231	0.090484	-16.161	9.5e-59	3.43e-58	down-regulated
C1_10880W	C1_10880W	2435.92	-1.46125	0.121577	-12.0192	2.82e-33	7.15e-33	down-regulated
CR_10820W	CR_10820W	2391.18	-1.45998	0.093135	-15.6759	2.21e-55	7.63e-55	down-regulated
C3_05150W	C3_05150W	4785.98	-1.45916	0.082069	-17.7796	1.02e-70	4.27e-70	down-regulated
C7_03660C	C7_03660C	13692.5	-1.45912	0.062038	-23.5199	2.55e-122	1.69e-121	down-regulated
C3_04380C	C3_04380C	9115.09	-1.45907	0.082249	-17.7397	2.07e-70	8.67e-70	down-regulated
CR_02170W	MET2	7264.1	-1.45848	0.08238	-17.7043	3.88e-70	1.62e-69	down-regulated
C1_07850C	C1_07850C	274.8	-1.45628	0.24551	-5.93164	3e-09	4.64e-09	down-regulated
C6_04100W	C6_04100W	3802.05	-1.45605	0.124304	-11.7137	1.08e-31	2.68e-31	down-regulated
C5_03820C	BUD7	2365.38	-1.45456	0.088185	-16.4944	4.03e-61	1.5e-60	down-regulated
CR_10030W	FGR34	1851.72	-1.45144	0.094595	-15.3437	3.9e-53	1.32e-52	down-regulated
C2_01850W	RAD23	8289.08	-1.45133	0.074833	-19.3942	8.64e-84	4.12e-83	down-regulated
C5_05290C	MRP2	2926.15	-1.45049	0.101216	-14.3306	1.41e-46	4.41e-46	down-regulated
C3_01860C	DBP5	6790.09	-1.45002	0.069496	-20.8648	1.12e-96	6.05e-96	down-regulated
C1_10790W	CDC48	25591.4	-1.44627	0.06655	-21.732	1.02e-104	5.9e-104	down-regulated
C7_00250C	C7_00250C	4688.41	-1.44367	0.082765	-17.4429	3.9e-68	1.58e-67	down-regulated
C4_01390W	HAP3	57.7836	-1.4415	0.416248	-3.46309	0.000534013	0.000681614	down-regulated
C2_05720C	OSH4	5835.22	-1.441	0.08425	-17.1039	1.39e-65	5.47e-65	down-regulated
C2_10080W	RAP1	1241.44	-1.44024	0.121422	-11.8615	1.88e-32	4.69e-32	down-regulated
C2_03830W	C2_03830W	2010.54	-1.44007	0.128946	-11.1681	5.84e-29	1.38e-28	down-regulated
C4_06100W	CWH41	1912.88	-1.4392	0.089923	-16.0047	1.19e-57	4.21e-57	down-regulated
C4_07150W	C4_07150W	407.32	-1.43668	0.200703	-7.15822	8.17e-13	1.38e-12	down-regulated
C3_05310W	USO6	1854.76	-1.43632	0.142804	-10.058	8.47e-24	1.82e-23	down-regulated
CR_00710C	CR_00710C	279.406	-1.43617	0.230782	-6.22306	4.88e-10	7.73e-10	down-regulated
C1_10810W	C1_10810W	70.9284	-1.43488	0.446007	-3.21716	0.00129467	0.00162302	down-regulated
C5_03000C	C5_03000C	633.213	-1.43402	0.142979	-10.0296	1.13e-23	2.42e-23	down-regulated
CR_09730C	SSF1	1248.38	-1.43327	0.14482	-9.89692	4.29e-23	9.11e-23	down-regulated
C2_04790C	C2_04790C	1556.18	-1.43223	0.109167	-13.1195	2.54e-39	7.09e-39	down-regulated
C6_02530C	C6_02530C	910.321	-1.4322	0.136244	-10.512	7.6e-26	1.71e-25	down-regulated
C1_02990C	XOG1	404.988	-1.43159	0.25778	-5.55352	2.8e-08	4.21e-08	down-regulated
C4_00270W	ATP2	115244	-1.4301	0.069157	-20.6789	5.36e-95	2.85e-94	down-regulated
CR_04500C	CR_04500C	1269.72	-1.42922	0.15687	-9.11086	8.17e-20	1.62e-19	down-regulated
C4_01990W	C4_01990W	273.008	-1.42812	0.218318	-6.54146	6.09e-11	9.89e-11	down-regulated
C1_03730C	MNS1	2528.35	-1.428	0.082418	-17.3264	2.97e-67	1.2e-66	down-regulated
CR_00350W	CR_00350W	3772.6	-1.4279	0.082384	-17.3322	2.69e-67	1.08e-66	down-regulated
CR_04090C	ADE17	26949.6	-1.42523	0.075852	-18.7895	9.2e-79	4.17e-78	down-regulated
C4_01670C	C4_01670C	482.216	-1.42335	0.143768	-9.9003	4.15e-23	8.81e-23	down-regulated
C3_03860W	C3_03860W	587.562	-1.42329	0.138264	-10.294	7.5e-25	1.65e-24	down-regulated
C1_05850W	POL32	1587.92	-1.42204	0.136234	-10.4382	1.66e-25	3.71e-25	down-regulated
CR_01780W	CR_01780W	1469.48	-1.41889	0.112515	-12.6106	1.85e-36	4.93e-36	down-regulated
C7_03040W	C7_03040W	242.407	-1.4117	0.211176	-6.68497	2.31e-11	3.79e-11	down-regulated
CR_02870W	APL4	2679.64	-1.41168	0.101941	-13.848	1.31e-43	3.92e-43	down-regulated
C1_08030W	PFY1	8119.56	-1.40882	0.073647	-19.1293	1.44e-81	6.74e-81	down-regulated
C7_03850W	C7_03850W	838.086	-1.40493	0.160619	-8.74702	2.19e-18	4.22e-18	down-regulated
CR_10010C	MSS51	2849.98	-1.40372	0.085001	-16.5142	2.9e-61	1.08e-60	down-regulated
C1_04230W	RPN13	2637.98	-1.40102	0.084518	-16.5766	1.03e-61	3.86e-61	down-regulated
C4_03940C	PYC2	19311.5	-1.40069	0.067861	-20.6407	1.18e-94	6.26e-94	down-regulated
C7_01890C	TOM7	1973.04	-1.39412	0.125225	-11.1329	8.67e-29	2.05e-28	down-regulated
C1_07150W	C1_07150W	283.916	-1.39268	0.193511	-7.1969	6.16e-13	1.05e-12	down-regulated
C2_07210C	TPK2	3739.88	-1.39162	0.098852	-14.0779	5.2e-45	1.59e-44	down-regulated
C7_03440W	SNG4	875.985	-1.39147	0.117927	-11.7994	3.93e-32	9.79e-32	down-regulated
C2_10850C	C2_10850C	2935.7	-1.39077	0.080992	-17.1717	4.33e-66	1.72e-65	down-regulated
C5_02230W	PRE4	6197.18	-1.39058	0.07375	-18.8552	2.66e-79	1.22e-78	down-regulated
C4_05460C	OFD1	1561.7	-1.38959	0.092446	-15.0314	4.57e-51	1.5e-50	down-regulated
CR_09200C	UGA33	504.325	-1.38901	0.147187	-9.43707	3.83e-21	7.83e-21	down-regulated
C2_07310W	CCT5	12044.8	-1.38765	0.066782	-20.7786	6.76e-96	3.62e-95	down-regulated
C2_08870C	PIR1	5508.04	-1.38757	0.11222	-12.3647	4.06e-35	1.07e-34	down-regulated
C2_10470C	C2_10470C	2445.82	-1.3868	0.089903	-15.4254	1.1e-53	3.76e-53	down-regulated
C1_06840C	C1_06840C	550.26	-1.38475	0.167763	-8.25419	1.53e-16	2.84e-16	down-regulated
C6_02470W	C6_02470W	2680.19	-1.38471	0.109327	-12.6657	9.16e-37	2.45e-36	down-regulated
C4_06170C	C4_06170C	3693.41	-1.38454	0.102663	-13.4862	1.89e-41	5.44e-41	down-regulated
C6_00290W	C6_00290W	3313.13	-1.38454	0.087942	-15.7438	7.58e-56	2.63e-55	down-regulated
C7_00220W	C7_00220W	529.619	-1.38214	0.148832	-9.28653	1.59e-20	3.21e-20	down-regulated
C2_07920W	C2_07920W	1038.96	-1.37897	0.131297	-10.5027	8.4e-26	1.88e-25	down-regulated
C5_03390C	FUR1	2522.51	-1.37856	0.100815	-13.6742	1.45e-42	4.26e-42	down-regulated
CR_05500C	CR_05500C	960.836	-1.37576	0.116108	-11.8489	2.18e-32	5.44e-32	down-regulated
C1_03440C	C1_03440C	4420.39	-1.37521	0.090084	-15.2658	1.29e-52	4.35e-52	down-regulated
C2_00440W	SAS2	634.821	-1.37437	0.137172	-10.0193	1.25e-23	2.69e-23	down-regulated
C4_00920C	C4_00920C	306.863	-1.37417	0.199918	-6.87369	6.26e-12	1.04e-11	down-regulated
C1_02660C	MGM101	1740.86	-1.37283	0.10999	-12.4814	9.44e-36	2.5e-35	down-regulated
C3_02500W	PAM17	2397.75	-1.37271	0.104389	-13.1498	1.71e-39	4.76e-39	down-regulated
CR_10830C	CR_10830C	2256.92	-1.37102	0.133606	-10.2617	1.05e-24	2.31e-24	down-regulated
C3_07230W	DRS2	1898.96	-1.37045	0.153958	-8.90143	5.51e-19	1.08e-18	down-regulated
C5_03360W	RPO26	3733.35	-1.36838	0.087651	-15.6117	6.06e-55	2.09e-54	down-regulated
C4_00970C	MDN1	2563.57	-1.36815	0.129239	-10.5862	3.45e-26	7.8e-26	down-regulated
C3_07970C	TLO8	1214.99	-1.36739	0.147062	-9.29808	1.43e-20	2.88e-20	down-regulated
C1_13260W	C1_13260W	1963.67	-1.3643	0.104512	-13.054	6.03e-39	1.67e-38	down-regulated
C5_05480W	DES1	7148.41	-1.36415	0.091957	-14.8346	8.76e-50	2.84e-49	down-regulated
C3_02490C	STH1	4044.16	-1.36243	0.102996	-13.228	6.05e-40	1.7e-39	down-regulated
C6_04080W	C6_04080W	5515.46	-1.36155	0.087724	-15.5208	2.51e-54	8.58e-54	down-regulated
C3_00800W	MIH1	883.098	-1.35972	0.126226	-10.7721	4.66e-27	1.07e-26	down-regulated
C2_03990W	GCD7	3415.53	-1.35717	0.091371	-14.8534	6.61e-50	2.15e-49	down-regulated
CR_09830W	CR_09830W	800.07	-1.3558	0.148757	-9.11419	7.93e-20	1.58e-19	down-regulated
C2_05640W	C2_05640W	2819.24	-1.3545	0.118246	-11.4549	2.22e-30	5.39e-30	down-regulated
C1_04970W	C1_04970W	2445.28	-1.35411	0.099007	-13.6769	1.4e-42	4.1e-42	down-regulated
C2_10830W	C2_10830W	998.166	-1.35064	0.130201	-10.3736	3.27e-25	7.25e-25	down-regulated
CR_08610W	CR_08610W	6228.51	-1.3495	0.082277	-16.4019	1.85e-60	6.83e-60	down-regulated
C1_01680C	C1_01680C	1570.03	-1.34741	0.103615	-13.004	1.16e-38	3.2e-38	down-regulated
C2_04150C	VMA7	2237.92	-1.3471	0.112319	-11.9936	3.84e-33	9.71e-33	down-regulated
C1_04910C	C1_04910C	1472.69	-1.34648	0.104025	-12.9437	2.55e-38	6.97e-38	down-regulated
C6_02350C	C6_02350C	1019.29	-1.34549	0.111638	-12.0523	1.89e-33	4.8e-33	down-regulated
C1_14500C	C1_14500C	9549.5	-1.34481	0.074845	-17.9681	3.47e-72	1.48e-71	down-regulated
C3_05560W	PRE3	3871.86	-1.34416	0.078405	-17.1437	7e-66	2.76e-65	down-regulated
C1_09640W	ADE12	20195.5	-1.34365	0.076175	-17.639	1.24e-69	5.12e-69	down-regulated
CR_10370W	HCR1	10608.4	-1.34333	0.07013	-19.1549	8.81e-82	4.14e-81	down-regulated
C1_05840W	PRN1	450.421	-1.343	0.143325	-9.37036	7.23e-21	1.47e-20	down-regulated
C2_08310W	TIM22	1898.6	-1.34278	0.099828	-13.451	3.04e-41	8.72e-41	down-regulated
C4_02290W	LAB5	4997.02	-1.34277	0.074453	-18.0352	1.03e-72	4.43e-72	down-regulated
C6_00620W	FCA1	2501.38	-1.33752	0.087738	-15.2445	1.79e-52	6.02e-52	down-regulated
C1_11500C	ARO7	1369.75	-1.33746	0.111825	-11.9603	5.73e-33	1.45e-32	down-regulated
C4_06210C	C4_06210C	6687.44	-1.33523	0.105847	-12.6148	1.75e-36	4.68e-36	down-regulated
CR_07490C	GLK4	1817.88	-1.33507	0.156896	-8.50928	1.75e-17	3.31e-17	down-regulated
C6_03320W	C6_03320W	3586.9	-1.3321	0.094908	-14.0356	9.44e-45	2.87e-44	down-regulated
C6_03720W	ALA1	9718.82	-1.32764	0.06823	-19.4584	2.48e-84	1.18e-83	down-regulated
C1_02080W	SET6	425.711	-1.3253	0.201135	-6.5891	4.42e-11	7.21e-11	down-regulated
C1_07140C	RIA1	4015.59	-1.32519	0.100519	-13.1835	1.09e-39	3.05e-39	down-regulated
CR_04660C	UGP1	11538.9	-1.32348	0.066125	-20.0147	4.1e-89	2.04e-88	down-regulated
C6_03160C	BMT6	2214.1	-1.32241	0.099043	-13.3519	1.15e-40	3.29e-40	down-regulated
C3_07460W	C3_07460W	1668.68	-1.32193	0.104282	-12.6765	7.98e-37	2.14e-36	down-regulated
C1_07460C	GPI8	1606.97	-1.32076	0.096925	-13.6265	2.78e-42	8.15e-42	down-regulated
C2_03300W	HEM2	4538.15	-1.32051	0.100696	-13.1139	2.74e-39	7.62e-39	down-regulated
C4_05360C	C4_05360C	136.456	-1.31933	0.281224	-4.69138	2.71e-06	3.82e-06	down-regulated
CR_00580W	YRB1	8228.4	-1.31878	0.078557	-16.7876	3.01e-63	1.15e-62	down-regulated
C3_07390C	C3_07390C	2427.77	-1.31719	0.124064	-10.617	2.48e-26	5.63e-26	down-regulated
C1_01940C	C1_01940C	1166.2	-1.31549	0.137892	-9.53996	1.43e-21	2.95e-21	down-regulated
C3_01200W	UTP20	1844.33	-1.31487	0.104806	-12.5458	4.19e-36	1.12e-35	down-regulated
C1_02190W	ABP140	758.249	-1.31381	0.160966	-8.16204	3.29e-16	6.04e-16	down-regulated
CR_08350W	CR_08350W	3032.13	-1.31287	0.080742	-16.2601	1.89e-59	6.88e-59	down-regulated
C1_01250W	C1_01250W	3385.24	-1.31106	0.086702	-15.1215	1.17e-51	3.88e-51	down-regulated
C5_01940W	RIB2	2977	-1.30934	0.095362	-13.7303	6.69e-43	1.98e-42	down-regulated
C4_04920W	C4_04920W	2433.97	-1.3091	0.086768	-15.0874	1.96e-51	6.48e-51	down-regulated
C1_12920C	C1_12920C	846.904	-1.30845	0.128515	-10.1813	2.4e-24	5.25e-24	down-regulated
C2_08800C	APE3	3956.94	-1.3079	0.107176	-12.2033	2.98e-34	7.73e-34	down-regulated
C2_01160W	C2_01160W	1670.49	-1.30646	0.109358	-11.9466	6.76e-33	1.71e-32	down-regulated
C5_05120W	CCT3	7644.11	-1.30575	0.073514	-17.7619	1.39e-70	5.85e-70	down-regulated
C5_03850W	C5_03850W	1455.15	-1.30569	0.123342	-10.5859	3.46e-26	7.82e-26	down-regulated
C1_09610W	C1_09610W	1619.68	-1.30512	0.111304	-11.7258	9.4e-32	2.33e-31	down-regulated
CR_07470W	CR_07470W	902.952	-1.30175	0.132523	-9.8228	8.98e-23	1.89e-22	down-regulated
C1_13900C	LCB2	4834.95	-1.30145	0.094744	-13.7365	6.14e-43	1.82e-42	down-regulated
C2_01250W	C2_01250W	610.229	-1.3013	0.137653	-9.45349	3.28e-21	6.7e-21	down-regulated
C5_00460C	FET33	694.419	-1.30018	0.166204	-7.82281	5.17e-15	9.24e-15	down-regulated
C4_03340C	CPD2	49.5905	-1.29969	0.417186	-3.11536	0.00183719	0.00228824	down-regulated
C6_00660C	C6_00660C	1224.48	-1.29855	0.137161	-9.46734	2.87e-21	5.89e-21	down-regulated
C5_04810W	PFK1	14096.1	-1.29814	0.106423	-12.1978	3.19e-34	8.26e-34	down-regulated
C2_01090C	ERG28	766.179	-1.29644	0.148305	-8.7417	2.3e-18	4.42e-18	down-regulated
C4_00890W	ARO1	12904.9	-1.29431	0.068388	-18.926	6.96e-80	3.2e-79	down-regulated
C4_00910C	C4_00910C	688.028	-1.29245	0.192251	-6.72273	1.78e-11	2.94e-11	down-regulated
C2_01320W	RPN9	815.865	-1.29181	0.126796	-10.188	2.24e-24	4.9e-24	down-regulated
CR_03950W	CR_03950W	847.666	-1.29153	0.119852	-10.776	4.47e-27	1.03e-26	down-regulated
C6_01860C	HCH1	3457.68	-1.29059	0.09889	-13.0507	6.3e-39	1.74e-38	down-regulated
CR_08460W	TPM2	13907.8	-1.28925	0.072293	-17.8336	3.88e-71	1.64e-70	down-regulated
C1_00810W	C1_00810W	300.219	-1.28922	0.259533	-4.96748	6.78e-07	9.75e-07	down-regulated
CR_05780W	VMA2	11321.7	-1.28909	0.087016	-14.8144	1.18e-49	3.82e-49	down-regulated
C7_02380C	CYP1	44874.3	-1.28766	0.116486	-11.0542	2.09e-28	4.93e-28	down-regulated
C6_03110C	C6_03110C	176.26	-1.28332	0.283752	-4.52268	6.11e-06	8.46e-06	down-regulated
C5_00900C	URA4	2843.52	-1.28277	0.103198	-12.4302	1.79e-35	4.73e-35	down-regulated
CR_03800C	PPH3	582.595	-1.28245	0.15142	-8.4695	2.46e-17	4.65e-17	down-regulated
C4_05450C	CBR1	4679.9	-1.28173	0.108471	-11.8164	3.21e-32	8.01e-32	down-regulated
C2_04310W	ERG10	16035.6	-1.28115	0.083605	-15.3238	5.3e-53	1.79e-52	down-regulated
C2_05270W	C2_05270W	2687.14	-1.27937	0.084837	-15.0803	2.18e-51	7.2e-51	down-regulated
C4_03070W	PGA54	1932.44	-1.27875	0.142855	-8.95138	3.51e-19	6.87e-19	down-regulated
C6_03940C	PBP2	5348.25	-1.27793	0.087607	-14.5871	3.39e-48	1.08e-47	down-regulated
C4_00800W	C4_00800W	312.063	-1.27588	0.180223	-7.07947	1.45e-12	2.44e-12	down-regulated
C5_03860W	HAM1	2161.1	-1.27586	0.117993	-10.813	2.99e-27	6.88e-27	down-regulated
C3_04950W	ARF2	16125.4	-1.27576	0.071327	-17.8862	1.51e-71	6.4e-71	down-regulated
CR_04280C	CR_04280C	1235.8	-1.27453	0.115332	-11.051	2.17e-28	5.1e-28	down-regulated
CR_07380C	KSR1	1535.92	-1.27214	0.098256	-12.9472	2.44e-38	6.67e-38	down-regulated
C1_10270C	SFH5	2453.14	-1.26731	0.096401	-13.1462	1.79e-39	5e-39	down-regulated
C4_00590C	C4_00590C	2780.17	-1.26482	0.092152	-13.7254	7.16e-43	2.11e-42	down-regulated
C2_08930W	RPN12	2357	-1.26259	0.106397	-11.8668	1.76e-32	4.4e-32	down-regulated
C3_07040C	YSA1	1052.27	-1.26056	0.146687	-8.59354	8.43e-18	1.61e-17	down-regulated
C2_02020W	C2_02020W	2965.72	-1.26047	0.079789	-15.7974	3.24e-56	1.13e-55	down-regulated
C2_07320W	ARP3	6409.59	-1.25748	0.085382	-14.7277	4.28e-49	1.38e-48	down-regulated
C5_05200C	C5_05200C	1171.69	-1.25647	0.131801	-9.53308	1.53e-21	3.14e-21	down-regulated
C2_09480W	C2_09480W	210.844	-1.25393	0.260024	-4.82235	1.42e-06	2.01e-06	down-regulated
C7_02060W	LIG1	2130.38	-1.24922	0.124279	-10.0517	9.03e-24	1.94e-23	down-regulated
C4_03950C	C4_03950C	237.841	-1.24909	0.254398	-4.90997	9.11e-07	1.3e-06	down-regulated
C5_02030W	RPN8	5400.23	-1.2481	0.070831	-17.6207	1.71e-69	7.06e-69	down-regulated
C3_06760W	C3_06760W	1624.7	-1.24535	0.124366	-10.0135	1.33e-23	2.85e-23	down-regulated
C7_00140C	C7_00140C	1950.01	-1.24373	0.09811	-12.6769	7.95e-37	2.13e-36	down-regulated
C5_02900W	SPT8	1289.31	-1.24288	0.127044	-9.78304	1.33e-22	2.8e-22	down-regulated
C1_12760W	C1_12760W	1339.73	-1.24278	0.138984	-8.9419	3.83e-19	7.48e-19	down-regulated
C1_06480C	C1_06480C	2387.65	-1.24241	0.102542	-12.1161	8.68e-34	2.22e-33	down-regulated
C1_00480C	GCN20	5326.51	-1.23932	0.083833	-14.7831	1.88e-49	6.08e-49	down-regulated
C2_07200W	C2_07200W	2189.21	-1.23915	0.103939	-11.9218	9.11e-33	2.29e-32	down-regulated
C7_03800W	C7_03800W	739.603	-1.23884	0.189369	-6.54191	6.07e-11	9.86e-11	down-regulated
C2_08780W	RPT6	6070.99	-1.23862	0.077023	-16.0812	3.45e-58	1.24e-57	down-regulated
C2_00160C	NAT2	5163.45	-1.23774	0.0873	-14.178	1.25e-45	3.86e-45	down-regulated
C1_06070W	C1_06070W	1197.56	-1.23739	0.122013	-10.1415	3.62e-24	7.86e-24	down-regulated
C3_07380W	C3_07380W	1092.58	-1.23558	0.154317	-8.00672	1.18e-15	2.14e-15	down-regulated
C1_04990C	C1_04990C	1025.29	-1.23294	0.121718	-10.1295	4.09e-24	8.87e-24	down-regulated
C2_06920C	C2_06920C	2649.4	-1.23269	0.087998	-14.0082	1.39e-44	4.22e-44	down-regulated
C4_05630W	C4_05630W	6043.31	-1.23152	0.071433	-17.2401	1.33e-66	5.3e-66	down-regulated
CR_10570C	YHB4	846.198	-1.22817	0.143056	-8.58522	9.07e-18	1.73e-17	down-regulated
C2_08380C	C2_08380C	543.176	-1.228	0.147352	-8.3338	7.83e-17	1.46e-16	down-regulated
C6_00340C	C6_00340C	1390.06	-1.22781	0.134763	-9.11091	8.17e-20	1.62e-19	down-regulated
C7_00910C	C7_00910C	915.372	-1.22599	0.16464	-7.44646	9.59e-14	1.67e-13	down-regulated
CR_07150W	GLK1	6394.51	-1.22424	0.155625	-7.8666	3.64e-15	6.54e-15	down-regulated
C2_02610C	HGT20	681.708	-1.22376	0.187687	-6.52024	7.02e-11	1.14e-10	down-regulated
C3_02320W	ILV2	9911.1	-1.22337	0.069269	-17.6612	8.35e-70	3.47e-69	down-regulated
C2_03060W	PR26	7565.44	-1.22102	0.069238	-17.6352	1.32e-69	5.48e-69	down-regulated
C3_00760W	ERG4	4663.59	-1.22073	0.084178	-14.5018	1.18e-47	3.73e-47	down-regulated
C1_09330W	C1_09330W	538.469	-1.21994	0.17032	-7.16268	7.91e-13	1.34e-12	down-regulated
C7_00550C	GLN4	7048.55	-1.21855	0.085454	-14.2598	3.89e-46	1.21e-45	down-regulated
C1_04610W	ATP1	101143	-1.21795	0.067068	-18.16	1.07e-73	4.64e-73	down-regulated
C2_06520C	C2_06520C	401.602	-1.21668	0.188918	-6.44025	1.19e-10	1.92e-10	down-regulated
C5_01960C	C5_01960C	6798.29	-1.21505	0.07058	-17.2153	2.04e-66	8.12e-66	down-regulated
CR_07650W	GLC7	6540.83	-1.21235	0.072871	-16.6369	3.76e-62	1.42e-61	down-regulated
C1_03510C	C1_03510C	5192.17	-1.21097	0.112494	-10.7647	5.05e-27	1.16e-26	down-regulated
C4_00820W	C4_00820W	1306.72	-1.21076	0.111572	-10.8519	1.95e-27	4.51e-27	down-regulated
C2_09490W	PHO13	630.126	-1.21058	0.138421	-8.74567	2.22e-18	4.27e-18	down-regulated
CR_03990C	GCD1	4334.3	-1.20971	0.085248	-14.1905	1.05e-45	3.23e-45	down-regulated
C1_08290C	DIP2	2547.83	-1.20886	0.305953	-3.95111	7.78e-05	0.000103079	down-regulated
C1_04030W	C1_04030W	957.26	-1.20763	0.121142	-9.96872	2.09e-23	4.45e-23	down-regulated
C6_02370C	C6_02370C	1781.01	-1.20631	0.099487	-12.1253	7.76e-34	1.99e-33	down-regulated
C4_07140W	C4_07140W	1395.84	-1.20569	0.141112	-8.54426	1.29e-17	2.46e-17	down-regulated
C5_04310W	C5_04310W	600.393	-1.20514	0.143296	-8.4101	4.1e-17	7.69e-17	down-regulated
C1_12320C	ATP19	5272.31	-1.2042	0.115736	-10.4047	2.36e-25	5.25e-25	down-regulated
C2_03700W	C2_03700W	469.599	-1.20125	0.181978	-6.60111	4.08e-11	6.66e-11	down-regulated
C2_03890W	C2_03890W	249.96	-1.20072	0.206744	-5.80777	6.33e-09	9.71e-09	down-regulated
CR_05970C	CR_05970C	2745.97	-1.20058	0.084595	-14.1921	1.03e-45	3.16e-45	down-regulated
C3_06970W	C3_06970W	667.826	-1.20035	0.145544	-8.24736	1.62e-16	3e-16	down-regulated
C6_03350C	ARP4	1653.41	-1.20007	0.120299	-9.97577	1.95e-23	4.15e-23	down-regulated
C4_06290W	C4_06290W	342.504	-1.19901	0.164455	-7.29081	3.08e-13	5.27e-13	down-regulated
C2_02740C	HPT1	9458.3	-1.19887	0.074811	-16.0253	8.51e-58	3.03e-57	down-regulated
C4_00630C	SEC72	2262.76	-1.19858	0.109584	-10.9375	7.62e-28	1.78e-27	down-regulated
C1_07520C	IST2	1119.39	-1.19834	0.117317	-10.2146	1.71e-24	3.74e-24	down-regulated
C1_05210C	C1_05210C	2217.54	-1.19675	0.099042	-12.0833	1.29e-33	3.3e-33	down-regulated
C4_03720C	C4_03720C	2326.5	-1.19492	0.098627	-12.1156	8.74e-34	2.24e-33	down-regulated
C1_08070W	CDR4	3010.03	-1.1942	0.10261	-11.6383	2.63e-31	6.49e-31	down-regulated
C5_00340W	EIP1	1581.15	-1.19369	0.117943	-10.1209	4.46e-24	9.66e-24	down-regulated
C5_00770C	FOL1	2361.23	-1.19202	0.085157	-13.9978	1.61e-44	4.87e-44	down-regulated
C3_06240C	C3_06240C	631.246	-1.19096	0.160841	-7.40458	1.32e-13	2.28e-13	down-regulated
C5_05440C	C5_05440C	5015.55	-1.1892	0.098727	-12.0453	2.05e-33	5.22e-33	down-regulated
C3_06860C	C3_06860C	2459.2	-1.18691	0.117158	-10.1309	4.03e-24	8.74e-24	down-regulated
CR_08950W	ARP2	8942.75	-1.18563	0.08283	-14.3141	1.79e-46	5.57e-46	down-regulated
CR_01140C	ERG27	2034.5	-1.1851	0.097108	-12.2039	2.96e-34	7.67e-34	down-regulated
C2_04220C	TAF14	6061.18	-1.18363	0.070452	-16.8005	2.42e-63	9.24e-63	down-regulated
C2_10420W	FGR6-4	816.879	-1.18158	0.116346	-10.1558	3.12e-24	6.8e-24	down-regulated
C2_07470W	YCS4	2862.79	-1.17929	0.093916	-12.557	3.64e-36	9.7e-36	down-regulated
C1_05810W	GIM5	1682.19	-1.17892	0.125318	-9.4074	5.09e-21	1.04e-20	down-regulated
C1_07770W	FGR6-3	339.455	-1.17743	0.172496	-6.82582	8.74e-12	1.45e-11	down-regulated
CR_06900C	ALG6	805.305	-1.17651	0.144066	-8.1665	3.17e-16	5.83e-16	down-regulated
C2_04680W	TIM17	1826.24	-1.17632	0.09408	-12.5034	7.15e-36	1.9e-35	down-regulated
C5_00010W	TLO11	1583.79	-1.17527	0.120006	-9.79339	1.2e-22	2.53e-22	down-regulated
C1_12440W	C1_12440W	236.353	-1.17513	0.190318	-6.17456	6.63e-10	1.05e-09	down-regulated
C1_10630C	C1_10630C	288.41	-1.17368	0.189546	-6.19202	5.94e-10	9.39e-10	down-regulated
C1_08210C	MLT1	5909.3	-1.17324	0.088685	-13.2292	5.95e-40	1.67e-39	down-regulated
C7_04190C	UTP18	2822.3	-1.17296	0.11834	-9.91176	3.7e-23	7.86e-23	down-regulated
C4_06800W	RVB1	5824.67	-1.17262	0.072667	-16.1369	1.4e-58	5.04e-58	down-regulated
CR_06330C	CR_06330C	770.972	-1.17129	0.125014	-9.36924	7.31e-21	1.48e-20	down-regulated
C2_05790C	RFC1	3347.69	-1.1708	0.095095	-12.3119	7.81e-35	2.04e-34	down-regulated
C1_01470W	C1_01470W	4752.23	-1.17077	0.078834	-14.8511	6.85e-50	2.22e-49	down-regulated
C3_03270W	C3_03270W	675.133	-1.16865	0.168303	-6.94373	3.82e-12	6.37e-12	down-regulated
C2_09140C	MET10	5545.4	-1.16732	0.09726	-12.002	3.47e-33	8.78e-33	down-regulated
C2_10650W	C2_10650W	130.806	-1.16687	0.366977	-3.17967	0.00147444	0.00184413	down-regulated
C1_08550C	GCF1	5525.35	-1.16622	0.074894	-15.5718	1.13e-54	3.88e-54	down-regulated
CR_09810W	CR_09810W	144.019	-1.16552	0.249077	-4.67938	2.88e-06	4.04e-06	down-regulated
C1_12110C	C1_12110C	260.521	-1.16517	0.194062	-6.0041	1.92e-09	2.99e-09	down-regulated
C1_12840W	C1_12840W	158.107	-1.16465	0.321791	-3.61928	0.000295426	0.000381321	down-regulated
C1_08600C	GCD6	5504.65	-1.16356	0.108621	-10.7121	8.93e-27	2.04e-26	down-regulated
C2_00350W	C2_00350W	916.346	-1.16184	0.112763	-10.3034	6.8e-25	1.5e-24	down-regulated
C5_03700C	C5_03700C	3155.74	-1.16154	0.118463	-9.80508	1.07e-22	2.25e-22	down-regulated
C5_01910W	GIS2	16833	-1.16052	0.076353	-15.1994	3.57e-52	1.19e-51	down-regulated
C2_10460C	C2_10460C	3728.26	-1.16033	0.097301	-11.9251	8.76e-33	2.2e-32	down-regulated
C4_04340C	YFH1	1143.55	-1.15924	0.118315	-9.79795	1.15e-22	2.42e-22	down-regulated
C4_06840W	C4_06840W	746.567	-1.15918	0.138132	-8.39187	4.78e-17	8.97e-17	down-regulated
C1_10260C	RPA34	2101.95	-1.15882	0.119707	-9.68046	3.65e-22	7.61e-22	down-regulated
C1_06760C	C1_06760C	1787.83	-1.15827	0.136327	-8.49626	1.96e-17	3.7e-17	down-regulated
CR_09880W	DEF1	13607.2	-1.15815	0.12243	-9.45966	3.09e-21	6.33e-21	down-regulated
C1_14210C	IML2	3595.94	-1.15729	0.091046	-12.711	5.14e-37	1.38e-36	down-regulated
C1_00440W	UBP6	5431.75	-1.15619	0.077562	-14.9067	2.98e-50	9.72e-50	down-regulated
CR_01060W	LAG1	2032.16	-1.15172	0.101534	-11.3432	8.02e-30	1.92e-29	down-regulated
CR_10130W	CR_10130W	975.726	-1.1512	0.113037	-10.1842	2.33e-24	5.09e-24	down-regulated
C4_02950C	C4_02950C	654.27	-1.15114	0.155607	-7.39775	1.39e-13	2.39e-13	down-regulated
C3_05720C	KIP3	862.808	-1.15031	0.128171	-8.97479	2.84e-19	5.57e-19	down-regulated
C2_09580W	AGE2	1857.99	-1.15022	0.092279	-12.4646	1.16e-35	3.08e-35	down-regulated
C7_01820C	VMA11	4355.48	-1.14937	0.079828	-14.3981	5.32e-47	1.67e-46	down-regulated
C1_08240C	C1_08240C	399.8	-1.14511	0.157399	-7.27523	3.46e-13	5.91e-13	down-regulated
CR_08430W	CR_08430W	2781.11	-1.14182	0.084091	-13.5784	5.38e-42	1.56e-41	down-regulated
CR_00720W	CR_00720W	129.043	-1.14107	0.269211	-4.23858	2.25e-05	3.05e-05	down-regulated
C5_02460C	ECM331	287.523	-1.14075	0.269275	-4.23637	2.27e-05	3.08e-05	down-regulated
C1_11800C	C1_11800C	204.91	-1.14056	0.228391	-4.99388	5.92e-07	8.53e-07	down-regulated
C6_03890C	SKI8	2328.09	-1.14011	0.091971	-12.3964	2.73e-35	7.2e-35	down-regulated
C5_03840W	C5_03840W	451.195	-1.13847	0.182561	-6.23609	4.49e-10	7.12e-10	down-regulated
C6_03170C	MDR1	74.7331	-1.13612	0.419136	-2.71061	0.00671587	0.00809783	down-regulated
C2_06110W	PPX1	1500.13	-1.13317	0.13711	-8.26471	1.4e-16	2.6e-16	down-regulated
C1_10960W	C1_10960W	1973.72	-1.13287	0.092417	-12.2583	1.52e-34	3.94e-34	down-regulated
CR_09310W	CR_09310W	1582.77	-1.13097	0.105576	-10.7123	8.91e-27	2.03e-26	down-regulated
C1_07910C	MRPL3	2500.91	-1.1295	0.097957	-11.5306	9.25e-31	2.26e-30	down-regulated
CR_00430C	CR_00430C	1092.22	-1.12861	0.11446	-9.86033	6.18e-23	1.31e-22	down-regulated
C2_01180W	COX17	380.88	-1.12816	0.265398	-4.25083	2.13e-05	2.89e-05	down-regulated
C2_03750W	YIM1	1746.78	-1.12767	0.110864	-10.1717	2.65e-24	5.79e-24	down-regulated
C5_04660C	TIP1	1554.98	-1.12754	0.093221	-12.0953	1.12e-33	2.86e-33	down-regulated
C7_03370C	C7_03370C	2348.77	-1.12534	0.103479	-10.8751	1.51e-27	3.51e-27	down-regulated
C2_02450C	UTP22	4508.3	-1.12313	0.108093	-10.3904	2.74e-25	6.09e-25	down-regulated
CR_04380C	SEC26	9269.2	-1.12112	0.064064	-17.5	1.43e-68	5.87e-68	down-regulated
C1_02750C	RSC2	5316.28	-1.12084	0.08248	-13.5893	4.64e-42	1.35e-41	down-regulated
C1_08490W	C1_08490W	3143.52	-1.12034	0.084676	-13.2309	5.82e-40	1.64e-39	down-regulated
CR_01100C	CR_01100C	1087.02	-1.11695	0.141686	-7.88328	3.19e-15	5.73e-15	down-regulated
C6_02040W	MCR1	14524.2	-1.11687	0.074118	-15.0688	2.6e-51	8.57e-51	down-regulated
C1_06790C	MRPL19	2445.66	-1.11682	0.101967	-10.9528	6.44e-28	1.5e-27	down-regulated
C5_03640W	C5_03640W	2851.47	-1.11613	0.114252	-9.76905	1.53e-22	3.21e-22	down-regulated
C4_00210W	C4_00210W	375.372	-1.1152	0.174669	-6.38463	1.72e-10	2.76e-10	down-regulated
C5_02730C	C5_02730C	2000.69	-1.11324	0.095677	-11.6355	2.72e-31	6.7e-31	down-regulated
CR_04340W	PIM1	5023.87	-1.11155	0.082629	-13.4523	2.98e-41	8.57e-41	down-regulated
CR_08930C	CR_08930C	2883.01	-1.11122	0.083012	-13.3862	7.28e-41	2.08e-40	down-regulated
C4_05810W	C4_05810W	3262.61	-1.11096	0.09011	-12.3289	6.33e-35	1.65e-34	down-regulated
C1_11720W	C1_11720W	175.987	-1.10937	0.321073	-3.4552	0.000549882	0.00070127	down-regulated
C1_08990C	KEX2	2447.91	-1.10904	0.116288	-9.53695	1.47e-21	3.03e-21	down-regulated
C1_13780W	MYO2	5376.93	-1.10864	0.13578	-8.16502	3.21e-16	5.9e-16	down-regulated
CR_03370C	KTI12	1413.04	-1.10845	0.116725	-9.49625	2.18e-21	4.47e-21	down-regulated
CR_05520W	NOC2	4585.75	-1.10758	0.107299	-10.3223	5.59e-25	1.23e-24	down-regulated
C4_06860C	C4_06860C	627.474	-1.10733	0.139332	-7.94741	1.9e-15	3.44e-15	down-regulated
C5_02640W	C5_02640W	329.793	-1.1061	0.209408	-5.28201	1.28e-07	1.88e-07	down-regulated
C6_03250W	BMT4	362.858	-1.10292	0.207732	-5.30933	1.1e-07	1.63e-07	down-regulated
C4_05730W	C4_05730W	758.961	-1.10196	0.208178	-5.29335	1.2e-07	1.77e-07	down-regulated
C1_06270W	C1_06270W	718.711	-1.1017	0.150373	-7.32647	2.36e-13	4.06e-13	down-regulated
C1_13200C	REX3	404.998	-1.09926	0.193743	-5.67382	1.4e-08	2.12e-08	down-regulated
C2_07100W	SNF12	4170.14	-1.09673	0.073545	-14.9124	2.74e-50	8.95e-50	down-regulated
C3_02950C	MET13	4069.04	-1.09537	0.083071	-13.186	1.06e-39	2.96e-39	down-regulated
C4_05280W	USO1	1367.34	-1.09537	0.109784	-9.97749	1.91e-23	4.08e-23	down-regulated
C1_04820C	C1_04820C	679.627	-1.09528	0.167891	-6.52377	6.86e-11	1.11e-10	down-regulated
C3_01780C	C3_01780C	156.911	-1.09492	0.2815	-3.88959	0.000100412	0.00013247	down-regulated
CR_04050C	MEX67	3926.83	-1.09354	0.08941	-12.2306	2.13e-34	5.53e-34	down-regulated
C2_10730W	C2_10730W	302.502	-1.09337	0.217494	-5.02714	4.98e-07	7.19e-07	down-regulated
C5_05270C	C5_05270C	3008.69	-1.09181	0.092	-11.8675	1.75e-32	4.37e-32	down-regulated
C3_02000W	RAD50	1201.28	-1.09113	0.122759	-8.88838	6.2e-19	1.21e-18	down-regulated
C4_02430W	C4_02430W	1589.46	-1.09	0.104644	-10.4162	2.09e-25	4.65e-25	down-regulated
C6_02120W	CHC1	9769.7	-1.08884	0.078173	-13.9285	4.25e-44	1.28e-43	down-regulated
C4_04160W	C4_04160W	4539.11	-1.08832	0.078484	-13.8669	1.01e-43	3.02e-43	down-regulated
C1_06540C	C1_06540C	1129.51	-1.08768	0.155774	-6.98243	2.9e-12	4.86e-12	down-regulated
C2_03040W	PLC2	1735.66	-1.08499	0.102088	-10.628	2.21e-26	5.01e-26	down-regulated
C1_11120C	C1_11120C	3449.24	-1.08462	0.104775	-10.3518	4.11e-25	9.08e-25	down-regulated
C1_10690W	C1_10690W	1770.57	-1.08381	0.111334	-9.73475	2.14e-22	4.49e-22	down-regulated
C2_04340C	C2_04340C	363.173	-1.08343	0.172546	-6.2791	3.41e-10	5.43e-10	down-regulated
C4_03390W	CSH3	4305.13	-1.08288	0.095306	-11.3622	6.45e-30	1.55e-29	down-regulated
C1_05030C	PSF2	347.483	-1.0805	0.203183	-5.31786	1.05e-07	1.56e-07	down-regulated
C1_10200C	C1_10200C	2610.53	-1.08013	0.082731	-13.0559	5.88e-39	1.63e-38	down-regulated
CR_00230W	CR_00230W	6188.53	-1.07992	0.08475	-12.7424	3.44e-37	9.28e-37	down-regulated
C3_03680W	C3_03680W	2559.19	-1.07914	0.114688	-9.40931	4.99e-21	1.02e-20	down-regulated
CR_01610C	SHP1	4803.94	-1.07881	0.075348	-14.3177	1.7e-46	5.29e-46	down-regulated
C2_02810C	NCB2	1739.92	-1.07839	0.118427	-9.10598	8.55e-20	1.7e-19	down-regulated
CR_05510W	STE13	918.635	-1.07549	0.136452	-7.88181	3.23e-15	5.8e-15	down-regulated
C4_06850C	C4_06850C	4816.42	-1.07246	0.074346	-14.4253	3.59e-47	1.13e-46	down-regulated
C3_01210C	C3_01210C	1827.87	-1.06746	0.096863	-11.0203	3.05e-28	7.15e-28	down-regulated
CR_10190C	CR_10190C	278.142	-1.06718	0.222392	-4.79866	1.6e-06	2.26e-06	down-regulated
C4_02680C	C4_02680C	254.427	-1.06625	0.25174	-4.23552	2.28e-05	3.09e-05	down-regulated
C1_06610C	HAK1	74.5733	-1.0659	0.35079	-3.03856	0.00237711	0.00294292	down-regulated
CR_03610C	VTC3	4840.65	-1.06488	0.075157	-14.1686	1.43e-45	4.41e-45	down-regulated
C3_00460W	ATP5	22297.3	-1.06487	0.080492	-13.2296	5.92e-40	1.67e-39	down-regulated
C4_07200C	C4_07200C	1492.14	-1.06462	0.11421	-9.32157	1.15e-20	2.32e-20	down-regulated
C2_08840W	C2_08840W	748.132	-1.06415	0.181212	-5.8724	4.3e-09	6.62e-09	down-regulated
C7_03910W	OGG1	381.897	-1.06274	0.18538	-5.73277	9.88e-09	1.51e-08	down-regulated
C7_01610W	C7_01610W	1342.88	-1.06136	0.12502	-8.48953	2.07e-17	3.92e-17	down-regulated
C3_02170C	LAP41	5858.47	-1.06037	0.091268	-11.6182	3.33e-31	8.18e-31	down-regulated
C1_06340W	C1_06340W	138.037	-1.05907	0.343542	-3.08279	0.00205071	0.00254675	down-regulated
C3_05730C	LAC1	897.143	-1.05862	0.136436	-7.75909	8.55e-15	1.52e-14	down-regulated
C2_01910W	C2_01910W	308.313	-1.05751	0.202794	-5.21472	1.84e-07	2.7e-07	down-regulated
C7_00270W	C7_00270W	2571.68	-1.05624	0.087559	-12.0632	1.65e-33	4.21e-33	down-regulated
C4_04770C	MNN22	2068.7	-1.05553	0.099956	-10.5599	4.57e-26	1.03e-25	down-regulated
C4_02780W	C4_02780W	8137.66	-1.05357	0.066788	-15.7749	4.63e-56	1.61e-55	down-regulated
CR_06120W	RPL7	3207.14	-1.0535	0.121	-8.70663	3.13e-18	6.02e-18	down-regulated
C5_01410C	C5_01410C	2139.74	-1.05307	0.086206	-12.2158	2.56e-34	6.64e-34	down-regulated
C3_01880W	ALG8	694.347	-1.05156	0.126192	-8.33307	7.88e-17	1.47e-16	down-regulated
C7_01580W	SMC6	1428.45	-1.04971	0.140531	-7.4696	8.04e-14	1.4e-13	down-regulated
C1_06720C	C1_06720C	845.376	-1.0484	0.15087	-6.94907	3.68e-12	6.14e-12	down-regulated
C6_02840C	RBF1	1694.53	-1.04814	0.118412	-8.85166	8.62e-19	1.68e-18	down-regulated
CR_03970C	SEC22	1333.13	-1.04667	0.151351	-6.91551	4.66e-12	7.76e-12	down-regulated
C5_02280C	C5_02280C	772.967	-1.04536	0.164007	-6.37391	1.84e-10	2.96e-10	down-regulated
C1_14520W	C1_14520W	5414.23	-1.04493	0.091377	-11.4354	2.78e-30	6.74e-30	down-regulated
C4_06870W	RPT5	8188.35	-1.04396	0.076404	-13.6636	1.67e-42	4.92e-42	down-regulated
CR_04170W	CR_04170W	7009.65	-1.04331	0.101073	-10.3224	5.58e-25	1.23e-24	down-regulated
CR_02430C	CR_02430C	4127.87	-1.04325	0.093967	-11.1023	1.22e-28	2.89e-28	down-regulated
C4_07130W	C4_07130W	2510.6	-1.04198	0.137976	-7.55188	4.29e-14	7.51e-14	down-regulated
C4_04230W	C4_04230W	476.485	-1.04006	0.139687	-7.44564	9.65e-14	1.68e-13	down-regulated
C5_02820C	C5_02820C	1528.18	-1.03795	0.102046	-10.1714	2.66e-24	5.8e-24	down-regulated
C1_07250C	ALG9	1657.28	-1.03645	0.098522	-10.52	6.99e-26	1.57e-25	down-regulated
C2_02100W	SNF2	4545.41	-1.03615	0.094826	-10.9269	8.58e-28	2e-27	down-regulated
C5_03480C	C5_03480C	5005.06	-1.03454	0.094981	-10.8922	1.26e-27	2.92e-27	down-regulated
C4_01730C	C4_01730C	1926.67	-1.0336	0.139898	-7.38825	1.49e-13	2.57e-13	down-regulated
C2_02760W	LHS1	4112.25	-1.03226	0.089293	-11.5604	6.54e-31	1.6e-30	down-regulated
C7_00230W	C7_00230W	1517.11	-1.03144	0.131562	-7.83992	4.51e-15	8.07e-15	down-regulated
C2_05500W	ATP4	26057.3	-1.03038	0.085262	-12.0848	1.27e-33	3.24e-33	down-regulated
C3_06020W	MNN9	4022.2	-1.02674	0.094558	-10.8583	1.82e-27	4.21e-27	down-regulated
C4_00940W	C4_00940W	161.505	-1.02599	0.2778	-3.69325	0.000221404	0.000287454	down-regulated
C1_03490W	C1_03490W	2227.24	-1.02509	0.102711	-9.98032	1.86e-23	3.97e-23	down-regulated
C1_01770W	MAK32	498.395	-1.02404	0.152911	-6.69695	2.13e-11	3.5e-11	down-regulated
C2_00590W	C2_00590W	1757.11	-1.02355	0.091317	-11.2087	3.7e-29	8.77e-29	down-regulated
C1_13720W	C1_13720W	1729.36	-1.02082	0.105577	-9.66894	4.09e-22	8.52e-22	down-regulated
C3_02810C	FAA21	2609.95	-1.01919	0.317826	-3.20676	0.00134239	0.00168214	down-regulated
C1_08150C	C1_08150C	129.682	-1.01719	0.282708	-3.59801	0.000320655	0.000413617	down-regulated
CR_04520W	MIM1	1537.52	-1.01587	0.121842	-8.33763	7.58e-17	1.41e-16	down-regulated
C4_04810C	C4_04810C	1284.42	-1.01547	0.102016	-9.95397	2.42e-23	5.16e-23	down-regulated
C1_12360C	RIB3	3675.72	-1.01541	0.100725	-10.081	6.71e-24	1.45e-23	down-regulated
C1_01950C	C1_01950C	1138.06	-1.01521	0.108025	-9.39789	5.57e-21	1.13e-20	down-regulated
C3_00240C	GLO3	8908.45	-1.01471	0.071832	-14.1262	2.62e-45	8.02e-45	down-regulated
C2_07440C	C2_07440C	1049.15	-1.01341	0.106656	-9.50161	2.07e-21	4.25e-21	down-regulated
C2_07800W	C2_07800W	775.449	-1.01276	0.169947	-5.95929	2.53e-09	3.93e-09	down-regulated
CR_07890W	EFG1	5046.52	-1.01136	0.1654	-6.11462	9.68e-10	1.52e-09	down-regulated
C6_01890C	C6_01890C	2006.06	-1.01126	0.161104	-6.27707	3.45e-10	5.5e-10	down-regulated
C7_04340C	C7_04340C	556.087	-1.01118	0.153658	-6.58073	4.68e-11	7.62e-11	down-regulated
C2_06480W	C2_06480W	1050.83	-1.01111	0.131582	-7.68429	1.54e-14	2.72e-14	down-regulated
C1_10380C	CBK1	4096.18	-1.01025	0.09249	-10.9229	8.96e-28	2.09e-27	down-regulated
C3_05140C	C3_05140C	2227.84	-1.00951	0.120673	-8.36564	5.98e-17	1.12e-16	down-regulated
C3_00790W	C3_00790W	609.139	-1.00833	0.152294	-6.62091	3.57e-11	5.84e-11	down-regulated
C3_01600W	PPH21	4135.81	-1.00788	0.080682	-12.492	8.26e-36	2.19e-35	down-regulated
C1_11740W	C1_11740W	854.8	-1.00689	0.140095	-7.18717	6.61e-13	1.12e-12	down-regulated
C4_02260C	C4_02260C	799.691	-1.00634	0.164282	-6.12572	9.03e-10	1.42e-09	down-regulated
C5_04900C	C5_04900C	2347.14	-1.00541	0.10155	-9.90065	4.14e-23	8.78e-23	down-regulated
C1_13760W	AGM1	1764.08	-1.00381	0.090849	-11.0492	2.21e-28	5.2e-28	down-regulated
C6_01170W	CIC1	1672.23	-1.00284	0.105722	-9.48565	2.41e-21	4.94e-21	down-regulated
CR_10850C	ATP16	21485.9	-0.99976	0.082228	-12.1585	5.17e-34	1.33e-33	down-regulated
CR_02000C	HEM1	6495.2	-0.99975	0.08282	-12.0713	1.5e-33	3.82e-33	down-regulated
CR_06720W	NMD3	3888.97	-0.99947	0.099521	-10.0428	9.88e-24	2.12e-23	down-regulated
C3_04390W	CUP5	10815.1	-0.99814	0.0745	-13.3978	6.23e-41	1.78e-40	down-regulated
CR_00010C	CR_00010C	820.822	-0.99772	0.141815	-7.03534	1.99e-12	3.34e-12	down-regulated
CR_00380W	CR_00380W	266.291	-0.99707	0.225569	-4.42025	9.86e-06	1.35e-05	down-regulated
C7_03120W	TIM54	3342.98	-0.99614	0.08135	-12.2452	1.78e-34	4.62e-34	down-regulated
C2_00320W	C2_00320W	2083.61	-0.99267	0.10276	-9.66008	4.46e-22	9.28e-22	down-regulated
C1_00640C	RPO41	3282.36	-0.99223	0.095601	-10.3789	3.09e-25	6.86e-25	down-regulated
C6_01380C	C6_01380C	214.415	-0.99169	0.235214	-4.21611	2.49e-05	3.36e-05	down-regulated
C3_05090C	C3_05090C	680.839	-0.98945	0.133036	-7.43746	1.03e-13	1.78e-13	down-regulated
C6_03310W	C6_03310W	1295.88	-0.98913	0.098187	-10.0739	7.2e-24	1.55e-23	down-regulated
CR_05440W	CR_05440W	1461.69	-0.98846	0.109635	-9.01584	1.95e-19	3.85e-19	down-regulated
C3_06300W	DOT1	2900.74	-0.98784	0.10079	-9.80096	1.12e-22	2.35e-22	down-regulated
C1_08430W	CAF16	2294.7	-0.98648	0.093353	-10.5671	4.23e-26	9.55e-26	down-regulated
C6_01320W	TRA1	3560.91	-0.98634	0.113675	-8.67686	4.07e-18	7.81e-18	down-regulated
C7_04090C	C7_04090C	856.023	-0.98369	0.198956	-4.94426	7.64e-07	1.1e-06	down-regulated
C3_06340W	HNT2	443.568	-0.9825	0.188896	-5.20126	1.98e-07	2.9e-07	down-regulated
C1_11600W	C1_11600W	1102.11	-0.98234	0.124303	-7.9028	2.73e-15	4.91e-15	down-regulated
C4_04830W	DCR1	1425.19	-0.98204	0.114814	-8.55337	1.2e-17	2.27e-17	down-regulated
C2_05960C	C2_05960C	517.112	-0.98166	0.207295	-4.73556	2.18e-06	3.08e-06	down-regulated
C3_04520C	ADE2	6136.28	-0.98018	0.091984	-10.656	1.64e-26	3.72e-26	down-regulated
C3_05960W	ASE1	881.082	-0.98001	0.152452	-6.42828	1.29e-10	2.08e-10	down-regulated
C3_00260C	BNA4	3655.61	-0.97969	0.073456	-13.337	1.41e-40	4.01e-40	down-regulated
C4_01950W	C4_01950W	2809.14	-0.97804	0.087811	-11.1379	8.2e-29	1.94e-28	down-regulated
C4_00510C	RLP24	2418.01	-0.97793	0.115838	-8.44217	3.12e-17	5.86e-17	down-regulated
CR_03350C	CR_03350C	1815.9	-0.97646	0.101353	-9.63427	5.73e-22	1.19e-21	down-regulated
C4_03180W	NCP1	7743.31	-0.97333	0.076466	-12.729	4.08e-37	1.1e-36	down-regulated
CR_06850C	CR_06850C	360.543	-0.97177	0.210896	-4.60781	4.07e-06	5.68e-06	down-regulated
C1_10840C	C1_10840C	6529.43	-0.9705	0.078643	-12.3406	5.47e-35	1.43e-34	down-regulated
C6_03990C	C6_03990C	562.785	-0.96816	0.168044	-5.76136	8.34e-09	1.28e-08	down-regulated
C7_00430W	C7_00430W	13067.8	-0.9678	0.086418	-11.1991	4.12e-29	9.78e-29	down-regulated
C2_02280W	C2_02280W	1571.83	-0.96753	0.097747	-9.89833	4.23e-23	8.98e-23	down-regulated
C3_01480C	RKI1	1183.38	-0.9667	0.10264	-9.41838	4.58e-21	9.35e-21	down-regulated
C6_00640C	C6_00640C	1149.01	-0.96444	0.117517	-8.20684	2.27e-16	4.2e-16	down-regulated
C4_03120C	BUB1	1762.69	-0.96378	0.094457	-10.2033	1.92e-24	4.19e-24	down-regulated
CR_03110W	CR_03110W	1045.03	-0.96274	0.109796	-8.76843	1.81e-18	3.5e-18	down-regulated
C1_09450C	NUP188	3478.41	-0.96234	0.082738	-11.6312	2.86e-31	7.03e-31	down-regulated
C1_03100W	TCB3	5737.3	-0.9617	0.115711	-8.31125	9.47e-17	1.76e-16	down-regulated
C1_07790C	C1_07790C	801.233	-0.96041	0.157435	-6.10033	1.06e-09	1.66e-09	down-regulated
C2_10820C	C2_10820C	2212.41	-0.96031	0.107186	-8.95922	3.27e-19	6.4e-19	down-regulated
C2_10810W	C2_10810W	1651.05	-0.95479	0.11521	-8.28739	1.16e-16	2.15e-16	down-regulated
C2_03470C	COX6	15324.1	-0.95227	0.081942	-11.6213	3.21e-31	7.89e-31	down-regulated
C7_04360C	TLO16	3385.79	-0.95066	0.088032	-10.7991	3.48e-27	8.01e-27	down-regulated
CR_09890C	BET2	1959.48	-0.94999	0.105275	-9.02392	1.81e-19	3.58e-19	down-regulated
C1_13580W	SEC18	2851.74	-0.94998	0.093246	-10.1879	2.25e-24	4.9e-24	down-regulated
C2_09740W	SSO2	3667.44	-0.94904	0.080579	-11.7778	5.08e-32	1.26e-31	down-regulated
C5_04860C	C5_04860C	487.894	-0.94851	0.171854	-5.51926	3.4e-08	5.1e-08	down-regulated
C4_04130W	C4_04130W	1224.44	-0.94836	0.113735	-8.33833	7.54e-17	1.41e-16	down-regulated
C7_03050W	C7_03050W	2057.65	-0.94823	0.1144	-8.28873	1.14e-16	2.13e-16	down-regulated
C5_04550W	C5_04550W	1604.42	-0.94782	0.10839	-8.74454	2.24e-18	4.31e-18	down-regulated
C6_03960W	C6_03960W	7034.27	-0.94754	0.068275	-13.8783	8.57e-44	2.58e-43	down-regulated
CR_09380W	PRE8	5058.37	-0.94685	0.084442	-11.2131	3.52e-29	8.36e-29	down-regulated
C1_14090W	C1_14090W	5472.8	-0.94612	0.129961	-7.28002	3.34e-13	5.71e-13	down-regulated
C2_06730W	LSP1	15430.3	-0.94542	0.090906	-10.4	2.48e-25	5.51e-25	down-regulated
C7_04100C	MED9	814.931	-0.94492	0.12431	-7.60132	2.93e-14	5.16e-14	down-regulated
C2_00170C	HMA1	6034.44	-0.94172	0.073936	-12.7369	3.69e-37	9.95e-37	down-regulated
C1_07120W	GAP4	19284.1	-0.94136	0.087392	-10.7717	4.68e-27	1.07e-26	down-regulated
CR_10380C	CR_10380C	619.256	-0.94039	0.131564	-7.14777	8.82e-13	1.49e-12	down-regulated
C7_04120W	C7_04120W	332.768	-0.93941	0.202577	-4.63729	3.53e-06	4.94e-06	down-regulated
C2_03920C	GPI13	990.823	-0.93906	0.130752	-7.18194	6.87e-13	1.17e-12	down-regulated
C1_12790C	FEN1	1642.74	-0.93779	0.138094	-6.79096	1.11e-11	1.84e-11	down-regulated
C1_07820W	C1_07820W	825.324	-0.9371	0.117602	-7.96841	1.61e-15	2.9e-15	down-regulated
C3_00330W	UTP8	3448.56	-0.93607	0.161858	-5.78327	7.33e-09	1.12e-08	down-regulated
C4_04500C	C4_04500C	2572.17	-0.93471	0.099705	-9.37472	6.94e-21	1.41e-20	down-regulated
C3_06500W	UBA1	9781.28	-0.93437	0.077006	-12.1337	7e-34	1.8e-33	down-regulated
C6_00510C	RAD52	1073.88	-0.93304	0.118341	-7.88434	3.16e-15	5.69e-15	down-regulated
C6_00820W	SUN41	15366.2	-0.93245	0.146336	-6.37197	1.87e-10	3e-10	down-regulated
C3_02040C	C3_02040C	1229.62	-0.93014	0.179621	-5.17833	2.24e-07	3.27e-07	down-regulated
C3_07780C	NUP159	5629.55	-0.92846	0.08495	-10.9296	8.32e-28	1.94e-27	down-regulated
C7_01650W	C7_01650W	4756.4	-0.92808	0.088667	-10.467	1.22e-25	2.74e-25	down-regulated
C1_03220C	BMH1	40117.2	-0.92787	0.062736	-14.7902	1.7e-49	5.48e-49	down-regulated
C1_12680W	C1_12680W	4646.79	-0.92597	0.125435	-7.38205	1.56e-13	2.69e-13	down-regulated
C1_11880W	C1_11880W	1793.64	-0.9253	0.110181	-8.39801	4.54e-17	8.52e-17	down-regulated
C6_01550C	C6_01550C	821.363	-0.92454	0.128606	-7.18892	6.53e-13	1.11e-12	down-regulated
C1_00530C	C1_00530C	1177.03	-0.92271	0.112441	-8.20618	2.28e-16	4.22e-16	down-regulated
C2_04140W	CHS5	5446.35	-0.92231	0.081933	-11.2569	2.14e-29	5.11e-29	down-regulated
C2_10740C	C2_10740C	4148.11	-0.92111	0.095991	-9.59575	8.33e-22	1.72e-21	down-regulated
C1_10720C	MNN2	2615.31	-0.91981	0.096273	-9.55422	1.25e-21	2.57e-21	down-regulated
C4_06670W	C4_06670W	546.49	-0.9196	0.159376	-5.77	7.93e-09	1.21e-08	down-regulated
CR_07850W	CR_07850W	942.37	-0.91795	0.134891	-6.80514	1.01e-11	1.67e-11	down-regulated
C2_04360W	C2_04360W	1306.89	-0.91712	0.101759	-9.01268	2.01e-19	3.96e-19	down-regulated
C1_02510W	C1_02510W	590.691	-0.9168	0.148734	-6.16404	7.09e-10	1.12e-09	down-regulated
CR_01550C	CR_01550C	596.512	-0.91649	0.167056	-5.48611	4.11e-08	6.15e-08	down-regulated
CR_07020W	CR_07020W	4646.22	-0.91436	0.091266	-10.0186	1.26e-23	2.7e-23	down-regulated
C6_00890W	C6_00890W	957.894	-0.91392	0.159265	-5.73838	9.56e-09	1.46e-08	down-regulated
C4_05290W	ABZ1	2072.83	-0.91202	0.107666	-8.47075	2.44e-17	4.6e-17	down-regulated
C6_00950C	TOP1	1896.15	-0.91155	0.149842	-6.08338	1.18e-09	1.85e-09	down-regulated
C2_04580W	ERG20	4698.77	-0.91117	0.121112	-7.52344	5.34e-14	9.32e-14	down-regulated
C7_03990C	C7_03990C	1768.7	-0.91074	0.090154	-10.1021	5.41e-24	1.17e-23	down-regulated
C1_12590W	ATP20	4427.12	-0.91032	0.083601	-10.8888	1.3e-27	3.02e-27	down-regulated
C4_03900C	RAM1	528.473	-0.90988	0.15385	-5.91406	3.34e-09	5.15e-09	down-regulated
C6_00140C	HPA2	555.629	-0.9091	0.192071	-4.73314	2.21e-06	3.12e-06	down-regulated
C6_01340C	C6_01340C	1070.13	-0.90867	0.115478	-7.86875	3.58e-15	6.43e-15	down-regulated
C1_14470W	C1_14470W	3050.72	-0.90848	0.097494	-9.31832	1.18e-20	2.39e-20	down-regulated
C4_03860C	C4_03860C	265.372	-0.90652	0.210362	-4.30935	1.64e-05	2.23e-05	down-regulated
C6_03300C	C6_03300C	969.981	-0.90562	0.134749	-6.72077	1.81e-11	2.98e-11	down-regulated
CR_06490C	HSP60	18598.1	-0.9051	0.102587	-8.82277	1.12e-18	2.17e-18	down-regulated
C3_06420C	C3_06420C	2898.16	-0.90368	0.098274	-9.19551	3.73e-20	7.47e-20	down-regulated
C2_00950C	RFC5	2008.99	-0.90347	0.097797	-9.2382	2.51e-20	5.03e-20	down-regulated
CR_10650W	LTV1	2446.96	-0.9027	0.106152	-8.50383	1.83e-17	3.47e-17	down-regulated
C3_06910C	TPD3	3441.31	-0.90253	0.090367	-9.98734	1.73e-23	3.7e-23	down-regulated
C3_03320W	RUB1	1032.29	-0.90152	0.13407	-6.72423	1.77e-11	2.91e-11	down-regulated
CR_00250W	ATP17	13053.2	-0.90085	0.09528	-9.45484	3.24e-21	6.62e-21	down-regulated
C1_03650C	MRPL27	3008.79	-0.90031	0.09515	-9.46201	3.02e-21	6.19e-21	down-regulated
CR_00240W	LSM6	1071.35	-0.90025	0.125536	-7.17129	7.43e-13	1.26e-12	down-regulated
C1_11190W	ARL3	2165.01	-0.89989	0.109791	-8.19641	2.48e-16	4.56e-16	down-regulated
C2_09300W	MED18	1290.28	-0.89595	0.103972	-8.61729	6.86e-18	1.31e-17	down-regulated
C7_00150W	C7_00150W	10178.3	-0.89569	0.086019	-10.4128	2.17e-25	4.82e-25	down-regulated
C1_06110C	NPL4	1281.39	-0.8948	0.106154	-8.4293	3.48e-17	6.54e-17	down-regulated
CR_08450C	CR_08450C	1670.05	-0.89438	0.091291	-9.797	1.16e-22	2.44e-22	down-regulated
C2_04650C	RPB4	1336.62	-0.8942	0.15562	-5.746	9.14e-09	1.4e-08	down-regulated
C2_06910W	YPT72	1902.34	-0.89414	0.088333	-10.1223	4.4e-24	9.54e-24	down-regulated
C2_00470W	POM152	2902.12	-0.89239	0.091762	-9.72502	2.36e-22	4.93e-22	down-regulated
C6_03140C	MDL2	3303.34	-0.89205	0.088002	-10.1367	3.8e-24	8.24e-24	down-regulated
C2_07980W	C2_07980W	1280.39	-0.89166	0.106582	-8.36598	5.96e-17	1.11e-16	down-regulated
C1_00400W	SVF1	5142.19	-0.88974	0.072416	-12.2864	1.07e-34	2.79e-34	down-regulated
C1_05230W	C1_05230W	892.218	-0.88919	0.139489	-6.37462	1.83e-10	2.95e-10	down-regulated
C2_02260W	C2_02260W	2602.23	-0.88842	0.099109	-8.96409	3.13e-19	6.13e-19	down-regulated
CR_01930C	BIO2	216.094	-0.8884	0.273031	-3.25387	0.00113846	0.0014302	down-regulated
C3_05440C	C3_05440C	234.267	-0.88577	0.25994	-3.40759	0.000655384	0.000833326	down-regulated
C1_03520W	RPN3	8071.28	-0.87935	0.071019	-12.3818	3.28e-35	8.61e-35	down-regulated
C4_06880C	SEM1	1824.93	-0.87852	0.141584	-6.2049	5.47e-10	8.66e-10	down-regulated
C6_00110C	C6_00110C	1015.16	-0.87772	0.131355	-6.6821	2.36e-11	3.87e-11	down-regulated
CR_00320C	NAP1	7286.01	-0.87621	0.083135	-10.5396	5.67e-26	1.27e-25	down-regulated
C6_00300C	STV1	3426.93	-0.87453	0.08829	-9.90529	3.95e-23	8.39e-23	down-regulated
C3_00060W	TLO7	919.646	-0.87435	0.11105	-7.87346	3.45e-15	6.19e-15	down-regulated
C6_02570C	SEC20	930.065	-0.87364	0.10908	-8.0092	1.15e-15	2.09e-15	down-regulated
C7_01850C	CRN1	5850.29	-0.87246	0.079293	-11.003	3.7e-28	8.65e-28	down-regulated
C1_09040C	C1_09040C	723.013	-0.87209	0.218074	-3.99906	6.36e-05	8.46e-05	down-regulated
CR_09760W	MED21	449.121	-0.87128	0.173658	-5.01724	5.24e-07	7.57e-07	down-regulated
C1_03610C	IMP1	1125.82	-0.8712	0.129819	-6.71089	1.93e-11	3.18e-11	down-regulated
C1_09870W	HCM1	322.447	-0.8678	0.193351	-4.48819	7.18e-06	9.91e-06	down-regulated
C4_01450W	PWP1	4484.95	-0.86772	0.086794	-9.99745	1.56e-23	3.34e-23	down-regulated
C2_10240W	GPD1	1319.74	-0.86729	0.157266	-5.51482	3.49e-08	5.23e-08	down-regulated
C5_04630W	C5_04630W	1763.92	-0.86498	0.098432	-8.78761	1.53e-18	2.96e-18	down-regulated
C2_05220C	C2_05220C	2469.33	-0.86237	0.093443	-9.22891	2.73e-20	5.48e-20	down-regulated
CR_06820W	CR_06820W	1082.01	-0.861	0.173656	-4.95808	7.12e-07	1.02e-06	down-regulated
C4_00770C	C4_00770C	2808.18	-0.85909	0.086882	-9.888	4.69e-23	9.94e-23	down-regulated
C1_11700C	MRF1	646.98	-0.85888	0.201973	-4.25248	2.11e-05	2.87e-05	down-regulated
C1_00770C	ROT1	563.169	-0.85831	0.150932	-5.68671	1.3e-08	1.97e-08	down-regulated
C5_04620C	C5_04620C	1050.34	-0.85713	0.148955	-5.75429	8.7e-09	1.33e-08	down-regulated
C4_00020W	VMA6	8400.73	-0.85664	0.089852	-9.5339	1.51e-21	3.12e-21	down-regulated
C3_01520C	C3_01520C	4895.09	-0.85295	0.086936	-9.81127	1.01e-22	2.12e-22	down-regulated
C1_11730W	C1_11730W	2181.21	-0.85096	0.150582	-5.65116	1.59e-08	2.41e-08	down-regulated
CR_01110W	SRP54	6579.39	-0.84922	0.073763	-11.5129	1.14e-30	2.77e-30	down-regulated
C2_05020W	C2_05020W	1052.44	-0.84756	0.110075	-7.69989	1.36e-14	2.41e-14	down-regulated
CR_00750C	CR_00750C	658.688	-0.84596	0.148044	-5.71426	1.1e-08	1.68e-08	down-regulated
C1_14480W	C1_14480W	1128.74	-0.84584	0.127767	-6.62021	3.59e-11	5.86e-11	down-regulated
C1_12010C	KIP4	599.812	-0.84371	0.185351	-4.55195	5.32e-06	7.39e-06	down-regulated
C2_02580W	C2_02580W	704.636	-0.84359	0.128338	-6.57319	4.92e-11	8.02e-11	down-regulated
C7_01860W	C7_01860W	573.328	-0.84267	0.159371	-5.28746	1.24e-07	1.83e-07	down-regulated
C1_08750W	YMC2	838.421	-0.84262	0.16547	-5.09227	3.54e-07	5.14e-07	down-regulated
CR_00840C	CR_00840C	577.712	-0.84251	0.180819	-4.65942	3.17e-06	4.44e-06	down-regulated
CR_06140W	CR_06140W	2779.87	-0.84243	0.142169	-5.92552	3.11e-09	4.81e-09	down-regulated
C2_00970C	UBP13	3217.82	-0.84164	0.084077	-10.0104	1.37e-23	2.94e-23	down-regulated
C3_00960W	NDU1	772.906	-0.83977	0.146232	-5.74269	9.32e-09	1.42e-08	down-regulated
C1_09990W	SAC1	1865.44	-0.83922	0.104535	-8.02809	9.9e-16	1.8e-15	down-regulated
C1_04730C	LYS21	6571.51	-0.83865	0.078689	-10.6578	1.6e-26	3.65e-26	down-regulated
C5_00270W	PGA14	19641.8	-0.83779	0.077668	-10.7868	3.97e-27	9.14e-27	down-regulated
C5_01080C	GDS1	1929.99	-0.8359	0.111489	-7.49762	6.5e-14	1.13e-13	down-regulated
C1_11050W	C1_11050W	154.937	-0.83526	0.261608	-3.19279	0.00140905	0.00176382	down-regulated
C3_07750W	UTP9	5150.12	-0.83339	0.106737	-7.80789	5.82e-15	1.04e-14	down-regulated
C5_04750C	HAS1	6816.51	-0.83233	0.096663	-8.61069	7.26e-18	1.39e-17	down-regulated
C1_04750W	IFE1	332.609	-0.83151	0.215416	-3.86004	0.000113368	0.000149332	down-regulated
C4_00750C	C4_00750C	374.658	-0.83102	0.170752	-4.86682	1.13e-06	1.61e-06	down-regulated
C7_04250W	TPO2	181.793	-0.83084	0.239191	-3.47355	0.00051363	0.000656299	down-regulated
C6_01750C	C6_01750C	1062.62	-0.82991	0.119809	-6.92698	4.3e-12	7.16e-12	down-regulated
CR_10620C	BPL1	2879.3	-0.82949	0.093091	-8.91048	5.08e-19	9.93e-19	down-regulated
CR_03740C	CR_03740C	1895.78	-0.82924	0.1141	-7.26764	3.66e-13	6.24e-13	down-regulated
C4_05010W	C4_05010W	2737.05	-0.82834	0.093949	-8.81691	1.18e-18	2.29e-18	down-regulated
C3_06090C	OCH1	1810.79	-0.82682	0.092123	-8.97514	2.83e-19	5.55e-19	down-regulated
C7_02300W	YPS7	1307.51	-0.82637	0.104536	-7.90514	2.68e-15	4.82e-15	down-regulated
C1_06770W	C1_06770W	2047.1	-0.82584	0.104855	-7.87603	3.38e-15	6.07e-15	down-regulated
C1_02410C	C1_02410C	933.286	-0.82549	0.174901	-4.71974	2.36e-06	3.33e-06	down-regulated
C4_01980C	CLC1	4747.8	-0.82132	0.085231	-9.63649	5.61e-22	1.17e-21	down-regulated
C2_04570W	C2_04570W	3410.34	-0.82009	0.11428	-7.17617	7.17e-13	1.22e-12	down-regulated
C3_07020W	SSN6	7726.5	-0.81975	0.080189	-10.2228	1.57e-24	3.44e-24	down-regulated
CR_04590C	PDX3	6211.06	-0.81948	0.080596	-10.1678	2.76e-24	6.01e-24	down-regulated
C3_05920W	MRR1	1112.81	-0.81897	0.109542	-7.47628	7.65e-14	1.33e-13	down-regulated
C3_05510W	C3_05510W	376.067	-0.81705	0.163185	-5.00687	5.53e-07	7.98e-07	down-regulated
C1_05990C	C1_05990C	1125.29	-0.81657	0.109791	-7.43748	1.03e-13	1.78e-13	down-regulated
C7_01590C	COE2	706.019	-0.81239	0.131587	-6.17381	6.67e-10	1.05e-09	down-regulated
C3_00470W	C3_00470W	2317.76	-0.81214	0.091924	-8.83492	1e-18	1.95e-18	down-regulated
C6_00440C	FET34	3263.75	-0.81145	0.089408	-9.07589	1.13e-19	2.23e-19	down-regulated
CR_04020C	CR_04020C	1162.72	-0.81062	0.106762	-7.59282	3.13e-14	5.5e-14	down-regulated
C1_03690W	C1_03690W	3639.79	-0.80958	0.093969	-8.61539	6.97e-18	1.33e-17	down-regulated
C7_04260W	C7_04260W	5797.44	-0.80949	0.080053	-10.1119	4.89e-24	1.06e-23	down-regulated
C2_07590W	VMA10	3719.86	-0.80891	0.099058	-8.16597	3.19e-16	5.86e-16	down-regulated
CR_10860C	CTA26	3151.57	-0.808	0.105421	-7.66451	1.8e-14	3.17e-14	down-regulated
C7_03870W	RAD6	1489.11	-0.80769	0.145302	-5.55866	2.72e-08	4.09e-08	down-regulated
CR_04920W	CR_04920W	985.81	-0.80502	0.12066	-6.67179	2.53e-11	4.14e-11	down-regulated
C1_07270W	SEC34	2484.17	-0.80498	0.083124	-9.68416	3.52e-22	7.35e-22	down-regulated
C1_01320W	MRS7	6337.3	-0.80439	0.06625	-12.1418	6.34e-34	1.63e-33	down-regulated
C3_07130W	C3_07130W	1144.66	-0.80345	0.167989	-4.78276	1.73e-06	2.45e-06	down-regulated
C2_02720W	C2_02720W	5880.45	-0.80317	0.089568	-8.96712	3.04e-19	5.97e-19	down-regulated
CR_09840C	CR_09840C	287.462	-0.80175	0.188982	-4.24247	2.21e-05	3e-05	down-regulated
C1_03180W	C1_03180W	716.29	-0.80098	0.145226	-5.51535	3.48e-08	5.22e-08	down-regulated
C1_05100W	C1_05100W	414.322	-0.80046	0.176425	-4.53709	5.7e-06	7.92e-06	down-regulated
C2_06220C	MEC3	482.247	-0.79971	0.194631	-4.10888	3.98e-05	5.34e-05	down-regulated
CR_05100W	BIR1	470.398	-0.79892	0.171901	-4.64756	3.36e-06	4.7e-06	down-regulated
C5_01870W	C5_01870W	6764.06	-0.79833	0.091034	-8.76953	1.79e-18	3.47e-18	down-regulated
C2_10430C	FGR29	817.118	-0.79708	0.154395	-5.16261	2.44e-07	3.56e-07	down-regulated
CR_08490W	TSR1	5528.18	-0.79575	0.135077	-5.89111	3.84e-09	5.91e-09	down-regulated
CR_01660C	SEC65	2820.58	-0.79419	0.087498	-9.0766	1.12e-19	2.22e-19	down-regulated
C3_03630W	ECM18	588.784	-0.79359	0.139214	-5.70052	1.19e-08	1.82e-08	down-regulated
C2_04810W	HIS3	924.453	-0.79308	0.126922	-6.24858	4.14e-10	6.58e-10	down-regulated
C6_03950C	C6_03950C	1412.89	-0.79145	0.09863	-8.02446	1.02e-15	1.85e-15	down-regulated
C4_03750C	C4_03750C	692.979	-0.78888	0.12472	-6.32522	2.53e-10	4.04e-10	down-regulated
C5_02120C	RIX7	3189.71	-0.78774	0.127515	-6.17763	6.51e-10	1.03e-09	down-regulated
CR_01180W	CR_01180W	868.686	-0.78641	0.133605	-5.88607	3.95e-09	6.09e-09	down-regulated
C4_01890C	ARL1	2175.57	-0.7856	0.095843	-8.19673	2.47e-16	4.55e-16	down-regulated
CR_03390C	YKU80	906.028	-0.78366	0.123005	-6.37095	1.88e-10	3.01e-10	down-regulated
C1_10830W	BIG1	990.423	-0.78223	0.112388	-6.96006	3.4e-12	5.68e-12	down-regulated
C3_02980C	C3_02980C	848.484	-0.782	0.139098	-5.62196	1.89e-08	2.85e-08	down-regulated
C2_07450C	RCL1	3346.05	-0.77964	0.106452	-7.32384	2.41e-13	4.13e-13	down-regulated
CR_03340C	CR_03340C	778.623	-0.77767	0.123013	-6.32187	2.58e-10	4.13e-10	down-regulated
CR_05200C	CR_05200C	2207.24	-0.77756	0.122278	-6.35897	2.03e-10	3.26e-10	down-regulated
CR_04450C	CR_04450C	4133.84	-0.77555	0.094598	-8.19837	2.44e-16	4.5e-16	down-regulated
C2_03370W	THI20	1227.42	-0.77555	0.116064	-6.68207	2.36e-11	3.87e-11	down-regulated
C1_12220W	CDC6	199.86	-0.77533	0.279927	-2.76974	0.00561015	0.00679477	down-regulated
CR_02050C	HDA1	3375.82	-0.77401	0.102374	-7.56065	4.01e-14	7.03e-14	down-regulated
CR_05830C	ISC1	990.144	-0.77302	0.133351	-5.7969	6.76e-09	1.04e-08	down-regulated
C1_00340W	HBR1	3081.19	-0.77268	0.106367	-7.26434	3.75e-13	6.39e-13	down-regulated
CR_08560C	UBC9	6123.06	-0.77258	0.087722	-8.80714	1.28e-18	2.49e-18	down-regulated
C4_04870C	C4_04870C	7724.97	-0.77257	0.064826	-11.9176	9.59e-33	2.41e-32	down-regulated
C1_03280W	C1_03280W	5236.02	-0.77041	0.072123	-10.6818	1.24e-26	2.82e-26	down-regulated
C4_06390W	SOU1	2155.79	-0.77019	0.154646	-4.98033	6.35e-07	9.14e-07	down-regulated
C2_02190C	C2_02190C	352.701	-0.76976	0.193415	-3.97983	6.9e-05	9.16e-05	down-regulated
C7_00010C	C7_00010C	2426.21	-0.76944	0.115922	-6.63761	3.19e-11	5.22e-11	down-regulated
C3_03130C	C3_03130C	576.233	-0.76766	0.138761	-5.53228	3.16e-08	4.74e-08	down-regulated
C1_07630W	C1_07630W	2738.13	-0.76734	0.098034	-7.8273	4.98e-15	8.92e-15	down-regulated
C1_09970C	PDC2	1235.54	-0.76671	0.12606	-6.08214	1.19e-09	1.86e-09	down-regulated
C1_00330C	C1_00330C	3119.35	-0.76634	0.107366	-7.1376	9.5e-13	1.61e-12	down-regulated
C5_01765C	PIKALPHA	1563.31	-0.76569	0.131776	-5.81054	6.23e-09	9.56e-09	down-regulated
C5_04330W	C5_04330W	1933.29	-0.76346	0.107364	-7.11088	1.15e-12	1.94e-12	down-regulated
C6_03650C	POP2	2525.96	-0.76257	0.093625	-8.14495	3.79e-16	6.95e-16	down-regulated
C1_04680W	PIL1	31068.5	-0.76209	0.070731	-10.7744	4.55e-27	1.04e-26	down-regulated
CR_00830W	CR_00830W	740.196	-0.76166	0.149234	-5.10377	3.33e-07	4.84e-07	down-regulated
C1_01700W	ARP8	2638.91	-0.76127	0.086558	-8.79499	1.43e-18	2.77e-18	down-regulated
C7_02610C	C7_02610C	5325.01	-0.75922	0.074222	-10.2291	1.47e-24	3.22e-24	down-regulated
C1_00320W	C1_00320W	1311.93	-0.75915	0.138701	-5.47326	4.42e-08	6.61e-08	down-regulated
CR_08300C	CR_08300C	3742.03	-0.75791	0.095162	-7.96434	1.66e-15	3e-15	down-regulated
C1_13300C	RPN1	7395.22	-0.75762	0.074361	-10.1884	2.23e-24	4.88e-24	down-regulated
C7_01710W	C7_01710W	3608.54	-0.7563	0.087262	-8.66702	4.44e-18	8.5e-18	down-regulated
C5_04420W	C5_04420W	1950.35	-0.75538	0.088725	-8.5138	1.68e-17	3.19e-17	down-regulated
C1_11590W	PLD1	6721.49	-0.75494	0.074431	-10.1428	3.57e-24	7.75e-24	down-regulated
C5_04670W	SRP101	3514.11	-0.75442	0.0943	-8.00019	1.24e-15	2.25e-15	down-regulated
C3_07980C	C3_07980C	129.275	-0.75411	0.246178	-3.06329	0.00218921	0.00271311	down-regulated
C6_01690W	ACF2	1283.33	-0.75225	0.097622	-7.70576	1.3e-14	2.31e-14	down-regulated
C1_12370W	C1_12370W	590.956	-0.74966	0.182233	-4.11372	3.89e-05	5.23e-05	down-regulated
C2_06720W	GRE2	594.359	-0.74734	0.155729	-4.79899	1.59e-06	2.26e-06	down-regulated
C1_00130C	VPS53	3302.68	-0.74729	0.091702	-8.14909	3.67e-16	6.72e-16	down-regulated
C6_00320C	DNA2	989.877	-0.74642	0.113642	-6.56815	5.09e-11	8.29e-11	down-regulated
C4_05640C	C4_05640C	1569.13	-0.74503	0.100029	-7.44814	9.47e-14	1.65e-13	down-regulated
C1_05260C	SDH1	2696.45	-0.7448	0.148236	-5.0244	5.05e-07	7.29e-07	down-regulated
CR_07660C	CR_07660C	1634.96	-0.74447	0.093824	-7.9347	2.11e-15	3.8e-15	down-regulated
CR_09230C	CR_09230C	1494.85	-0.74336	0.103591	-7.17588	7.18e-13	1.22e-12	down-regulated
C7_02480W	C7_02480W	1541.76	-0.74267	0.099518	-7.46267	8.48e-14	1.48e-13	down-regulated
C2_04540C	GDT1	1747.18	-0.74229	0.118525	-6.26273	3.78e-10	6.02e-10	down-regulated
C7_02790C	POL3	2977.04	-0.74203	0.097201	-7.63402	2.28e-14	4.02e-14	down-regulated
CR_01390W	MGE1	6257.77	-0.74106	0.088546	-8.3692	5.8e-17	1.09e-16	down-regulated
C3_03100C	C3_03100C	2573.78	-0.74012	0.089999	-8.2236	1.97e-16	3.65e-16	down-regulated
C2_01840C	RAD7	795.812	-0.73998	0.134847	-5.48753	4.08e-08	6.1e-08	down-regulated
C5_02130W	C5_02130W	931.162	-0.73977	0.148109	-4.99474	5.89e-07	8.5e-07	down-regulated
C7_03310W	C7_03310W	323.923	-0.7368	0.196343	-3.75261	0.000175002	0.000228302	down-regulated
CR_02680W	CR_02680W	276.07	-0.73659	0.195177	-3.77397	0.000160668	0.000209969	down-regulated
C2_00610C	ATP18	5729.74	-0.73609	0.093516	-7.87123	3.51e-15	6.3e-15	down-regulated
CR_08180C	TRM9	2525.78	-0.73505	0.080569	-9.12317	7.3e-20	1.45e-19	down-regulated
C3_02090C	C3_02090C	2231.91	-0.73476	0.094036	-7.81361	5.56e-15	9.94e-15	down-regulated
CR_08400C	CR_08400C	2179	-0.73422	0.098372	-7.46374	8.41e-14	1.46e-13	down-regulated
C2_08110W	RAD57	724.124	-0.73371	0.127886	-5.73722	9.62e-09	1.47e-08	down-regulated
C2_06740W	C2_06740W	732.591	-0.73138	0.14248	-5.13325	2.85e-07	4.15e-07	down-regulated
C1_06390W	C1_06390W	412.501	-0.72932	0.165224	-4.41414	1.01e-05	1.39e-05	down-regulated
C1_02350W	TIM21	1482.65	-0.72872	0.093562	-7.78857	6.78e-15	1.21e-14	down-regulated
C5_04350C	C5_04350C	2669.49	-0.72834	0.080465	-9.0516	1.41e-19	2.78e-19	down-regulated
C2_00490W	C2_00490W	2453.84	-0.72792	0.098055	-7.42359	1.14e-13	1.97e-13	down-regulated
CR_01700C	CR_01700C	1233.26	-0.72739	0.123895	-5.87105	4.33e-09	6.67e-09	down-regulated
C7_03320C	MED16	1592.93	-0.72727	0.123126	-5.90673	3.49e-09	5.38e-09	down-regulated
C2_00810C	C2_00810C	1114.69	-0.72668	0.122343	-5.93966	2.86e-09	4.43e-09	down-regulated
C3_03670W	C3_03670W	1208.73	-0.72481	0.126806	-5.71587	1.09e-08	1.66e-08	down-regulated
C2_02170W	C2_02170W	2559.84	-0.72366	0.100445	-7.2045	5.83e-13	9.9e-13	down-regulated
C1_01060W	MBF1	13949.3	-0.72318	0.087642	-8.25151	1.56e-16	2.9e-16	down-regulated
C4_06140C	C4_06140C	709.975	-0.72266	0.180945	-3.9938	6.5e-05	8.65e-05	down-regulated
C4_06770W	C4_06770W	1424.47	-0.72167	0.106068	-6.80389	1.02e-11	1.68e-11	down-regulated
C2_09720W	SUP35	15259.7	-0.71972	0.070255	-10.2444	1.25e-24	2.75e-24	down-regulated
CR_06520C	CR_06520C	760.303	-0.71913	0.148941	-4.82831	1.38e-06	1.96e-06	down-regulated
C3_00670C	FKH2	2484.28	-0.71902	0.087752	-8.19373	2.53e-16	4.66e-16	down-regulated
C1_12280C	C1_12280C	187.695	-0.71695	0.265405	-2.70136	0.00690564	0.00831825	down-regulated
C2_06620W	C2_06620W	228.762	-0.71693	0.209262	-3.42599	0.000612568	0.000779881	down-regulated
C4_02420C	C4_02420C	657.899	-0.71685	0.147259	-4.86798	1.13e-06	1.61e-06	down-regulated
C2_05580W	C2_05580W	1981.08	-0.71602	0.110261	-6.49382	8.37e-11	1.35e-10	down-regulated
CR_08130W	CR_08130W	2270.92	-0.71576	0.117508	-6.09118	1.12e-09	1.76e-09	down-regulated
C6_00880W	PEX7	1629.12	-0.71569	0.096891	-7.38651	1.51e-13	2.6e-13	down-regulated
C2_06150C	RPN10	5396.5	-0.71498	0.074101	-9.64879	4.97e-22	1.03e-21	down-regulated
C4_07120C	MSH2	2313.81	-0.7147	0.097954	-7.29628	2.96e-13	5.07e-13	down-regulated
C5_04910W	C5_04910W	789.898	-0.71444	0.172438	-4.14319	3.43e-05	4.62e-05	down-regulated
C5_04540C	C5_04540C	446.32	-0.71381	0.190307	-3.75084	0.00017624	0.000229816	down-regulated
C1_05660C	C1_05660C	6377.61	-0.71186	0.094989	-7.49421	6.67e-14	1.16e-13	down-regulated
CR_02720C	RPC31	1614.89	-0.71172	0.095771	-7.43149	1.07e-13	1.86e-13	down-regulated
C1_09230C	GRP1	1319.16	-0.7108	0.09856	-7.21184	5.52e-13	9.39e-13	down-regulated
C5_00060C	C5_00060C	2218.68	-0.7107	0.109591	-6.48504	8.87e-11	1.43e-10	down-regulated
C1_07000W	MEF2	1291.06	-0.70994	0.119062	-5.96279	2.48e-09	3.85e-09	down-regulated
C7_01490W	C7_01490W	1393.5	-0.70946	0.127755	-5.5533	2.8e-08	4.22e-08	down-regulated
[truncated: 3,984 more rows]
