# Supplementary material for: Roles of P-body factors in Candida albicans filamentation and stress response
Source: PLoS Genet. 2025 Mar 17;21(3):e1011632. doi: 10.1371/journal.pgen.1011632 (PMC11975087; doi:10.1371/journal.pgen.1011632)
Supplement: S4 Table — dhh1Δ/Δ yeast cells in YPD at 30°C and dhh1Δ/Δ grown under physiologically relevant filamentation conditions (RPMI + 10% serum at 37°C) for 4 hours. RNA extraction performed in triplicate from three separate samples. (XLSX) [file pgen.1011632.s013.xlsx]

## Sheet: Sheet1
Table S4. DEseq2 results comparing RPMI SC5314 dhh1Δ/Δ vs YPD SC5314 dhh1Δ/Δ for Fig 6. D.
Feature Name	Gene Name	baseMean	log2FoldChange	lfcSE	stat	pvalue	padj	Regulation
CR_04210C	QDR1	7877.72	-11.6035	2.05715	-5.64055	1.7e-08	4.96e-08	down-regulated
CR_01440C	CR_01440C	5672.17	-8.51349	0.479222	-17.7652	1.31e-70	4.26e-69	down-regulated
C2_01000W	HGT7	107890	-8.1291	1.1941	-6.80774	9.91e-12	3.75e-11	down-regulated
C3_01540W	C3_01540W	13850.2	-7.58785	0.344422	-22.0307	1.46e-107	9.6e-106	down-regulated
C1_05940W	PHO87	3438.94	-7.00233	0.470499	-14.8828	4.26e-50	8.4e-49	down-regulated
C4_00450C	PGA10	1331.04	-6.4561	0.366756	-17.6033	2.32e-69	7.23e-68	down-regulated
C1_04260W	HHT21	14078.9	-6.29361	0.334249	-18.8291	4.36e-79	1.62e-77	down-regulated
C4_04320W	FRE10	3729.9	-6.16743	0.330714	-18.6488	1.29e-77	4.67e-76	down-regulated
C5_04130C	CHT2	46419.6	-6.1425	0.30826	-19.9264	2.4e-88	1.09e-86	down-regulated
C1_04450C	FMA1	5748.2	-6.06299	0.196185	-30.9044	1.04e-209	8.9e-207	down-regulated
C6_04610C	NAG3	2885.58	-6.05386	0.388922	-15.5657	1.24e-54	2.82e-53	down-regulated
CR_06810W	HHT2	9276.56	-5.92602	0.281407	-21.0586	1.91e-98	1.05e-96	down-regulated
C1_08790W	TPO3	8269.45	-5.73723	0.324293	-17.6915	4.88e-70	1.54e-68	down-regulated
C3_07150C	RPS12	50952.6	-5.71948	0.205001	-27.8998	2.69e-171	1.14e-168	down-regulated
C2_05460W	CDC19	189355	-5.68848	0.276422	-20.5789	4.24e-94	2.16e-92	down-regulated
C3_05240C	RPL8B	60119.3	-5.55954	0.291154	-19.0948	2.79e-81	1.06e-79	down-regulated
C1_00220W	PHR2	8377.92	-5.55182	0.295896	-18.7627	1.52e-78	5.58e-77	down-regulated
C1_02330C	C1_02330C	22912.3	-5.54683	0.249616	-22.2214	2.13e-109	1.45e-107	down-regulated
C1_06460C	RPS22A	34215.9	-5.5192	0.222787	-24.7735	1.73e-135	2.15e-133	down-regulated
C1_11350C	TOS4	1840.08	-5.48137	0.20877	-26.2556	6.17e-152	1.19e-149	down-regulated
C3_01490W	RPS7A	47329.6	-5.42098	0.220377	-24.5987	1.3e-133	1.5e-131	down-regulated
C4_04050C	RHD3	5786.34	-5.41564	0.279102	-19.4038	7.17e-84	2.99e-82	down-regulated
C3_02470C	RPL9B	44960.5	-5.39578	0.283392	-19.04	7.95e-81	3e-79	down-regulated
C6_01510W	OYE23	327.202	-5.36741	0.363547	-14.764	2.5e-49	4.77e-48	down-regulated
C5_03790W	GUK1	2234.56	-5.32426	0.260239	-20.4591	4.98e-93	2.5e-91	down-regulated
C2_06810C	RPL11	34719.7	-5.30929	0.207373	-25.6026	1.43e-144	2.37e-142	down-regulated
C5_01550C	C5_01550C	88282	-5.30434	0.199616	-26.5728	1.4e-155	3.1e-153	down-regulated
C5_01540W	C5_01540W	85877.2	-5.28645	0.198791	-26.593	8.19e-156	1.88e-153	down-regulated
C3_04680W	RPP2B	42989.1	-5.24269	0.22757	-23.0377	1.95e-117	1.58e-115	down-regulated
CR_08150W	RPS20	41866.9	-5.22199	0.231312	-22.5755	7.55e-113	5.36e-111	down-regulated
C3_05100C	RPL18	43999.1	-5.18076	0.320423	-16.1685	8.41e-59	2.1e-57	down-regulated
C7_01260W	C7_01260W	14845.9	-5.12584	0.189113	-27.1046	8.69e-162	2.47e-159	down-regulated
C4_04890C	RPL24A	81274.6	-5.12137	0.2107	-24.3064	1.68e-130	1.82e-128	down-regulated
C1_09080C	PGA6	2105.07	-5.07514	0.265023	-19.1498	9.71e-82	3.84e-80	down-regulated
C4_01200C	AAT22	1487.65	-5.06671	0.281302	-18.0117	1.58e-72	5.32e-71	down-regulated
C1_05110C	ARO4	9972.2	-5.05143	0.427257	-11.8229	2.97e-32	3.24e-31	down-regulated
C5_03280W	CAM1-1	18363.5	-5.04114	0.261599	-19.2705	9.51e-83	3.86e-81	down-regulated
C1_01370C	RPS21B	44527.4	-5.03837	0.215329	-23.3985	4.43e-121	3.94e-119	down-regulated
C7_01250W	ASC1	83530.9	-5.03149	0.221134	-22.7531	1.34e-114	9.98e-113	down-regulated
C2_07570W	RNR22	12713.8	-5.02546	0.129744	-38.7337	0	0	down-regulated
CR_04510W	HXK2	57339.7	-4.98902	0.15482	-32.2247	7.97e-228	9.51e-225	down-regulated
CR_08760C	RDN5	348.075	-4.95778	0.547352	-9.05774	1.33e-19	8.31e-19	down-regulated
C1_10870W	RPS17B	65751.3	-4.92843	0.177535	-27.7604	1.31e-169	5.2e-167	down-regulated
C3_04960W	RPL35	28986.7	-4.89866	0.260741	-18.7875	9.56e-79	3.52e-77	down-regulated
C2_08040C	RPS10	39947	-4.89702	0.199772	-24.513	1.07e-132	1.19e-130	down-regulated
CR_07630C	RPS27	31258.9	-4.88685	0.230445	-21.2061	8.38e-100	4.72e-98	down-regulated
CR_10540C	MCD1	1008.75	-4.88202	0.434616	-11.2329	2.81e-29	2.72e-28	down-regulated
C2_09060C	ASN1	17452.5	-4.88043	0.357758	-13.6417	2.26e-42	3.43e-41	down-regulated
C6_02240C	RPL10A	75917.1	-4.84733	0.2597	-18.6651	9.52e-78	3.46e-76	down-regulated
C3_02110W	RPL12	77360.7	-4.84154	0.179671	-26.9467	6.24e-160	1.62e-157	down-regulated
C4_04390W	C4_04390W	26149.8	-4.83693	0.220207	-21.9654	6.17e-107	3.96e-105	down-regulated
C2_01610C	RPS26A	53908.3	-4.82748	0.196737	-24.5377	5.85e-133	6.58e-131	down-regulated
CR_04680C	CR_04680C	129.579	-4.82232	0.686628	-7.0232	2.17e-12	8.63e-12	down-regulated
C5_04590C	RPL43A	92627.6	-4.80415	0.199342	-24.1001	2.5e-128	2.61e-126	down-regulated
C4_07180W	UBI3	82366.3	-4.78283	0.239041	-20.0084	4.65e-89	2.13e-87	down-regulated
CR_08360C	RPP2A	41136.6	-4.7812	0.202351	-23.6282	1.98e-123	1.87e-121	down-regulated
C1_01480C	RPS21	77173.7	-4.77017	0.209873	-22.7289	2.32e-114	1.71e-112	down-regulated
C2_03810C	RPL21A	54043	-4.76351	0.181395	-26.2604	5.44e-152	1.08e-149	down-regulated
C1_03010W	RPP1A	42933.8	-4.76026	0.172776	-27.5517	4.22e-167	1.48e-164	down-regulated
C4_01050C	RPL40B	24277.3	-4.7314	0.181329	-26.0928	4.4e-150	7.71e-148	down-regulated
C3_02150C	ERG6	8889.12	-4.72837	0.333342	-14.1847	1.14e-45	1.94e-44	down-regulated
C1_11060C	RPL2	109054	-4.71941	0.173696	-27.1705	1.45e-162	4.56e-160	down-regulated
C1_10400C	FGR41	2286.09	-4.66564	0.427157	-10.9225	8.99e-28	8.15e-27	down-regulated
CR_05210W	CR_05210W	921.499	-4.63916	0.194963	-23.7951	3.76e-125	3.74e-123	down-regulated
CR_04100C	RPL15A	60959	-4.63004	0.258282	-17.9263	7.35e-72	2.44e-70	down-regulated
C4_01770W	POL30	3697.3	-4.62287	0.435183	-10.6228	2.33e-26	1.99e-25	down-regulated
CR_08480C	CR_08480C	15965.3	-4.61694	0.209869	-21.9992	2.93e-107	1.9e-105	down-regulated
C6_01700W	RPL32	47180.7	-4.60154	0.228983	-20.0956	8.07e-90	3.76e-88	down-regulated
C1_03020C	RPL13	79136.3	-4.59523	0.186212	-24.6774	1.87e-134	2.23e-132	down-regulated
C1_01330C	DUT1	2064.21	-4.59522	0.263684	-17.427	5.15e-68	1.57e-66	down-regulated
C7_03920C	RPP1B	37951.7	-4.574	0.231483	-19.7596	6.64e-87	2.96e-85	down-regulated
C3_07950C	SRB1	25755	-4.57128	0.235461	-19.4141	5.86e-84	2.46e-82	down-regulated
C4_06570C	PDC11	228722	-4.55	0.266719	-17.0591	2.99e-65	8.58e-64	down-regulated
C4_00730C	C4_00730C	43.925	-4.54305	0.753075	-6.03267	1.61e-09	5.14e-09	down-regulated
C1_00170W	LEU4	683.667	-4.54107	0.438174	-10.3636	3.63e-25	2.96e-24	down-regulated
C2_00210W	RPL38	26228.4	-4.51731	0.218118	-20.7103	2.79e-95	1.45e-93	down-regulated
C1_03090W	RPS1	84865.6	-4.51024	0.162884	-27.6899	9.24e-169	3.45e-166	down-regulated
C1_05720W	C1_05720W	53273.1	-4.50141	0.3104	-14.502	1.18e-47	2.13e-46	down-regulated
C4_04900W	RPL30	40927.1	-4.49796	0.223697	-20.1074	6.36e-90	3.01e-88	down-regulated
C4_01270W	RPS6A	67650.8	-4.49744	0.175387	-25.643	5.06e-145	8.63e-143	down-regulated
C3_05370C	YST1	57933.1	-4.46342	0.175589	-25.4197	1.53e-142	2.33e-140	down-regulated
C1_10390C	RPL42	53231.8	-4.45976	0.227725	-19.5839	2.12e-85	9.1e-84	down-regulated
C5_00650C	THR1	4970.57	-4.44399	0.253621	-17.5221	9.71e-69	2.99e-67	down-regulated
CR_03280W	IFR2	8035.62	-4.44207	0.166467	-26.6844	7.14e-157	1.78e-154	down-regulated
C1_06450C	RPS14B	53447.3	-4.43327	0.188522	-23.5159	2.8e-122	2.57e-120	down-regulated
C3_04670C	RPS15	68250.7	-4.42886	0.17798	-24.884	1.11e-136	1.44e-134	down-regulated
C7_01800C	PFK2	88801.9	-4.42882	0.24821	-17.843	3.28e-71	1.07e-69	down-regulated
C3_00090W	RPS24	48782	-4.40121	0.18639	-23.6129	2.84e-123	2.65e-121	down-regulated
C1_04770C	ERG3	2454.75	-4.38824	0.23977	-18.3018	8e-75	2.83e-73	down-regulated
C1_05730W	C1_05730W	6367.12	-4.38666	0.304811	-14.3914	5.86e-47	1.05e-45	down-regulated
C4_01530C	ERG251	14423.3	-4.36371	0.501409	-8.70291	3.23e-18	1.88e-17	down-regulated
C5_03070W	RPS5	85114.3	-4.35527	0.171931	-25.3315	1.44e-141	2.14e-139	down-regulated
C1_13050W	RPL14	36227.7	-4.3523	0.183865	-23.6712	7.14e-124	6.98e-122	down-regulated
C7_01000C	C7_01000C	63608.3	-4.34933	0.174227	-24.9636	1.52e-137	2.06e-135	down-regulated
C4_01750C	FBA1	175896	-4.33715	0.25391	-17.0815	2.04e-65	5.91e-64	down-regulated
C2_05610C	RPS8A	78335.6	-4.33704	0.189629	-22.8712	9e-116	6.97e-114	down-regulated
C7_00990W	RPP0	105615	-4.32797	0.178988	-24.1802	3.59e-129	3.83e-127	down-regulated
C1_03030W	RPS16A	56716.2	-4.3077	0.184257	-23.3788	7.03e-121	6.17e-119	down-regulated
C6_02080W	C6_02080W	22921.9	-4.30616	0.200893	-21.435	6.3e-102	3.61e-100	down-regulated
C4_01800W	C4_01800W	270.825	-4.30118	0.430787	-9.98447	1.78e-23	1.37e-22	down-regulated
C6_02480W	C6_02480W	1168.46	-4.29908	1.10779	-3.88079	0.000104117	0.000209286	down-regulated
C2_10620W	RPS4A	88262	-4.29628	0.169985	-25.2745	6.09e-141	8.87e-139	down-regulated
C2_02030W	ARO3	7850.82	-4.29396	0.134803	-31.8536	1.17e-222	1.17e-219	down-regulated
C1_06890C	C1_06890C	36188.5	-4.29158	0.195725	-21.9265	1.45e-106	9.21e-105	down-regulated
C6_02070C	RPL23A	48877.6	-4.28967	0.18465	-23.2314	2.19e-119	1.9e-117	down-regulated
C1_00180W	RPL16A	75833.2	-4.27406	0.184982	-23.1053	4.09e-118	3.39e-116	down-regulated
C3_05200W	RPS19A	42462.3	-4.2722	0.184696	-23.131	2.26e-118	1.9e-116	down-regulated
C4_06490C	PRI2	405.156	-4.26574	0.391014	-10.9094	1.04e-27	9.38e-27	down-regulated
C4_01520C	RPL20B	44010.9	-4.25233	0.17099	-24.8689	1.61e-136	2.05e-134	down-regulated
C2_03160C	RNR1	7508.15	-4.24724	0.417738	-10.1672	2.78e-24	2.18e-23	down-regulated
C2_09640W	PMI1	5743.98	-4.23618	0.16556	-25.587	2.13e-144	3.43e-142	down-regulated
C7_00960W	RPS18	76332.3	-4.21171	0.233605	-18.0292	1.15e-72	3.92e-71	down-regulated
C1_14110C	RPL4B	84611.1	-4.18712	0.284322	-14.7267	4.34e-49	8.26e-48	down-regulated
C3_04060C	HEM13	36064.5	-4.17807	0.276044	-15.1355	9.44e-52	1.95e-50	down-regulated
C1_00800C	ERG2	3400.97	-4.17119	0.336059	-12.4121	2.25e-35	2.73e-34	down-regulated
C6_01970C	RPL25	44602.4	-4.15354	0.193675	-21.446	4.98e-102	2.88e-100	down-regulated
C1_03110W	RPL6	54664.5	-4.1534	0.181952	-22.8269	2.48e-115	1.9e-113	down-regulated
C1_08500C	ENO1	295664	-4.1445	0.285176	-14.5332	7.47e-48	1.37e-46	down-regulated
C4_02270C	BFR1	10054.4	-4.13569	0.327402	-12.6319	1.41e-36	1.78e-35	down-regulated
C7_01630W	RNH35	458.773	-4.12777	0.297728	-13.8642	1.04e-43	1.67e-42	down-regulated
C5_05050W	ADH1	387047	-4.11305	0.232953	-17.6561	9.13e-70	2.85e-68	down-regulated
C3_04270C	CTP1	1291.82	-4.10502	0.370943	-11.0664	1.83e-28	1.71e-27	down-regulated
C2_09430W	RPL3	127078	-4.10137	0.16587	-24.7264	5.56e-135	6.78e-133	down-regulated
C7_03200C	C7_03200C	2887.23	-4.08127	0.239365	-17.0504	3.47e-65	9.87e-64	down-regulated
C6_01180C	EBP1	660.145	-4.05631	0.28628	-14.169	1.42e-45	2.42e-44	down-regulated
C1_07490C	C1_07490C	664.543	-4.04543	0.323064	-12.5221	5.65e-36	6.94e-35	down-regulated
C4_05540W	HOM3	2356.64	-4.02853	0.223589	-18.0176	1.42e-72	4.81e-71	down-regulated
CR_03030C	RPL28	73220.3	-4.0258	0.186127	-21.6293	9.52e-104	5.68e-102	down-regulated
C7_01790C	RPL5	54019.6	-4.02264	0.207642	-19.3729	1.31e-83	5.41e-82	down-regulated
C1_01640W	RPS42	9578.21	-4.0091	0.14841	-27.0137	1.02e-160	2.77e-158	down-regulated
C2_05710C	C2_05710C	40894.2	-4.00318	0.22599	-17.714	3.27e-70	1.04e-68	down-regulated
C1_09680W	MTS1	17126	-3.99931	0.254412	-15.7198	1.11e-55	2.59e-54	down-regulated
C4_00990W	SMF11	54.684	-3.99688	0.556621	-7.18062	6.94e-13	2.87e-12	down-regulated
CR_07710W	ARO2	7839.26	-3.99395	0.291077	-13.7213	7.57e-43	1.16e-41	down-regulated
C3_00320W	RHR2	38959.9	-3.99013	0.575033	-6.93895	3.95e-12	1.54e-11	down-regulated
C1_12390C	RPL27A	61978.1	-3.96702	0.151786	-26.1356	1.44e-150	2.6e-148	down-regulated
C4_07090C	TRP4	2869.67	-3.96065	0.182677	-21.6811	3.09e-104	1.87e-102	down-regulated
C2_05410W	C2_05410W	38041.5	-3.93082	0.173253	-22.6883	5.84e-114	4.25e-112	down-regulated
C3_06870W	TDH3	443477	-3.90978	0.203867	-19.1781	5.64e-82	2.24e-80	down-regulated
C6_00870C	ILV5	22936.6	-3.89377	0.23629	-16.4788	5.21e-61	1.37e-59	down-regulated
C3_04140C	EGD2	15361.6	-3.87576	0.16935	-22.8861	6.39e-116	5.02e-114	down-regulated
C6_02560W	C6_02560W	10887.3	-3.85601	0.249735	-15.4404	8.75e-54	1.93e-52	down-regulated
C4_04590W	SCS7	6472.67	-3.84536	0.308416	-12.4681	1.11e-35	1.36e-34	down-regulated
C6_00650C	RPS13	45360.1	-3.84001	0.213521	-17.9842	2.59e-72	8.63e-71	down-regulated
C1_11360W	RPL37B	47087.3	-3.82917	0.189066	-20.2532	3.33e-91	1.63e-89	down-regulated
C5_00740W	CTF8	251.365	-3.82593	0.41414	-9.23827	2.51e-20	1.63e-19	down-regulated
C4_05380C	C4_05380C	249.521	-3.82321	0.353839	-10.805	3.26e-27	2.88e-26	down-regulated
C2_03960W	RPL39	28874	-3.78695	0.179788	-21.0635	1.72e-98	9.51e-97	down-regulated
C1_08590C	ERG1	15386.7	-3.78612	0.25333	-14.9454	1.67e-50	3.34e-49	down-regulated
C2_06960W	SPE3	4034.61	-3.77569	0.559229	-6.7516	1.46e-11	5.46e-11	down-regulated
C5_03540C	RPS25B	68550.5	-3.76501	0.196839	-19.1274	1.49e-81	5.75e-80	down-regulated
C1_02480W	PMM1	2566.28	-3.76027	0.162761	-23.103	4.32e-118	3.53e-116	down-regulated
C3_04500C	RPL19A	91908.6	-3.75535	0.165033	-22.7552	1.27e-114	9.63e-113	down-regulated
C6_01990W	PLB1	111.26	-3.74722	0.607948	-6.16371	7.11e-10	2.33e-09	down-regulated
C2_03270W	GPM1	78464.7	-3.73454	0.211098	-17.691	4.92e-70	1.55e-68	down-regulated
C3_04300C	POL1	2032.83	-3.72757	0.322168	-11.5703	5.83e-31	6.12e-30	down-regulated
CR_06800C	HHF22	11251.3	-3.70686	0.271247	-13.666	1.62e-42	2.47e-41	down-regulated
CR_04810W	RPS3	37971.5	-3.70123	0.243411	-15.2057	3.24e-52	6.86e-51	down-regulated
C1_02460W	RPL10	74106	-3.69607	0.170076	-21.7318	1.03e-104	6.32e-103	down-regulated
C1_14120C	RBE1	1115.84	-3.6948	0.516471	-7.15393	8.43e-13	3.47e-12	down-regulated
CR_09160C	ERG13	14420.1	-3.68847	0.389426	-9.47157	2.76e-21	1.89e-20	down-regulated
C2_03820C	RPS9B	52730.8	-3.67776	0.182827	-20.1161	5.33e-90	2.55e-88	down-regulated
CR_08340W	CYS3	8593.29	-3.67551	0.38124	-9.64092	5.37e-22	3.84e-21	down-regulated
C1_11040W	RPL29	22326.8	-3.66205	0.216633	-16.9044	4.18e-64	1.15e-62	down-regulated
C2_04600C	RPL17B	46955.5	-3.65096	0.122207	-29.8753	4.13e-196	2.46e-193	down-regulated
C2_06100W	PMT4	5863.96	-3.63311	0.168431	-21.5704	3.41e-103	2e-101	down-regulated
CR_01400W	LYS12	5132.62	-3.61518	0.160923	-22.4653	9.08e-112	6.37e-110	down-regulated
C1_08070W	CDR4	8319.28	-3.60632	0.225118	-16.0197	9.31e-58	2.32e-56	down-regulated
C1_05760C	PGA26	3067.12	-3.60546	0.339964	-10.6054	2.81e-26	2.38e-25	down-regulated
C4_01360W	PGA53	5311.45	-3.60519	0.345589	-10.432	1.77e-25	1.45e-24	down-regulated
C2_03010C	RNR21	18569.2	-3.58253	0.328253	-10.9139	9.89e-28	8.94e-27	down-regulated
C1_13870W	MET3	3382.49	-3.56169	0.382747	-9.30559	1.33e-20	8.82e-20	down-regulated
C6_00750C	PGK1	157572	-3.56137	0.242101	-14.7102	5.54e-49	1.04e-47	down-regulated
C5_00660C	ERG11	23828	-3.54108	0.184953	-19.1459	1.05e-81	4.09e-80	down-regulated
C2_06890C	C2_06890C	1017.67	-3.53702	0.327438	-10.8021	3.36e-27	2.96e-26	down-regulated
C2_09400C	ERG24	4371.29	-3.52902	0.269297	-13.1046	3.1e-39	4.21e-38	down-regulated
C1_13140C	TYE7	23502.9	-3.51497	0.971742	-3.61718	0.000297827	0.000565701	down-regulated
C1_06580W	RPS23A	60974.4	-3.51437	0.183541	-19.1477	1.01e-81	3.98e-80	down-regulated
C4_01250W	NAT4	773.061	-3.50477	0.392178	-8.93667	4.01e-19	2.45e-18	down-regulated
C1_05530C	SSH1	2776.2	-3.50307	0.199049	-17.599	2.51e-69	7.75e-68	down-regulated
C3_03360W	FCY2	1964.76	-3.48559	0.484592	-7.19283	6.35e-13	2.63e-12	down-regulated
C1_07230W	PHO15	3054.4	-3.44154	0.209763	-16.4068	1.71e-60	4.44e-59	down-regulated
CR_10110W	CHT3	4013.41	-3.43248	0.363332	-9.44721	3.48e-21	2.38e-20	down-regulated
C7_00380W	C7_00380W	1785.89	-3.41051	0.278639	-12.2399	1.9e-34	2.22e-33	down-regulated
C1_03620C	C1_03620C	5185	-3.40772	0.247752	-13.7546	4.78e-43	7.47e-42	down-regulated
C3_07280C	C3_07280C	1747.57	-3.40205	0.508294	-6.69307	2.19e-11	8.08e-11	down-regulated
C5_04810W	PFK1	57701.9	-3.38538	0.160426	-21.1024	7.56e-99	4.22e-97	down-regulated
CR_01590C	TRP2	3771.58	-3.37984	0.198522	-17.0251	5.35e-65	1.51e-63	down-regulated
C2_07010W	C2_07010W	9195.45	-3.378	0.148898	-22.6866	6.07e-114	4.36e-112	down-regulated
C5_05410C	ILV3	12906.5	-3.37609	0.135492	-24.9172	4.84e-137	6.42e-135	down-regulated
C1_06470W	C1_06470W	21254.6	-3.37358	0.213029	-15.8362	1.75e-56	4.16e-55	down-regulated
C4_06110C	TRP5	9314.12	-3.36835	0.309501	-10.8832	1.39e-27	1.24e-26	down-regulated
C1_11650W	EGD1	33326.2	-3.3646	0.171713	-19.5943	1.73e-85	7.47e-84	down-regulated
C3_06850W	FCR1	1677	-3.3573	0.57152	-5.87433	4.25e-09	1.31e-08	down-regulated
C2_06460W	RTA3	656.29	-3.3408	0.496861	-6.72381	1.77e-11	6.58e-11	down-regulated
CR_01690C	CDC60	14711.5	-3.33394	0.220645	-15.11	1.39e-51	2.87e-50	down-regulated
C2_02860W	SUR2	11186.9	-3.3331	0.356336	-9.35382	8.45e-21	5.68e-20	down-regulated
C3_07810C	SEC61	12254.5	-3.33146	0.19346	-17.2204	1.87e-66	5.49e-65	down-regulated
C2_03870W	GNA1	971.319	-3.32481	0.346722	-9.58927	8.87e-22	6.26e-21	down-regulated
C5_02890W	YNK1	37518.5	-3.29564	0.189408	-17.3997	8.29e-68	2.51e-66	down-regulated
C5_00430W	MET14	2925.57	-3.28175	0.261058	-12.571	3.05e-36	3.78e-35	down-regulated
CR_08090W	SSB1	108251	-3.27182	0.291517	-11.2234	3.13e-29	3.01e-28	down-regulated
C3_02180C	C3_02180C	3053.81	-3.27049	0.429982	-7.6061	2.82e-14	1.29e-13	down-regulated
C6_00420W	DPM2	1584.65	-3.24832	0.18045	-18.0012	1.91e-72	6.4e-71	down-regulated
C6_00940C	C6_00940C	255.15	-3.24814	0.461386	-7.03996	1.92e-12	7.72e-12	down-regulated
C1_10360C	C1_10360C	2920.01	-3.24491	0.187688	-17.2888	5.71e-67	1.7e-65	down-regulated
C7_02890C	PMT1	9408.45	-3.23904	0.174873	-18.5222	1.37e-76	4.89e-75	down-regulated
C2_08610W	ERG9	3207.05	-3.22146	0.292309	-11.0207	3.04e-28	2.83e-27	down-regulated
C1_11450C	SAM2	5985.63	-3.2106	0.399497	-8.0366	9.24e-16	4.64e-15	down-regulated
C2_10010C	C2_10010C	3266.41	-3.20577	0.284816	-11.2556	2.17e-29	2.11e-28	down-regulated
C5_05320C	HIS1	12895.2	-3.17106	0.250861	-12.6407	1.26e-36	1.6e-35	down-regulated
C7_00710W	RPS28B	31819.8	-3.16271	0.267474	-11.8244	2.92e-32	3.19e-31	down-regulated
C1_10940C	ERP5	6162.26	-3.16199	0.186443	-16.9595	1.64e-64	4.61e-63	down-regulated
C2_07290W	C2_07290W	7575.33	-3.15041	0.306022	-10.2947	7.44e-25	5.97e-24	down-regulated
CR_05390W	PST3	10199.8	-3.14242	0.235112	-13.3656	9.6e-41	1.37e-39	down-regulated
C2_01400C	ESC4	322.408	-3.13519	0.241529	-12.9806	1.58e-38	2.08e-37	down-regulated
C7_03830C	C7_03830C	1005.86	-3.13404	0.287407	-10.9045	1.1e-27	9.87e-27	down-regulated
C3_07440W	TPI1	62793.4	-3.13248	0.246677	-12.6987	6.01e-37	7.73e-36	down-regulated
CR_07590W	EMP24	3892.23	-3.13222	0.220052	-14.234	5.64e-46	9.78e-45	down-regulated
C7_01600W	C7_01600W	4377.23	-3.13126	0.244871	-12.7874	1.93e-37	2.49e-36	down-regulated
C1_08410C	SAM4	8022.78	-3.12608	0.370982	-8.42651	3.56e-17	1.96e-16	down-regulated
CR_04650W	CR_04650W	1032.33	-3.12601	0.314992	-9.92408	3.27e-23	2.47e-22	down-regulated
C6_02880W	C6_02880W	1529.14	-3.12425	0.225755	-13.8391	1.48e-43	2.36e-42	down-regulated
C2_03230C	FEN12	3148.73	-3.10544	0.211065	-14.7132	5.31e-49	1e-47	down-regulated
C4_07080C	C4_07080C	542.368	-3.0988	0.306232	-10.1191	4.54e-24	3.55e-23	down-regulated
C1_04180W	C1_04180W	10780.5	-3.09358	0.303669	-10.1874	2.26e-24	1.78e-23	down-regulated
C1_03390W	EHT1	1692.24	-3.08684	0.255862	-12.0645	1.63e-33	1.83e-32	down-regulated
C4_01690C	HRT2	2088.47	-3.0769	0.220026	-13.9843	1.94e-44	3.18e-43	down-regulated
C1_06630W	C1_06630W	1055.12	-3.06129	0.26994	-11.3406	8.26e-30	8.19e-29	down-regulated
C1_11780W	C1_11780W	47.9713	-3.05702	0.666764	-4.58487	4.54e-06	1.06e-05	down-regulated
C4_06760W	GUT2	7015.98	-3.03819	1.01371	-2.99709	0.00272573	0.00459524	down-regulated
C5_00630C	EXO1	1826.18	-3.03345	0.270105	-11.2307	2.88e-29	2.78e-28	down-regulated
C2_09180W	C2_09180W	282.239	-3.02706	0.202956	-14.9148	2.64e-50	5.23e-49	down-regulated
C7_02840C	ERG5	17854.3	-3.01876	0.259428	-11.6362	2.7e-31	2.86e-30	down-regulated
C2_05700W	OSM1	18906	-3.01362	0.298641	-10.0911	6.05e-24	4.7e-23	down-regulated
C1_05000W	RHD1	5054.32	-3.00128	0.155488	-19.3024	5.13e-83	2.1e-81	down-regulated
C4_01760W	C4_01760W	2517.6	-2.99919	0.57429	-5.22243	1.77e-07	4.71e-07	down-regulated
C3_04830C	FAS2	42348.7	-2.99859	0.374996	-7.99631	1.28e-15	6.39e-15	down-regulated
C2_05290C	C2_05290C	2256.41	-2.98991	0.233963	-12.7794	2.14e-37	2.75e-36	down-regulated
CR_01760C	FRS1	11445.4	-2.98761	0.262618	-11.3763	5.49e-30	5.51e-29	down-regulated
CR_07390C	MRPL8	2893.2	-2.97774	0.202847	-14.6798	8.69e-49	1.63e-47	down-regulated
CR_05790C	ACO2	3437.16	-2.96708	0.150541	-19.7094	1.79e-86	7.86e-85	down-regulated
C1_11440C	GIN1	824.657	-2.96078	0.241612	-12.2543	1.59e-34	1.88e-33	down-regulated
C7_00620W	GUS1	15158.3	-2.96014	0.241694	-12.2475	1.73e-34	2.04e-33	down-regulated
C4_04780W	PMT6	5137.02	-2.95838	0.133887	-22.0961	3.45e-108	2.29e-106	down-regulated
CR_06860C	ARO10	3130.6	-2.95302	0.305403	-9.66928	4.07e-22	2.94e-21	down-regulated
C5_04270C	SAH1	32641.6	-2.94345	0.25101	-11.7264	9.33e-32	1e-30	down-regulated
C1_13170C	MSH6	2195.36	-2.94141	0.192179	-15.3056	7.02e-53	1.51e-51	down-regulated
C2_07190C	C2_07190C	4760.59	-2.93577	0.148884	-19.7185	1.5e-86	6.61e-85	down-regulated
C1_04300C	SSA2	62448.3	-2.92051	0.495595	-5.89294	3.79e-09	1.17e-08	down-regulated
C5_03530C	C5_03530C	660.869	-2.90854	0.333659	-8.71711	2.85e-18	1.67e-17	down-regulated
C4_02100C	GPI14	516.043	-2.90444	0.217541	-13.3512	1.17e-40	1.65e-39	down-regulated
C6_03790C	HGT10	1043.14	-2.90342	0.615842	-4.71455	2.42e-06	5.8e-06	down-regulated
C1_04170C	HTA2	16319.2	-2.89769	0.267371	-10.8377	2.28e-27	2.03e-26	down-regulated
C2_10070W	C2_10070W	198.062	-2.87086	0.506803	-5.66464	1.47e-08	4.33e-08	down-regulated
C2_09780C	C2_09780C	3660.4	-2.87017	0.19606	-14.6392	1.58e-48	2.94e-47	down-regulated
C5_04340W	C5_04340W	2105.97	-2.86971	0.234829	-12.2204	2.42e-34	2.8e-33	down-regulated
C2_00380C	RFA1	4833.64	-2.86934	0.219331	-13.0822	4.16e-39	5.62e-38	down-regulated
C1_07200W	YMC1	2649.31	-2.86784	0.424131	-6.76168	1.36e-11	5.12e-11	down-regulated
C1_02620C	HOM6	4836.62	-2.86178	0.141161	-20.2732	2.22e-91	1.09e-89	down-regulated
C1_11030W	RPL82	7903.93	-2.85992	0.366484	-7.80366	6.01e-15	2.87e-14	down-regulated
C6_04380W	ALS2	2244.69	-2.84191	0.301871	-9.41433	4.76e-21	3.23e-20	down-regulated
C1_02370C	C1_02370C	570.104	-2.83929	0.267531	-10.6129	2.59e-26	2.21e-25	down-regulated
C5_00190C	FAS1	53014.1	-2.83831	0.37418	-7.58542	3.31e-14	1.5e-13	down-regulated
C6_01980C	C6_01980C	2984.09	-2.83737	0.224613	-12.6322	1.4e-36	1.77e-35	down-regulated
C4_02480C	TIM13	865.461	-2.83484	0.218854	-12.9531	2.26e-38	2.97e-37	down-regulated
C2_05250C	AAT1	8900.74	-2.83208	1.00862	-2.80786	0.00498715	0.00812317	down-regulated
C4_02440C	PGA38	6187.27	-2.8054	0.332006	-8.44985	2.92e-17	1.61e-16	down-regulated
C6_01880W	C6_01880W	700.476	-2.7988	0.207702	-13.4751	2.19e-41	3.24e-40	down-regulated
C6_01630W	TIF3	7249.65	-2.79493	0.359462	-7.77531	7.53e-15	3.57e-14	down-regulated
C2_06190W	ILV1	5051.49	-2.78912	0.205208	-13.5917	4.49e-42	6.74e-41	down-regulated
C3_02700W	SMC3	400.381	-2.78833	0.449969	-6.19671	5.77e-10	1.9e-09	down-regulated
C7_03670W	DED81	15011.2	-2.78319	0.227283	-12.2455	1.78e-34	2.09e-33	down-regulated
C5_03440W	C5_03440W	2613.27	-2.77046	0.335448	-8.25897	1.47e-16	7.73e-16	down-regulated
C7_04130C	SUI3	18073.4	-2.76975	0.199092	-13.9119	5.36e-44	8.68e-43	down-regulated
C4_01010C	DAG7	588.719	-2.7682	0.421526	-6.56708	5.13e-11	1.85e-10	down-regulated
CR_03400W	CR_03400W	1374.73	-2.76166	0.195266	-14.1431	2.06e-45	3.46e-44	down-regulated
C3_06700C	C3_06700C	14975.1	-2.74727	0.341123	-8.05359	8.04e-16	4.05e-15	down-regulated
C5_02780W	C5_02780W	987.038	-2.73919	0.240914	-11.37	5.9e-30	5.91e-29	down-regulated
C3_05530W	OST1	2463.65	-2.72631	0.260399	-10.4698	1.19e-25	9.82e-25	down-regulated
CR_00480W	MRPL6	1450.51	-2.72525	0.24537	-11.1067	1.16e-28	1.1e-27	down-regulated
C1_08460C	UPC2	4271.95	-2.7186	0.195174	-13.9291	4.21e-44	6.85e-43	down-regulated
C2_10200W	C2_10200W	824.796	-2.71723	0.206236	-13.1753	1.22e-39	1.68e-38	down-regulated
C6_01780C	C6_01780C	666.064	-2.70587	0.435704	-6.21034	5.29e-10	1.75e-09	down-regulated
C2_06950C	C2_06950C	862.082	-2.69075	0.245185	-10.9743	5.08e-28	4.66e-27	down-regulated
C5_00820W	C5_00820W	4322.24	-2.68925	0.174653	-15.3977	1.7e-53	3.68e-52	down-regulated
C2_07490W	HEM15	5571.78	-2.68636	0.160065	-16.7829	3.26e-63	8.83e-62	down-regulated
C2_09020W	CDC47	3071.74	-2.68276	0.378125	-7.0949	1.29e-12	5.24e-12	down-regulated
C6_03480W	YMX6	201.03	-2.67933	0.431262	-6.21276	5.21e-10	1.73e-09	down-regulated
C1_11220C	TIM50	9389.22	-2.67642	0.175997	-15.2072	3.17e-52	6.73e-51	down-regulated
CR_09320C	PHO88	6102.5	-2.67071	0.231493	-11.5369	8.6e-31	8.92e-30	down-regulated
CR_02370W	ERG25	2142.92	-2.66763	0.201563	-13.2347	5.53e-40	7.66e-39	down-regulated
C1_11860W	C1_11860W	8005.65	-2.65782	0.145902	-18.2164	3.83e-74	1.32e-72	down-regulated
C2_03950W	C2_03950W	2302.21	-2.65774	0.20748	-12.8096	1.45e-37	1.88e-36	down-regulated
C2_02370C	HOM2	8076.62	-2.65098	0.126759	-20.9136	4.03e-97	2.17e-95	down-regulated
C1_03600W	C1_03600W	3096.06	-2.6449	0.185961	-14.2229	6.61e-46	1.14e-44	down-regulated
C1_12200W	MCD4	609.273	-2.64141	0.313913	-8.41446	3.95e-17	2.16e-16	down-regulated
C5_01460W	YBL053	1297.06	-2.62152	0.232376	-11.2814	1.62e-29	1.58e-28	down-regulated
C2_01630W	C2_01630W	155.926	-2.61991	0.424239	-6.17555	6.59e-10	2.17e-09	down-regulated
C1_09190C	DAK2	23060.3	-2.61894	0.272058	-9.6264	6.19e-22	4.39e-21	down-regulated
C2_07420W	C2_07420W	3274.64	-2.61652	0.191863	-13.6375	2.4e-42	3.61e-41	down-regulated
C6_00160W	PGA48	774.639	-2.61224	0.281137	-9.29167	1.52e-20	1e-19	down-regulated
C2_05000C	MRPL10	2968.59	-2.61171	0.173596	-15.0448	3.74e-51	7.61e-50	down-regulated
C4_01920W	DPM3	1222.25	-2.60454	0.184025	-14.1532	1.79e-45	3.01e-44	down-regulated
C7_02610C	C7_02610C	6982.99	-2.60185	0.324039	-8.02943	9.79e-16	4.9e-15	down-regulated
C2_04370W	TIF33	1522.25	-2.59741	0.246201	-10.5499	5.08e-26	4.25e-25	down-regulated
C2_09040W	C2_09040W	1575.74	-2.58689	0.187921	-13.7658	4.09e-43	6.43e-42	down-regulated
C3_06120C	GDA1	3727.55	-2.58304	0.315184	-8.19534	2.5e-16	1.3e-15	down-regulated
C7_03250C	PDI1	17971.6	-2.58058	0.189112	-13.6458	2.14e-42	3.26e-41	down-regulated
C1_01600W	MRP20	3524.01	-2.5765	0.192234	-13.4029	5.81e-41	8.34e-40	down-regulated
CR_03770C	RPS30	22072	-2.5748	0.226789	-11.3533	7.14e-30	7.14e-29	down-regulated
C6_01460C	C6_01460C	1443.66	-2.57107	0.338182	-7.60262	2.9e-14	1.32e-13	down-regulated
C1_09670C	C1_09670C	790.581	-2.56297	0.291191	-8.80167	1.35e-18	8.03e-18	down-regulated
CR_00860C	TMA19	44703.9	-2.56252	0.176064	-14.5545	5.47e-48	1.01e-46	down-regulated
C7_03130C	DFR1	349.816	-2.56114	0.31214	-8.20509	2.3e-16	1.2e-15	down-regulated
C1_09720W	URA1	10023.7	-2.5525	0.192318	-13.2723	3.35e-40	4.67e-39	down-regulated
C3_06890W	PMT2	6974.8	-2.55198	0.159404	-16.0095	1.1e-57	2.71e-56	down-regulated
C1_08010W	DPM1	4091.07	-2.54755	0.13852	-18.3912	1.55e-75	5.49e-74	down-regulated
C5_02660C	C5_02660C	7726.56	-2.54638	0.306598	-8.30526	9.96e-17	5.3e-16	down-regulated
C5_03380W	ARP1	554.965	-2.53791	0.260069	-9.75859	1.7e-22	1.25e-21	down-regulated
C4_00440C	OPT7	848.552	-2.53703	0.331112	-7.66217	1.83e-14	8.4e-14	down-regulated
C5_03210C	C5_03210C	126.306	-2.53695	0.309429	-8.19881	2.43e-16	1.26e-15	down-regulated
C1_11790W	C1_11790W	475.33	-2.52831	0.406193	-6.22441	4.83e-10	1.61e-09	down-regulated
C1_13860C	GND1	39150.5	-2.5276	0.175738	-14.3827	6.64e-47	1.18e-45	down-regulated
C1_11990W	CWP419	3099.14	-2.51922	0.453159	-5.55923	2.71e-08	7.79e-08	down-regulated
C2_09470C	PMS1	329.473	-2.51785	0.451994	-5.57053	2.54e-08	7.32e-08	down-regulated
C7_03270W	C7_03270W	3909.99	-2.51602	0.221105	-11.3793	5.3e-30	5.33e-29	down-regulated
C2_02880C	EBP7	472.408	-2.51198	0.383715	-6.54648	5.89e-11	2.11e-10	down-regulated
C4_01700C	NHP6A	13664.3	-2.51071	0.271011	-9.26424	1.96e-20	1.28e-19	down-regulated
CR_05380C	YCP4	5210.81	-2.50001	0.139967	-17.8615	2.35e-71	7.72e-70	down-regulated
C5_02850W	C5_02850W	11612	-2.49555	0.171799	-14.526	8.29e-48	1.51e-46	down-regulated
C3_01980C	TOM6	3927.45	-2.49551	0.229022	-10.8964	1.2e-27	1.08e-26	down-regulated
C4_00240C	PRO3	3725.47	-2.49246	0.19155	-13.012	1.05e-38	1.39e-37	down-regulated
CR_02110W	MCM6	1808.31	-2.49021	0.317266	-7.84896	4.19e-15	2.03e-14	down-regulated
C6_00720C	COX15	7227.8	-2.49004	0.120203	-20.7153	2.52e-95	1.32e-93	down-regulated
C4_00160C	CAR2	10184.8	-2.48802	0.180281	-13.8008	2.52e-43	3.98e-42	down-regulated
C7_01970C	TOM40	18896.4	-2.48362	0.20646	-12.0296	2.48e-33	2.78e-32	down-regulated
C1_14280C	NPL3	10623.8	-2.47925	0.349801	-7.08758	1.36e-12	5.51e-12	down-regulated
CR_03060W	ARC1	8295.1	-2.4745	0.179644	-13.7745	3.63e-43	5.72e-42	down-regulated
C7_01450C	PRT1	12647.2	-2.47346	0.197812	-12.5041	7.09e-36	8.67e-35	down-regulated
C3_03910W	HTA1	8460.98	-2.47121	0.242148	-10.2053	1.88e-24	1.49e-23	down-regulated
CR_06340C	PGI1	40627.4	-2.46822	0.169644	-14.5494	5.89e-48	1.09e-46	down-regulated
C3_07820W	C3_07820W	1557.84	-2.46455	0.31052	-7.93685	2.07e-15	1.02e-14	down-regulated
CR_01620C	MET6	26505	-2.45791	0.28393	-8.65676	4.85e-18	2.8e-17	down-regulated
C3_06330W	TSA1B	29443.6	-2.45696	0.177608	-13.8336	1.6e-43	2.54e-42	down-regulated
C3_06180C	TSA1	29460.8	-2.45007	0.177467	-13.8057	2.35e-43	3.73e-42	down-regulated
C3_00250C	TIM44	7406.43	-2.44569	0.141477	-17.2869	5.9e-67	1.75e-65	down-regulated
C2_07120W	RFA2	2817.27	-2.44302	0.207014	-11.8012	3.85e-32	4.17e-31	down-regulated
C3_07420W	C3_07420W	6326.04	-2.43983	0.255019	-9.56725	1.1e-21	7.69e-21	down-regulated
C3_02780W	SES1	12787.1	-2.43771	0.194698	-12.5205	5.77e-36	7.07e-35	down-regulated
C3_05590C	BAT22	5305.59	-2.43641	0.171434	-14.2119	7.73e-46	1.32e-44	down-regulated
C7_00950W	YML6	2580.01	-2.43475	0.210299	-11.5776	5.35e-31	5.63e-30	down-regulated
C4_00250W	C4_00250W	2851.84	-2.43116	0.182191	-13.344	1.28e-40	1.82e-39	down-regulated
C7_01560C	NUP	479.998	-2.4225	0.340833	-7.10758	1.18e-12	4.8e-12	down-regulated
C4_02460W	C4_02460W	219.685	-2.42165	0.2564	-9.44481	3.56e-21	2.43e-20	down-regulated
CR_00640W	ACC1	20252.5	-2.42153	0.434801	-5.56927	2.56e-08	7.37e-08	down-regulated
C1_00590W	TUF1	24772.1	-2.42152	0.159135	-15.2167	2.74e-52	5.84e-51	down-regulated
C3_07410C	KRS1	16782.3	-2.41133	0.216573	-11.134	8.57e-29	8.12e-28	down-regulated
C5_05480W	DES1	14431.4	-2.40797	0.208268	-11.5619	6.43e-31	6.73e-30	down-regulated
C4_04480C	EFB1	60936.9	-2.40492	0.155271	-15.4885	4.15e-54	9.27e-53	down-regulated
C1_04290C	ACS2	35148.4	-2.40134	0.227493	-10.5557	4.78e-26	4.01e-25	down-regulated
C2_08370C	TEF1	338989	-2.39964	0.155097	-15.4719	5.37e-54	1.2e-52	down-regulated
C4_04490C	C4_04490C	10141.7	-2.39954	0.161123	-14.8926	3.68e-50	7.27e-49	down-regulated
C7_00500W	C7_00500W	1426.38	-2.39736	0.398244	-6.01984	1.75e-09	5.55e-09	down-regulated
C7_01520W	FLU1	2042.62	-2.38721	0.533136	-4.47768	7.55e-06	1.71e-05	down-regulated
C1_03680W	ENG1	5552.57	-2.38385	0.247629	-9.62672	6.17e-22	4.39e-21	down-regulated
C2_09900C	TIM23	3831.74	-2.38296	0.245365	-9.7119	2.68e-22	1.96e-21	down-regulated
CR_09900C	DPB2	562.244	-2.37647	0.460491	-5.16072	2.46e-07	6.45e-07	down-regulated
C7_00490C	C7_00490C	1626.03	-2.37563	0.392891	-6.04654	1.48e-09	4.74e-09	down-regulated
C5_04740C	HYS2	1828.99	-2.37461	0.290322	-8.17923	2.86e-16	1.48e-15	down-regulated
C6_03070C	C6_03070C	505.09	-2.37371	0.174038	-13.639	2.35e-42	3.55e-41	down-regulated
C3_02280C	GFA1	12511.5	-2.3675	0.30123	-7.85944	3.86e-15	1.87e-14	down-regulated
C1_02710W	FRS2	11728.4	-2.36643	0.129527	-18.2698	1.44e-74	5.05e-73	down-regulated
C2_07940C	ALG7	1274.19	-2.36079	0.261469	-9.02896	1.73e-19	1.08e-18	down-regulated
C1_01030W	HMT1	4238.78	-2.35958	0.502409	-4.69653	2.65e-06	6.3e-06	down-regulated
CR_10700W	RFC4	2259.45	-2.35905	0.175396	-13.4498	3.09e-41	4.51e-40	down-regulated
C4_02600C	CAC1	617.351	-2.3562	0.277817	-8.48112	2.23e-17	1.24e-16	down-regulated
C4_01370W	ILV6	3696.41	-2.35427	0.159983	-14.7158	5.11e-49	9.67e-48	down-regulated
C2_04460W	LYS22	2483.91	-2.34975	0.19184	-12.2485	1.71e-34	2.02e-33	down-regulated
C2_05310C	C2_05310C	382.247	-2.33965	0.435437	-5.37311	7.74e-08	2.14e-07	down-regulated
C2_02690W	SER2	2754.55	-2.3369	0.315833	-7.39915	1.37e-13	5.95e-13	down-regulated
CR_04580W	CR_04580W	3783.5	-2.33685	0.180647	-12.936	2.82e-38	3.7e-37	down-regulated
C6_00290W	C6_00290W	2472.93	-2.33417	0.204229	-11.4292	2.99e-30	3.02e-29	down-regulated
C4_00660W	C4_00660W	3125.34	-2.33385	0.18523	-12.5998	2.12e-36	2.64e-35	down-regulated
C2_05190W	CDC21	1255.4	-2.32983	0.35168	-6.62486	3.48e-11	1.26e-10	down-regulated
C2_07030C	C2_07030C	2283.71	-2.32841	0.154824	-15.0391	4.07e-51	8.2e-50	down-regulated
C2_06400C	C2_06400C	2398.42	-2.32412	0.472577	-4.91797	8.74e-07	2.18e-06	down-regulated
C1_08610C	C1_08610C	11721	-2.32197	0.361391	-6.42508	1.32e-10	4.6e-10	down-regulated
C5_02170C	GCD11	19916.8	-2.32107	0.261582	-8.87323	7.11e-19	4.29e-18	down-regulated
C2_06390C	IMH3	19662.9	-2.32018	0.452619	-5.12613	2.96e-07	7.72e-07	down-regulated
C2_07650C	C2_07650C	1928.9	-2.31322	0.188631	-12.2632	1.43e-34	1.69e-33	down-regulated
C1_14230C	IRR1	1178.49	-2.31196	0.369421	-6.25833	3.89e-10	1.31e-09	down-regulated
C4_04770C	MNN22	3278.83	-2.31058	0.233375	-9.90072	4.13e-23	3.09e-22	down-regulated
C1_01690C	LSC1	12864.9	-2.30862	0.453608	-5.08946	3.59e-07	9.31e-07	down-regulated
C4_01490W	NIP1	5549.71	-2.30837	0.328562	-7.02569	2.13e-12	8.51e-12	down-regulated
CR_06770C	CR_06770C	784.375	-2.3078	0.436735	-5.28422	1.26e-07	3.42e-07	down-regulated
C1_02640C	TOM20	6142.88	-2.30188	0.134587	-17.1033	1.4e-65	4.09e-64	down-regulated
C3_01850W	C3_01850W	2355.34	-2.29886	0.232034	-9.90743	3.86e-23	2.91e-22	down-regulated
C4_02280W	IDI1	4530.22	-2.29386	0.232966	-9.84632	7.11e-23	5.28e-22	down-regulated
C7_01950W	C7_01950W	1193.59	-2.29284	0.295341	-7.76338	8.27e-15	3.91e-14	down-regulated
C1_01580W	C1_01580W	2312.31	-2.29063	0.152181	-15.052	3.35e-51	6.84e-50	down-regulated
C1_04320W	GPM2	2107.28	-2.29007	0.163538	-14.0033	1.49e-44	2.45e-43	down-regulated
C1_14310W	C1_14310W	1434.99	-2.28982	0.246744	-9.28016	1.69e-20	1.11e-19	down-regulated
C1_12030W	SER33	10725.5	-2.28198	0.358588	-6.36381	1.97e-10	6.77e-10	down-regulated
C7_02120C	C7_02120C	1875.46	-2.27876	0.247178	-9.2191	3e-20	1.94e-19	down-regulated
C6_03410C	APA2	1930.17	-2.27832	0.168427	-13.5271	1.08e-41	1.61e-40	down-regulated
C1_10500W	C1_10500W	1755.02	-2.27314	0.200392	-11.3435	7.99e-30	7.95e-29	down-regulated
C4_03690C	C4_03690C	265.273	-2.26783	0.456731	-4.96535	6.86e-07	1.73e-06	down-regulated
C1_06250W	C1_06250W	333.949	-2.26554	0.31229	-7.25463	4.03e-13	1.69e-12	down-regulated
C6_02940C	C6_02940C	3097.67	-2.26103	0.356988	-6.33362	2.39e-10	8.17e-10	down-regulated
C7_02770W	CHS1	3474.77	-2.25991	0.247747	-9.12185	7.39e-20	4.67e-19	down-regulated
C1_10110W	C1_10110W	50.2278	-2.25627	0.580084	-3.88956	0.000100427	0.000202209	down-regulated
C1_14260C	TIF35	7967.61	-2.25509	0.187089	-12.0535	1.86e-33	2.08e-32	down-regulated
C3_03280C	HTA3	3092.64	-2.25267	0.253842	-8.87429	7.04e-19	4.26e-18	down-regulated
C2_05300C	C2_05300C	3212.04	-2.24916	0.298308	-7.53972	4.71e-14	2.1e-13	down-regulated
C3_06250W	ERV25	5123.41	-2.24375	0.144744	-15.5015	3.39e-54	7.6e-53	down-regulated
C1_08380W	TEF2	342024	-2.24283	0.156513	-14.3301	1.42e-46	2.51e-45	down-regulated
C5_00830C	ERV46	4440.64	-2.24124	0.144351	-15.5264	2.3e-54	5.18e-53	down-regulated
C1_11400C	GIN4	1651.76	-2.23883	0.315345	-7.09962	1.25e-12	5.08e-12	down-regulated
CR_05800C	CR_05800C	755.655	-2.23869	0.262181	-8.53869	1.36e-17	7.65e-17	down-regulated
C4_00220C	SUB2	15226.6	-2.23501	0.171501	-13.032	8.04e-39	1.08e-37	down-regulated
C4_05790W	C4_05790W	698.767	-2.23319	0.185058	-12.0675	1.57e-33	1.77e-32	down-regulated
CR_02020C	OPT1	775.925	-2.22804	0.200478	-11.1137	1.08e-28	1.01e-27	down-regulated
C1_12340C	MRPS9	3078.11	-2.22636	0.146902	-15.1554	6.98e-52	1.45e-50	down-regulated
C5_02530W	UAP1	2773.04	-2.21909	0.313064	-7.0883	1.36e-12	5.48e-12	down-regulated
C3_04810C	C3_04810C	53726.1	-2.21628	0.189041	-11.7238	9.62e-32	1.03e-30	down-regulated
C7_03790W	MRP7	3095.87	-2.21515	0.217515	-10.1839	2.34e-24	1.85e-23	down-regulated
C1_04890W	YBN5	16766.1	-2.21243	0.152102	-14.5457	6.22e-48	1.14e-46	down-regulated
C1_12280C	C1_12280C	231.843	-2.21143	0.25001	-8.84537	9.12e-19	5.48e-18	down-regulated
CR_04060C	DAP1	2911.92	-2.20906	0.192944	-11.4493	2.37e-30	2.41e-29	down-regulated
CR_03090C	MLC1	4668.67	-2.20847	0.2299	-9.60623	7.53e-22	5.31e-21	down-regulated
C4_03410W	C4_03410W	2170.28	-2.20755	0.225721	-9.77999	1.37e-22	1.01e-21	down-regulated
C2_01030W	C2_01030W	3266.15	-2.20675	0.184442	-11.9645	5.45e-33	6.05e-32	down-regulated
C7_00370W	DCC1	562.368	-2.20442	0.180326	-12.2246	2.3e-34	2.67e-33	down-regulated
C1_04880C	MRPL37	985.052	-2.20248	0.197658	-11.1429	7.76e-29	7.36e-28	down-regulated
C5_01050C	C5_01050C	2934.84	-2.20226	0.177485	-12.4082	2.36e-35	2.86e-34	down-regulated
C1_08520C	C1_08520C	1483.09	-2.19876	0.328151	-6.70043	2.08e-11	7.69e-11	down-regulated
C2_07680W	C2_07680W	3184.03	-2.196	0.137781	-15.9384	3.43e-57	8.43e-56	down-regulated
C1_03350C	RLI1	8542.66	-2.19278	0.266294	-8.23444	1.8e-16	9.45e-16	down-regulated
C1_07700C	VRG4	3858.09	-2.19187	0.190098	-11.5302	9.29e-31	9.63e-30	down-regulated
C5_00590W	PET9	154182	-2.17751	0.120485	-18.0728	5.22e-73	1.79e-71	down-regulated
C5_00280C	C5_00280C	3442.92	-2.17575	0.206006	-10.5616	4.49e-26	3.77e-25	down-regulated
CR_07720C	CDC45	712.691	-2.1705	0.30088	-7.21386	5.44e-13	2.26e-12	down-regulated
C2_04230W	BAT21	3173.81	-2.16867	0.145874	-14.8667	5.42e-50	1.06e-48	down-regulated
C3_00720W	PMA1	9572.06	-2.16398	0.255546	-8.46808	2.49e-17	1.38e-16	down-regulated
C4_04080C	PGA31	96.8233	-2.14849	0.578057	-3.71673	0.000201814	0.000392066	down-regulated
CR_07180W	EMP46	2374.4	-2.14523	0.215318	-9.96306	2.21e-23	1.69e-22	down-regulated
C5_02270W	THR4	9141.26	-2.14504	0.209242	-10.2515	1.17e-24	9.3e-24	down-regulated
C1_04750W	IFE1	120.202	-2.14354	0.391676	-5.47274	4.43e-08	1.25e-07	down-regulated
C3_04740C	C3_04740C	347.377	-2.13566	0.32666	-6.53788	6.24e-11	2.23e-10	down-regulated
CR_07000C	POL2	1526.01	-2.13531	0.179129	-11.9205	9.26e-33	1.02e-31	down-regulated
C1_12360C	RIB3	5210.23	-2.13294	0.128239	-16.6326	4.05e-62	1.08e-60	down-regulated
C1_06960W	SUI2	9771.38	-2.13126	0.188468	-11.3084	1.19e-29	1.17e-28	down-regulated
C2_05890C	IDP1	3762.05	-2.12922	0.144834	-14.701	6.35e-49	1.19e-47	down-regulated
C3_07700W	C3_07700W	2901.75	-2.12865	0.193227	-11.0163	3.19e-28	2.95e-27	down-regulated
C5_01580C	CEF3	92398.9	-2.12613	0.248295	-8.5629	1.1e-17	6.23e-17	down-regulated
C6_01610W	ANB1	51716.7	-2.1165	0.1565	-13.524	1.13e-41	1.68e-40	down-regulated
C1_00710C	TUB2	9559.26	-2.11533	0.162651	-13.0054	1.14e-38	1.51e-37	down-regulated
C5_03410C	C5_03410C	2243.09	-2.11345	0.157418	-13.4257	4.28e-41	6.18e-40	down-regulated
C3_01470W	ARF3	1371.89	-2.11002	0.22395	-9.42184	4.43e-21	3.01e-20	down-regulated
C6_01670W	MAE1	4422.86	-2.10949	0.57174	-3.6896	0.000224606	0.000433662	down-regulated
C1_10710C	C1_10710C	329.53	-2.10358	0.49385	-4.25955	2.05e-05	4.45e-05	down-regulated
C1_08090C	FUN12	15490.6	-2.10331	0.225445	-9.3296	1.06e-20	7.09e-20	down-regulated
C4_04820C	C4_04820C	1796.86	-2.09418	0.213581	-9.80511	1.07e-22	7.91e-22	down-regulated
C5_02300C	RET2	8082.93	-2.0938	0.134794	-15.5334	2.06e-54	4.66e-53	down-regulated
C2_01970C	ROD1	742.129	-2.09376	0.456876	-4.58277	4.59e-06	1.07e-05	down-regulated
C1_10040W	ERO1	3966.02	-2.09164	0.464194	-4.50596	6.61e-06	1.51e-05	down-regulated
C1_12550C	CDC54	861.989	-2.09155	0.324942	-6.43669	1.22e-10	4.27e-10	down-regulated
C2_09950W	FCY21	7655.41	-2.09043	0.356198	-5.86871	4.39e-09	1.35e-08	down-regulated
C5_04110W	SCW11	6736.07	-2.08519	0.313382	-6.65383	2.86e-11	1.05e-10	down-regulated
CR_07050C	URA2	9684.48	-2.07705	0.4347	-4.77813	1.77e-06	4.29e-06	down-regulated
C1_10800C	ALP1	1967.6	-2.07414	0.302916	-6.84726	7.53e-12	2.89e-11	down-regulated
C3_06010W	CAM1	16878.5	-2.07285	0.230335	-8.99928	2.27e-19	1.4e-18	down-regulated
C4_00650W	HIS5	2123.34	-2.06967	0.153811	-13.4559	2.84e-41	4.17e-40	down-regulated
C4_02870C	ZUO1	12983	-2.05594	0.279731	-7.34969	1.99e-13	8.54e-13	down-regulated
C3_06920W	C3_06920W	1942.4	-2.05557	0.178125	-11.54	8.29e-31	8.62e-30	down-regulated
CR_03020C	CR_03020C	1458.99	-2.04942	0.171669	-11.9382	7.48e-33	8.27e-32	down-regulated
C1_11170W	WBP1	6249.73	-2.04868	0.150747	-13.5902	4.58e-42	6.87e-41	down-regulated
C3_07220C	PRO2	2602.28	-2.04792	0.207317	-9.87823	5.17e-23	3.86e-22	down-regulated
CR_03830C	MCM2	1253.77	-2.04792	0.347378	-5.89535	3.74e-09	1.16e-08	down-regulated
CR_09330C	CR_09330C	6119	-2.04163	0.177128	-11.5263	9.72e-31	1.01e-29	down-regulated
C1_05680C	RIM1	3749.05	-2.04074	0.225026	-9.06889	1.2e-19	7.53e-19	down-regulated
C3_06750W	C3_06750W	2655.55	-2.04071	0.22824	-8.94108	3.85e-19	2.36e-18	down-regulated
C1_11550W	GAR1	7466.89	-2.03605	0.414094	-4.91686	8.79e-07	2.19e-06	down-regulated
C1_09350W	C1_09350W	3546.6	-2.03155	0.167154	-12.1538	5.48e-34	6.28e-33	down-regulated
C5_04000W	RFC3	1630.61	-2.02966	0.213656	-9.49964	2.11e-21	1.45e-20	down-regulated
CR_10040W	CR_10040W	1469.02	-2.02905	0.203062	-9.9923	1.65e-23	1.27e-22	down-regulated
C7_03630C	TIM9	1884.24	-2.02891	0.277088	-7.32223	2.44e-13	1.04e-12	down-regulated
CR_10250C	FDH3	28699.8	-2.0288	0.137303	-14.7761	2.09e-49	3.99e-48	down-regulated
C1_10810W	C1_10810W	74.5469	-2.02544	0.562577	-3.60029	0.000317865	0.000600702	down-regulated
C5_02940C	MIG1	8457.27	-2.02522	0.375211	-5.39754	6.76e-08	1.88e-07	down-regulated
C5_02790C	GAP1	7708.05	-2.02116	0.4557	-4.4353	9.19e-06	2.07e-05	down-regulated
C7_00440C	GBP2	12097.9	-2.01764	0.175887	-11.4713	1.84e-30	1.88e-29	down-regulated
CR_05670C	HMO1	5971.26	-2.01319	0.247499	-8.13415	4.15e-16	2.13e-15	down-regulated
C2_01740C	C2_01740C	1130.76	-2.01299	0.170917	-11.7776	5.09e-32	5.51e-31	down-regulated
C2_01120W	KAR2	24612.7	-2.0121	0.283697	-7.09243	1.32e-12	5.32e-12	down-regulated
C3_00830C	C3_00830C	1709.81	-2.01115	0.456807	-4.40261	1.07e-05	2.4e-05	down-regulated
C1_03460C	C1_03460C	447.448	-2.00894	0.30367	-6.61552	3.7e-11	1.34e-10	down-regulated
C3_00450C	C3_00450C	5979.46	-2.00845	0.169327	-11.8614	1.88e-32	2.06e-31	down-regulated
C4_02550C	EMP70	3010.41	-2.00844	0.214334	-9.37061	7.21e-21	4.86e-20	down-regulated
C4_02370C	PGA59	141091	-2.00712	0.291559	-6.8841	5.82e-12	2.24e-11	down-regulated
C5_05350W	C5_05350W	2548.58	-2.00532	0.259214	-7.73616	1.02e-14	4.8e-14	down-regulated
C3_02430W	APL2	1810.85	-2.0052	0.17427	-11.5063	1.23e-30	1.26e-29	down-regulated
C4_02980W	TYS1	8975.68	-2.00504	0.181772	-11.0305	2.72e-28	2.54e-27	down-regulated
C6_03730C	C6_03730C	2537.26	-2.00476	0.172417	-11.6274	2.99e-31	3.17e-30	down-regulated
C5_05020C	C5_05020C	3995	-2.00309	0.144032	-13.9073	5.72e-44	9.2e-43	down-regulated
C4_00710W	C4_00710W	1399.59	-2.00127	0.179207	-11.1674	5.89e-29	5.61e-28	down-regulated
C6_02370C	C6_02370C	2278.02	-1.99912	0.172248	-11.606	3.84e-31	4.05e-30	down-regulated
C1_10820C	C1_10820C	4840.85	-1.99721	0.157428	-12.6865	7.03e-37	8.98e-36	down-regulated
C5_01700W	C5_01700W	2640.03	-1.9949	0.131374	-15.1849	4.45e-52	9.32e-51	down-regulated
C6_00210W	C6_00210W	2379.07	-1.99464	0.172766	-11.5453	7.79e-31	8.15e-30	down-regulated
C2_06860W	LTE1	656.143	-1.99243	0.163961	-12.1519	5.61e-34	6.41e-33	down-regulated
CR_05680C	CR_05680C	307.333	-1.99028	0.263067	-7.56568	3.86e-14	1.73e-13	down-regulated
C4_02140C	TIM10	3053.13	-1.98905	0.239778	-8.29538	1.08e-16	5.74e-16	down-regulated
CR_04140W	CR_04140W	5160.79	-1.98897	0.148922	-13.3558	1.1e-40	1.56e-39	down-regulated
C7_01640W	LAT1	24144.8	-1.98841	0.265976	-7.4759	7.67e-14	3.36e-13	down-regulated
C5_05250C	C5_05250C	4996.84	-1.98821	0.154181	-12.8953	4.79e-38	6.26e-37	down-regulated
C2_03560C	C2_03560C	3011.08	-1.98787	0.233984	-8.49575	1.97e-17	1.1e-16	down-regulated
C1_06870C	C1_06870C	47.3076	-1.98534	0.600716	-3.30495	0.00094992	0.00169379	down-regulated
C3_03390C	YAH1	1328.85	-1.98442	0.147554	-13.4488	3.13e-41	4.57e-40	down-regulated
C3_01940C	C3_01940C	1326.21	-1.98423	0.228566	-8.68122	3.92e-18	2.27e-17	down-regulated
C3_05770C	SAM50	478.257	-1.98359	0.296457	-6.69101	2.22e-11	8.19e-11	down-regulated
C2_06540C	SPF1	5367.21	-1.98156	0.24257	-8.16904	3.11e-16	1.6e-15	down-regulated
C1_07900W	COI1	1660.84	-1.9789	0.244344	-8.09881	5.55e-16	2.83e-15	down-regulated
C6_03080C	ADO1	5138.91	-1.97871	0.166321	-11.8969	1.23e-32	1.35e-31	down-regulated
C5_04530W	C5_04530W	3690.04	-1.97569	0.162497	-12.1583	5.18e-34	5.95e-33	down-regulated
CR_00130C	CR_00130C	1841.2	-1.97566	0.209727	-9.42019	4.5e-21	3.05e-20	down-regulated
C3_07360W	DLD2	927.933	-1.97548	0.259051	-7.62585	2.42e-14	1.11e-13	down-regulated
C4_00140C	HIS4	7606.33	-1.96795	0.149988	-13.1207	2.51e-39	3.41e-38	down-regulated
C3_03900C	HTB1	11470.3	-1.95887	0.179738	-10.8984	1.17e-27	1.05e-26	down-regulated
C4_04700W	SSZ1	24261.1	-1.95852	0.231862	-8.44695	2.99e-17	1.65e-16	down-regulated
C2_02590W	ZRT2	3056.07	-1.95494	0.372583	-5.247	1.55e-07	4.16e-07	down-regulated
C1_10160W	MIR1	27065.7	-1.9481	0.182086	-10.6988	1.03e-26	8.87e-26	down-regulated
C3_06050C	C3_06050C	1688.14	-1.94497	0.167541	-11.6089	3.71e-31	3.92e-30	down-regulated
C7_02680W	TOM22	4693.64	-1.94338	0.151595	-12.8195	1.27e-37	1.66e-36	down-regulated
C5_05200C	C5_05200C	2986.1	-1.94218	0.254611	-7.62803	2.38e-14	1.09e-13	down-regulated
C1_02790W	TIF34	10333.2	-1.94105	0.185511	-10.4633	1.27e-25	1.05e-24	down-regulated
C4_00360C	RCH1	1449.28	-1.94085	0.544813	-3.5624	0.000367474	0.000688999	down-regulated
C3_02460C	PHA2	541.351	-1.93942	0.203443	-9.53297	1.53e-21	1.06e-20	down-regulated
C6_03160C	BMT6	3833.6	-1.93769	0.230205	-8.41726	3.85e-17	2.11e-16	down-regulated
C7_00820W	RFC2	1098.72	-1.93756	0.194953	-9.93859	2.83e-23	2.15e-22	down-regulated
CR_05910W	CR_05910W	1372.67	-1.92378	0.22397	-8.58947	8.74e-18	4.98e-17	down-regulated
C1_10470W	C1_10470W	4098.44	-1.92166	0.134908	-14.2442	4.87e-46	8.47e-45	down-regulated
C7_03000C	C7_03000C	1673.96	-1.9167	0.301423	-6.35884	2.03e-10	6.98e-10	down-regulated
C1_00950C	CDC5	2877.79	-1.91631	0.40414	-4.7417	2.12e-06	5.09e-06	down-regulated
C5_05400W	APM1	3346.57	-1.91519	0.156213	-12.2601	1.48e-34	1.76e-33	down-regulated
C3_07390C	C3_07390C	3081.17	-1.91146	0.134323	-14.2304	5.94e-46	1.03e-44	down-regulated
C1_04240C	HHF1	11549	-1.9111	0.249088	-7.67239	1.69e-14	7.77e-14	down-regulated
CR_02330C	KAR4	386.982	-1.9075	0.299414	-6.37077	1.88e-10	6.48e-10	down-regulated
C5_05280C	SDH4	1956.74	-1.90736	0.202129	-9.43635	3.86e-21	2.63e-20	down-regulated
C2_01670C	STT3	4694.79	-1.90544	0.135447	-14.0677	5.99e-45	9.97e-44	down-regulated
C5_04800W	CRH12	1547.18	-1.89753	0.31201	-6.08164	1.19e-09	3.84e-09	down-regulated
C4_05530W	FGR6-10	352.869	-1.89593	0.277892	-6.82256	8.94e-12	3.4e-11	down-regulated
C1_03370W	C1_03370W	35955.7	-1.8941	0.190811	-9.92654	3.19e-23	2.42e-22	down-regulated
CR_02790C	ALG5	388.824	-1.89162	0.241576	-7.83033	4.87e-15	2.34e-14	down-regulated
CR_00490W	CR_00490W	4875.2	-1.88837	0.141104	-13.3828	7.62e-41	1.09e-39	down-regulated
C2_00950C	RFC5	1275.23	-1.88527	0.330447	-5.70521	1.16e-08	3.43e-08	down-regulated
C5_02470W	INT1	2439.15	-1.87832	0.259416	-7.24056	4.47e-13	1.87e-12	down-regulated
CR_09120C	TUB1	9795.13	-1.87753	0.201453	-9.31994	1.16e-20	7.72e-20	down-regulated
C4_06270C	ERG26	3658.95	-1.87686	0.188021	-9.9822	1.82e-23	1.4e-22	down-regulated
C2_06640C	VAS1	8357.59	-1.87514	0.174253	-10.761	5.26e-27	4.58e-26	down-regulated
C2_03070C	SMP3	467.073	-1.87385	0.565005	-3.31652	0.000911466	0.0016301	down-regulated
C5_03900W	PGA56	100273	-1.87184	0.208926	-8.95935	3.27e-19	2e-18	down-regulated
C3_01450C	MET18	735.76	-1.87157	0.23595	-7.93206	2.16e-15	1.06e-14	down-regulated
C1_01360C	C1_01360C	5648.07	-1.87088	0.295732	-6.32628	2.51e-10	8.55e-10	down-regulated
CR_07860C	ASF1	594.438	-1.8667	0.289957	-6.43787	1.21e-10	4.24e-10	down-regulated
C5_00030W	C5_00030W	4689.97	-1.86463	0.30902	-6.03399	1.6e-09	5.1e-09	down-regulated
C3_02620C	C3_02620C	862.719	-1.86174	0.265596	-7.00967	2.39e-12	9.47e-12	down-regulated
C1_05850W	POL32	1219.9	-1.86006	0.202339	-9.19278	3.83e-20	2.46e-19	down-regulated
C6_00460C	FET3	459.469	-1.86003	0.338581	-5.49359	3.94e-08	1.12e-07	down-regulated
CR_08910C	RPN7	5962.44	-1.85761	0.116995	-15.8777	9.04e-57	2.16e-55	down-regulated
C1_12610W	C1_12610W	2631	-1.85633	0.142486	-13.0282	8.46e-39	1.13e-37	down-regulated
C5_00110C	THS1	20077.7	-1.8563	0.128158	-14.4845	1.52e-47	2.74e-46	down-regulated
C6_02990W	C6_02990W	432.131	-1.8561	0.395066	-4.69822	2.62e-06	6.26e-06	down-regulated
C2_06970W	AAH1	385.051	-1.85326	0.573239	-3.23295	0.00122518	0.00215056	down-regulated
C4_05570C	TUB4	577.3	-1.85322	0.194693	-9.51869	1.75e-21	1.21e-20	down-regulated
C5_03290C	C5_03290C	1818.87	-1.85273	0.167423	-11.0661	1.83e-28	1.71e-27	down-regulated
CR_04080C	SEC63	5359.42	-1.84733	0.130315	-14.1759	1.29e-45	2.2e-44	down-regulated
C1_04820C	C1_04820C	627.224	-1.84626	0.199039	-9.27584	1.76e-20	1.15e-19	down-regulated
CR_04200W	YDJ1	11232.2	-1.84474	0.272016	-6.78172	1.19e-11	4.47e-11	down-regulated
C4_03250C	RHD2	1917.16	-1.84437	0.231286	-7.97444	1.53e-15	7.59e-15	down-regulated
C2_08160C	C2_08160C	4522.86	-1.84021	0.237119	-7.76068	8.45e-15	3.99e-14	down-regulated
CR_09510C	CR_09510C	2139.57	-1.83598	0.275469	-6.66491	2.65e-11	9.75e-11	down-regulated
C7_01300C	PSF1	324.119	-1.83394	0.227582	-8.05838	7.73e-16	3.9e-15	down-regulated
C6_01900C	DOG1	1379.49	-1.83295	0.275534	-6.65236	2.88e-11	1.06e-10	down-regulated
C1_02430C	C1_02430C	4241.12	-1.83162	0.182047	-10.0613	8.19e-24	6.35e-23	down-regulated
C3_06980W	HUT1	479.028	-1.83073	0.188259	-9.72454	2.37e-22	1.74e-21	down-regulated
C3_02320W	ILV2	8483.41	-1.82722	0.277107	-6.59393	4.28e-11	1.55e-10	down-regulated
C5_01690C	CCT7	7225.24	-1.82031	0.185426	-9.8169	9.52e-23	7.06e-22	down-regulated
C1_08670W	SWI6	1160.93	-1.81868	0.294084	-6.18422	6.24e-10	2.06e-09	down-regulated
C2_10580W	UBC15	496.314	-1.81773	0.285199	-6.37356	1.85e-10	6.37e-10	down-regulated
C3_00340W	C3_00340W	843.619	-1.81637	0.188169	-9.65284	4.78e-22	3.43e-21	down-regulated
CR_04010C	MRPL40	3572.44	-1.8159	0.144393	-12.5761	2.86e-36	3.55e-35	down-regulated
C7_02750W	FGR6-1	223.707	-1.81573	0.314975	-5.76468	8.18e-09	2.44e-08	down-regulated
C4_03930C	C4_03930C	774.259	-1.80966	0.196631	-9.20335	3.47e-20	2.24e-19	down-regulated
C1_02760W	C1_02760W	8158.49	-1.80938	0.143631	-12.5974	2.18e-36	2.72e-35	down-regulated
C5_02320C	C5_02320C	1508	-1.80367	0.298512	-6.04221	1.52e-09	4.86e-09	down-regulated
CR_10400W	CR_10400W	2066.99	-1.80073	0.206693	-8.71211	2.98e-18	1.74e-17	down-regulated
CR_09950C	SIK1	18695.4	-1.80056	0.333222	-5.40348	6.54e-08	1.82e-07	down-regulated
CR_07010W	MIS11	9978.26	-1.79533	0.35589	-5.04462	4.54e-07	1.17e-06	down-regulated
C1_04830W	SEC21	6657.28	-1.79469	0.125867	-14.2586	3.96e-46	6.91e-45	down-regulated
CR_05340C	IFE2	11237.4	-1.78986	0.185768	-9.63495	5.69e-22	4.06e-21	down-regulated
C1_09820C	C1_09820C	1041.1	-1.78895	0.272827	-6.55708	5.49e-11	1.97e-10	down-regulated
C2_01020W	HGT6	8026.34	-1.78671	0.332534	-5.37301	7.74e-08	2.14e-07	down-regulated
C1_11520C	ZCF3	716.555	-1.78661	0.254159	-7.02953	2.07e-12	8.29e-12	down-regulated
C2_07910C	C2_07910C	747.796	-1.7865	0.263214	-6.78728	1.14e-11	4.31e-11	down-regulated
CR_02950C	MRP21	2339.18	-1.78561	0.16307	-10.95	6.65e-28	6.06e-27	down-regulated
CR_08640C	CR_08640C	5050.93	-1.78202	0.148258	-12.0197	2.8e-33	3.13e-32	down-regulated
CR_09670C	CR_09670C	3446.54	-1.78191	0.21888	-8.14102	3.92e-16	2.01e-15	down-regulated
C2_06250C	CDC46	1380.28	-1.78187	0.464342	-3.83741	0.000124337	0.000247431	down-regulated
C1_02590C	SNZ1	10673.8	-1.77943	0.286574	-6.20934	5.32e-10	1.76e-09	down-regulated
CR_04570C	CDC10	4857.77	-1.77905	0.214088	-8.3099	9.58e-17	5.1e-16	down-regulated
C2_04310W	ERG10	20521.8	-1.77753	0.226434	-7.85008	4.16e-15	2.01e-14	down-regulated
CR_00570W	CR_00570W	3016.31	-1.77554	0.153809	-11.5438	7.93e-31	8.28e-30	down-regulated
C2_02930C	C2_02930C	5498.41	-1.77454	0.367553	-4.828	1.38e-06	3.38e-06	down-regulated
C2_05690C	YTH1	3757.51	-1.77407	0.230571	-7.69422	1.42e-14	6.6e-14	down-regulated
C5_05100C	DUN1	1136.55	-1.773	0.333618	-5.31447	1.07e-07	2.92e-07	down-regulated
C4_00520W	PAM18	1695.55	-1.77026	0.152409	-11.6152	3.45e-31	3.65e-30	down-regulated
C1_09810W	C1_09810W	1984.91	-1.76906	0.221276	-7.99479	1.3e-15	6.46e-15	down-regulated
C1_12590W	ATP20	4647.53	-1.76672	0.239263	-7.38401	1.54e-13	6.64e-13	down-regulated
CR_07760W	CR_07760W	984.178	-1.76643	0.241357	-7.31872	2.5e-13	1.07e-12	down-regulated
C2_10550C	GCN1	9295.08	-1.76396	0.153631	-11.4819	1.63e-30	1.66e-29	down-regulated
C2_02270C	C2_02270C	1431.11	-1.76354	0.166161	-10.6135	2.58e-26	2.2e-25	down-regulated
C5_03760C	MTR10	2627.16	-1.76242	0.193664	-9.10042	9e-20	5.64e-19	down-regulated
C1_04600C	C1_04600C	4009.94	-1.76002	0.165986	-10.6034	2.87e-26	2.43e-25	down-regulated
C2_09290W	C2_09290W	611.057	-1.75685	0.250881	-7.0027	2.51e-12	9.93e-12	down-regulated
C3_01880W	ALG8	752.836	-1.7567	0.255821	-6.86691	6.56e-12	2.52e-11	down-regulated
CR_05150W	CR_05150W	850.984	-1.75218	0.194837	-8.99308	2.4e-19	1.48e-18	down-regulated
C2_06570C	C2_06570C	9032.2	-1.75181	0.241341	-7.25866	3.91e-13	1.65e-12	down-regulated
C2_10110W	CYC1	8116.39	-1.75132	0.206106	-8.49717	1.94e-17	1.09e-16	down-regulated
CR_00360C	LEU1	4307.86	-1.74875	0.241846	-7.23086	4.8e-13	2e-12	down-regulated
C3_03420C	NDE1	24037.4	-1.74621	0.500522	-3.48878	0.000485237	0.000896839	down-regulated
C5_04700C	MES1	12710.4	-1.7456	0.151581	-11.516	1.1e-30	1.13e-29	down-regulated
C1_04140W	IFD6	298.927	-1.74514	0.473033	-3.68926	0.000224905	0.000433819	down-regulated
C6_00090W	C6_00090W	1197.39	-1.7446	0.215118	-8.10997	5.06e-16	2.58e-15	down-regulated
CR_09770C	PMT5	1644.83	-1.74442	0.155894	-11.1898	4.57e-29	4.37e-28	down-regulated
C1_13940W	SIM1	13050	-1.74383	0.362641	-4.8087	1.52e-06	3.71e-06	down-regulated
C4_04150C	PDB1	20716.6	-1.7432	0.290157	-6.00777	1.88e-09	5.96e-09	down-regulated
C1_12770W	RPG1A	6610.7	-1.74304	0.205018	-8.50187	1.87e-17	1.04e-16	down-regulated
C6_01960W	C6_01960W	370.479	-1.73742	0.324402	-5.35574	8.52e-08	2.34e-07	down-regulated
C3_01350C	URA3	1692.4	-1.73719	0.192272	-9.03508	1.64e-19	1.02e-18	down-regulated
C1_13060C	C1_13060C	7120.36	-1.73673	0.203172	-8.54806	1.25e-17	7.07e-17	down-regulated
CR_05310W	CR_05310W	1495.5	-1.73628	0.186459	-9.31186	1.26e-20	8.32e-20	down-regulated
C1_07770W	FGR6-3	145.065	-1.73551	0.442763	-3.91972	8.87e-05	0.00018014	down-regulated
C2_01430W	APT1	3334.86	-1.73405	0.349615	-4.95989	7.05e-07	1.78e-06	down-regulated
C3_05400C	C3_05400C	97.3629	-1.73159	0.347151	-4.98801	6.1e-07	1.55e-06	down-regulated
C5_00130C	C5_00130C	5618.72	-1.73003	0.241248	-7.17116	7.44e-13	3.07e-12	down-regulated
C1_12210W	TRP3	1861.39	-1.7256	0.21564	-8.00221	1.22e-15	6.1e-15	down-regulated
C1_07510W	C1_07510W	898.183	-1.72396	0.280443	-6.14726	7.88e-10	2.58e-09	down-regulated
C4_00380W	C4_00380W	2034.34	-1.72382	0.1665	-10.3532	4.05e-25	3.28e-24	down-regulated
C4_07030W	MET16	1844.42	-1.72319	0.216314	-7.96614	1.64e-15	8.09e-15	down-regulated
C1_08740C	SEC24	11251.8	-1.72179	0.164416	-10.4722	1.16e-25	9.6e-25	down-regulated
C2_01180W	COX17	406.209	-1.71697	0.271729	-6.31867	2.64e-10	8.96e-10	down-regulated
C1_07550W	SWD2	986.054	-1.71414	0.218524	-7.84417	4.36e-15	2.11e-14	down-regulated
C1_14160W	C1_14160W	875.266	-1.71312	0.370106	-4.62874	3.68e-06	8.61e-06	down-regulated
C3_00770C	SCL1	5411.99	-1.71082	0.124482	-13.7436	5.56e-43	8.65e-42	down-regulated
C7_00700W	CYB5	8065.41	-1.71046	0.220531	-7.75608	8.76e-15	4.12e-14	down-regulated
C2_00060C	C2_00060C	4244.1	-1.7053	0.17091	-9.9778	1.91e-23	1.46e-22	down-regulated
C7_03660C	C7_03660C	13473.3	-1.70501	0.232981	-7.31826	2.51e-13	1.07e-12	down-regulated
C1_09990W	SAC1	1810.49	-1.70295	0.162735	-10.4645	1.26e-25	1.04e-24	down-regulated
C7_01100C	C7_01100C	363.861	-1.70262	0.268777	-6.3347	2.38e-10	8.12e-10	down-regulated
C1_00840C	NRM1	519.64	-1.69623	0.321225	-5.28049	1.29e-07	3.49e-07	down-regulated
C3_05150W	C3_05150W	4463.98	-1.69369	0.134356	-12.606	1.96e-36	2.45e-35	down-regulated
C4_04410C	LYS4	1434.97	-1.69255	0.230331	-7.34837	2.01e-13	8.61e-13	down-regulated
C1_01870C	CYS4	8561.25	-1.69152	0.255092	-6.63103	3.33e-11	1.22e-10	down-regulated
CR_10010C	MSS51	3130.55	-1.69114	0.126058	-13.4156	4.9e-41	7.05e-40	down-regulated
C3_07890W	TIM8	1268.91	-1.68944	0.225076	-7.50612	6.09e-14	2.7e-13	down-regulated
CR_01370C	CR_01370C	3018.17	-1.68683	0.155648	-10.8375	2.29e-27	2.03e-26	down-regulated
C7_02660C	C7_02660C	232.844	-1.68638	0.322904	-5.22255	1.76e-07	4.71e-07	down-regulated
CR_00350W	CR_00350W	3908.53	-1.68583	0.193952	-8.692	3.56e-18	2.07e-17	down-regulated
CR_07320C	CR_07320C	3128.79	-1.68576	0.160516	-10.5021	8.45e-26	7.02e-25	down-regulated
C1_02230W	C1_02230W	1572.95	-1.6855	0.176875	-9.52934	1.58e-21	1.1e-20	down-regulated
C4_02120W	ERV29	3135.87	-1.68342	0.223641	-7.52733	5.18e-14	2.3e-13	down-regulated
C2_10860C	C2_10860C	6474.33	-1.68248	0.163878	-10.2666	9.96e-25	7.96e-24	down-regulated
C7_00520W	C7_00520W	6315.34	-1.6823	0.206567	-8.14409	3.82e-16	1.96e-15	down-regulated
C1_05290W	GRS1	12968	-1.68148	0.138031	-12.1819	3.88e-34	4.49e-33	down-regulated
C6_03550C	C6_03550C	1820.25	-1.68026	0.293169	-5.73137	9.96e-09	2.95e-08	down-regulated
CR_01290C	CWH43	3659.71	-1.67791	0.16371	-10.2492	1.19e-24	9.5e-24	down-regulated
C4_05390W	C4_05390W	1356.88	-1.67754	0.196881	-8.52062	1.59e-17	8.9e-17	down-regulated
C2_10560C	ZSF1	7388.03	-1.67657	0.571283	-2.93474	0.00333826	0.00556656	down-regulated
C2_05470W	COQ5	3630.13	-1.67513	0.136582	-12.2647	1.4e-34	1.67e-33	down-regulated
C6_00180C	C6_00180C	142.801	-1.67469	0.560475	-2.98798	0.00280827	0.00472905	down-regulated
C3_00840C	C3_00840C	573.418	-1.67001	0.247195	-6.75584	1.42e-11	5.31e-11	down-regulated
CR_03170W	DPS1-1	12952.2	-1.66952	0.186314	-8.96079	3.22e-19	1.98e-18	down-regulated
C5_01140C	C5_01140C	4775.29	-1.669	0.154641	-10.7927	3.73e-27	3.27e-26	down-regulated
C1_00210C	C1_00210C	7924.95	-1.66827	0.222833	-7.48663	7.07e-14	3.11e-13	down-regulated
C1_02970W	C1_02970W	5062.71	-1.66576	0.263001	-6.33366	2.39e-10	8.17e-10	down-regulated
C1_07910C	MRPL3	2956	-1.66449	0.236933	-7.02514	2.14e-12	8.53e-12	down-regulated
C2_07600C	MSC7	4549.08	-1.66162	0.25328	-6.56044	5.36e-11	1.93e-10	down-regulated
C3_05880C	C3_05880C	4175.45	-1.65707	0.173571	-9.54694	1.34e-21	9.32e-21	down-regulated
C6_00670W	CDC14	1142.05	-1.65685	0.27319	-6.06485	1.32e-09	4.24e-09	down-regulated
C1_09250W	CRP1	9332.64	-1.65635	0.291217	-5.68769	1.29e-08	3.79e-08	down-regulated
C2_07660W	PDS5	1547.44	-1.65614	0.194331	-8.52229	1.56e-17	8.78e-17	down-regulated
C3_03810W	RAD53	764.03	-1.65526	0.262048	-6.31664	2.67e-10	9.07e-10	down-regulated
C1_09460W	ERG12	4475	-1.65464	0.151224	-10.9417	7.29e-28	6.62e-27	down-regulated
C6_00190W	C6_00190W	1807.91	-1.65446	0.170719	-9.69114	3.29e-22	2.39e-21	down-regulated
C2_02280W	C2_02280W	1431.65	-1.65421	0.170142	-9.72252	2.42e-22	1.77e-21	down-regulated
C3_01260C	C3_01260C	343.332	-1.65348	0.21143	-7.82046	5.26e-15	2.53e-14	down-regulated
C2_04030C	ACP12	4786.82	-1.65128	0.152849	-10.8034	3.32e-27	2.93e-26	down-regulated
C1_07710C	ADE4	6425.45	-1.64937	0.332576	-4.95939	7.07e-07	1.78e-06	down-regulated
C2_01090C	ERG28	1194.04	-1.64787	0.192451	-8.56257	1.1e-17	6.24e-17	down-regulated
CR_10680W	RPO21	10071.6	-1.6449	0.17475	-9.4129	4.83e-21	3.27e-20	down-regulated
C2_05510C	C2_05510C	748.841	-1.64429	0.179786	-9.14584	5.92e-20	3.76e-19	down-regulated
C2_10710W	TIF11	9755.8	-1.63969	0.16223	-10.1072	5.13e-24	3.99e-23	down-regulated
C6_01000C	AEP1	867.962	-1.63833	0.177018	-9.25512	2.14e-20	1.4e-19	down-regulated
C4_06830C	CCT6	7322.78	-1.63749	0.129688	-12.6264	1.51e-36	1.9e-35	down-regulated
C1_01050C	TSC13	4986.95	-1.63518	0.132964	-12.298	9.29e-35	1.11e-33	down-regulated
C2_00340C	ARO8	6003.83	-1.63237	0.153906	-10.6063	2.79e-26	2.37e-25	down-regulated
C4_04440W	C4_04440W	2710.6	-1.63222	0.261008	-6.25354	4.01e-10	1.35e-09	down-regulated
C3_01030W	ARP9	1403.48	-1.63198	0.184221	-8.85885	8.08e-19	4.87e-18	down-regulated
C1_08470W	C1_08470W	1518.85	-1.63107	0.177525	-9.18785	4.01e-20	2.56e-19	down-regulated
C2_06210C	SER1	8272.02	-1.62988	0.160756	-10.1389	3.71e-24	2.91e-23	down-regulated
C3_06240C	C3_06240C	726.964	-1.6275	0.25455	-6.39362	1.62e-10	5.61e-10	down-regulated
C1_09210C	C1_09210C	1998.7	-1.62587	0.238397	-6.82001	9.1e-12	3.46e-11	down-regulated
C2_09620W	C2_09620W	1123.85	-1.62529	0.193626	-8.39396	4.7e-17	2.55e-16	down-regulated
C2_00430C	DPB4	1369.39	-1.62386	0.205446	-7.90409	2.7e-15	1.32e-14	down-regulated
C5_03270W	TEF4	80.1203	-1.61963	0.446079	-3.63082	0.000282518	0.000538164	down-regulated
C2_09240C	C2_09240C	106.417	-1.61748	0.455293	-3.55262	0.000381411	0.000713786	down-regulated
C2_01380W	PLB4.5	2827.15	-1.61741	0.344365	-4.69678	2.64e-06	6.3e-06	down-regulated
C5_00270W	PGA14	23657	-1.61576	0.153654	-10.5156	7.32e-26	6.11e-25	down-regulated
C1_13700W	ACT1	59330.3	-1.61553	0.168813	-9.56993	1.07e-21	7.5e-21	down-regulated
C7_01020C	C7_01020C	2065.24	-1.6147	0.218059	-7.40487	1.31e-13	5.71e-13	down-regulated
C1_12220W	CDC6	138.971	-1.61317	0.324638	-4.96914	6.73e-07	1.7e-06	down-regulated
CR_04730W	CR_04730W	1942.28	-1.6128	0.365931	-4.4074	1.05e-05	2.35e-05	down-regulated
C2_02680W	PDR17	947.982	-1.61077	0.209468	-7.68979	1.47e-14	6.81e-14	down-regulated
C3_02390W	C3_02390W	204.812	-1.61009	0.294993	-5.45806	4.81e-08	1.36e-07	down-regulated
C7_04040C	NPT1	3795.7	-1.61004	0.191537	-8.4059	4.25e-17	2.32e-16	down-regulated
C6_04560W	C6_04560W	6999.84	-1.60925	0.166433	-9.66901	4.08e-22	2.95e-21	down-regulated
C6_04540C	HAT2	2847.61	-1.60904	0.222239	-7.24015	4.48e-13	1.88e-12	down-regulated
C3_01950C	C3_01950C	934.556	-1.60871	0.239087	-6.72855	1.71e-11	6.38e-11	down-regulated
CR_04090C	ADE17	23229.4	-1.60671	0.148011	-10.8553	1.88e-27	1.68e-26	down-regulated
C2_07260C	DQD1	2180.79	-1.60503	0.187419	-8.5639	1.09e-17	6.2e-17	down-regulated
C3_01780C	C3_01780C	234.293	-1.59861	0.299224	-5.34251	9.17e-08	2.51e-07	down-regulated
C3_07880C	C3_07880C	473.616	-1.59859	0.211102	-7.57263	3.66e-14	1.65e-13	down-regulated
C1_11470C	DPP1	428.957	-1.59794	0.299871	-5.32877	9.89e-08	2.71e-07	down-regulated
C2_06130W	CSM3	547.554	-1.59374	0.254299	-6.26718	3.68e-10	1.24e-09	down-regulated
C2_03100W	EFT2	130081	-1.59261	0.174965	-9.10244	8.83e-20	5.55e-19	down-regulated
C1_07630W	C1_07630W	3121.8	-1.59235	0.170451	-9.34195	9.46e-21	6.33e-20	down-regulated
C1_06930W	PGA63	7598.34	-1.59012	0.125837	-12.6364	1.33e-36	1.69e-35	down-regulated
C2_08590W	YWP1	37948.4	-1.58892	0.259751	-6.11708	9.53e-10	3.1e-09	down-regulated
C3_05210C	DYN1	1555.59	-1.58858	0.175516	-9.05089	1.42e-19	8.84e-19	down-regulated
C5_00480C	SEC14	5243.75	-1.58787	0.311067	-5.10459	3.32e-07	8.63e-07	down-regulated
C6_01210W	C6_01210W	2454.02	-1.58681	0.19178	-8.27412	1.29e-16	6.84e-16	down-regulated
C7_03720C	HIS7	3876.34	-1.58167	0.231762	-6.82453	8.82e-12	3.36e-11	down-regulated
C1_03210C	CDC12	6105.69	-1.58133	0.166253	-9.51159	1.88e-21	1.3e-20	down-regulated
C3_01860C	DBP5	7091.34	-1.58041	0.178795	-8.83926	9.64e-19	5.77e-18	down-regulated
C1_00160C	C1_00160C	14410.9	-1.5801	0.443023	-3.56664	0.000361591	0.000679036	down-regulated
C5_02390C	C5_02390C	2233.67	-1.57643	0.193056	-8.16563	3.2e-16	1.65e-15	down-regulated
C4_03200C	C4_03200C	1413.74	-1.57578	0.267489	-5.89102	3.84e-09	1.19e-08	down-regulated
C4_00310C	MNN10	3300.14	-1.57546	0.139165	-11.3208	1.03e-29	1.02e-28	down-regulated
C4_00230W	C4_00230W	3428.93	-1.57527	0.176646	-8.91768	4.76e-19	2.9e-18	down-regulated
C5_04300C	C5_04300C	16191.4	-1.57395	0.159571	-9.86361	5.99e-23	4.45e-22	down-regulated
C1_08240C	C1_08240C	626.058	-1.57166	0.234693	-6.69666	2.13e-11	7.89e-11	down-regulated
C7_02970W	ECM39	2994.31	-1.57063	0.228119	-6.88511	5.77e-12	2.23e-11	down-regulated
CR_02000C	HEM1	4190.98	-1.57044	0.29859	-5.25952	1.44e-07	3.9e-07	down-regulated
C2_09270C	SGT1	4797.61	-1.56999	0.123643	-12.6978	6.08e-37	7.81e-36	down-regulated
CR_06900C	ALG6	798.962	-1.56922	0.146634	-10.7016	1e-26	8.61e-26	down-regulated
CR_03600C	CR_03600C	2297.32	-1.56869	0.17016	-9.21889	3e-20	1.94e-19	down-regulated
C2_08560W	SMC2	708.843	-1.56694	0.299493	-5.23197	1.68e-07	4.49e-07	down-regulated
C1_12380C	WRS1	3423	-1.56605	0.163484	-9.57924	9.78e-22	6.87e-21	down-regulated
C2_06770W	C2_06770W	458.917	-1.56524	0.397498	-3.93772	8.23e-05	0.000167723	down-regulated
C7_02640W	TOM70	6570.07	-1.5639	0.246791	-6.33691	2.34e-10	8.01e-10	down-regulated
C5_03120W	C5_03120W	1008.47	-1.55854	0.188617	-8.26301	1.42e-16	7.49e-16	down-regulated
CR_06540W	KIP1	350.571	-1.55852	0.281265	-5.5411	3.01e-08	8.62e-08	down-regulated
C4_02080W	C4_02080W	158.6	-1.5548	0.326755	-4.7583	1.95e-06	4.72e-06	down-regulated
C5_01020C	C5_01020C	267.094	-1.55465	0.282508	-5.50302	3.73e-08	1.06e-07	down-regulated
C5_02490C	TIF5	6196.24	-1.55334	0.232947	-6.6682	2.59e-11	9.54e-11	down-regulated
C3_06570C	OPI3	1385.44	-1.55201	0.179669	-8.63813	5.71e-18	3.29e-17	down-regulated
C5_00070W	CDC11	4683.38	-1.55041	0.205143	-7.55768	4.1e-14	1.84e-13	down-regulated
C7_01610W	C7_01610W	2037.64	-1.54926	0.235597	-6.57592	4.84e-11	1.75e-10	down-regulated
C4_00280W	STE24	5218.65	-1.54918	0.139871	-11.0758	1.64e-28	1.54e-27	down-regulated
C2_00100C	PGA52	6840.99	-1.54405	0.25955	-5.94896	2.7e-09	8.45e-09	down-regulated
C3_06830C	C3_06830C	1852.05	-1.54316	0.248263	-6.21582	5.11e-10	1.7e-09	down-regulated
C3_03040W	AIP2	9941.71	-1.54203	0.16764	-9.19845	3.63e-20	2.34e-19	down-regulated
C2_04790C	C2_04790C	1577.93	-1.54137	0.165807	-9.2962	1.46e-20	9.61e-20	down-regulated
C5_00040C	C5_00040C	9060.31	-1.53923	0.143252	-10.745	6.26e-27	5.44e-26	down-regulated
C1_03340C	SEC62	3161.63	-1.53916	0.140096	-10.9864	4.44e-28	4.09e-27	down-regulated
C1_08110W	C1_08110W	6168.52	-1.53413	0.226681	-6.7678	1.31e-11	4.91e-11	down-regulated
C1_05270C	C1_05270C	1924.77	-1.53189	0.152845	-10.0225	1.21e-23	9.37e-23	down-regulated
C4_00590C	C4_00590C	2061.54	-1.53165	0.178861	-8.56338	1.1e-17	6.21e-17	down-regulated
C7_04330C	SYS1	1422.57	-1.5309	0.260587	-5.87482	4.23e-09	1.3e-08	down-regulated
CR_04120C	CR_04120C	1249.94	-1.52739	0.197942	-7.71638	1.2e-14	5.59e-14	down-regulated
CR_10580W	PRO1	2920.07	-1.52706	0.139312	-10.9614	5.86e-28	5.36e-27	down-regulated
CR_00380W	CR_00380W	106.739	-1.52473	0.310292	-4.91385	8.93e-07	2.22e-06	down-regulated
CR_01490C	CR_01490C	3625.3	-1.52361	0.195255	-7.80319	6.04e-15	2.88e-14	down-regulated
C2_02380W	POB3	4980.58	-1.52339	0.212965	-7.15325	8.47e-13	3.48e-12	down-regulated
CR_02630C	CR_02630C	173.019	-1.52337	0.415473	-3.6666	0.000245797	0.000471525	down-regulated
C6_04520W	ILS1	15544.2	-1.52322	0.139196	-10.943	7.18e-28	6.53e-27	down-regulated
C1_07340W	C1_07340W	2939.55	-1.52298	0.175699	-8.66812	4.39e-18	2.54e-17	down-regulated
C2_07380W	SSC1	41389.2	-1.52197	0.309622	-4.91558	8.85e-07	2.2e-06	down-regulated
C1_02880C	MIA40	3304.75	-1.52102	0.168367	-9.03394	1.66e-19	1.03e-18	down-regulated
C4_02050W	HGH1	2694.85	-1.51953	0.237082	-6.4093	1.46e-10	5.09e-10	down-regulated
C2_01320W	RPN9	921.448	-1.51778	0.304606	-4.98276	6.27e-07	1.59e-06	down-regulated
C4_05310W	C4_05310W	345.771	-1.51738	0.254934	-5.95206	2.65e-09	8.3e-09	down-regulated
C7_01890C	TOM7	3387.94	-1.51677	0.278749	-5.44136	5.29e-08	1.49e-07	down-regulated
C3_04780C	C3_04780C	2966.88	-1.51619	0.167227	-9.06671	1.23e-19	7.67e-19	down-regulated
C1_06070W	C1_06070W	1362.1	-1.51533	0.189879	-7.98051	1.46e-15	7.24e-15	down-regulated
C2_02050C	C2_02050C	892.052	-1.5149	0.164607	-9.20315	3.48e-20	2.24e-19	down-regulated
C6_04130C	ALS4	1834.06	-1.51367	0.312381	-4.84559	1.26e-06	3.11e-06	down-regulated
C4_00200C	MET15	6978.21	-1.51161	0.219386	-6.8902	5.57e-12	2.15e-11	down-regulated
C2_05100C	ERF1	7328.09	-1.50973	0.19309	-7.81882	5.33e-15	2.56e-14	down-regulated
C1_02300W	C1_02300W	418.481	-1.50902	0.281661	-5.35758	8.43e-08	2.32e-07	down-regulated
C4_02390W	PGA62	109776	-1.5079	0.211243	-7.13819	9.46e-13	3.86e-12	down-regulated
C1_00510W	C1_00510W	1280.74	-1.50577	0.167663	-8.98091	2.69e-19	1.65e-18	down-regulated
CR_02580W	PAN6	1332.08	-1.5055	0.202947	-7.41818	1.19e-13	5.18e-13	down-regulated
C7_00400W	LEU2	2333.59	-1.50406	0.211466	-7.11253	1.14e-12	4.64e-12	down-regulated
C5_02710W	TRR1	8523.52	-1.50125	0.182797	-8.21269	2.16e-16	1.13e-15	down-regulated
C6_00270W	C6_00270W	1671.41	-1.50125	0.282123	-5.32124	1.03e-07	2.82e-07	down-regulated
CR_03950W	CR_03950W	1385.76	-1.49592	0.236938	-6.31356	2.73e-10	9.24e-10	down-regulated
C3_00640W	C3_00640W	1750.08	-1.49388	0.222487	-6.71446	1.89e-11	7.01e-11	down-regulated
C3_02500W	PAM17	2858.83	-1.49338	0.141034	-10.5888	3.36e-26	2.83e-25	down-regulated
C5_01230C	C5_01230C	7122.18	-1.49293	0.138935	-10.7455	6.22e-27	5.41e-26	down-regulated
C1_14240W	RSC8	3770.3	-1.4903	0.142614	-10.4499	1.47e-25	1.21e-24	down-regulated
C4_07160W	C4_07160W	209.355	-1.48839	0.346192	-4.29933	1.71e-05	3.76e-05	down-regulated
C2_06310C	GSP1	26980.9	-1.48766	0.150781	-9.86634	5.83e-23	4.34e-22	down-regulated
C1_09630W	IDH1	35983.9	-1.48689	0.123025	-12.086	1.25e-33	1.42e-32	down-regulated
C4_02560C	UME7	47.7564	-1.48655	0.492748	-3.01687	0.002554	0.00432774	down-regulated
C3_05460W	C3_05460W	629.258	-1.48628	0.357016	-4.16306	3.14e-05	6.68e-05	down-regulated
CR_03470W	CR_03470W	876.467	-1.48536	0.319714	-4.64589	3.39e-06	7.96e-06	down-regulated
C1_09660W	DOA1	4614.06	-1.48457	0.134791	-11.0139	3.28e-28	3.03e-27	down-regulated
C2_08490W	DSE1	1971.12	-1.48259	0.162741	-9.11012	8.23e-20	5.19e-19	down-regulated
C1_00070W	MVD	12407.3	-1.48162	0.129943	-11.4021	4.08e-30	4.12e-29	down-regulated
C5_01910W	GIS2	17896.9	-1.48025	0.170047	-8.70493	3.18e-18	1.85e-17	down-regulated
C1_10620W	C1_10620W	13691.5	-1.48004	0.311897	-4.74529	2.08e-06	5.01e-06	down-regulated
C5_00420C	MRP17	2644.08	-1.47961	0.208535	-7.09525	1.29e-12	5.23e-12	down-regulated
C6_02470W	C6_02470W	2225.72	-1.47951	0.169286	-8.73975	2.34e-18	1.37e-17	down-regulated
C1_02920W	CDC73	2684.24	-1.47657	0.174043	-8.48395	2.18e-17	1.21e-16	down-regulated
CR_02570C	CR_02570C	3094.87	-1.47561	0.201055	-7.33932	2.15e-13	9.18e-13	down-regulated
C2_07200W	C2_07200W	2049.84	-1.47378	0.286003	-5.15303	2.56e-07	6.72e-07	down-regulated
C2_00960C	MXR1	3347.32	-1.4708	0.250879	-5.86261	4.56e-09	1.4e-08	down-regulated
C5_05290C	MRP2	4972.22	-1.4694	0.227466	-6.45986	1.05e-10	3.69e-10	down-regulated
C1_02290C	C1_02290C	1073.05	-1.46796	0.209527	-7.00608	2.45e-12	9.71e-12	down-regulated
C1_08560W	TCP1	7365.07	-1.46534	0.188955	-7.75496	8.84e-15	4.16e-14	down-regulated
C5_00840W	C5_00840W	813.267	-1.46202	0.150735	-9.69924	3.04e-22	2.21e-21	down-regulated
C7_04240C	C7_04240C	3412.07	-1.46158	0.314992	-4.64005	3.48e-06	8.17e-06	down-regulated
C5_00850C	C5_00850C	659.574	-1.4611	0.233133	-6.2672	3.68e-10	1.24e-09	down-regulated
CR_06630W	CR_06630W	77.6993	-1.46104	0.383627	-3.80848	0.000139821	0.000276309	down-regulated
C1_02930C	MST1	1231.19	-1.461	0.169746	-8.60695	7.5e-18	4.29e-17	down-regulated
C4_07200C	C4_07200C	1396.29	-1.46094	0.157299	-9.28768	1.58e-20	1.04e-19	down-regulated
C2_00830C	RSC4	2209.13	-1.45973	0.18401	-7.93292	2.14e-15	1.05e-14	down-regulated
C4_00270W	ATP2	122042	-1.45963	0.185187	-7.8819	3.22e-15	1.57e-14	down-regulated
C1_01680C	C1_01680C	1607.87	-1.45872	0.192244	-7.58786	3.25e-14	1.47e-13	down-regulated
C6_00400C	C6_00400C	485.151	-1.45609	0.34796	-4.18464	2.86e-05	6.12e-05	down-regulated
C1_07460C	GPI8	1456.23	-1.45561	0.163787	-8.88721	6.27e-19	3.8e-18	down-regulated
C7_04200C	C7_04200C	3508	-1.45516	0.203822	-7.13936	9.38e-13	3.83e-12	down-regulated
C4_03530W	C4_03530W	1016.22	-1.45201	0.27364	-5.30626	1.12e-07	3.05e-07	down-regulated
C3_06280W	C3_06280W	3515.64	-1.45174	0.136458	-10.6387	1.97e-26	1.68e-25	down-regulated
C1_06100C	MSI3	19112.1	-1.45082	0.202942	-7.14897	8.74e-13	3.59e-12	down-regulated
C5_03850W	C5_03850W	2398.31	-1.45063	0.181293	-8.0016	1.23e-15	6.13e-15	down-regulated
C2_08870C	PIR1	9992.56	-1.4499	0.246953	-5.87116	4.33e-09	1.33e-08	down-regulated
C4_05690W	SEC23	8510.75	-1.44939	0.152268	-9.51867	1.75e-21	1.21e-20	down-regulated
C1_04970W	C1_04970W	2984.44	-1.44787	0.224348	-6.45368	1.09e-10	3.83e-10	down-regulated
C5_02050W	C5_02050W	3582.08	-1.44641	0.192157	-7.52722	5.18e-14	2.31e-13	down-regulated
C4_02470C	PRE7	5196.55	-1.44631	0.13591	-10.6417	1.91e-26	1.63e-25	down-regulated
C1_00980W	C1_00980W	1732.34	-1.44321	0.255693	-5.64428	1.66e-08	4.86e-08	down-regulated
C1_09800C	TVP18	2051.36	-1.44238	0.183036	-7.88028	3.27e-15	1.59e-14	down-regulated
C5_03400C	C5_03400C	2190.57	-1.44233	0.184698	-7.80912	5.76e-15	2.75e-14	down-regulated
C2_03080W	IDH2	20656.7	-1.44178	0.20116	-7.16733	7.65e-13	3.15e-12	down-regulated
C7_03940C	CLB4	2493.83	-1.43997	0.236999	-6.07585	1.23e-09	3.97e-09	down-regulated
CR_04780W	RPB8	1893.82	-1.43754	0.307388	-4.67661	2.92e-06	6.9e-06	down-regulated
CR_00580W	YRB1	10059.6	-1.43636	0.13623	-10.5436	5.44e-26	4.54e-25	down-regulated
CR_04890W	LYS5	96.8352	-1.43561	0.36341	-3.95039	7.8e-05	0.00015952	down-regulated
C4_01900C	MDH1-1	27892.5	-1.43354	0.150507	-9.52476	1.65e-21	1.15e-20	down-regulated
C5_04570C	URA7	11593.9	-1.4331	0.361803	-3.96098	7.46e-05	0.000153396	down-regulated
C4_00370W	HOF1	991.933	-1.43286	0.232763	-6.1559	7.47e-10	2.45e-09	down-regulated
C4_02400C	C4_02400C	424.01	-1.43182	0.303579	-4.71645	2.4e-06	5.75e-06	down-regulated
C3_00040W	C3_00040W	520.375	-1.43172	0.188509	-7.59495	3.08e-14	1.4e-13	down-regulated
C7_00310C	C7_00310C	2345.73	-1.43133	0.19776	-7.2377	4.56e-13	1.91e-12	down-regulated
C3_04600C	C3_04600C	272.632	-1.43083	0.24723	-5.78744	7.15e-09	2.15e-08	down-regulated
C6_00480C	FET31	6438.71	-1.42996	0.19784	-7.22784	4.91e-13	2.05e-12	down-regulated
C1_05560W	RIB4	3784.68	-1.42856	0.162812	-8.77427	1.72e-18	1.02e-17	down-regulated
C3_01710C	PPT1	578.495	-1.42796	0.243153	-5.87269	4.29e-09	1.32e-08	down-regulated
C1_08920W	C1_08920W	1377.42	-1.42543	0.177489	-8.03113	9.66e-16	4.84e-15	down-regulated
CR_01570W	CR_01570W	552.52	-1.42502	0.197192	-7.22654	4.95e-13	2.07e-12	down-regulated
C1_13900C	LCB2	4960.51	-1.42466	0.193919	-7.34667	2.03e-13	8.71e-13	down-regulated
C5_00120W	C5_00120W	970.416	-1.42426	0.171019	-8.32805	8.22e-17	4.41e-16	down-regulated
CR_10570C	YHB4	593.51	-1.42256	0.197248	-7.21201	5.51e-13	2.29e-12	down-regulated
C4_00800W	C4_00800W	352.805	-1.42111	0.261375	-5.43708	5.42e-08	1.52e-07	down-regulated
C2_02720W	C2_02720W	4129.9	-1.42092	0.135259	-10.5051	8.18e-26	6.81e-25	down-regulated
C2_07280W	C2_07280W	51.8862	-1.4198	0.39212	-3.62083	0.000293663	0.000558325	down-regulated
C1_05630C	C1_05630C	13272.2	-1.41723	0.303643	-4.66741	3.05e-06	7.2e-06	down-regulated
C4_00890W	ARO1	8517.35	-1.41499	0.186548	-7.58511	3.32e-14	1.5e-13	down-regulated
C6_02190C	C6_02190C	1728.88	-1.41382	0.138882	-10.18	2.44e-24	1.92e-23	down-regulated
CR_03610C	VTC3	4833.93	-1.41093	0.16532	-8.53455	1.41e-17	7.92e-17	down-regulated
C1_01350C	TIF	36431.5	-1.41061	0.133294	-10.5827	3.59e-26	3.02e-25	down-regulated
C7_03050W	C7_03050W	2694.63	-1.4096	0.234817	-6.00298	1.94e-09	6.13e-09	down-regulated
C2_07140W	C2_07140W	2001.37	-1.40898	0.180257	-7.81651	5.43e-15	2.6e-14	down-regulated
C1_09490C	GUA1	15505.6	-1.40645	0.378813	-3.71279	0.000204985	0.000397837	down-regulated
C6_01110W	FAD2	9429.4	-1.40402	0.39744	-3.53265	0.000411415	0.00076657	down-regulated
C2_07220W	C2_07220W	3204.93	-1.4036	0.178871	-7.84701	4.26e-15	2.06e-14	down-regulated
C3_06970W	C3_06970W	586.183	-1.4027	0.207612	-6.75635	1.42e-11	5.3e-11	down-regulated
C5_00370W	COF1	20889.7	-1.40254	0.196507	-7.13738	9.51e-13	3.88e-12	down-regulated
C2_09520C	CCT2	7904.19	-1.40066	0.152384	-9.19167	3.87e-20	2.48e-19	down-regulated
C2_04680W	TIM17	1577.56	-1.40046	0.211345	-6.62641	3.44e-11	1.25e-10	down-regulated
CR_09790W	ALO1	7796.72	-1.40034	0.361775	-3.87074	0.000108504	0.000217226	down-regulated
C2_08000C	KRE30	13580	-1.39938	0.24011	-5.8281	5.61e-09	1.71e-08	down-regulated
CR_07460C	CR_07460C	1186.91	-1.39808	0.42918	-3.25755	0.00112377	0.00198305	down-regulated
C2_06470W	RTA2	3768.62	-1.39405	0.31953	-4.36281	1.28e-05	2.86e-05	down-regulated
C5_05490C	HTS1	20101.5	-1.39345	0.145437	-9.58111	9.6e-22	6.76e-21	down-regulated
C4_03180W	NCP1	7317.58	-1.39341	0.210868	-6.60797	3.9e-11	1.41e-10	down-regulated
C6_01760W	SEC12	3633.7	-1.38757	0.19518	-7.10915	1.17e-12	4.75e-12	down-regulated
C2_02640C	BNA32	418.435	-1.38668	0.227521	-6.09475	1.1e-09	3.55e-09	down-regulated
C5_02920W	C5_02920W	1670.11	-1.38073	0.20533	-6.72442	1.76e-11	6.56e-11	down-regulated
C3_03170W	SEC13	5374.99	-1.3805	0.156767	-8.80608	1.3e-18	7.73e-18	down-regulated
CR_04590C	PDX3	7064.54	-1.38038	0.2602	-5.30508	1.13e-07	3.07e-07	down-regulated
C3_06200C	MMS21	710.312	-1.37966	0.216065	-6.38541	1.71e-10	5.91e-10	down-regulated
C1_13830C	PDX1	6714.21	-1.3793	0.458318	-3.00948	0.00261696	0.00442812	down-regulated
C3_01410C	ALI1	4042.81	-1.37529	0.234882	-5.85525	4.76e-09	1.46e-08	down-regulated
C2_10420W	FGR6-4	439.826	-1.37299	0.202092	-6.79387	1.09e-11	4.13e-11	down-regulated
CR_04340W	PIM1	4933.33	-1.3706	0.141875	-9.66062	4.43e-22	3.19e-21	down-regulated
CR_08820C	TAR1	26425.5	-1.36864	0.353565	-3.87097	0.000108403	0.000217097	down-regulated
CR_10370W	HCR1	9591.47	-1.36685	0.122787	-11.1319	8.77e-29	8.3e-28	down-regulated
C5_00320W	C5_00320W	1902.46	-1.36648	0.187391	-7.29216	3.05e-13	1.29e-12	down-regulated
CR_05840W	CR_05840W	716.544	-1.36625	0.249413	-5.47786	4.31e-08	1.22e-07	down-regulated
C4_04910C	SPC34	290.285	-1.36612	0.338419	-4.03678	5.42e-05	0.000112763	down-regulated
C1_13660W	RAD54	515.962	-1.36567	0.23027	-5.93072	3.02e-09	9.41e-09	down-regulated
C6_01030W	HAL22	1181.9	-1.36554	0.163111	-8.37181	5.67e-17	3.07e-16	down-regulated
CR_05130C	CR_05130C	896.858	-1.36505	0.161076	-8.47453	2.36e-17	1.31e-16	down-regulated
CR_07080W	CR_07080W	6031.51	-1.36211	0.388765	-3.50368	0.000458874	0.000851013	down-regulated
C1_03080C	TEM1	337.094	-1.3602	0.222725	-6.10707	1.01e-09	3.29e-09	down-regulated
C7_00190W	C7_00190W	3939.44	-1.36011	0.261668	-5.19784	2.02e-07	5.33e-07	down-regulated
C1_07350C	GPX3	701.891	-1.35933	0.483429	-2.81184	0.00492584	0.00802989	down-regulated
C5_01960C	C5_01960C	7987.48	-1.35665	0.16694	-8.12656	4.42e-16	2.26e-15	down-regulated
CR_03100W	SMC5	806.425	-1.35654	0.266924	-5.08213	3.73e-07	9.65e-07	down-regulated
C1_03550C	COQ6	5007.66	-1.3565	0.165413	-8.20071	2.39e-16	1.24e-15	down-regulated
C1_04610W	ATP1	116023	-1.35493	0.173219	-7.82209	5.2e-15	2.5e-14	down-regulated
C2_03980C	MED1	1261.44	-1.35352	0.180393	-7.50315	6.23e-14	2.76e-13	down-regulated
C2_01170C	VPS54	1731.94	-1.35295	0.160106	-8.45037	2.9e-17	1.6e-16	down-regulated
CR_08570W	SKI2	3902.69	-1.34848	0.211527	-6.37499	1.83e-10	6.32e-10	down-regulated
C6_04450W	C6_04450W	1209.55	-1.34801	0.203725	-6.61682	3.67e-11	1.33e-10	down-regulated
C1_11880W	C1_11880W	1815.89	-1.34682	0.153203	-8.79111	1.48e-18	8.79e-18	down-regulated
CR_04260W	SNP3	934.949	-1.34681	0.191683	-7.02627	2.12e-12	8.48e-12	down-regulated
C4_06600W	TOP2	1825.61	-1.34521	0.241914	-5.56069	2.69e-08	7.73e-08	down-regulated
C6_03720W	ALA1	10093.5	-1.34348	0.188394	-7.13124	9.95e-13	4.05e-12	down-regulated
C4_00910C	C4_00910C	417.693	-1.34242	0.293018	-4.58137	4.62e-06	1.07e-05	down-regulated
C2_10590W	GAL4	2305.44	-1.34177	0.187854	-7.14263	9.16e-13	3.75e-12	down-regulated
CR_06760C	LSC2	10186.7	-1.34029	0.379021	-3.53619	0.000405947	0.000757328	down-regulated
C1_00360W	CDC13	618.936	-1.33672	0.333509	-4.00806	6.12e-05	0.000126817	down-regulated
C2_05680W	COG4	1003.38	-1.33668	0.149343	-8.95038	3.54e-19	2.17e-18	down-regulated
CR_02870W	APL4	2187.31	-1.33653	0.163361	-8.18147	2.8e-16	1.45e-15	down-regulated
CR_00390W	MMS22	582.129	-1.3365	0.305715	-4.37173	1.23e-05	2.75e-05	down-regulated
C1_03280W	C1_03280W	4755.9	-1.33439	0.177412	-7.5214	5.42e-14	2.41e-13	down-regulated
CR_06660W	SEO1	348.912	-1.33399	0.285943	-4.66522	3.08e-06	7.27e-06	down-regulated
C2_06820C	PRE2	6263.67	-1.33333	0.125171	-10.6521	1.71e-26	1.46e-25	down-regulated
C3_02550C	DCG1	271.021	-1.33273	0.343835	-3.87609	0.00010615	0.000213157	down-regulated
C3_03790W	MEU1	3121.31	-1.33218	0.281548	-4.73163	2.23e-06	5.35e-06	down-regulated
C7_01810W	RVB2	7998.37	-1.32956	0.229377	-5.79638	6.78e-09	2.04e-08	down-regulated
CR_03110W	CR_03110W	905.802	-1.32845	0.173051	-7.67665	1.63e-14	7.53e-14	down-regulated
C1_01950C	C1_01950C	1557.73	-1.3273	0.22245	-5.96674	2.42e-09	7.61e-09	down-regulated
C2_03130W	C2_03130W	1584.3	-1.32665	0.243173	-5.45558	4.88e-08	1.37e-07	down-regulated
CR_01140C	ERG27	2613.13	-1.32331	0.263243	-5.02696	4.98e-07	1.27e-06	down-regulated
C7_00530C	PSF3	533.022	-1.32278	0.28864	-4.58281	4.59e-06	1.07e-05	down-regulated
C3_04430W	RIP1	23850	-1.32258	0.198715	-6.65569	2.82e-11	1.04e-10	down-regulated
C2_09740W	SSO2	2534.89	-1.32047	0.17273	-7.64471	2.09e-14	9.61e-14	down-regulated
C6_03990C	C6_03990C	272.798	-1.32037	0.185154	-7.13124	9.95e-13	4.05e-12	down-regulated
C1_06480C	C1_06480C	2479.68	-1.32023	0.191414	-6.89728	5.3e-12	2.05e-11	down-regulated
CR_05300C	MNN21	2846.23	-1.31992	0.161942	-8.15056	3.62e-16	1.87e-15	down-regulated
C1_03750W	C1_03750W	1838.11	-1.31911	0.246219	-5.35747	8.44e-08	2.32e-07	down-regulated
C5_03580C	CAC2	979.953	-1.31865	0.217539	-6.0617	1.35e-09	4.32e-09	down-regulated
CR_09810W	CR_09810W	185.456	-1.31652	0.31482	-4.18183	2.89e-05	6.18e-05	down-regulated
C3_06590W	LYS9	5721.41	-1.31495	0.154089	-8.53368	1.42e-17	7.97e-17	down-regulated
C1_10270C	SFH5	1811.26	-1.31336	0.138486	-9.48371	2.45e-21	1.69e-20	down-regulated
C3_01990W	RNA1	5925.94	-1.31312	0.161121	-8.1499	3.64e-16	1.87e-15	down-regulated
C1_03540C	C1_03540C	1118.64	-1.31167	0.149503	-8.77354	1.73e-18	1.02e-17	down-regulated
C2_02170W	C2_02170W	2012.98	-1.31092	0.160497	-8.16789	3.14e-16	1.62e-15	down-regulated
C4_05630W	C4_05630W	4262.98	-1.31083	0.176864	-7.41149	1.25e-13	5.44e-13	down-regulated
C4_05210W	PIS1	1032.49	-1.30945	0.174191	-7.51729	5.59e-14	2.48e-13	down-regulated
C1_05470W	MTM1	833.293	-1.30498	0.283187	-4.60821	4.06e-06	9.47e-06	down-regulated
C6_01930W	YHM1	2713.78	-1.30178	0.152011	-8.56371	1.09e-17	6.2e-17	down-regulated
C6_02260C	SEC27	5743.54	-1.2998	0.158633	-8.19376	2.53e-16	1.31e-15	down-regulated
C2_04950C	CYT1	27486.8	-1.29907	0.187729	-6.91992	4.52e-12	1.76e-11	down-regulated
C1_04400C	APE2	21105.4	-1.29796	0.176586	-7.35029	1.98e-13	8.5e-13	down-regulated
CR_00060C	CR_00060C	3201.76	-1.29692	0.152917	-8.48124	2.23e-17	1.24e-16	down-regulated
C2_07730W	YVC1	1614.34	-1.29673	0.167114	-7.75956	8.52e-15	4.02e-14	down-regulated
C1_01300W	C1_01300W	3803.31	-1.29661	0.143708	-9.02257	1.84e-19	1.14e-18	down-regulated
C7_02600C	C7_02600C	4183.15	-1.29609	0.400569	-3.23562	0.0012138	0.00213184	down-regulated
CR_04530W	FUM11	5773.75	-1.2957	0.22337	-5.80071	6.6e-09	2e-08	down-regulated
C7_01220W	GCN3	2976.92	-1.29457	0.231243	-5.59829	2.16e-08	6.27e-08	down-regulated
C4_06850C	C4_06850C	3394.13	-1.29407	0.16819	-7.69412	1.42e-14	6.6e-14	down-regulated
C1_02100W	C1_02100W	225.173	-1.29392	0.29895	-4.32823	1.5e-05	3.32e-05	down-regulated
C2_09100C	C2_09100C	923.363	-1.29071	0.255307	-5.05552	4.29e-07	1.1e-06	down-regulated
CR_04000W	RPT4	6477.23	-1.2905	0.164944	-7.82389	5.12e-15	2.47e-14	down-regulated
C1_00450C	C1_00450C	4302.71	-1.28938	0.166822	-7.7291	1.08e-14	5.07e-14	down-regulated
C4_06100W	CWH41	1788.37	-1.28568	0.150014	-8.5704	1.03e-17	5.86e-17	down-regulated
C1_02980W	GOR1	485.797	-1.28559	0.274293	-4.68693	2.77e-06	6.58e-06	down-regulated
C1_07500C	LHP1	3134.77	-1.28551	0.338818	-3.79411	0.000148177	0.000291758	down-regulated
CR_04740C	ADE6	7438.27	-1.28539	0.306461	-4.19431	2.74e-05	5.88e-05	down-regulated
C4_03380C	DAO2	862.055	-1.28531	0.294334	-4.36684	1.26e-05	2.81e-05	down-regulated
C3_03200C	C3_03200C	684.807	-1.28495	0.147755	-8.69646	3.42e-18	1.99e-17	down-regulated
C6_00370C	NOP5	15471.9	-1.28388	0.414279	-3.09907	0.00194132	0.00332067	down-regulated
CR_10490W	EIF4E	11844.3	-1.28289	0.191413	-6.70223	2.05e-11	7.61e-11	down-regulated
CR_06160C	DAD3	316.483	-1.28179	0.2153	-5.95351	2.62e-09	8.23e-09	down-regulated
C2_09170W	SLP2	1245.74	-1.27646	0.218559	-5.84033	5.21e-09	1.59e-08	down-regulated
C4_03730C	C4_03730C	488.074	-1.27626	0.292377	-4.36513	1.27e-05	2.83e-05	down-regulated
C3_00800W	MIH1	1338.55	-1.27504	0.306033	-4.16635	3.1e-05	6.59e-05	down-regulated
C1_01790W	SWI4	1675.37	-1.27503	0.337721	-3.77541	0.000159748	0.000313713	down-regulated
C2_03470C	COX6	21510	-1.27376	0.168018	-7.58111	3.43e-14	1.55e-13	down-regulated
CR_08020C	NOP10	5560.76	-1.27122	0.217445	-5.84619	5.03e-09	1.54e-08	down-regulated
C7_01470C	PRE10	5263.48	-1.27106	0.186094	-6.83023	8.48e-12	3.24e-11	down-regulated
C4_04570W	RCE1	1449.87	-1.27068	0.1698	-7.48341	7.24e-14	3.19e-13	down-regulated
C6_00660C	C6_00660C	1598.71	-1.2702	0.217214	-5.84771	4.98e-09	1.53e-08	down-regulated
C2_02950W	BNA31	967.035	-1.27019	0.231587	-5.48474	4.14e-08	1.17e-07	down-regulated
CR_10530W	CR_10530W	680.804	-1.26949	0.197831	-6.41708	1.39e-10	4.84e-10	down-regulated
CM_00360W	RRNS	986.625	-1.26938	0.385274	-3.29475	0.000985077	0.00175281	down-regulated
C5_00620W	C5_00620W	139.337	-1.26678	0.332207	-3.81322	0.000137168	0.000271514	down-regulated
C1_13020C	SPC3	1730.09	-1.26413	0.197421	-6.4032	1.52e-10	5.29e-10	down-regulated
C4_01150W	ASK1	570.491	-1.26387	0.274082	-4.61127	4e-06	9.34e-06	down-regulated
C6_01350W	C6_01350W	2417.32	-1.26367	0.140726	-8.97962	2.72e-19	1.67e-18	down-regulated
C7_01710W	C7_01710W	5094.53	-1.2612	0.246225	-5.12213	3.02e-07	7.88e-07	down-regulated
C5_01745W	PAPALPHA	3477.08	-1.25919	0.300565	-4.18941	2.8e-05	6e-05	down-regulated
CR_08800W	ITS2	1556.01	-1.25854	0.426526	-2.95069	0.00317065	0.00530634	down-regulated
C7_04090C	C7_04090C	788.873	-1.25797	0.231663	-5.43017	5.63e-08	1.58e-07	down-regulated
C2_00320W	C2_00320W	2179.43	-1.25687	0.185238	-6.78517	1.16e-11	4.37e-11	down-regulated
C4_06190C	MPH1	497.983	-1.25437	0.30834	-4.06813	4.74e-05	9.96e-05	down-regulated
CR_05970C	CR_05970C	2297.3	-1.24985	0.137158	-9.11252	8.05e-20	5.08e-19	down-regulated
C2_01260W	C2_01260W	655.857	-1.2486	0.346894	-3.59937	0.000318995	0.000602646	down-regulated
C2_07310W	CCT5	10975.8	-1.24797	0.148147	-8.42391	3.64e-17	2e-16	down-regulated
C1_05030C	PSF2	545.867	-1.24697	0.166369	-7.49517	6.62e-14	2.92e-13	down-regulated
C4_06580W	CBF1	2502.76	-1.24617	0.385619	-3.2316	0.00123101	0.00215952	down-regulated
C2_09140C	MET10	4999.96	-1.24571	0.125649	-9.91416	3.61e-23	2.73e-22	down-regulated
C4_03370C	C4_03370C	476.294	-1.24565	0.314353	-3.96257	7.41e-05	0.000152431	down-regulated
C2_00170C	HMA1	2947.05	-1.24405	0.176042	-7.06675	1.59e-12	6.38e-12	down-regulated
C4_07110C	PDA1	39834.4	-1.24258	0.150508	-8.25589	1.51e-16	7.91e-16	down-regulated
C1_00740C	SPE1	3633.83	-1.24101	0.196585	-6.31286	2.74e-10	9.28e-10	down-regulated
C5_01010W	CCW14	1284.27	-1.23992	0.213743	-5.80099	6.59e-09	1.99e-08	down-regulated
C7_00920C	C7_00920C	950.105	-1.23758	0.287604	-4.30306	1.68e-05	3.7e-05	down-regulated
C1_07360W	C1_07360W	1877.5	-1.2368	0.199549	-6.198	5.72e-10	1.89e-09	down-regulated
CR_06380C	CR_06380C	266.31	-1.2337	0.21311	-5.78903	7.08e-09	2.13e-08	down-regulated
C3_01720C	C3_01720C	6355	-1.23286	0.167085	-7.37864	1.6e-13	6.91e-13	down-regulated
C1_04370C	C1_04370C	2817.08	-1.22898	0.175474	-7.00378	2.49e-12	9.86e-12	down-regulated
C1_09610W	C1_09610W	1821.41	-1.22857	0.15237	-8.06305	7.44e-16	3.76e-15	down-regulated
C1_12320C	ATP19	6975.68	-1.22837	0.169035	-7.26697	3.68e-13	1.55e-12	down-regulated
C2_07350W	MCM3	1780.07	-1.22836	0.409202	-3.00185	0.00268347	0.00453296	down-regulated
C1_01750W	C1_01750W	850.012	-1.228	0.189513	-6.47973	9.19e-11	3.25e-10	down-regulated
C1_08320W	TKL1	20669.2	-1.22516	0.169129	-7.24392	4.36e-13	1.83e-12	down-regulated
C1_13680C	GCV3	10985.5	-1.22321	0.144655	-8.456	2.77e-17	1.53e-16	down-regulated
C1_00480C	GCN20	4305.26	-1.2224	0.17814	-6.86201	6.79e-12	2.61e-11	down-regulated
CR_06570C	CR_06570C	523.156	-1.22181	0.445325	-2.74364	0.00607616	0.0097769	down-regulated
C1_13030C	C1_13030C	3681.97	-1.22054	0.150635	-8.10259	5.38e-16	2.74e-15	down-regulated
C3_06630W	C3_06630W	246.3	-1.22027	0.226051	-5.3982	6.73e-08	1.87e-07	down-regulated
C5_02410C	C5_02410C	790.326	-1.22015	0.18984	-6.42724	1.3e-10	4.54e-10	down-regulated
C4_04800W	C4_04800W	13306.8	-1.21993	0.138313	-8.82007	1.14e-18	6.83e-18	down-regulated
C6_01120C	C6_01120C	198.395	-1.21991	0.25526	-4.7791	1.76e-06	4.28e-06	down-regulated
C7_03060C	CHS6	1956.74	-1.21822	0.201481	-6.04635	1.48e-09	4.74e-09	down-regulated
CR_02170W	MET2	4203.54	-1.21639	0.165611	-7.34482	2.06e-13	8.83e-13	down-regulated
C5_03780C	C5_03780C	749.146	-1.21638	0.30757	-3.95482	7.66e-05	0.00015692	down-regulated
C1_08420W	GCR3	2820.33	-1.2163	0.344992	-3.52559	0.000422542	0.000786076	down-regulated
C3_00260C	BNA4	5188.29	-1.21629	0.226156	-5.37812	7.53e-08	2.09e-07	down-regulated
C1_06080C	ARC35	1216.01	-1.21607	0.238498	-5.09887	3.42e-07	8.88e-07	down-regulated
C1_08000W	NRP1	317.91	-1.2158	0.368601	-3.29842	0.000972309	0.00173113	down-regulated
C1_03440C	C1_03440C	3824.02	-1.21519	0.126137	-9.63383	5.75e-22	4.1e-21	down-regulated
C3_02530W	YSY6	729.448	-1.2148	0.202708	-5.99285	2.06e-09	6.5e-09	down-regulated
C4_05450C	CBR1	6512.36	-1.21398	0.151019	-8.03864	9.08e-16	4.56e-15	down-regulated
C1_11330C	SMT3	8457.18	-1.21369	0.210669	-5.76112	8.36e-09	2.49e-08	down-regulated
C5_00080C	C5_00080C	8994.32	-1.21364	0.136133	-8.91514	4.87e-19	2.96e-18	down-regulated
C7_00250C	C7_00250C	5056.25	-1.21285	0.241464	-5.02289	5.09e-07	1.3e-06	down-regulated
C7_00910C	C7_00910C	1091.68	-1.21245	0.181281	-6.6882	2.26e-11	8.34e-11	down-regulated
C1_10010C	SWE1	1039.37	-1.21122	0.255327	-4.7438	2.1e-06	5.04e-06	down-regulated
C4_00790C	MLH1	203.471	-1.21088	0.324641	-3.7299	0.000191555	0.000373107	down-regulated
C4_00620C	SPC2	1052.61	-1.2067	0.189281	-6.37519	1.83e-10	6.31e-10	down-regulated
C1_03780C	HMG1	7268.79	-1.20651	0.149194	-8.08684	6.12e-16	3.11e-15	down-regulated
CR_04550W	PRE6	6378.65	-1.20623	0.160136	-7.53253	4.98e-14	2.22e-13	down-regulated
CR_03680C	SMC1	1202.48	-1.20444	0.252074	-4.77811	1.77e-06	4.29e-06	down-regulated
C2_00160C	NAT2	3761.27	-1.20291	0.196158	-6.13235	8.66e-10	2.82e-09	down-regulated
C2_03060W	PR26	7960.05	-1.20261	0.123456	-9.74124	2.01e-22	1.48e-21	down-regulated
C2_08930W	RPN12	3032.76	-1.20214	0.143427	-8.38158	5.22e-17	2.83e-16	down-regulated
C3_06020W	MNN9	3209.49	-1.20208	0.195007	-6.16427	7.08e-10	2.32e-09	down-regulated
CR_02770C	CR_02770C	1265.24	-1.20004	0.272192	-4.40881	1.04e-05	2.33e-05	down-regulated
CR_09970W	UBC4	13383.5	-1.19925	0.154121	-7.78121	7.18e-15	3.41e-14	down-regulated
C7_03840W	C7_03840W	1524.82	-1.19875	0.246056	-4.87185	1.11e-06	2.74e-06	down-regulated
C4_03300C	C4_03300C	86.6015	-1.1968	0.300415	-3.98383	6.78e-05	0.000139931	down-regulated
C3_04690C	C3_04690C	362.306	-1.19564	0.203009	-5.88961	3.87e-09	1.19e-08	down-regulated
C3_00670C	FKH2	1706.3	-1.19545	0.154091	-7.75808	8.62e-15	4.06e-14	down-regulated
C2_02330W	C2_02330W	4276.05	-1.19479	0.151382	-7.89254	2.96e-15	1.45e-14	down-regulated
C2_01950C	AMN1	415.708	-1.19338	0.417321	-2.85961	0.00424157	0.00696579	down-regulated
C1_12050W	RPN2	10858.6	-1.19318	0.114809	-10.3927	2.68e-25	2.18e-24	down-regulated
C6_00510C	RAD52	894.471	-1.19254	0.207081	-5.75881	8.47e-09	2.53e-08	down-regulated
C3_05390C	GPI1	315.403	-1.19199	0.412362	-2.89065	0.00384445	0.00634246	down-regulated
C7_00550C	GLN4	8847.24	-1.18967	0.182268	-6.52703	6.71e-11	2.39e-10	down-regulated
C1_00110W	CCT8	12939.8	-1.18811	0.150684	-7.88477	3.15e-15	1.54e-14	down-regulated
C5_05380W	RPN5	7824.75	-1.18655	0.113624	-10.4428	1.58e-25	1.3e-24	down-regulated
CR_06700C	SOL3	2827.88	-1.18611	0.162848	-7.28354	3.25e-13	1.38e-12	down-regulated
CR_06750C	PUP2	6117.1	-1.18475	0.142476	-8.31543	9.14e-17	4.88e-16	down-regulated
CR_02690W	CR_02690W	812.354	-1.18311	0.226755	-5.21758	1.81e-07	4.83e-07	down-regulated
C7_01900W	NUC2	18753.7	-1.17854	0.223139	-5.28164	1.28e-07	3.47e-07	down-regulated
C2_05340C	RPC40	3229.55	-1.17678	0.324057	-3.63138	0.000281909	0.000537346	down-regulated
C3_07210W	MET8	781.969	-1.17664	0.244459	-4.81324	1.49e-06	3.63e-06	down-regulated
C4_02680C	C4_02680C	331.06	-1.17299	0.281727	-4.16358	3.13e-05	6.67e-05	down-regulated
CR_00430C	CR_00430C	1175.66	-1.17132	0.221944	-5.27756	1.31e-07	3.54e-07	down-regulated
C1_06790C	MRPL19	2416.88	-1.17052	0.207655	-5.63684	1.73e-08	5.06e-08	down-regulated
C7_01820C	VMA11	5452.29	-1.17048	0.241477	-4.84717	1.25e-06	3.09e-06	down-regulated
C1_14210C	IML2	3500.25	-1.16741	0.134094	-8.70586	3.15e-18	1.84e-17	down-regulated
C7_03910W	OGG1	489.837	-1.16733	0.349861	-3.33655	0.000848245	0.00152342	down-regulated
C1_08510W	EAF6	1416.09	-1.16726	0.361883	-3.22553	0.0012574	0.00220322	down-regulated
C7_03650W	C7_03650W	1019.49	-1.16655	0.164208	-7.1041	1.21e-12	4.92e-12	down-regulated
CR_07650W	GLC7	4840.84	-1.16485	0.199572	-5.83673	5.32e-09	1.63e-08	down-regulated
C7_04120W	C7_04120W	323.072	-1.1634	0.257723	-4.51414	6.36e-06	1.45e-05	down-regulated
C1_03730C	MNS1	2821.57	-1.16334	0.182286	-6.38194	1.75e-10	6.04e-10	down-regulated
CR_01040C	ARC19	581.006	-1.16317	0.192546	-6.041	1.53e-09	4.89e-09	down-regulated
C1_00790W	C1_00790W	237.606	-1.16253	0.275732	-4.21616	2.48e-05	5.35e-05	down-regulated
C3_01830C	MNT2	1222.26	-1.16243	0.184197	-6.31081	2.78e-10	9.4e-10	down-regulated
C1_13120C	MON2	1104.41	-1.16171	0.22153	-5.24402	1.57e-07	4.22e-07	down-regulated
C2_08100W	C2_08100W	2060.33	-1.16036	0.189977	-6.1079	1.01e-09	3.28e-09	down-regulated
C7_02570C	RBP1	13767.3	-1.1591	0.229221	-5.05667	4.27e-07	1.1e-06	down-regulated
C4_06680C	C4_06680C	4530.62	-1.15848	0.253114	-4.57691	4.72e-06	1.09e-05	down-regulated
C2_02320C	CPR3	6649.63	-1.15808	0.152705	-7.58382	3.36e-14	1.52e-13	down-regulated
C4_06610C	SDH12	31225.1	-1.15762	0.120061	-9.64194	5.32e-22	3.81e-21	down-regulated
CR_04360C	NHP2	5410.2	-1.15664	0.19005	-6.086	1.16e-09	3.74e-09	down-regulated
C3_07460W	C3_07460W	1044.31	-1.15566	0.19562	-5.90765	3.47e-09	1.08e-08	down-regulated
C1_04980C	C1_04980C	1876.64	-1.15432	0.262801	-4.39237	1.12e-05	2.51e-05	down-regulated
C2_10640C	MTR2	1562.55	-1.15412	0.237554	-4.85835	1.18e-06	2.92e-06	down-regulated
C7_01190W	C7_01190W	992.408	-1.14809	0.187531	-6.1221	9.23e-10	3.01e-09	down-regulated
C2_10310C	KIP2	525.104	-1.14694	0.354858	-3.23211	0.00122879	0.00215626	down-regulated
C2_03410W	C2_03410W	4120.75	-1.14631	0.150725	-7.60531	2.84e-14	1.29e-13	down-regulated
C2_00400C	C2_00400C	7292.45	-1.14627	0.125086	-9.16388	5.01e-20	3.19e-19	down-regulated
CR_08300C	CR_08300C	4272.44	-1.14565	0.162845	-7.0352	1.99e-12	7.97e-12	down-regulated
C2_10830W	C2_10830W	1187.01	-1.1452	0.251751	-4.54895	5.39e-06	1.24e-05	down-regulated
C7_03870W	RAD6	1698.31	-1.14293	0.269065	-4.2478	2.16e-05	4.68e-05	down-regulated
C2_05720C	OSH4	4826.59	-1.14288	0.130549	-8.75445	2.05e-18	1.2e-17	down-regulated
C1_01570C	RPB7	1039.97	-1.13745	0.21283	-5.34441	9.07e-08	2.49e-07	down-regulated
C1_00120C	TRP1	4730.66	-1.13528	0.276593	-4.10453	4.05e-05	8.56e-05	down-regulated
CR_08350W	CR_08350W	3337.13	-1.13469	0.148604	-7.63568	2.25e-14	1.03e-13	down-regulated
C2_02450C	UTP22	3557.81	-1.13443	0.362258	-3.13155	0.00173884	0.00299665	down-regulated
C1_12790C	FEN1	1447.01	-1.13443	0.243748	-4.6541	3.25e-06	7.66e-06	down-regulated
C1_08600C	GCD6	4959.8	-1.13224	0.197356	-5.73706	9.63e-09	2.86e-08	down-regulated
CR_01100C	CR_01100C	999.648	-1.13176	0.336905	-3.35929	0.00078144	0.00141066	down-regulated
C1_00690W	RIC1	622.021	-1.13156	0.191047	-5.92292	3.16e-09	9.86e-09	down-regulated
C2_08810C	IPP1	36091.5	-1.13128	0.180942	-6.25219	4.05e-10	1.36e-09	down-regulated
C4_04310W	COX11	2335.9	-1.13009	0.163727	-6.9023	5.12e-12	1.98e-11	down-regulated
C3_03010C	DTD2	3978.6	-1.12928	0.181494	-6.22214	4.9e-10	1.63e-09	down-regulated
C1_10610W	FCY23	1102.31	-1.12787	0.353599	-3.18967	0.00142435	0.00247973	down-regulated
C2_04220C	TAF14	4854.15	-1.12768	0.175793	-6.41482	1.41e-10	4.91e-10	down-regulated
C5_03820C	BUD7	3429.25	-1.12707	0.156216	-7.2148	5.4e-13	2.25e-12	down-regulated
C5_03350W	QCR2	29627.3	-1.12613	0.174215	-6.46403	1.02e-10	3.59e-10	down-regulated
C1_12810W	RIB7	644.957	-1.12491	0.254764	-4.41549	1.01e-05	2.26e-05	down-regulated
CR_08130W	CR_08130W	1738.35	-1.12445	0.201306	-5.58575	2.33e-08	6.73e-08	down-regulated
C1_08020W	UBA2	1723.2	-1.12358	0.1664	-6.7523	1.46e-11	5.44e-11	down-regulated
C6_02460C	C6_02460C	1800.23	-1.12245	0.140793	-7.97233	1.56e-15	7.72e-15	down-regulated
CR_03920C	TPO4	831.233	-1.12149	0.279508	-4.01235	6.01e-05	0.000124656	down-regulated
CR_00410W	RTT109	631.512	-1.12128	0.214818	-5.21968	1.79e-07	4.78e-07	down-regulated
C4_01660W	C4_01660W	1882.33	-1.11976	0.16324	-6.85959	6.91e-12	2.65e-11	down-regulated
C1_04280C	C1_04280C	211.905	-1.11938	0.358793	-3.11986	0.0018094	0.00311286	down-regulated
C1_12110C	C1_12110C	288.872	-1.11923	0.264297	-4.23473	2.29e-05	4.95e-05	down-regulated
C3_00010C	C3_00010C	1628.72	-1.11717	0.243183	-4.59395	4.35e-06	1.01e-05	down-regulated
C2_03920C	GPI13	809.259	-1.1165	0.247102	-4.51836	6.23e-06	1.43e-05	down-regulated
C1_06820W	C1_06820W	1775.65	-1.11625	0.256562	-4.3508	1.36e-05	3.01e-05	down-regulated
C3_04590W	C3_04590W	8517.47	-1.11566	0.143177	-7.79222	6.58e-15	3.14e-14	down-regulated
C7_00320C	PMR1	4790.69	-1.11525	0.184989	-6.02874	1.65e-09	5.26e-09	down-regulated
C2_07800W	C2_07800W	887.647	-1.1145	0.164799	-6.76277	1.35e-11	5.08e-11	down-regulated
C4_04430W	MRP8	1629.75	-1.10985	0.181551	-6.11316	9.77e-10	3.17e-09	down-regulated
CR_06180W	ARC40	6098.74	-1.10935	0.136984	-8.09841	5.57e-16	2.84e-15	down-regulated
C1_08360C	OLE1	68647.2	-1.10885	0.35303	-3.14096	0.00168394	0.00290707	down-regulated
C2_09910C	C2_09910C	653.805	-1.10807	0.173342	-6.39239	1.63e-10	5.65e-10	down-regulated
C4_00630C	SEC72	1844.13	-1.10733	0.162396	-6.81874	9.18e-12	3.48e-11	down-regulated
C1_08350C	C1_08350C	16023.1	-1.10728	0.336905	-3.28662	0.00101396	0.00180257	down-regulated
C7_03800W	C7_03800W	1174.47	-1.10558	0.283429	-3.90075	9.59e-05	0.000193737	down-regulated
C2_03830W	C2_03830W	1486.81	-1.10205	0.281806	-3.91065	9.2e-05	0.000186598	down-regulated
CR_05330W	CR_05330W	1064.61	-1.10052	0.220872	-4.98262	6.27e-07	1.59e-06	down-regulated
CR_01110W	SRP54	4814.57	-1.10033	0.157177	-7.0006	2.55e-12	1.01e-11	down-regulated
C6_01910W	ADK1	17030.9	-1.10009	0.166938	-6.58984	4.4e-11	1.59e-10	down-regulated
C6_02380W	C6_02380W	3758.18	-1.0995	0.299719	-3.66845	0.000244023	0.000468273	down-regulated
C4_01740W	TIM12	442.926	-1.09868	0.22982	-4.78062	1.75e-06	4.25e-06	down-regulated
C1_03190C	ECM33	38166.3	-1.09853	0.130964	-8.38803	4.94e-17	2.68e-16	down-regulated
C6_01360W	C6_01360W	442.473	-1.09748	0.316025	-3.47277	0.00051512	0.000950599	down-regulated
C7_02480W	C7_02480W	2091.88	-1.09743	0.262377	-4.18263	2.88e-05	6.16e-05	down-regulated
C1_04670W	HAT1	1434.45	-1.09621	0.166791	-6.57231	4.95e-11	1.79e-10	down-regulated
C1_03820W	PDR16	631.02	-1.09558	0.283191	-3.86869	0.000109422	0.000218991	down-regulated
C2_09600C	C2_09600C	1054.75	-1.09496	0.182604	-5.99636	2.02e-09	6.37e-09	down-regulated
C6_02400W	C6_02400W	113.194	-1.09452	0.278136	-3.93519	8.31e-05	0.000169439	down-regulated
C3_06300W	DOT1	2144.61	-1.09335	0.172187	-6.34981	2.16e-10	7.4e-10	down-regulated
C1_09430W	C1_09430W	1476.82	-1.09315	0.231559	-4.7208	2.35e-06	5.63e-06	down-regulated
C3_02640C	ZCF1	918.947	-1.09247	0.209987	-5.20255	1.97e-07	5.2e-07	down-regulated
C2_04650C	RPB4	1221.86	-1.09174	0.210877	-5.17713	2.25e-07	5.93e-07	down-regulated
C1_01530C	C1_01530C	11761.8	-1.09163	0.209941	-5.19971	2e-07	5.28e-07	down-regulated
C4_06170C	C4_06170C	3177.57	-1.09142	0.174914	-6.23976	4.38e-10	1.47e-09	down-regulated
C5_02030W	RPN8	7888.92	-1.09135	0.138062	-7.9048	2.68e-15	1.31e-14	down-regulated
C4_06690C	C4_06690C	3570.52	-1.09124	0.186876	-5.83938	5.24e-09	1.6e-08	down-regulated
C1_06270W	C1_06270W	696.44	-1.09089	0.242329	-4.50168	6.74e-06	1.54e-05	down-regulated
C1_08100W	DRG1	6007.71	-1.09	0.129772	-8.39931	4.49e-17	2.45e-16	down-regulated
CR_01660C	SEC65	2417.95	-1.08862	0.170836	-6.37229	1.86e-10	6.42e-10	down-regulated
C2_01420C	C2_01420C	473.148	-1.08813	0.390098	-2.78938	0.00528093	0.00856429	down-regulated
C6_02220W	SAR1	5834.33	-1.08748	0.186306	-5.83709	5.31e-09	1.62e-08	down-regulated
C2_05520W	C2_05520W	1177.71	-1.08662	0.293973	-3.69633	0.000218737	0.000422878	down-regulated
C1_10960W	C1_10960W	1604.2	-1.08548	0.155447	-6.98297	2.89e-12	1.14e-11	down-regulated
C3_00020W	C3_00020W	1346.92	-1.0846	0.251368	-4.31478	1.6e-05	3.51e-05	down-regulated
C4_01890C	ARL1	1649.28	-1.08437	0.219557	-4.93888	7.86e-07	1.97e-06	down-regulated
C7_03390C	PUP3	5875.67	-1.08388	0.223967	-4.83944	1.3e-06	3.2e-06	down-regulated
C4_06840W	C4_06840W	577.446	-1.08374	0.229973	-4.71246	2.45e-06	5.85e-06	down-regulated
C4_05850C	C4_05850C	1964.11	-1.08336	0.372113	-2.91136	0.00359856	0.00597557	down-regulated
CR_08430W	CR_08430W	2494.6	-1.08325	0.151552	-7.14771	8.82e-13	3.62e-12	down-regulated
C4_02780W	C4_02780W	7818.84	-1.08074	0.155668	-6.94258	3.85e-12	1.51e-11	down-regulated
C1_10200C	C1_10200C	2324.11	-1.07949	0.171799	-6.28348	3.31e-10	1.12e-09	down-regulated
C4_05300W	XKS1	2129.11	-1.07948	0.308747	-3.49633	0.000471712	0.000873194	down-regulated
C1_13710C	DAD1	187.931	-1.07926	0.351484	-3.07058	0.00213645	0.00364295	down-regulated
CR_05360C	CR_05360C	525.903	-1.0788	0.248882	-4.3346	1.46e-05	3.23e-05	down-regulated
C4_04340C	YFH1	1182.09	-1.07875	0.280943	-3.83974	0.000123167	0.000245347	down-regulated
C7_01860W	C7_01860W	534.072	-1.07643	0.237502	-4.53229	5.83e-06	1.34e-05	down-regulated
C3_05340W	DIE2	96.6107	-1.07523	0.311182	-3.45532	0.000549637	0.00100868	down-regulated
CR_07020W	CR_07020W	4844.73	-1.07293	0.130131	-8.24498	1.65e-16	8.66e-16	down-regulated
C1_10720C	MNN2	2705.39	-1.07243	0.227586	-4.71218	2.45e-06	5.86e-06	down-regulated
CR_09830W	CR_09830W	567.232	-1.07133	0.271062	-3.95234	7.74e-05	0.000158498	down-regulated
CR_08930C	CR_08930C	2718.85	-1.06908	0.183701	-5.81969	5.9e-09	1.79e-08	down-regulated
C3_07110W	C3_07110W	340.225	-1.06882	0.271934	-3.93043	8.48e-05	0.000172535	down-regulated
CR_00900W	TRM1	1084.79	-1.06873	0.344291	-3.10413	0.00190839	0.00327089	down-regulated
C1_07930C	ERD1	358.075	-1.06844	0.258258	-4.13711	3.52e-05	7.45e-05	down-regulated
C1_05260C	SDH1	2053	-1.0663	0.170168	-6.26618	3.7e-10	1.24e-09	down-regulated
C1_03490W	C1_03490W	2049.47	-1.06629	0.280913	-3.79581	0.000147161	0.000289853	down-regulated
C3_07260C	ECM29	2729.57	-1.06465	0.202828	-5.24904	1.53e-07	4.11e-07	down-regulated
CR_02150W	MDL1	1801.32	-1.06424	0.202476	-5.25616	1.47e-07	3.96e-07	down-regulated
C1_04910C	C1_04910C	1243.42	-1.06019	0.141772	-7.4781	7.54e-14	3.31e-13	down-regulated
C2_05500W	ATP4	29624.1	-1.05966	0.180149	-5.88212	4.05e-09	1.25e-08	down-regulated
C1_13370W	C1_13370W	647.157	-1.05899	0.276828	-3.82545	0.000130534	0.000259071	down-regulated
C3_02210C	C3_02210C	1342.22	-1.05791	0.207559	-5.09693	3.45e-07	8.97e-07	down-regulated
C1_03520W	RPN3	7598.35	-1.05521	0.139244	-7.57814	3.51e-14	1.58e-13	down-regulated
C1_07270W	SEC34	1770.16	-1.05509	0.14634	-7.20987	5.6e-13	2.33e-12	down-regulated
C1_04570C	CHL4	180.924	-1.05393	0.293596	-3.58973	0.000331019	0.00062398	down-regulated
C2_09670C	C2_09670C	1928.52	-1.05355	0.304979	-3.45451	0.000551293	0.00101048	down-regulated
C5_05120W	CCT3	9892.02	-1.05323	0.212024	-4.96747	6.78e-07	1.72e-06	down-regulated
C1_14500C	C1_14500C	7726.7	-1.05306	0.136643	-7.70665	1.29e-14	6.02e-14	down-regulated
CR_06950C	ATX1	835.452	-1.05282	0.237142	-4.43962	9.01e-06	2.03e-05	down-regulated
C1_08550C	GCF1	5278.09	-1.05264	0.15424	-6.82466	8.81e-12	3.35e-11	down-regulated
C5_00900C	URA4	3963.78	-1.05209	0.178514	-5.89357	3.78e-09	1.17e-08	down-regulated
C3_03670W	C3_03670W	881.281	-1.052	0.219705	-4.78825	1.68e-06	4.09e-06	down-regulated
C5_03550W	C5_03550W	8670.73	-1.05049	0.17999	-5.83635	5.34e-09	1.63e-08	down-regulated
C3_02680C	SLD1	2477.04	-1.04954	0.263164	-3.98814	6.66e-05	0.000137616	down-regulated
C1_02600W	SNO1	1353.55	-1.04869	0.284922	-3.68061	0.000232674	0.000447646	down-regulated
C1_02840W	PDE2	1555.97	-1.04733	0.365025	-2.8692	0.00411515	0.00676376	down-regulated
C3_01520C	C3_01520C	3653.78	-1.04697	0.153367	-6.82655	8.7e-12	3.32e-11	down-regulated
CR_06520C	CR_06520C	675.343	-1.04426	0.244473	-4.27147	1.94e-05	4.23e-05	down-regulated
C4_02450W	C4_02450W	467.401	-1.04382	0.295506	-3.53232	0.000411925	0.000767282	down-regulated
C1_01720C	C1_01720C	777.827	-1.04341	0.200459	-5.20509	1.94e-07	5.14e-07	down-regulated
C2_02460W	ERG7	3677.31	-1.04265	0.182592	-5.71028	1.13e-08	3.33e-08	down-regulated
CR_03010C	ERV1	631.264	-1.04245	0.199447	-5.22674	1.73e-07	4.61e-07	down-regulated
CR_00510C	ADE1	6590.25	-1.04141	0.299888	-3.47267	0.0005153	0.000950636	down-regulated
C5_05310W	PRE1	6891.25	-1.04108	0.147533	-7.05663	1.71e-12	6.86e-12	down-regulated
C5_01650C	MYO1	1336.77	-1.04065	0.262186	-3.96912	7.21e-05	0.000148353	down-regulated
C4_01720C	C4_01720C	10414.8	-1.0405	0.17102	-6.0841	1.17e-09	3.78e-09	down-regulated
C1_13260W	C1_13260W	2010.39	-1.04048	0.157375	-6.61148	3.81e-11	1.38e-10	down-regulated
C6_03200W	EMF1	1631.61	-1.04042	0.263292	-3.95159	7.76e-05	0.000158831	down-regulated
CR_01740W	MCI4	5407.12	-1.03998	0.181321	-5.73557	9.72e-09	2.88e-08	down-regulated
C2_02020W	C2_02020W	3110.66	-1.03797	0.159773	-6.49655	8.22e-11	2.91e-10	down-regulated
C3_05730C	LAC1	1165.46	-1.03418	0.136744	-7.56288	3.94e-14	1.77e-13	down-regulated
C7_01650W	C7_01650W	6690.08	-1.03299	0.207774	-4.97169	6.64e-07	1.68e-06	down-regulated
C7_03120W	TIM54	3848.63	-1.0305	0.197253	-5.22425	1.75e-07	4.67e-07	down-regulated
C6_03380W	C6_03380W	4736.23	-1.03038	0.179058	-5.75447	8.69e-09	2.59e-08	down-regulated
C3_03560W	C3_03560W	1333.42	-1.02985	0.179172	-5.74783	9.04e-09	2.69e-08	down-regulated
C6_03450C	NAM2	1375.25	-1.02931	0.210753	-4.88395	1.04e-06	2.58e-06	down-regulated
C4_05190C	EDC3	1309.44	-1.02788	0.154322	-6.66063	2.73e-11	1e-10	down-regulated
C2_06170C	ECM17	8195.88	-1.02383	0.156608	-6.53756	6.25e-11	2.23e-10	down-regulated
C3_01910C	PMP3	3186.55	-1.02353	0.184206	-5.55646	2.75e-08	7.91e-08	down-regulated
CR_01060W	LAG1	1933	-1.02343	0.27129	-3.77247	0.000161639	0.000317219	down-regulated
C2_08310W	TIM22	1746.53	-1.02202	0.201882	-5.06246	4.14e-07	1.07e-06	down-regulated
C2_03300W	HEM2	3197.37	-1.02142	0.15075	-6.77558	1.24e-11	4.67e-11	down-regulated
C4_04830W	DCR1	1383.19	-1.0201	0.23271	-4.38359	1.17e-05	2.61e-05	down-regulated
C3_05560W	PRE3	3987.74	-1.01983	0.151994	-6.70964	1.95e-11	7.24e-11	down-regulated
C3_02490C	STH1	3305.73	-1.01936	0.1888	-5.39915	6.7e-08	1.86e-07	down-regulated
C6_01050W	C6_01050W	1638.15	-1.0183	0.143843	-7.07925	1.45e-12	5.84e-12	down-regulated
CR_01650W	URA5	2577.11	-1.01802	0.181054	-5.62276	1.88e-08	5.47e-08	down-regulated
C6_02390W	C6_02390W	130.89	-1.01743	0.327567	-3.10601	0.00189629	0.00325296	down-regulated
CR_08560C	UBC9	4343.27	-1.01699	0.244701	-4.15605	3.24e-05	6.88e-05	down-regulated
CR_04560C	CR_04560C	1270.1	-1.01663	0.222733	-4.56434	5.01e-06	1.16e-05	down-regulated
C1_01940C	C1_01940C	1107.39	-1.01302	0.15836	-6.39693	1.59e-10	5.5e-10	down-regulated
C5_02000C	ACH1	14430.2	-1.01189	0.242698	-4.16934	3.05e-05	6.51e-05	down-regulated
C6_01840C	COQ3	2558.61	-1.01153	0.173842	-5.8187	5.93e-09	1.8e-08	down-regulated
C3_07060W	FESUR1	6682.15	-1.01006	0.159752	-6.32269	2.57e-10	8.75e-10	down-regulated
C6_00770C	C6_00770C	448.111	-1.0097	0.314311	-3.21242	0.0013162	0.00230152	down-regulated
C1_10100C	NTF2	10678.2	-1.0089	0.197506	-5.1082	3.25e-07	8.47e-07	down-regulated
C2_05050C	C2_05050C	1267.7	-1.00878	0.265001	-3.80669	0.00014084	0.000278046	down-regulated
C5_04860C	C5_04860C	640.637	-1.0073	0.263832	-3.81796	0.000134559	0.000266705	down-regulated
C2_07320W	ARP3	6054.17	-1.00576	0.147363	-6.82508	8.79e-12	3.35e-11	down-regulated
CR_04520W	MIM1	1441.02	-1.00576	0.200139	-5.0253	5.03e-07	1.28e-06	down-regulated
C7_01580W	SMC6	1932.1	-1.00495	0.311792	-3.22313	0.00126798	0.00222046	down-regulated
C5_04720C	C5_04720C	2176.87	-1.0049	0.282913	-3.55197	0.000382352	0.000715322	down-regulated
C3_04950W	ARF2	16373.9	-1.0041	0.219353	-4.57753	4.71e-06	1.09e-05	down-regulated
C3_02600C	SLC1	2453.86	-1.00174	0.213898	-4.68327	2.82e-06	6.69e-06	down-regulated
C4_06140C	C4_06140C	585.715	-1.00135	0.234422	-4.27158	1.94e-05	4.23e-05	down-regulated
CR_03740C	CR_03740C	1685	-1.00118	0.156578	-6.39409	1.62e-10	5.6e-10	down-regulated
C6_03620C	C6_03620C	1390.27	-1.0007	0.197003	-5.07961	3.78e-07	9.78e-07	down-regulated
C2_09480W	C2_09480W	225.721	-1.00064	0.269006	-3.71977	0.000199401	0.000387756	down-regulated
C2_09720W	SUP35	12948.8	-0.999752	0.14337	-6.97321	3.1e-12	1.22e-11	down-regulated
C1_06840C	C1_06840C	845.91	-0.996698	0.163825	-6.08391	1.17e-09	3.79e-09	down-regulated
C3_01610W	C3_01610W	17287.4	-0.9954	0.16141	-6.16689	6.96e-10	2.29e-09	down-regulated
C1_13320C	CGA1	2534.14	-0.995123	0.229299	-4.33985	1.43e-05	3.16e-05	down-regulated
C2_08070C	MRS4	1765.29	-0.994811	0.272228	-3.65433	0.000257853	0.000493226	down-regulated
C6_01420C	C6_01420C	2117.27	-0.993939	0.253073	-3.92748	8.58e-05	0.000174606	down-regulated
C4_03990C	C4_03990C	226.788	-0.993518	0.272889	-3.64074	0.000271853	0.000518675	down-regulated
C1_05810W	GIM5	1844.44	-0.993113	0.256094	-3.87792	0.000105355	0.000211703	down-regulated
C2_02000W	C2_02000W	4289.57	-0.989061	0.134832	-7.3355	2.21e-13	9.44e-13	down-regulated
C2_10340W	HEM4	755.951	-0.989046	0.252545	-3.91632	8.99e-05	0.000182517	down-regulated
C1_03650C	MRPL27	2823.24	-0.987605	0.232884	-4.24076	2.23e-05	4.82e-05	down-regulated
C6_00550W	C6_00550W	3232.04	-0.986782	0.134546	-7.33415	2.23e-13	9.53e-13	down-regulated
C2_04540C	GDT1	1301.65	-0.9833	0.165787	-5.9311	3.01e-09	9.39e-09	down-regulated
C6_00780W	SEC8	1562.75	-0.983296	0.154888	-6.34844	2.18e-10	7.46e-10	down-regulated
C1_07880C	GCS1	1656.36	-0.98301	0.339716	-2.89363	0.00380821	0.00629045	down-regulated
C1_11810W	CAS1	645.805	-0.982997	0.30886	-3.18266	0.00145927	0.00253831	down-regulated
C7_02300W	YPS7	1755.52	-0.982911	0.181934	-5.40256	6.57e-08	1.83e-07	down-regulated
C3_06860C	C3_06860C	6290.48	-0.982417	0.218518	-4.49581	6.93e-06	1.58e-05	down-regulated
C1_01910W	C1_01910W	3344.41	-0.982341	0.261143	-3.7617	0.000168765	0.000330767	down-regulated
C2_00260C	MUQ1	3193.85	-0.980069	0.137219	-7.14238	9.17e-13	3.75e-12	down-regulated
C3_07020W	SSN6	6561.23	-0.979246	0.152754	-6.41062	1.45e-10	5.05e-10	down-regulated
C7_03350C	C7_03350C	751.193	-0.977841	0.194252	-5.03388	4.81e-07	1.23e-06	down-regulated
C1_07860W	C1_07860W	108.148	-0.977388	0.290323	-3.36655	0.000761141	0.00137651	down-regulated
C2_03990W	GCD7	2480.62	-0.976981	0.192648	-5.07134	3.95e-07	1.02e-06	down-regulated
C2_06730W	LSP1	18936.8	-0.97649	0.124392	-7.8501	4.16e-15	2.01e-14	down-regulated
C3_01090W	C3_01090W	902.433	-0.976369	0.273979	-3.56367	0.000365712	0.000686127	down-regulated
C2_04160W	C2_04160W	1050.67	-0.975715	0.14085	-6.92733	4.29e-12	1.67e-11	down-regulated
C1_06900C	MMD1	10617.9	-0.974801	0.14418	-6.76099	1.37e-11	5.14e-11	down-regulated
C7_04170W	C7_04170W	150.675	-0.973026	0.260346	-3.73744	0.000185905	0.000362339	down-regulated
C4_05820W	C4_05820W	1115.78	-0.972695	0.154735	-6.28621	3.25e-10	1.1e-09	down-regulated
C6_01370W	C6_01370W	839.928	-0.972238	0.282822	-3.43763	0.000586836	0.00107299	down-regulated
C6_01320W	TRA1	3260.36	-0.971322	0.170907	-5.68335	1.32e-08	3.89e-08	down-regulated
C6_03940C	PBP2	4821.38	-0.971244	0.167604	-5.79486	6.84e-09	2.06e-08	down-regulated
C1_03130C	GGA2	3791.93	-0.970415	0.172779	-5.6165	1.95e-08	5.66e-08	down-regulated
C5_02640W	C5_02640W	421.272	-0.969792	0.341639	-2.83864	0.00453056	0.00741591	down-regulated
CR_01260W	CR_01260W	969.031	-0.96761	0.187286	-5.16647	2.39e-07	6.26e-07	down-regulated
CR_09620C	CR_09620C	864.99	-0.967153	0.161155	-6.00139	1.96e-09	6.19e-09	down-regulated
C1_02410C	C1_02410C	1133.74	-0.966822	0.171169	-5.64834	1.62e-08	4.75e-08	down-regulated
C5_04650C	MSM1	1184.7	-0.966326	0.155517	-6.21364	5.18e-10	1.72e-09	down-regulated
C3_06910C	TPD3	2952.36	-0.965363	0.145478	-6.6358	3.23e-11	1.18e-10	down-regulated
C1_04230W	RPN13	3266.72	-0.964444	0.14043	-6.86778	6.52e-12	2.51e-11	down-regulated
CR_10140W	CR_10140W	11601.3	-0.963402	0.148787	-6.47506	9.48e-11	3.35e-10	down-regulated
C3_00460W	ATP5	25330.2	-0.963095	0.187472	-5.13726	2.79e-07	7.28e-07	down-regulated
CR_02140W	RSR1	1956.1	-0.962264	0.183382	-5.24731	1.54e-07	4.15e-07	down-regulated
CR_03760W	CR_03760W	1834.22	-0.961034	0.16386	-5.86495	4.49e-09	1.38e-08	down-regulated
C2_00850W	MSF1	2353.74	-0.9609	0.148983	-6.44972	1.12e-10	3.93e-10	down-regulated
C2_07100W	SNF12	3432.33	-0.960626	0.137192	-7.00205	2.52e-12	9.97e-12	down-regulated
C4_01990W	C4_01990W	240.727	-0.960364	0.304244	-3.15656	0.00159641	0.00276877	down-regulated
CR_04380C	SEC26	8295.92	-0.959102	0.13352	-7.18322	6.81e-13	2.82e-12	down-regulated
C6_04340W	C6_04340W	517.552	-0.958169	0.219537	-4.3645	1.27e-05	2.84e-05	down-regulated
C4_01710C	C4_01710C	5325.24	-0.958081	0.155282	-6.16995	6.83e-10	2.25e-09	down-regulated
C1_04420C	URA6	5975.84	-0.957942	0.213953	-4.47734	7.56e-06	1.71e-05	down-regulated
C2_02740C	HPT1	6648.75	-0.957612	0.20059	-4.77398	1.81e-06	4.38e-06	down-regulated
C5_05230C	COR1	46628.1	-0.957609	0.170864	-5.60451	2.09e-08	6.05e-08	down-regulated
C3_00470W	C3_00470W	2286.64	-0.957331	0.141745	-6.75387	1.44e-11	5.38e-11	down-regulated
C1_13580W	SEC18	3148.87	-0.956854	0.229539	-4.16859	3.06e-05	6.53e-05	down-regulated
C1_05320C	C1_05320C	532.939	-0.956482	0.166653	-5.73936	9.5e-09	2.82e-08	down-regulated
CR_10830C	CR_10830C	1963.21	-0.956326	0.19066	-5.01587	5.28e-07	1.35e-06	down-regulated
C1_00420W	C1_00420W	3083.65	-0.955938	0.242086	-3.94875	7.86e-05	0.000160566	down-regulated
C7_01850C	CRN1	6819.05	-0.954528	0.188639	-5.06006	4.19e-07	1.08e-06	down-regulated
C2_10670W	C2_10670W	8464.35	-0.954132	0.135461	-7.04361	1.87e-12	7.52e-12	down-regulated
C1_02750C	RSC2	3368.52	-0.953542	0.157498	-6.05431	1.41e-09	4.52e-09	down-regulated
C5_04060C	MEC1	1559.53	-0.949621	0.187334	-5.06913	4e-07	1.03e-06	down-regulated
C4_02430W	C4_02430W	1455.76	-0.949291	0.181245	-5.2376	1.63e-07	4.36e-07	down-regulated
C3_07450C	C3_07450C	845.727	-0.94927	0.192962	-4.91946	8.68e-07	2.17e-06	down-regulated
C2_08780W	RPT6	6163.1	-0.94824	0.152259	-6.22779	4.73e-10	1.58e-09	down-regulated
C3_00240C	GLO3	7244.74	-0.946334	0.154188	-6.13755	8.38e-10	2.73e-09	down-regulated
C5_04310W	C5_04310W	811.529	-0.94584	0.244094	-3.8749	0.00010667	0.000214102	down-regulated
CR_08440W	CR_08440W	276.02	-0.941651	0.33402	-2.81914	0.00481519	0.00786454	down-regulated
C2_04580W	ERG20	4302.99	-0.941555	0.234668	-4.01228	6.01e-05	0.000124656	down-regulated
C7_03780C	C7_03780C	293.831	-0.938387	0.233436	-4.0199	5.82e-05	0.000120863	down-regulated
C3_02980C	C3_02980C	636.232	-0.936856	0.214044	-4.37693	1.2e-05	2.69e-05	down-regulated
C1_07600W	ATP7	7924.89	-0.936786	0.19995	-4.68511	2.8e-06	6.63e-06	down-regulated
C1_10930C	UBA4	1767.35	-0.936546	0.281154	-3.33108	0.000865101	0.00155136	down-regulated
C1_11110C	C1_11110C	1033.38	-0.9337	0.219787	-4.24821	2.15e-05	4.67e-05	down-regulated
C1_13780W	MYO2	4991.52	-0.933682	0.161373	-5.78585	7.21e-09	2.17e-08	down-regulated
CR_02060W	CR_02060W	456.875	-0.932074	0.227519	-4.09669	4.19e-05	8.84e-05	down-regulated
C5_01780W	PAP1	1724.91	-0.929639	0.162432	-5.72325	1.05e-08	3.09e-08	down-regulated
C4_00880W	C4_00880W	1161.49	-0.929593	0.28603	-3.24998	0.00115412	0.0020324	down-regulated
C2_05790C	RFC1	3265.45	-0.92914	0.16982	-5.47133	4.47e-08	1.26e-07	down-regulated
C5_00640C	SAM51	2225.33	-0.925625	0.249034	-3.71687	0.000201709	0.00039199	down-regulated
C1_03640C	HFL1	726.274	-0.925207	0.187672	-4.92992	8.23e-07	2.06e-06	down-regulated
C3_03520C	PRE9	4985.39	-0.924907	0.141231	-6.54887	5.8e-11	2.08e-10	down-regulated
CR_05200C	CR_05200C	2414.85	-0.92406	0.173882	-5.31429	1.07e-07	2.92e-07	down-regulated
C4_06860C	C4_06860C	752.837	-0.922377	0.202058	-4.56491	5e-06	1.15e-05	down-regulated
C1_00500C	GLO1	5948.2	-0.920197	0.186681	-4.92924	8.26e-07	2.07e-06	down-regulated
C2_04490W	C2_04490W	4133.48	-0.919676	0.201621	-4.56142	5.08e-06	1.17e-05	down-regulated
CR_06330C	CR_06330C	754.115	-0.91708	0.224534	-4.08437	4.42e-05	9.31e-05	down-regulated
C2_06940C	ARE2	1343.93	-0.91677	0.18062	-5.07569	3.86e-07	9.98e-07	down-regulated
C3_00680C	C3_00680C	593.128	-0.916741	0.195427	-4.69096	2.72e-06	6.46e-06	down-regulated
C3_01210C	C3_01210C	1809.13	-0.915876	0.167349	-5.47285	4.43e-08	1.25e-07	down-regulated
C4_03700W	C4_03700W	2855.35	-0.914843	0.295629	-3.09456	0.00197103	0.00336859	down-regulated
CR_08950W	ARP2	7963.52	-0.914585	0.148638	-6.1531	7.6e-10	2.49e-09	down-regulated
C3_00550C	HRK1	6113.55	-0.914464	0.18934	-4.82974	1.37e-06	3.36e-06	down-regulated
C6_04360C	GLE2	2657.86	-0.911255	0.189982	-4.79652	1.61e-06	3.93e-06	down-regulated
C4_06400C	VMA8	3444.39	-0.910836	0.161312	-5.64642	1.64e-08	4.8e-08	down-regulated
C1_06060C	ACP1	2735.36	-0.910701	0.174564	-5.21702	1.82e-07	4.84e-07	down-regulated
CR_10750C	CR_10750C	1601.19	-0.909166	0.259979	-3.49708	0.000470388	0.000871013	down-regulated
C1_10650W	APN2	476.995	-0.908866	0.238834	-3.80543	0.000141556	0.000279367	down-regulated
CR_03990C	GCD1	3881.54	-0.906359	0.157185	-5.76619	8.11e-09	2.43e-08	down-regulated
C1_10830W	BIG1	1026.14	-0.905658	0.184541	-4.90762	9.22e-07	2.29e-06	down-regulated
C6_01340C	C6_01340C	755.081	-0.904798	0.147071	-6.15213	7.65e-10	2.5e-09	down-regulated
CR_00780C	GSY1	20625	-0.901088	0.213896	-4.21273	2.52e-05	5.43e-05	down-regulated
C7_03080W	LMO1	2942.35	-0.899749	0.166243	-5.41224	6.22e-08	1.74e-07	down-regulated
C7_02860C	DOA10	5479.66	-0.899407	0.199749	-4.50269	6.71e-06	1.53e-05	down-regulated
C1_01470W	C1_01470W	4437.83	-0.898866	0.174245	-5.15862	2.49e-07	6.52e-07	down-regulated
C7_02950C	DBF4	2000.22	-0.896038	0.259342	-3.45504	0.000550212	0.00100943	down-regulated
C1_10630C	C1_10630C	384.967	-0.895784	0.243073	-3.68525	0.000228481	0.000440432	down-regulated
C1_02260C	AGE3	2443.57	-0.894582	0.162282	-5.51251	3.54e-08	1.01e-07	down-regulated
C4_06800W	RVB1	4931.37	-0.892955	0.139757	-6.38936	1.67e-10	5.76e-10	down-regulated
C1_12370W	C1_12370W	629.261	-0.892896	0.192437	-4.63993	3.49e-06	8.17e-06	down-regulated
C1_11960C	C1_11960C	1634.11	-0.891644	0.167413	-5.326	1e-07	2.75e-07	down-regulated
C6_02530C	C6_02530C	914.825	-0.890553	0.154956	-5.74713	9.08e-09	2.7e-08	down-regulated
C4_03290W	C4_03290W	2734.77	-0.889226	0.160566	-5.53808	3.06e-08	8.75e-08	down-regulated
C3_05720C	KIP3	733.939	-0.88907	0.178376	-4.98424	6.22e-07	1.58e-06	down-regulated
C4_05320W	LYS1	4207.11	-0.888876	0.205257	-4.33055	1.49e-05	3.29e-05	down-regulated
C2_08650W	C2_08650W	5688.73	-0.888197	0.179668	-4.94353	7.67e-07	1.93e-06	down-regulated
C3_01080W	MRPL33	1095.37	-0.888018	0.186908	-4.75111	2.02e-06	4.88e-06	down-regulated
C1_10790W	CDC48	33635.7	-0.886226	0.127883	-6.92998	4.21e-12	1.64e-11	down-regulated
C1_10530W	SNL1	2352.25	-0.885632	0.205272	-4.31444	1.6e-05	3.52e-05	down-regulated
C2_04150C	VMA7	2171.79	-0.885183	0.175549	-5.04236	4.6e-07	1.18e-06	down-regulated
C1_01250W	C1_01250W	3148.88	-0.884345	0.127585	-6.9314	4.17e-12	1.63e-11	down-regulated
CR_07520C	YPT31	4373.6	-0.884325	0.146785	-6.02464	1.69e-09	5.39e-09	down-regulated
C4_02420C	C4_02420C	602.266	-0.883879	0.258163	-3.42372	0.000617697	0.00112734	down-regulated
C3_00860W	CSE4	1054.12	-0.882852	0.256145	-3.44668	0.000567513	0.00103925	down-regulated
C4_05360C	C4_05360C	187.375	-0.881855	0.26774	-3.2937	0.000988764	0.00175885	down-regulated
C1_10320W	C1_10320W	325.133	-0.881763	0.26414	-3.33824	0.000843098	0.00151463	down-regulated
CR_08070W	PTP1	1795.12	-0.881709	0.196988	-4.47595	7.61e-06	1.72e-05	down-regulated
C2_04420W	IFA4	235.787	-0.881173	0.299944	-2.93779	0.00330558	0.00551515	down-regulated
C1_11380W	NEP1	2545.7	-0.88062	0.249256	-3.53299	0.000410892	0.000766074	down-regulated
C2_02810C	NCB2	1461.32	-0.874967	0.185324	-4.72129	2.34e-06	5.62e-06	down-regulated
C3_04080W	QCR6	14266.8	-0.874687	0.196643	-4.4481	8.66e-06	1.96e-05	down-regulated
C5_04550W	C5_04550W	2037	-0.873826	0.164819	-5.30172	1.15e-07	3.12e-07	down-regulated
CR_01300W	CR_01300W	3960.5	-0.873242	0.138918	-6.28601	3.26e-10	1.1e-09	down-regulated
CR_03720W	TAL1	24659.7	-0.873111	0.121564	-7.18234	6.85e-13	2.84e-12	down-regulated
C5_01940W	RIB2	3354.73	-0.867209	0.163663	-5.29875	1.17e-07	3.17e-07	down-regulated
C1_08430W	CAF16	2695.72	-0.86604	0.138799	-6.23954	4.39e-10	1.47e-09	down-regulated
C2_01130W	NOT3	2910.8	-0.865449	0.121927	-7.09807	1.27e-12	5.13e-12	down-regulated
C2_02310W	C2_02310W	6473.04	-0.864408	0.149805	-5.77021	7.92e-09	2.37e-08	down-regulated
C4_03120C	BUB1	1632.18	-0.862536	0.211345	-4.08117	4.48e-05	9.44e-05	down-regulated
C1_02000W	C1_02000W	2012.29	-0.862008	0.140378	-6.1406	8.22e-10	2.68e-09	down-regulated
C1_05490C	C1_05490C	2982.4	-0.861766	0.156172	-5.51806	3.43e-08	9.79e-08	down-regulated
C5_02230W	PRE4	10048.7	-0.861162	0.138258	-6.22866	4.7e-10	1.57e-09	down-regulated
C3_00610W	C3_00610W	673.597	-0.861149	0.228936	-3.76153	0.000168875	0.000330767	down-regulated
C3_06430W	APN1	1975.78	-0.860836	0.225665	-3.81466	0.000136371	0.000270027	down-regulated
C1_13300C	RPN1	8729.65	-0.859467	0.140946	-6.09784	1.08e-09	3.49e-09	down-regulated
C6_03130W	C6_03130W	10709.7	-0.859353	0.181763	-4.72789	2.27e-06	5.44e-06	down-regulated
C5_01680C	CCN1	823.008	-0.859026	0.278982	-3.07914	0.00207599	0.00354087	down-regulated
C7_02810W	PRX1	1393.29	-0.858742	0.306815	-2.7989	0.00512777	0.00833403	down-regulated
C4_03750C	C4_03750C	397.726	-0.858692	0.257489	-3.33486	0.000853409	0.00153177	down-regulated
C3_07690C	C3_07690C	2052.69	-0.85832	0.239081	-3.59008	0.000330582	0.000623353	down-regulated
C2_01850W	RAD23	8998.41	-0.858007	0.121063	-7.08729	1.37e-12	5.52e-12	down-regulated
C1_00100C	C1_00100C	1251.12	-0.857859	0.164949	-5.20075	1.98e-07	5.25e-07	down-regulated
C2_00590W	C2_00590W	1317.7	-0.857272	0.23528	-3.64362	0.000268826	0.000513228	down-regulated
C6_01560W	C6_01560W	360.558	-0.856793	0.187561	-4.56808	4.92e-06	1.14e-05	down-regulated
C4_06870W	RPT5	8551.01	-0.855858	0.142432	-6.0089	1.87e-09	5.92e-09	down-regulated
C2_08380C	C2_08380C	476.378	-0.855565	0.233399	-3.66568	0.000246681	0.00047307	down-regulated
C7_02790C	POL3	3779.3	-0.855564	0.174389	-4.90608	9.29e-07	2.31e-06	down-regulated
C7_00750W	ACB1	6975.65	-0.855262	0.235919	-3.62524	0.000288695	0.000549053	down-regulated
C5_05040W	C5_05040W	1708.27	-0.854974	0.212898	-4.01589	5.92e-05	0.000122891	down-regulated
C1_00440W	UBP6	5915.47	-0.853629	0.132037	-6.46509	1.01e-10	3.57e-10	down-regulated
C2_10080W	RAP1	897.648	-0.853364	0.224551	-3.80032	0.000144512	0.000285012	down-regulated
C1_06650W	NAA20	1112.59	-0.85332	0.291782	-2.92452	0.00344993	0.00573995	down-regulated
C2_05220C	C2_05220C	2252.5	-0.85148	0.263731	-3.22859	0.00124401	0.0021804	down-regulated
CR_02430C	CR_02430C	3057.12	-0.85116	0.144316	-5.89788	3.68e-09	1.14e-08	down-regulated
C3_04340W	ATF1	1334.97	-0.850377	0.156803	-5.42323	5.85e-08	1.64e-07	down-regulated
C7_00010C	C7_00010C	2433.4	-0.849332	0.176153	-4.82156	1.42e-06	3.49e-06	down-regulated
CR_00320C	NAP1	8624.59	-0.845484	0.229128	-3.69	0.000224254	0.000433122	down-regulated
C1_04030W	C1_04030W	1063.78	-0.844995	0.215946	-3.91299	9.12e-05	0.000184924	down-regulated
C2_04360W	C2_04360W	1234.21	-0.842184	0.150923	-5.58023	2.4e-08	6.94e-08	down-regulated
C7_00230W	C7_00230W	1409.39	-0.841993	0.236015	-3.56753	0.000360358	0.000676934	down-regulated
C1_07780W	C1_07780W	1304.29	-0.840516	0.156587	-5.36772	7.97e-08	2.2e-07	down-regulated
C7_03220C	ZCF29	2240.78	-0.838593	0.215775	-3.88642	0.000101734	0.000204703	down-regulated
C7_00270W	C7_00270W	2057.99	-0.837839	0.221045	-3.79036	0.00015043	0.000295902	down-regulated
C5_00790C	C5_00790C	4442.36	-0.83729	0.210599	-3.97575	7.02e-05	0.00014453	down-regulated
C6_03890C	SKI8	2100.85	-0.836929	0.16195	-5.16783	2.37e-07	6.23e-07	down-regulated
C6_02120W	CHC1	8735.38	-0.836811	0.179523	-4.66131	3.14e-06	7.41e-06	down-regulated
C2_03170W	C2_03170W	287.601	-0.83635	0.205945	-4.06104	4.89e-05	0.000102412	down-regulated
C2_08760C	TIF4631	10250.5	-0.836081	0.179359	-4.66149	3.14e-06	7.4e-06	down-regulated
C3_07130W	C3_07130W	1079.14	-0.836043	0.227092	-3.68152	0.000231852	0.000446352	down-regulated
C1_11600W	C1_11600W	1201.9	-0.832203	0.156214	-5.32733	9.97e-08	2.73e-07	down-regulated
C4_05660C	BRN1	842.616	-0.831711	0.220048	-3.77967	0.000157034	0.000308486	down-regulated
C4_03790W	RPN6	1980.52	-0.831399	0.189375	-4.39022	1.13e-05	2.53e-05	down-regulated
C3_03680W	C3_03680W	2792.84	-0.831252	0.14795	-5.61846	1.93e-08	5.6e-08	down-regulated
C6_00530C	C6_00530C	475.686	-0.829044	0.254101	-3.26265	0.00110376	0.00195003	down-regulated
C5_03360W	RPO26	4482.38	-0.826926	0.208926	-3.95799	7.56e-05	0.000155223	down-regulated
C5_01760C	PIKA	1283.77	-0.826633	0.175737	-4.7038	2.55e-06	6.1e-06	down-regulated
C2_10840W	RDH54	765.218	-0.825893	0.258401	-3.19617	0.00139264	0.00242807	down-regulated
C3_05870C	UBP1	2348.31	-0.82522	0.143569	-5.74791	9.04e-09	2.69e-08	down-regulated
CR_07400C	LPD1	24653.3	-0.824203	0.170978	-4.82052	1.43e-06	3.5e-06	down-regulated
C2_03890W	C2_03890W	176.804	-0.823789	0.239202	-3.4439	0.000573389	0.00104937	down-regulated
C1_14460W	RPN11	8605.14	-0.823418	0.170758	-4.82213	1.42e-06	3.48e-06	down-regulated
C1_09450C	NUP188	2893.42	-0.82278	0.164602	-4.99859	5.77e-07	1.47e-06	down-regulated
C5_05450C	MUM2	3915.52	-0.822441	0.218862	-3.75781	0.00017141	0.000335512	down-regulated
C1_11640C	DPP2	855.182	-0.821982	0.222795	-3.6894	0.00022478	0.000433717	down-regulated
C3_04400C	NUP85	2655.24	-0.821847	0.151579	-5.4219	5.9e-08	1.65e-07	down-regulated
C1_02820W	LYS2	2982.31	-0.82139	0.132549	-6.19687	5.76e-10	1.9e-09	down-regulated
C5_03390C	FUR1	4523.1	-0.817981	0.224292	-3.64695	0.000265368	0.000506952	down-regulated
C1_13420C	KEM1	4192.4	-0.817446	0.170812	-4.78564	1.7e-06	4.15e-06	down-regulated
C7_01440W	C7_01440W	727.319	-0.817317	0.287306	-2.84476	0.00444453	0.00728108	down-regulated
CR_08400C	CR_08400C	2447.86	-0.8172	0.194385	-4.20403	2.62e-05	5.64e-05	down-regulated
CR_10520C	SLD5	311.654	-0.816847	0.240885	-3.39102	0.000696329	0.00126351	down-regulated
C1_07250C	ALG9	1805.57	-0.816715	0.150855	-5.41391	6.17e-08	1.72e-07	down-regulated
C2_04300C	C2_04300C	706.305	-0.816014	0.208191	-3.91954	8.87e-05	0.000180212	down-regulated
C4_00330C	C4_00330C	13480.8	-0.813906	0.231254	-3.51953	0.000432313	0.000803502	down-regulated
C1_12070C	C1_12070C	355.203	-0.813661	0.234337	-3.47219	0.000516228	0.000952056	down-regulated
CR_10380C	CR_10380C	582.019	-0.813605	0.196669	-4.13693	3.52e-05	7.45e-05	down-regulated
C5_00050W	C5_00050W	939.972	-0.813477	0.258174	-3.15089	0.00162776	0.00281825	down-regulated
C7_03640C	C7_03640C	1079.3	-0.813325	0.170067	-4.78238	1.73e-06	4.21e-06	down-regulated
C1_01860W	C1_01860W	3079.96	-0.812803	0.176791	-4.59755	4.27e-06	9.95e-06	down-regulated
C5_00340W	EIP1	2064.6	-0.812757	0.123618	-6.57476	4.87e-11	1.76e-10	down-regulated
C3_02630C	C3_02630C	781.592	-0.81115	0.1524	-5.32252	1.02e-07	2.8e-07	down-regulated
C7_02100W	C7_02100W	10506.9	-0.810619	0.216803	-3.73897	0.000184774	0.000360251	down-regulated
C3_00760W	ERG4	5515.6	-0.810251	0.238924	-3.39125	0.000695738	0.00126282	down-regulated
C7_04260W	C7_04260W	5416.46	-0.810227	0.177788	-4.55728	5.18e-06	1.19e-05	down-regulated
C3_02910W	C3_02910W	555.303	-0.809266	0.24081	-3.3606	0.000777733	0.00140482	down-regulated
C1_03220C	BMH1	40456.2	-0.807787	0.179004	-4.51269	6.4e-06	1.46e-05	down-regulated
C2_01620W	COX4	21134.7	-0.807667	0.159242	-5.07196	3.94e-07	1.02e-06	down-regulated
C1_14320C	C1_14320C	2947.75	-0.806818	0.169704	-4.75427	1.99e-06	4.81e-06	down-regulated
C2_00700W	C2_00700W	4347.1	-0.805151	0.181841	-4.42777	9.52e-06	2.14e-05	down-regulated
CR_02050C	HDA1	1793.67	-0.804962	0.257566	-3.12526	0.00177648	0.00305799	down-regulated
C3_04380C	C3_04380C	7584.99	-0.804911	0.238664	-3.37257	0.000744712	0.00134762	down-regulated
C2_06110W	PPX1	1789.27	-0.804589	0.209715	-3.83658	0.000124761	0.000248191	down-regulated
CR_06170W	CR_06170W	1371.35	-0.804535	0.20855	-3.85775	0.000114435	0.000228412	down-regulated
C2_01340W	C2_01340W	3022.96	-0.802558	0.180548	-4.44512	8.78e-06	1.98e-05	down-regulated
C4_00700C	C4_00700C	945.774	-0.802522	0.149021	-5.3853	7.23e-08	2.01e-07	down-regulated
CR_10780C	IAH1	1760.12	-0.801605	0.277451	-2.88918	0.00386249	0.00636777	down-regulated
C4_01980C	CLC1	5339.12	-0.800641	0.172508	-4.64119	3.46e-06	8.13e-06	down-regulated
C2_05020W	C2_05020W	1000.25	-0.800437	0.183624	-4.3591	1.31e-05	2.9e-05	down-regulated
CR_06050W	CDC28	3234.42	-0.799984	0.19667	-4.06765	4.75e-05	9.97e-05	down-regulated
CR_02180W	PHO113	647.974	-0.799511	0.224214	-3.56585	0.000362684	0.000680873	down-regulated
C3_06420C	C3_06420C	1692.6	-0.796726	0.212787	-3.74424	0.000180938	0.000353235	down-regulated
C1_03940W	C1_03940W	10891.7	-0.796534	0.238762	-3.3361	0.000849626	0.00152544	down-regulated
C3_06360C	CYP5	12834.2	-0.795183	0.174963	-4.54486	5.5e-06	1.26e-05	down-regulated
C1_12180C	C1_12180C	1402.42	-0.795132	0.170973	-4.65064	3.31e-06	7.79e-06	down-regulated
C1_14470W	C1_14470W	2734.56	-0.793512	0.182926	-4.33787	1.44e-05	3.19e-05	down-regulated
C2_09580W	AGE2	1614.36	-0.792498	0.1528	-5.18652	2.14e-07	5.65e-07	down-regulated
C5_03100C	C5_03100C	1691.18	-0.791313	0.206108	-3.8393	0.000123384	0.000245697	down-regulated
CR_04660C	UGP1	12022.2	-0.791168	0.159558	-4.95849	7.1e-07	1.79e-06	down-regulated
C4_01650C	C4_01650C	1153.25	-0.790382	0.16133	-4.89917	9.62e-07	2.39e-06	down-regulated
C3_01760W	AFG3	4849.94	-0.790155	0.177817	-4.44363	8.85e-06	1.99e-05	down-regulated
CR_09580C	CR_09580C	1437.6	-0.787349	0.166366	-4.73262	2.22e-06	5.32e-06	down-regulated
C2_10720C	C2_10720C	2386.2	-0.786348	0.155272	-5.06434	4.1e-07	1.06e-06	down-regulated
C2_04720C	FGR51	880.055	-0.785246	0.179085	-4.38477	1.16e-05	2.6e-05	down-regulated
C6_00970C	HAL21	2037.09	-0.783499	0.214659	-3.64998	0.000262262	0.000501178	down-regulated
C1_02350W	TIM21	1362.44	-0.78062	0.172429	-4.52719	5.98e-06	1.37e-05	down-regulated
C6_00340C	C6_00340C	1142.96	-0.777555	0.235491	-3.30184	0.000960516	0.00171064	down-regulated
C7_00340C	C7_00340C	9502.98	-0.777499	0.215771	-3.60335	0.000314137	0.000594221	down-regulated
CR_04050C	MEX67	3097.87	-0.776784	0.221761	-3.5028	0.000460393	0.0008533	down-regulated
C3_06400C	C3_06400C	988.662	-0.775506	0.243097	-3.1901	0.00142221	0.00247674	down-regulated
C7_01160C	C7_01160C	3643.78	-0.77525	0.19261	-4.02498	5.7e-05	0.000118405	down-regulated
C7_04100C	MED9	961.63	-0.773572	0.280303	-2.75976	0.00578431	0.00933497	down-regulated
C1_13760W	AGM1	1868.32	-0.773303	0.192163	-4.02421	5.72e-05	0.000118752	down-regulated
C4_01950W	C4_01950W	3036.26	-0.770387	0.145409	-5.29808	1.17e-07	3.18e-07	down-regulated
C2_07080C	C2_07080C	1055.32	-0.769691	0.219221	-3.51103	0.000446375	0.000828605	down-regulated
C6_03350C	ARP4	1402.6	-0.769659	0.166676	-4.6177	3.88e-06	9.07e-06	down-regulated
C3_07500W	VAN1	4130.4	-0.769247	0.159558	-4.8211	1.43e-06	3.49e-06	down-regulated
C3_03160C	C3_03160C	379.457	-0.768242	0.27433	-2.80043	0.00510347	0.00830131	down-regulated
C5_04660C	TIP1	2711.68	-0.767895	0.147247	-5.215	1.84e-07	4.89e-07	down-regulated
C3_03860W	C3_03860W	450.612	-0.766948	0.206583	-3.71254	0.000205186	0.000398099	down-regulated
CR_06070W	CR_06070W	3186.62	-0.766491	0.240135	-3.19192	0.00141331	0.00246267	down-regulated
C2_08790W	JEM1	1064.53	-0.766082	0.198554	-3.8583	0.00011418	0.000227977	down-regulated
C3_06610W	C3_06610W	765.846	-0.765587	0.228965	-3.34369	0.00082672	0.00148745	down-regulated
CR_01310W	ATP3	32973.2	-0.765425	0.190274	-4.02275	5.75e-05	0.000119446	down-regulated
C2_07750W	RHO2	439.341	-0.76514	0.247135	-3.09605	0.0019612	0.00335275	down-regulated
C5_05440C	C5_05440C	7494.58	-0.763605	0.260881	-2.92703	0.00342218	0.00569695	down-regulated
C2_04550C	NDH51	14307.9	-0.763527	0.135603	-5.63061	1.8e-08	5.24e-08	down-regulated
C7_03300C	LIP8	205.255	-0.762271	0.275108	-2.77081	0.00559177	0.00903157	down-regulated
C3_03270W	C3_03270W	694.864	-0.760795	0.22124	-3.43877	0.000584364	0.0010688	down-regulated
C1_08450C	CDC42	4710.39	-0.760548	0.172322	-4.41354	1.02e-05	2.28e-05	down-regulated
C2_06920C	C2_06920C	1717.44	-0.758258	0.192806	-3.93276	8.4e-05	0.000170993	down-regulated
C7_04210C	C7_04210C	14232.7	-0.757648	0.181109	-4.18337	2.87e-05	6.15e-05	down-regulated
CR_04450C	CR_04450C	3041.11	-0.757199	0.194318	-3.8967	9.75e-05	0.000196869	down-regulated
CR_07660C	CR_07660C	1433.7	-0.756661	0.181737	-4.16348	3.13e-05	6.67e-05	down-regulated
C2_10820C	C2_10820C	1551.51	-0.755691	0.210848	-3.58405	0.000338307	0.000637316	down-regulated
C1_05790W	C1_05790W	1087.54	-0.754614	0.268479	-2.8107	0.00494345	0.00805419	down-regulated
C2_08120W	MAF1	2412.88	-0.754448	0.186531	-4.04462	5.24e-05	0.000109246	down-regulated
C5_03000C	C5_03000C	848.949	-0.753998	0.142667	-5.285	1.26e-07	3.41e-07	down-regulated
CR_04070W	NAT5	2157.03	-0.75349	0.185283	-4.0667	4.77e-05	0.000100028	down-regulated
CR_02200C	RAD51	2523.37	-0.752959	0.268335	-2.80604	0.00501551	0.00816714	down-regulated
C2_07060W	C2_07060W	1767.69	-0.751193	0.167164	-4.49376	7e-06	1.59e-05	down-regulated
C4_05960W	NIF3	2355.45	-0.751163	0.217439	-3.4546	0.000551114	0.00101046	down-regulated
C7_01590C	COE2	920.618	-0.750024	0.1906	-3.93508	8.32e-05	0.000169462	down-regulated
C5_00180W	VIP1	4473.66	-0.749895	0.253742	-2.95535	0.00312319	0.00523721	down-regulated
C1_10690W	C1_10690W	1279.09	-0.748505	0.205583	-3.6409	0.00027169	0.000518531	down-regulated
C5_01000C	C5_01000C	4025.09	-0.74617	0.152481	-4.89351	9.91e-07	2.46e-06	down-regulated
C5_02770W	MSW1	1082.02	-0.74338	0.20761	-3.58065	0.000342739	0.00064485	down-regulated
C4_00820W	C4_00820W	975.903	-0.743151	0.17115	-4.3421	1.41e-05	3.13e-05	down-regulated
C1_08880W	HEM14	1334.75	-0.742092	0.139862	-5.30588	1.12e-07	3.06e-07	down-regulated
C2_07470W	YCS4	2000.87	-0.741309	0.138526	-5.3514	8.73e-08	2.4e-07	down-regulated
C3_00030C	C3_00030C	1988.55	-0.741093	0.158069	-4.68843	2.75e-06	6.54e-06	down-regulated
C1_11500C	ARO7	1229.4	-0.741054	0.15605	-4.74883	2.05e-06	4.93e-06	down-regulated
CR_09590W	CR_09590W	880.967	-0.73983	0.223714	-3.30703	0.000942906	0.00168279	down-regulated
C4_00770C	C4_00770C	3051.51	-0.738216	0.126129	-5.85285	4.83e-09	1.48e-08	down-regulated
C6_02870W	RNH1	1761.21	-0.736764	0.231889	-3.17723	0.00148688	0.00258333	down-regulated
C5_01290C	C5_01290C	4541.13	-0.735792	0.228866	-3.21495	0.00130466	0.00228201	down-regulated
C4_04130W	C4_04130W	1373.96	-0.734367	0.133499	-5.50091	3.78e-08	1.07e-07	down-regulated
C5_04790C	C5_04790C	711.791	-0.733744	0.202265	-3.62763	0.000286034	0.000544513	down-regulated
C5_04920C	C5_04920C	4156.65	-0.731807	0.172875	-4.23315	2.3e-05	4.98e-05	down-regulated
CR_04770C	CR_04770C	648.611	-0.731658	0.228094	-3.20771	0.00133796	0.0023382	down-regulated
C2_01220W	C2_01220W	2340.46	-0.730385	0.224612	-3.25176	0.00114692	0.0020221	down-regulated
CR_05440W	CR_05440W	1735.2	-0.729813	0.168931	-4.32018	1.56e-05	3.44e-05	down-regulated
C1_01010W	C1_01010W	5756.93	-0.729702	0.176549	-4.13313	3.58e-05	7.58e-05	down-regulated
C2_09970C	C2_09970C	3892.28	-0.728456	0.155883	-4.67309	2.97e-06	7.01e-06	down-regulated
C7_03380W	C7_03380W	1219.1	-0.727756	0.25457	-2.85876	0.00425298	0.00698069	down-regulated
C3_05930W	CTA4	2626.05	-0.726437	0.15647	-4.64265	3.44e-06	8.08e-06	down-regulated
C4_03320W	C4_03320W	926.673	-0.725452	0.174826	-4.14957	3.33e-05	7.07e-05	down-regulated
C1_05420W	C1_05420W	897.355	-0.725208	0.175101	-4.14165	3.45e-05	7.31e-05	down-regulated
C1_06590C	C1_06590C	3179.93	-0.724878	0.140721	-5.15117	2.59e-07	6.78e-07	down-regulated
C2_01160W	C2_01160W	1754.69	-0.723884	0.187296	-3.86491	0.000111129	0.000222184	down-regulated
CR_00240W	LSM6	1264.3	-0.72307	0.180307	-4.01022	6.07e-05	0.000125706	down-regulated
C5_05210W	C5_05210W	1687.2	-0.720572	0.169619	-4.24817	2.16e-05	4.67e-05	down-regulated
C1_03690W	C1_03690W	3278.26	-0.715693	0.145726	-4.91123	9.05e-07	2.25e-06	down-regulated
C3_01600W	PPH21	3045.37	-0.714671	0.131344	-5.44122	5.29e-08	1.49e-07	down-regulated
C5_02040W	C5_02040W	3690.6	-0.71302	0.122378	-5.82636	5.67e-09	1.72e-08	down-regulated
C2_00300C	CKB1	2187.35	-0.711713	0.168078	-4.23441	2.29e-05	4.95e-05	down-regulated
C1_11740W	C1_11740W	714.978	-0.711388	0.159282	-4.46622	7.96e-06	1.8e-05	down-regulated
C5_00940C	HAP5	1871.32	-0.710188	0.166906	-4.25502	2.09e-05	4.54e-05	down-regulated
C2_03900C	C2_03900C	2630.72	-0.709903	0.143293	-4.95419	7.26e-07	1.83e-06	down-regulated
C5_04780W	ASH2	1822.28	-0.709458	0.188933	-3.75508	0.000173289	0.000339078	down-regulated
C1_11580W	C1_11580W	1034.16	-0.708411	0.204539	-3.46344	0.000533307	0.000981127	down-regulated
C1_03480C	AGE1	1683.15	-0.706725	0.169298	-4.17444	2.99e-05	6.38e-05	down-regulated
C6_04080W	C6_04080W	6076.7	-0.7061	0.2244	-3.14662	0.00165172	0.00285806	down-regulated
C5_01640W	MAS2	2734.65	-0.705658	0.1342	-5.25827	1.45e-07	3.92e-07	down-regulated
C1_12760W	C1_12760W	1256.93	-0.704527	0.233482	-3.01748	0.00254889	0.0043203	down-regulated
C2_06290C	ATP14	16049.1	-0.704398	0.226388	-3.11146	0.00186166	0.00319631	down-regulated
C4_04970C	C4_04970C	5358.13	-0.701366	0.201709	-3.47712	0.000506836	0.00093589	down-regulated
C4_04170C	AXL2	1421.44	-0.70115	0.172813	-4.05727	4.97e-05	0.000103933	down-regulated
C4_04870C	C4_04870C	6089.74	-0.700784	0.119201	-5.87904	4.13e-09	1.27e-08	down-regulated
C6_03300C	C6_03300C	1010.12	-0.699219	0.201007	-3.47859	0.000504061	0.000931055	down-regulated
C2_10460C	C2_10460C	2788.18	-0.697088	0.227932	-3.05831	0.00222587	0.00378894	down-regulated
C5_04620C	C5_04620C	1387.99	-0.696491	0.20122	-3.46134	0.000537493	0.000988218	down-regulated
C1_03510C	C1_03510C	9661.27	-0.695379	0.225391	-3.08521	0.00203408	0.00347336	down-regulated
C1_05180C	C1_05180C	2400.56	-0.693434	0.163415	-4.24338	2.2e-05	4.77e-05	down-regulated
C1_05210C	C1_05210C	2464.16	-0.693302	0.164844	-4.20581	2.6e-05	5.59e-05	down-regulated
CR_10350C	TRX1	14581	-0.691858	0.20347	-3.40029	0.000673146	0.00122405	down-regulated
C1_03710C	MSB1	1157.15	-0.690829	0.149149	-4.63181	3.62e-06	8.49e-06	down-regulated
C2_06910W	YPT72	1698.25	-0.68894	0.186459	-3.69485	0.000220014	0.000425208	down-regulated
CR_08460W	TPM2	17467.1	-0.687145	0.241076	-2.85033	0.00436738	0.00716452	down-regulated
C1_11760C	C1_11760C	2136	-0.686942	0.194444	-3.53286	0.000411093	0.000766209	down-regulated
C2_05650W	VPS35	1857.85	-0.68672	0.140192	-4.89842	9.66e-07	2.4e-06	down-regulated
C4_03780C	C4_03780C	1021.75	-0.686335	0.185093	-3.70806	0.000208855	0.00040456	down-regulated
C1_03180W	C1_03180W	600.482	-0.686333	0.191749	-3.57932	0.000344485	0.000647931	down-regulated
C6_03710W	ALS9	1656.93	-0.685695	0.2155	-3.18188	0.00146323	0.00254445	down-regulated
C2_10470C	C2_10470C	2205.91	-0.684636	0.24192	-2.83001	0.00465471	0.00760869	down-regulated
C2_00090W	C2_00090W	576.714	-0.683893	0.242951	-2.81494	0.0048786	0.0079594	down-regulated
C5_03140C	C5_03140C	5210.35	-0.68362	0.167657	-4.07749	4.55e-05	9.58e-05	down-regulated
C3_06500W	UBA1	9508.74	-0.683029	0.171408	-3.9848	6.75e-05	0.000139465	down-regulated
C7_02780W	C7_02780W	8657.72	-0.682608	0.203948	-3.34697	0.000816992	0.00147127	down-regulated
CR_00250W	ATP17	15705.7	-0.681905	0.204655	-3.33197	0.000862338	0.00154733	down-regulated
C3_06650C	TAF60	1297.43	-0.680433	0.138716	-4.90523	9.33e-07	2.32e-06	down-regulated
C7_00220W	C7_00220W	535.462	-0.678959	0.246854	-2.75044	0.00595151	0.00958667	down-regulated
C1_09640W	ADE12	13321.6	-0.678937	0.123199	-5.51088	3.57e-08	1.02e-07	down-regulated
C3_06800C	C3_06800C	1370.88	-0.678324	0.162101	-4.18457	2.86e-05	6.12e-05	down-regulated
C1_06850W	PCL7	1982.92	-0.677963	0.177623	-3.81687	0.000135155	0.000267796	down-regulated
C1_04190C	BST1	778.909	-0.677312	0.197734	-3.42536	0.000613984	0.00112125	down-regulated
CR_07850W	CR_07850W	843.448	-0.677236	0.202163	-3.34995	0.000808261	0.00145643	down-regulated
C1_10890C	C1_10890C	2888.1	-0.676719	0.212282	-3.18783	0.00143347	0.00249489	down-regulated
C2_04240C	HYM1	1392.44	-0.674111	0.161553	-4.17268	3.01e-05	6.42e-05	down-regulated
C4_02580W	C4_02580W	389.543	-0.673871	0.189767	-3.55104	0.000383715	0.000717647	down-regulated
C2_01370C	NRI1	1143.83	-0.671997	0.166842	-4.02773	5.63e-05	0.000117067	down-regulated
C2_02830C	SGT2	13654	-0.671634	0.186439	-3.60244	0.000315248	0.000596135	down-regulated
C2_01840C	RAD7	914.99	-0.6704	0.180719	-3.70963	0.000207562	0.000402315	down-regulated
C2_03330C	HOG1	4994.62	-0.669754	0.148812	-4.50066	6.77e-06	1.54e-05	down-regulated
C1_13720W	C1_13720W	1637.46	-0.66924	0.182808	-3.66089	0.000251341	0.000481697	down-regulated
C2_06330C	AVT1	934.652	-0.668504	0.219845	-3.0408	0.00235951	0.00400728	down-regulated
C7_04020C	PRE5	8221.49	-0.667942	0.203369	-3.28438	0.00102206	0.00181376	down-regulated
CR_10850C	ATP16	24610.8	-0.667664	0.20383	-3.27559	0.00105442	0.00186784	down-regulated
C5_05270C	C5_05270C	3793.86	-0.667101	0.15315	-4.35587	1.33e-05	2.94e-05	down-regulated
C3_02950C	MET13	2021.76	-0.666973	0.213706	-3.12098	0.00180251	0.00310189	down-regulated
C2_05870W	C2_05870W	598.646	-0.665803	0.207808	-3.20393	0.00135564	0.00236701	down-regulated
C2_05030C	RHO3	2568.94	-0.665607	0.2229	-2.98613	0.00282536	0.00475514	down-regulated
C2_08970C	DFG10	518.942	-0.665567	0.195965	-3.39636	0.000682894	0.00124102	down-regulated
C1_04990C	C1_04990C	1240.38	-0.664521	0.228061	-2.91378	0.00357079	0.00593277	down-regulated
CR_00230W	CR_00230W	4837.73	-0.662543	0.171141	-3.87134	0.00010824	0.000216917	down-regulated
CR_09300C	SCO1	3462.72	-0.662532	0.162017	-4.08928	4.33e-05	9.12e-05	down-regulated
C3_06090C	OCH1	1779.68	-0.661126	0.143758	-4.59887	4.25e-06	9.9e-06	down-regulated
C1_08490W	C1_08490W	2310.38	-0.661045	0.199061	-3.32081	0.000897552	0.00160694	down-regulated
C3_05030W	PHB2	5749.95	-0.657916	0.171924	-3.82678	0.000129828	0.000257755	down-regulated
C5_01870W	C5_01870W	6554.05	-0.655974	0.122386	-5.35988	8.33e-08	2.3e-07	down-regulated
C7_02670W	C7_02670W	421.989	-0.655846	0.214741	-3.05412	0.00225721	0.00384009	down-regulated
C6_02040W	MCR1	18922.8	-0.653263	0.181231	-3.60459	0.000312641	0.000591579	down-regulated
CR_07230W	CR_07230W	2774.7	-0.652711	0.194098	-3.36279	0.000771577	0.00139412	down-regulated
C4_01440W	NMT1	2839.84	-0.652225	0.188001	-3.46926	0.000521885	0.000961299	down-regulated
C5_03160W	MED14	1084.32	-0.652094	0.210143	-3.1031	0.00191503	0.0032804	down-regulated
C1_14520W	C1_14520W	5232.77	-0.651771	0.19894	-3.27623	0.00105204	0.00186418	down-regulated
C1_00940W	RPB11	1809.64	-0.651296	0.20909	-3.11491	0.00184002	0.00316097	down-regulated
C5_00010W	TLO11	2265.58	-0.650086	0.209388	-3.10469	0.00190478	0.00326659	down-regulated
C2_00610C	ATP18	6871.68	-0.649664	0.217544	-2.98636	0.00282318	0.00475282	down-regulated
C7_00430W	C7_00430W	3627.6	-0.64956	0.164212	-3.95561	7.63e-05	0.000156559	down-regulated
C4_06810C	C4_06810C	3440.81	-0.64817	0.124398	-5.21044	1.88e-07	5e-07	down-regulated
CR_09380W	PRE8	5369.94	-0.648138	0.12543	-5.16732	2.37e-07	6.24e-07	down-regulated
C2_01580W	REX2	1129.49	-0.644846	0.205842	-3.13273	0.0017319	0.00298727	down-regulated
C2_00310W	C2_00310W	1401.07	-0.644794	0.175573	-3.67251	0.000240181	0.000461643	down-regulated
C1_09020W	C1_09020W	4870.88	-0.643706	0.215058	-2.99317	0.00276092	0.00465194	down-regulated
C2_08860W	FPK1	2314.92	-0.643099	0.219147	-2.93455	0.00334028	0.00556837	down-regulated
C3_07250W	GCD2	3730.74	-0.641848	0.166254	-3.86064	0.000113088	0.000225949	down-regulated
C3_03340C	C3_03340C	3959.16	-0.640532	0.213502	-3.00012	0.00269873	0.00455616	down-regulated
C4_05340W	C4_05340W	517.163	-0.640409	0.178012	-3.59757	0.000321208	0.000606253	down-regulated
C3_04970C	C3_04970C	2170.3	-0.639887	0.161786	-3.95514	7.65e-05	0.000156818	down-regulated
CR_09240C	CR_09240C	2999.13	-0.63775	0.194886	-3.27243	0.00106628	0.00188606	down-regulated
C4_01020C	C4_01020C	3144.21	-0.6374	0.164523	-3.87423	0.000106964	0.000214504	down-regulated
C1_04380W	SIT4	2149.19	-0.637229	0.150146	-4.24407	2.2e-05	4.75e-05	down-regulated
C3_00570C	C3_00570C	1473.51	-0.635449	0.158713	-4.00375	6.23e-05	0.000129015	down-regulated
C1_00610W	PSD1	5709.87	-0.633025	0.138316	-4.57667	4.72e-06	1.09e-05	down-regulated
CR_10730C	CR_10730C	2241.5	-0.633003	0.227031	-2.78818	0.00530049	0.00859135	down-regulated
C1_06980C	C1_06980C	1268.92	-0.631477	0.229859	-2.74724	0.00600998	0.00967564	down-regulated
C5_02730C	C5_02730C	2289.55	-0.631455	0.158621	-3.98089	6.87e-05	0.000141583	down-regulated
C7_00070C	C7_00070C	4916.32	-0.631177	0.217239	-2.90545	0.00366724	0.00607778	down-regulated
CR_01500W	PIN4	1954.93	-0.630881	0.202411	-3.11683	0.00182805	0.00314404	down-regulated
C5_04670W	SRP101	4141.94	-0.629738	0.150992	-4.17067	3.04e-05	6.48e-05	down-regulated
C3_02940C	NUO2	8915.44	-0.628954	0.157676	-3.98891	6.64e-05	0.000137216	down-regulated
C5_01410C	C5_01410C	3569.73	-0.628326	0.150041	-4.18769	2.82e-05	6.04e-05	down-regulated
C2_00470W	POM152	2490.19	-0.627317	0.174461	-3.59574	0.000323469	0.000610326	down-regulated
C7_02690C	EPT1	2009.89	-0.626125	0.208176	-3.00767	0.00263256	0.00445201	down-regulated
CR_08280W	CR_08280W	982.5	-0.625857	0.176302	-3.54992	0.000385344	0.000720468	down-regulated
C1_14480W	C1_14480W	1083.03	-0.619793	0.209144	-2.96347	0.00304193	0.00510812	down-regulated
C4_04230W	C4_04230W	487.717	-0.619376	0.17871	-3.46582	0.00052861	0.000973086	down-regulated
C2_07980W	C2_07980W	1395.03	-0.618328	0.197375	-3.13276	0.00173171	0.00298727	down-regulated
C1_02650W	C1_02650W	8053.36	-0.616969	0.193081	-3.19539	0.00139644	0.00243398	down-regulated
CR_07380C	KSR1	1425.83	-0.616624	0.207301	-2.97454	0.00293431	0.00493434	down-regulated
C4_05290W	ABZ1	1705.2	-0.615679	0.183779	-3.3501	0.00080782	0.00145608	down-regulated
C5_01890W	C5_01890W	3828.58	-0.615288	0.13397	-4.59274	4.37e-06	1.02e-05	down-regulated
CR_03970C	SEC22	1159.93	-0.615029	0.175024	-3.51396	0.000441476	0.000819766	down-regulated
C1_09030C	COX5	18978.8	-0.612626	0.176866	-3.46377	0.000532654	0.000980228	down-regulated
C3_03260W	C3_03260W	2843.01	-0.611607	0.158592	-3.85647	0.000115036	0.000229533	down-regulated
C5_01520C	GLR1	6725.17	-0.610645	0.13065	-4.67391	2.96e-06	6.99e-06	down-regulated
CR_01180W	CR_01180W	1128.94	-0.609875	0.187376	-3.25483	0.00113462	0.00200101	down-regulated
C6_03140C	MDL2	2100.57	-0.609092	0.166721	-3.65336	0.000258827	0.000494932	down-regulated
C4_03390W	CSH3	6581.91	-0.60706	0.184615	-3.28825	0.00100814	0.00179278	down-regulated
C2_02760W	LHS1	4045.04	-0.605897	0.183365	-3.30433	0.000952037	0.00169605	down-regulated
C3_02170C	LAP41	6414.91	-0.59951	0.157086	-3.81645	0.000135388	0.00026817	down-regulated
C2_00570W	RSC58	2529.51	-0.597587	0.157401	-3.7966	0.000146696	0.000289033	down-regulated
C2_07550W	C2_07550W	12358.3	-0.5959	0.162382	-3.66974	0.000242796	0.000466068	down-regulated
C1_01320W	MRS7	5219.88	-0.593343	0.132625	-4.47384	7.68e-06	1.74e-05	down-regulated
C2_02100W	SNF2	3588.02	-0.591026	0.188713	-3.13188	0.00173689	0.00299415	down-regulated
CR_05780W	VMA2	12739.4	-0.588466	0.136433	-4.31322	1.61e-05	3.53e-05	down-regulated
C6_03650C	POP2	1916.78	-0.587785	0.156743	-3.75	0.000176833	0.000345447	down-regulated
C1_02050C	PHO91	3625.64	-0.587576	0.154115	-3.81259	0.000137518	0.000272119	down-regulated
C2_08270C	C2_08270C	1298.87	-0.586234	0.154723	-3.78891	0.000151307	0.000297529	down-regulated
C1_06500W	C1_06500W	1013.89	-0.584748	0.165357	-3.53627	0.000405821	0.000757328	down-regulated
C2_06230W	C2_06230W	3232.43	-0.583369	0.146615	-3.97891	6.92e-05	0.000142721	down-regulated
C1_05660C	C1_05660C	4794.8	-0.579519	0.160691	-3.60643	0.000310442	0.000587791	down-regulated
C3_06070C	PBS2	3647.49	-0.577699	0.177159	-3.26091	0.00111054	0.00196144	down-regulated
C5_03860W	HAM1	2864.52	-0.57505	0.198674	-2.89444	0.00379841	0.00627774	down-regulated
C2_04140W	CHS5	5175.68	-0.574055	0.148149	-3.87485	0.000106692	0.000214102	down-regulated
CR_04350C	CR_04350C	831.247	-0.572935	0.190342	-3.01003	0.00261224	0.00442266	down-regulated
C1_03300C	MAS1	2988.25	-0.569154	0.182718	-3.11493	0.00183987	0.00316097	down-regulated
C5_02210W	C5_02210W	6495.18	-0.565705	0.172504	-3.27938	0.00104037	0.0018446	down-regulated
C1_07240W	YPD1	2195.39	-0.565007	0.146066	-3.86816	0.00010966	0.000219321	down-regulated
C6_01220C	C6_01220C	1792.63	-0.56465	0.139794	-4.03916	5.36e-05	0.000111666	down-regulated
C2_10850C	C2_10850C	2795.38	-0.556975	0.198618	-2.80425	0.00504332	0.00820571	down-regulated
CR_03430W	CR_03430W	905.59	-0.554836	0.178971	-3.10015	0.00193425	0.00330953	down-regulated
C4_04240C	C4_04240C	2903.4	-0.553803	0.188066	-2.94472	0.00323243	0.00540519	down-regulated
C1_05780W	RSC9	2463.55	-0.55282	0.157903	-3.50102	0.000463489	0.000858771	down-regulated
C7_02470C	C7_02470C	2155.91	-0.551218	0.200346	-2.75133	0.00593539	0.00956328	down-regulated
C4_02710C	GRX3	3659.43	-0.545148	0.148098	-3.68099	0.000232333	0.000447135	down-regulated
C3_04180W	KRE9	3920.71	-0.544255	0.148734	-3.65924	0.000252962	0.000484648	down-regulated
C5_01765C	PIKALPHA	2789.18	-0.542705	0.140793	-3.85464	0.000115899	0.000231178	down-regulated
C3_04470W	PKC1	4280.95	-0.54236	0.146317	-3.70676	0.000209931	0.000406512	down-regulated
C3_07780C	NUP159	4644.14	-0.542211	0.129229	-4.19573	2.72e-05	5.84e-05	down-regulated
C1_05240C	RPT1	7439.95	-0.540201	0.135815	-3.97749	6.96e-05	0.000143529	down-regulated
C1_04520C	PHO85	3069.57	-0.540041	0.152252	-3.54701	0.000389626	0.000727561	down-regulated
C2_06790W	C2_06790W	392.561	-0.539796	0.181655	-2.97155	0.00296299	0.00497696	down-regulated
C2_08190W	VMA5	1602.7	-0.537719	0.182627	-2.94436	0.00323626	0.00541008	down-regulated
C1_09830W	SKI3	3073.77	-0.53677	0.123613	-4.34234	1.41e-05	3.13e-05	down-regulated
C3_00290W	RPT2	11937.2	-0.532653	0.17639	-3.01974	0.00252992	0.00429059	down-regulated
C4_04760C	C4_04760C	1638.81	-0.531926	0.147678	-3.60193	0.000315859	0.000597101	down-regulated
CR_01610C	SHP1	5345.87	-0.531191	0.116236	-4.56992	4.88e-06	1.13e-05	down-regulated
CR_02990C	RIB1	1652.4	-0.529431	0.142616	-3.71227	0.000205406	0.000398396	down-regulated
C2_07540W	C2_07540W	4335.07	-0.529301	0.178972	-2.95746	0.0031019	0.00520442	down-regulated
CR_08590W	CR_08590W	2060.58	-0.529136	0.179915	-2.94104	0.00327112	0.00545919	down-regulated
C3_00520W	C3_00520W	1192.31	-0.523889	0.163874	-3.1969	0.00138914	0.00242267	down-regulated
C7_03610C	C7_03610C	1841.76	-0.521944	0.150442	-3.4694	0.000521619	0.000961105	down-regulated
C3_03930W	C3_03930W	1501.48	-0.5208	0.172655	-3.01642	0.00255783	0.00433298	down-regulated
C3_04620C	C3_04620C	775.34	-0.519361	0.187244	-2.77371	0.00554209	0.00895619	down-regulated
C5_05140W	C5_05140W	1672.68	-0.515696	0.139883	-3.68662	0.000227254	0.000438208	down-regulated
C3_02690C	C3_02690C	1626.34	-0.51517	0.156751	-3.28654	0.00101425	0.00180257	down-regulated
C7_00860W	SSR1	11940.7	-0.511313	0.15004	-3.40785	0.000654766	0.00119281	down-regulated
C1_02240W	C1_02240W	3485.12	-0.507299	0.13005	-3.90079	9.59e-05	0.000193737	down-regulated
C2_02870W	C2_02870W	1052.61	-0.505037	0.1521	-3.32043	0.000898775	0.00160836	down-regulated
C1_06110C	NPL4	1595.8	-0.504092	0.181213	-2.78176	0.00540651	0.00875129	down-regulated
C2_08630C	C2_08630C	1360.24	-0.504007	0.157957	-3.19078	0.00141891	0.0024717	down-regulated
C5_04290C	C5_04290C	4343.06	-0.503898	0.144169	-3.49518	0.000473739	0.000876403	down-regulated
C6_02570C	SEC20	959.178	-0.50242	0.146318	-3.43375	0.000595297	0.00108779	down-regulated
C2_04880C	ARH2	726.689	-0.498349	0.164742	-3.02503	0.00248608	0.00421744	down-regulated
CR_03390C	YKU80	811.925	-0.497787	0.163534	-3.04394	0.00233504	0.00396797	down-regulated
C1_11120C	C1_11120C	4259.06	-0.497327	0.12717	-3.91073	9.2e-05	0.000186598	down-regulated
C1_05250W	C1_05250W	4628.52	-0.496961	0.155098	-3.20417	0.00135453	0.00236578	down-regulated
C1_13960W	YBP1	1855.77	-0.49529	0.157282	-3.14906	0.00163799	0.00283512	down-regulated
CR_10030W	FGR34	1670.08	-0.490587	0.16034	-3.05967	0.00221578	0.00377283	down-regulated
C5_03110C	C5_03110C	963.884	-0.490093	0.170455	-2.8752	0.00403766	0.00664371	down-regulated
C3_02960C	KRE5	1684.8	-0.487495	0.158841	-3.06907	0.00214728	0.00366036	down-regulated
CR_10600C	CR_10600C	6269.06	-0.482634	0.17157	-2.81305	0.00490744	0.00800208	down-regulated
C3_01630W	TFP1	10179.8	-0.479575	0.157739	-3.04031	0.00236332	0.0040126	down-regulated
C2_07610C	C2_07610C	3237.26	-0.478794	0.168996	-2.83318	0.0046088	0.00753983	down-regulated
C2_00120C	EMC9	3236.23	-0.473397	0.163435	-2.89655	0.00377286	0.00623897	down-regulated
C2_08800C	APE3	4047.82	-0.473015	0.138166	-3.42353	0.000618146	0.00112782	down-regulated
C1_14200W	C1_14200W	1557.23	-0.47164	0.157949	-2.98603	0.00282625	0.0047553	down-regulated
C1_06780W	NPR1	1967.47	-0.471487	0.159719	-2.95197	0.00315756	0.00528741	down-regulated
C5_00210C	BRE1	6432.82	-0.461497	0.162123	-2.84659	0.00441901	0.00724125	down-regulated
C6_00640C	C6_00640C	987.474	-0.461355	0.146236	-3.15487	0.00160569	0.00278325	down-regulated
C3_02450W	HRT1	2637.95	-0.457324	0.157107	-2.91091	0.00360372	0.00598082	down-regulated
C3_00820W	SCT1	2829.25	-0.451549	0.161414	-2.79746	0.00515059	0.00836883	down-regulated
C6_03100W	SHE3	2315.17	-0.439341	0.148777	-2.95302	0.00314682	0.00527386	down-regulated
C2_09230C	KIS1	3877.97	-0.438848	0.126822	-3.46034	0.000539485	0.000991575	down-regulated
C2_00840W	C2_00840W	1498.36	-0.43292	0.144182	-3.00259	0.00267692	0.00452446	down-regulated
C4_00300C	SWI1	2765.27	-0.424846	0.134687	-3.15433	0.00160869	0.00278765	down-regulated
C4_05910C	VPS11	1245.57	-0.408497	0.149222	-2.73751	0.00619059	0.00995029	down-regulated
C1_08990C	KEX2	2258.39	-0.407991	0.139055	-2.93403	0.0033459	0.00557618	down-regulated
CR_02860W	RHO1	11009.8	-0.391716	0.136638	-2.86681	0.00414635	0.00681316	down-regulated
C2_05800C	C2_05800C	1590.76	-0.388864	0.134561	-2.88988	0.00385388	0.00635533	down-regulated
C1_08540C	YPK1	5252.94	-0.377405	0.135753	-2.78008	0.00543455	0.00879431	down-regulated
C2_01690W	C2_01690W	13227.1	-0.368647	0.128324	-2.87278	0.00406874	0.00669116	down-regulated
C6_00300C	STV1	3442.46	-0.368143	0.132568	-2.77702	0.00548601	0.00887036	down-regulated
CR_00120C	MKC1	3736.36	-0.367555	0.120466	-3.05112	0.00227992	0.00387651	down-regulated
C4_03960W	C4_03960W	415.84	-2.6139	1.18638	-2.20325	NA	NA	NA
C1_09150W	AOX2	1141.72	-2.3376	1.19911	-1.94944	NA	NA	NA
C1_02120C	SHA3	19773.3	-1.51466	1.47408	-1.02753	NA	NA	NA
C1_13130C	C1_13130C	1726.16	-1.48864	0.986547	-1.50894	NA	NA	NA
C1_13070C	FAD3	2255.35	-1.15865	1.11212	-1.04183	NA	NA	NA
C1_11080W	C1_11080W	3030.56	-0.956453	1.04014	-0.919542	NA	NA	NA
C5_03130W	SUT1	1083.57	-0.417403	1.26547	-0.329841	NA	NA	NA
C1_01450W	ABC1	4429.25	-0.17647	0.978371	-0.180372	NA	NA	NA
C1_08400C	GCV2	13931.6	0.571857	1.48329	0.385532	NA	NA	NA
C1_12910W	C1_12910W	469.928	1.74217	1.86511	0.934085	NA	NA	NA
C1_10580C	C1_10580C	655.175	2.84065	0.984546	2.88524	NA	NA	NA
C4_06980W	PRA1	500.674	6.52504	1.14641	5.69169	NA	NA	NA
C1_14020W	C1_14020W	569.15	7.96283	1.23188	6.46395	NA	NA	NA
C1_07070C	DHH1	0	NA	NA	NA	NA	NA	NA
C3_06880W	C3_06880W	49.9843	-4.19422	2.02529	-2.07092	0.0383665	0.0546992	no change
C6_02130C	CTF5	104.687	-3.70205	1.87526	-1.97415	0.0483645	0.0676921	no change
CR_07790C	YHB1	22284.4	-2.91166	1.18787	-2.45115	0.01424	0.0217184	no change
CR_00080W	MIS12	7393.02	-2.4828	0.932878	-2.66144	0.0077807	0.012291	no change
C1_10450W	GLY1	11290.5	-2.43036	0.931654	-2.60864	0.00909015	0.0142501	no change
C4_06120W	GDH3	8825.53	-2.11293	0.964761	-2.19011	0.0285161	0.0415894	no change
C3_03700C	C3_03700C	5.84794	-2.06295	1.70986	-1.2065	0.227625	0.27773	no change
CR_02530W	DBP2	7266.25	-1.62374	0.625764	-2.59482	0.00946411	0.0147897	no change
CR_09370W	ELF1	4818.12	-1.53526	0.896917	-1.71171	0.0869495	0.116636	no change
C4_06720W	NOP1	12899.9	-1.28409	0.531693	-2.41509	0.0157311	0.0238646	no change
C3_06100C	DED1	4073.38	-1.26006	0.464505	-2.7127	0.0066737	0.0106665	no change
C5_00510W	C5_00510W	18.2399	-1.24593	0.930274	-1.33931	0.180469	0.225275	no change
C4_00920C	C4_00920C	147.659	-1.22026	0.489231	-2.49423	0.0126229	0.0194359	no change
C2_00110W	C2_00110W	608.28	-1.21109	0.523748	-2.31236	0.0207581	0.0310098	no change
C7_02210W	C7_02210W	55.6119	-1.19376	0.609872	-1.95739	0.0503016	0.0701894	no change
C3_01440C	C3_01440C	163.279	-1.13337	0.419723	-2.70028	0.0069282	0.0110496	no change
C4_07170C	C4_07170C	183.364	-1.09766	0.406361	-2.70119	0.00690912	0.011025	no change
C4_00960W	PTC8	753.719	-1.07819	0.425522	-2.53381	0.0112829	0.0174809	no change
C4_03870C	C4_03870C	73.7422	-1.05594	0.722434	-1.46164	0.143841	0.183624	no change
C7_03440W	SNG4	1074.13	-1.0435	0.425574	-2.45198	0.0142074	0.0216798	no change
C4_03350C	AIF1	857.134	-1.04079	0.386595	-2.69221	0.00709806	0.0112843	no change
C1_13620W	ROB1	17917.5	-1.03777	0.401924	-2.582	0.00982295	0.0153264	no change
CR_08790W	RDN58	1421.8	-1.01013	0.401333	-2.51694	0.0118379	0.0182933	no change
CR_04600W	CR_04600W	1732.97	-1.00767	0.388478	-2.59388	0.00948984	0.014826	no change
C4_01380W	ZCF27	472.704	-0.990079	0.370601	-2.67155	0.00755027	0.011965	no change
C6_02770W	MRT4	2289.23	-0.984884	0.381963	-2.57848	0.0099235	0.0154792	no change
C7_03040W	C7_03040W	349.838	-0.984805	0.380906	-2.58543	0.00972583	0.0151828	no change
C2_10270W	PUS7	1609.09	-0.971294	0.444935	-2.183	0.0290358	0.0422751	no change
C5_01110W	C5_01110W	1889.08	-0.966375	0.549013	-1.7602	0.0783735	0.105798	no change
C2_02670C	C2_02670C	481.946	-0.960222	0.355981	-2.69739	0.00698844	0.0111427	no change
C7_02340C	C7_02340C	1537.3	-0.954964	0.358832	-2.66131	0.00778362	0.0122923	no change
C2_04820W	C2_04820W	1085.32	-0.954122	0.349345	-2.73117	0.00631099	0.0101227	no change
C4_05460C	OFD1	2717.87	-0.940968	0.445759	-2.11093	0.034778	0.049917	no change
C1_08440C	C1_08440C	359.21	-0.940015	0.454553	-2.068	0.0386402	0.0550106	no change
CR_01950W	CR_01950W	2618.44	-0.923689	0.344873	-2.67834	0.00739877	0.0117467	no change
C2_05270W	C2_05270W	2542.85	-0.909414	0.404544	-2.248	0.0245763	0.0362959	no change
C3_01040C	PRM9	117.83	-0.905391	0.441924	-2.04875	0.0404866	0.0574475	no change
C1_00810W	C1_00810W	359.037	-0.905065	0.336469	-2.68989	0.00714746	0.0113568	no change
CR_02520W	RPC19	1444.24	-0.897696	0.362191	-2.47851	0.0131931	0.0202407	no change
C2_01730W	C2_01730W	93.3832	-0.888403	0.519373	-1.71053	0.087168	0.116772	no change
C6_01860C	HCH1	3515.01	-0.88579	0.456227	-1.94155	0.0521911	0.0726605	no change
CR_00450C	CR_00450C	27.4737	-0.878702	0.64023	-1.37248	0.169914	0.213484	no change
C6_03390W	C6_03390W	1289.63	-0.873067	0.40877	-2.13584	0.0326928	0.0471851	no change
C3_06640W	C3_06640W	186.516	-0.869715	0.450316	-1.93134	0.0534409	0.0742573	no change
C6_02210W	C6_02210W	238.209	-0.865114	0.358542	-2.41287	0.0158275	0.0239804	no change
C2_10160W	C2_10160W	331.047	-0.863604	0.322957	-2.67405	0.00749409	0.0118791	no change
CR_07060C	CRZ2	141.252	-0.854795	0.660191	-1.29477	0.1954	0.24204	no change
C2_02430W	UTP21	3283.07	-0.853527	0.445273	-1.91686	0.0552554	0.0765114	no change
C4_04220W	DUO1	207.096	-0.845953	0.399836	-2.11575	0.0343662	0.0493972	no change
C6_02690C	C6_02690C	1529.34	-0.829425	0.356129	-2.329	0.0198589	0.0297409	no change
CR_01390W	MGE1	5482.69	-0.824366	0.322265	-2.55804	0.0105263	0.0163724	no change
C1_11800C	C1_11800C	198.928	-0.819419	0.336242	-2.43699	0.01481	0.022536	no change
C3_05570W	QDR2	927.266	-0.803617	0.339044	-2.37024	0.0177765	0.0267769	no change
C1_02810W	RAD16	2232.2	-0.791371	0.395818	-1.99933	0.0455724	0.0640547	no change
C1_07890C	ADE5,7	9975.41	-0.79073	0.374047	-2.11399	0.0345162	0.049589	no change
C1_11050W	C1_11050W	90.9374	-0.786406	0.363637	-2.16261	0.0305711	0.0443051	no change
C2_02580W	C2_02580W	455.445	-0.772512	0.385836	-2.00218	0.0452658	0.0636687	no change
C3_01200W	UTP20	1715.79	-0.76926	0.344162	-2.23516	0.0254066	0.037374	no change
C6_01380C	C6_01380C	211.437	-0.768801	0.320905	-2.39573	0.0165874	0.0250934	no change
C1_10030W	DBP3	2674.41	-0.767704	0.6081	-1.26246	0.206783	0.25487	no change
C3_02880W	C3_02880W	129.602	-0.767158	0.345815	-2.2184	0.0265274	0.0389172	no change
CR_09820C	CR_09820C	56.2348	-0.767044	0.613399	-1.25048	0.211123	0.259523	no change
C1_12840W	C1_12840W	155.631	-0.764566	0.339915	-2.24929	0.0244943	0.0361954	no change
C2_06590C	GIT1	51.1318	-0.759299	0.726501	-1.04515	0.295956	0.349963	no change
C6_01810W	C6_01810W	73.6745	-0.758547	0.371497	-2.04187	0.0411649	0.0583544	no change
C3_04100W	C3_04100W	309.487	-0.756687	0.282645	-2.67716	0.00742494	0.0117851	no change
CR_05290W	MNT3	374.35	-0.755646	0.293888	-2.5712	0.0101345	0.0157878	no change
C6_00600C	YHM2	6560.08	-0.753547	0.383509	-1.96487	0.0494291	0.0691173	no change
C2_07110C	C2_07110C	1020.83	-0.749776	0.357147	-2.09935	0.0357864	0.0513027	no change
CR_07330W	SMX4	1060.8	-0.747486	0.279219	-2.67706	0.00742704	0.0117853	no change
C6_01470W	C6_01470W	120.923	-0.745482	0.637865	-1.16871	0.242519	0.29364	no change
C6_01160W	RCN1	258.639	-0.743925	0.330588	-2.25031	0.0244294	0.0361147	no change
C1_13010W	C1_13010W	989.039	-0.739945	0.409489	-1.807	0.070763	0.0964407	no change
C3_03800W	PTR22	15661.5	-0.73896	0.535927	-1.37884	0.167943	0.211274	no change
C2_06280C	C2_06280C	151.267	-0.737508	0.346522	-2.12831	0.033311	0.048031	no change
C1_08980C	ZWF1	5046.63	-0.733014	0.378517	-1.93654	0.0528017	0.0734205	no change
C4_03190W	C4_03190W	544.393	-0.728425	0.331802	-2.19536	0.028138	0.0410882	no change
C1_00640C	RPO41	3299.68	-0.723183	0.33047	-2.18835	0.0286442	0.041756	no change
CM_00010W	RRNL	1805.53	-0.7221	0.405308	-1.78161	0.074813	0.101358	no change
C1_14410W	C1_14410W	2338.71	-0.720995	0.272611	-2.64478	0.00817445	0.0128789	no change
C2_08320C	C2_08320C	144.625	-0.718643	0.312789	-2.29754	0.0215882	0.0321774	no change
C1_05540C	C1_05540C	3836.95	-0.717112	0.301398	-2.37929	0.0173461	0.0261814	no change
C1_08140W	C1_08140W	568.375	-0.716524	0.335407	-2.13628	0.0326567	0.0471444	no change
CR_09840C	CR_09840C	375.612	-0.709595	0.260253	-2.72656	0.00639982	0.0102535	no change
C6_00830C	CAN3	2164.47	-0.70657	0.287569	-2.45705	0.0140085	0.0214037	no change
C2_10000C	C2_10000C	49.4969	-0.706068	0.501615	-1.40759	0.159253	0.201403	no change
CR_08770W	RDN18	86134.1	-0.701651	0.38951	-1.80137	0.0716448	0.0974421	no change
C6_02960W	C6_02960W	570.55	-0.699358	0.266906	-2.62024	0.00878669	0.0137925	no change
C4_01400W	UEC1	69.4479	-0.697034	0.481715	-1.44699	0.147901	0.188364	no change
C5_01590W	C5_01590W	828.936	-0.69674	0.254891	-2.73348	0.00626681	0.0100593	no change
C5_03370C	C5_03370C	291.921	-0.695671	0.287592	-2.41895	0.0155652	0.023637	no change
C5_02460C	ECM331	1887.48	-0.691519	0.285851	-2.41916	0.0155565	0.0236297	no change
C7_01490W	C7_01490W	1348.17	-0.685117	0.294643	-2.32524	0.0200589	0.0300255	no change
C5_02510C	C5_02510C	1122.06	-0.684729	0.346155	-1.9781	0.0479176	0.0671297	no change
C1_10880W	C1_10880W	2389.11	-0.681007	0.355363	-1.91637	0.0553181	0.0765805	no change
CR_09520C	CR_09520C	1318	-0.679485	0.260128	-2.61212	0.00899828	0.0141098	no change
C6_03250W	BMT4	1585.33	-0.679271	0.327673	-2.07301	0.0381711	0.0544597	no change
C1_07000W	MEF2	1165.23	-0.679243	0.289091	-2.34958	0.0187945	0.028232	no change
C6_03760C	SHM2	23659	-0.670664	0.327238	-2.04947	0.0404163	0.0573749	no change
C4_04270W	C4_04270W	131.844	-0.670587	0.395175	-1.69694	0.0897081	0.119878	no change
C7_03230C	C7_03230C	50.6857	-0.663812	0.573207	-1.15807	0.246837	0.298263	no change
C2_01010W	HGT8	8782.15	-0.661163	0.45779	-1.44425	0.148668	0.18922	no change
C3_06410C	C3_06410C	1661.08	-0.659307	0.243832	-2.70394	0.00685219	0.01094	no change
C2_00440W	SAS2	506.053	-0.658176	0.264467	-2.48869	0.0128214	0.0197161	no change
C3_00740W	C3_00740W	665.913	-0.657514	0.330033	-1.99226	0.0463421	0.0650446	no change
C1_10670C	RPA190	5766.23	-0.655606	0.270341	-2.42511	0.0153038	0.0232577	no change
C6_04480C	C6_04480C	1642.13	-0.654338	0.272695	-2.39953	0.0164163	0.0248409	no change
CR_06490C	HSP60	21296.1	-0.653367	0.445028	-1.46815	0.142064	0.181628	no change
C5_04900C	C5_04900C	3120.26	-0.65225	0.241971	-2.69557	0.00702678	0.0111918	no change
C2_02540W	C2_02540W	3027.4	-0.64621	0.405088	-1.59523	0.11066	0.145051	no change
C1_00530C	C1_00530C	1272.16	-0.644254	0.248029	-2.59749	0.00939074	0.0146789	no change
CM_00330W	COB	69.1096	-0.643454	0.540774	-1.18988	0.234095	0.284654	no change
C2_10060C	C2_10060C	203.904	-0.641024	0.324338	-1.97641	0.0481084	0.0673653	no change
C2_03110W	C2_03110W	163.239	-0.640909	0.660492	-0.97035	0.331872	0.386914	no change
C4_05430C	GAP5	2244.53	-0.638681	0.570994	-1.11854	0.263335	0.315642	no change
C3_02130W	UTP4	1904.46	-0.637421	0.539433	-1.18165	0.237345	0.287901	no change
C1_08930C	C1_08930C	2342.03	-0.636871	0.238511	-2.67019	0.00758079	0.0120069	no change
C7_00140C	C7_00140C	2753.55	-0.636108	0.300155	-2.11927	0.034068	0.0490158	no change
C6_00440C	FET34	4951.06	-0.635797	0.473689	-1.34222	0.179523	0.224376	no change
CR_04960C	CRG1	2248.17	-0.631394	0.348278	-1.8129	0.0698469	0.0953227	no change
C1_05070C	GPI7	1005.26	-0.629923	0.234437	-2.68696	0.00721052	0.0114509	no change
C2_10450W	NCE4	711.337	-0.629605	0.291909	-2.15685	0.0310172	0.044908	no change
C2_09320C	PES1	5710.17	-0.629212	0.440371	-1.42882	0.153055	0.194224	no change
C6_02840C	RBF1	896.881	-0.628541	0.422083	-1.48914	0.13645	0.175088	no change
C1_06770W	C1_06770W	1605.44	-0.627882	0.233103	-2.69358	0.00706885	0.0112528	no change
C5_04710W	C5_04710W	1125.8	-0.627712	0.229556	-2.73447	0.00624813	0.0100347	no change
C2_09840W	MTW1	207.337	-0.622849	0.33939	-1.8352	0.0664755	0.0909504	no change
C3_02400C	COX7	4036.77	-0.621847	0.290228	-2.14262	0.032144	0.0464492	no change
CR_06150C	ADE13	13481.5	-0.621587	0.398443	-1.56004	0.11875	0.154704	no change
C7_03320C	MED16	1467.74	-0.62093	0.275368	-2.25491	0.0241389	0.035756	no change
CR_07470W	CR_07470W	813.467	-0.620603	0.289939	-2.14046	0.0323179	0.0466779	no change
C1_10840C	C1_10840C	5619.98	-0.620302	0.469968	-1.31988	0.186875	0.232541	no change
C2_06270W	C2_06270W	190.6	-0.619215	0.255447	-2.42404	0.0153487	0.0233201	no change
C1_14090W	C1_14090W	8408.01	-0.618414	0.423497	-1.46026	0.14422	0.184029	no change
C2_09630C	C2_09630C	197.324	-0.617281	0.237433	-2.59981	0.00932756	0.0145916	no change
C1_01670C	ESP1	486.746	-0.616675	0.281545	-2.19033	0.0285006	0.041577	no change
C4_06710W	C4_06710W	695.16	-0.615685	0.273509	-2.25106	0.0243815	0.0360617	no change
C4_06770W	C4_06770W	1050.98	-0.615508	0.369533	-1.66564	0.0957856	0.127203	no change
C5_02840C	HSL1	3834.98	-0.614618	0.283673	-2.16664	0.0302622	0.0439108	no change
C4_04200C	C4_04200C	130.681	-0.613392	0.308439	-1.98869	0.0467349	0.0655189	no change
C3_01070C	C3_01070C	206.8	-0.609428	0.342505	-1.77933	0.0751863	0.101818	no change
C4_02950C	C4_02950C	712.302	-0.608274	0.246827	-2.46437	0.0137253	0.0210168	no change
C4_01240C	C4_01240C	545.957	-0.605235	0.25069	-2.41427	0.0157667	0.0239064	no change
C7_03330C	SHM1	14704.1	-0.602868	0.316661	-1.90383	0.0569326	0.0786553	no change
CR_05760C	CR_05760C	722.219	-0.602016	0.25327	-2.37698	0.0174552	0.0263329	no change
C1_13510C	TGL99	736.906	-0.600489	0.242222	-2.47908	0.0131722	0.0202141	no change
C1_11660W	GAD1	12091.8	-0.599959	0.260272	-2.30512	0.0211598	0.0315783	no change
C3_00600W	IFF11	110.33	-0.597726	0.37438	-1.59658	0.11036	0.144722	no change
CR_04300W	CR_04300W	5977.45	-0.59655	0.305704	-1.9514	0.0510094	0.0711272	no change
CR_08810W	RDN25	209081	-0.596494	0.38081	-1.56638	0.117259	0.152996	no change
C1_00330C	C1_00330C	2577.29	-0.594834	0.224601	-2.64841	0.00808722	0.0127515	no change
CR_09050C	CR_09050C	371.868	-0.59343	0.328155	-1.80838	0.0705467	0.0961678	no change
C2_05230C	RPF2	2116	-0.59244	0.410845	-1.442	0.149301	0.189985	no change
C2_02780C	BUB2	515.185	-0.590752	0.275933	-2.14093	0.0322798	0.0466343	no change
CR_02610C	CR_02610C	2909.36	-0.590031	0.249067	-2.36896	0.0178382	0.026863	no change
C3_03710W	CCC1	2790.58	-0.586969	0.265121	-2.21396	0.0268313	0.0393156	no change
C4_01160W	CRD2	8196.43	-0.586593	0.29887	-1.96271	0.0496804	0.0694362	no change
C3_03090W	USO5	506.343	-0.585434	0.260704	-2.24559	0.0247306	0.0364691	no change
C1_01110C	ZPR1	4273.71	-0.585094	0.384474	-1.5218	0.128058	0.165462	no change
CR_06530W	CR_06530W	2582.66	-0.583619	0.278505	-2.09554	0.0361227	0.0517475	no change
C1_07690C	C1_07690C	1246.81	-0.582756	0.281278	-2.07181	0.0382829	0.0545932	no change
C7_03600W	MNN26	3670.93	-0.58189	0.273777	-2.12542	0.0335516	0.0483428	no change
C1_02400C	MNN11	370.868	-0.581515	0.347253	-1.67462	0.0940097	0.125095	no change
CM_00210W	COX1	46.9853	-0.580804	0.496016	-1.17094	0.241623	0.292674	no change
C3_07340W	GCY1	355.642	-0.579899	0.21842	-2.65497	0.00793152	0.012516	no change
CR_03870W	CR_03870W	710.514	-0.579758	0.362335	-1.60006	0.109585	0.143864	no change
C1_02310C	C1_02310C	522.799	-0.578484	0.300539	-1.92482	0.0542519	0.0753316	no change
C7_03990C	C7_03990C	2023.7	-0.578126	0.235915	-2.45057	0.0142629	0.0217478	no change
C1_04000C	KTR4	1200.83	-0.578072	0.223332	-2.5884	0.00964242	0.0150565	no change
C1_04130W	ERB1	3181.02	-0.577876	0.480419	-1.20286	0.22903	0.279349	no change
C3_04150W	C3_04150W	5095.34	-0.576856	0.267949	-2.15286	0.0313298	0.0453167	no change
C6_02270C	ALG11	754.856	-0.575605	0.456684	-1.2604	0.207525	0.255679	no change
C3_00590W	C3_00590W	198.607	-0.574139	0.347936	-1.65013	0.0989174	0.131012	no change
C1_00700W	C1_00700W	1626.23	-0.572236	0.218256	-2.62186	0.0087451	0.0137308	no change
C3_01680C	C3_01680C	493.931	-0.571576	0.276126	-2.06998	0.0384539	0.0547978	no change
C7_01840W	IQG1	2638.5	-0.571082	0.261236	-2.18608	0.0288098	0.0419768	no change
C4_06290W	C4_06290W	297.994	-0.571003	0.25985	-2.19743	0.0279894	0.0408913	no change
C1_10260C	RPA34	2033.03	-0.570055	0.336881	-1.69215	0.0906167	0.120876	no change
C5_00460C	FET33	1419.91	-0.569776	0.308793	-1.84518	0.065012	0.0890707	no change
C4_01970W	C4_01970W	888.506	-0.567136	0.285111	-1.98917	0.0466819	0.06546	no change
C6_00100C	HET1	8939.68	-0.56261	0.23809	-2.36301	0.018127	0.0272773	no change
C4_04160W	C4_04160W	3422.88	-0.562016	0.387806	-1.44922	0.147277	0.187649	no change
C3_05220W	CDR1	17234	-0.560659	0.249291	-2.24901	0.0245118	0.0362095	no change
C6_04050W	C6_04050W	321.121	-0.560504	0.31288	-1.79143	0.0732238	0.0994084	no change
C2_08200W	C2_08200W	636.59	-0.559632	0.239061	-2.34096	0.0192344	0.0288637	no change
C2_07440C	C2_07440C	648.479	-0.558038	0.209749	-2.66051	0.00780233	0.0123186	no change
C7_00890C	MCM1	4134.86	-0.557662	0.231782	-2.40598	0.0161292	0.0244188	no change
C2_05880W	C2_05880W	544.357	-0.556852	0.212176	-2.62449	0.00867801	0.0136326	no change
C3_00170C	C3_00170C	4229.38	-0.553183	0.270359	-2.04611	0.0407458	0.0577877	no change
[truncated: 3,984 more rows]
