# Supplementary material for: Roles of P-body factors in Candida albicans filamentation and stress response
Source: PLoS Genet. 2025 Mar 17;21(3):e1011632. doi: 10.1371/journal.pgen.1011632 (PMC11975087; doi:10.1371/journal.pgen.1011632)
Supplement: S5 Table — Exponentially growing dhh1Δ/Δ and WT P57055 yeast cells in YPD at 30°C. RNA extraction performed in triplicate from three separate samples. (XLSX) [file pgen.1011632.s014.xlsx]

## Sheet: Sheet1
Table S5. DEseq2 results comparing YPD P57055 dhh1Δ/Δ vs. YPD P57055 WT for Fig S4. A.
Feature Name	Gene Name	baseMean	log2FoldChange	lfcSE	stat	pvalue	padj	Regulation
C1_07070C	DHH1	574.332	-12.6188	1.20328	-10.487	9.91e-26	1.09e-23	down-regulated
C2_05620W	KTI11	58.108	-3.6665	1.09318	-3.35397	0.000797	0.002581	down-regulated
C5_00510W	C5_00510W	106.886	-3.26121	1.00889	-3.23248	0.001227	0.003726	down-regulated
CR_07270C	HGT16	40.5685	-2.92067	0.593057	-4.92477	8.45e-07	6.8e-06	down-regulated
C6_01990W	PLB1	346.09	-2.76822	0.949915	-2.91418	0.003566	0.00908	down-regulated
C6_02400W	C6_02400W	77.915	-2.68879	0.812111	-3.31087	0.00093	0.002955	down-regulated
C1_13500C	C1_13500C	13.6372	-2.67086	0.687743	-3.88351	0.000103	0.000455	down-regulated
C1_13820C	C1_13820C	393.973	-2.63423	0.757254	-3.47866	0.000504	0.001756	down-regulated
C7_00430W	C7_00430W	8591.86	-2.63377	0.478517	-5.50403	3.71e-08	4.2e-07	down-regulated
C4_00810C	C4_00810C	291.13	-2.60626	0.717654	-3.63164	0.000282	0.001079	down-regulated
CR_04110W	CR_04110W	815.075	-2.51116	0.840188	-2.98881	0.002801	0.007436	down-regulated
C1_10110W	C1_10110W	349.094	-2.41777	0.198559	-12.1766	4.14e-34	7.69e-32	down-regulated
C6_03640W	NOG2	1704.83	-2.41064	0.809129	-2.97931	0.002889	0.00761	down-regulated
C1_10950C	C1_10950C	638.791	-2.36311	0.769932	-3.06925	0.002146	0.005959	down-regulated
C2_02450C	UTP22	4255.97	-2.32885	0.715933	-3.25289	0.001142	0.003506	down-regulated
C2_00030W	RRN3	1561.99	-2.32456	0.641177	-3.62545	0.000288	0.001099	down-regulated
C2_03370W	THI20	820.115	-2.25178	0.137017	-16.4343	1.09e-60	9.23e-58	down-regulated
C1_01180C	C1_01180C	146.168	-2.24463	0.37161	-6.04027	1.54e-09	2.29e-08	down-regulated
C6_02390W	C6_02390W	90.5757	-2.23668	0.495397	-4.51493	6.33e-06	4.02e-05	down-regulated
C1_00880W	C1_00880W	183.738	-2.20726	0.45252	-4.87771	1.07e-06	8.38e-06	down-regulated
C1_13360C	RMP1	50.6978	-2.19256	0.644733	-3.40073	0.000672	0.002243	down-regulated
C3_02040C	C3_02040C	591.795	-2.18245	0.71823	-3.03865	0.002376	0.006472	down-regulated
C1_05710C	UGA4	75.1307	-2.15097	0.528078	-4.0732	4.64e-05	0.000225	down-regulated
CR_04810W	RPS3	40165.3	-2.14173	0.31212	-6.86187	6.8e-12	1.54e-10	down-regulated
CR_08490W	TSR1	3521.37	-2.13678	0.655624	-3.25916	0.001117	0.00344	down-regulated
C7_00330C	C7_00330C	689.078	-2.0865	0.721482	-2.89197	0.003828	0.009664	down-regulated
C2_04860W	PZF1	239.387	-2.05167	0.393192	-5.21798	1.81e-07	1.75e-06	down-regulated
CR_02710W	RRP9	882.355	-2.0516	0.611029	-3.35762	0.000786	0.002551	down-regulated
C2_09890W	SMM1	321.002	-2.04443	0.656223	-3.11545	0.001837	0.005239	down-regulated
C1_14080W	C1_14080W	4247.73	-2.04154	0.528167	-3.86533	0.000111	0.000485	down-regulated
C4_03030C	NAN1	2110.01	-2.0344	0.63747	-3.19137	0.001416	0.004218	down-regulated
C2_01050W	C2_01050W	115.9	-2.03119	0.541587	-3.75045	0.000177	0.000726	down-regulated
C4_07140W	C4_07140W	881.344	-2.02136	0.545557	-3.70513	0.000211	0.000849	down-regulated
C1_06620C	C1_06620C	22.4894	-2.0208	0.548768	-3.68243	0.000231	0.000911	down-regulated
CR_08440W	CR_08440W	306.137	-2.0146	0.259332	-7.76845	7.95e-15	2.78e-13	down-regulated
C6_02380W	C6_02380W	4378.79	-2.00621	0.654759	-3.06405	0.002184	0.006032	down-regulated
C1_13130C	C1_13130C	2040.73	-2.00261	0.552221	-3.62646	0.000287	0.001097	down-regulated
C3_02700W	SMC3	1100.85	-1.97926	0.406277	-4.8717	1.11e-06	8.59e-06	down-regulated
C2_09380W	RRP15	729.271	-1.97667	0.654365	-3.02074	0.002522	0.006808	down-regulated
CR_07240C	CLG1	2761.72	-1.94273	0.523239	-3.7129	0.000205	0.000826	down-regulated
C6_03700W	ALS1	5295.95	-1.92673	0.375115	-5.13637	2.8e-07	2.56e-06	down-regulated
C6_02840C	RBF1	1046.61	-1.92586	0.163077	-11.8095	3.49e-32	5.6e-30	down-regulated
CR_00680W	BUD22	530.023	-1.91546	0.636916	-3.0074	0.002635	0.007066	down-regulated
CR_03370C	KTI12	627.243	-1.91533	0.643408	-2.97685	0.002912	0.007654	down-regulated
C3_05920W	MRR1	1097.84	-1.91508	0.584273	-3.27772	0.001046	0.003272	down-regulated
C1_01380C	TRM2	892.69	-1.88649	0.60297	-3.12866	0.001756	0.005053	down-regulated
C2_06000W	LAS1	743.857	-1.8691	0.456325	-4.09599	4.2e-05	0.000207	down-regulated
C7_03300C	LIP8	336.263	-1.85449	0.236056	-7.85613	3.96e-15	1.44e-13	down-regulated
C1_09910C	C1_09910C	525.345	-1.84994	0.375128	-4.9315	8.16e-07	6.59e-06	down-regulated
C1_11070W	PET127	713.087	-1.84763	0.38458	-4.80426	1.55e-06	1.17e-05	down-regulated
C6_01890C	C6_01890C	1348.75	-1.84599	0.576424	-3.20249	0.001362	0.004083	down-regulated
CR_04560C	CR_04560C	1635.59	-1.84119	0.413421	-4.45354	8.45e-06	5.16e-05	down-regulated
CR_02030C	CR_02030C	340.925	-1.82273	0.485393	-3.75517	0.000173	0.000715	down-regulated
C3_06310C	ISW2	1175.44	-1.82197	0.282191	-6.45652	1.07e-10	1.98e-09	down-regulated
C1_11400C	GIN4	3983.72	-1.81883	0.353108	-5.15091	2.59e-07	2.41e-06	down-regulated
C5_04840C	C5_04840C	180.862	-1.81725	0.617728	-2.94182	0.003263	0.008426	down-regulated
C2_01060C	C2_01060C	175.666	-1.81383	0.585346	-3.09873	0.001944	0.005489	down-regulated
C1_08870C	JIP5	996.547	-1.79292	0.597344	-3.00148	0.002687	0.007182	down-regulated
C5_04140W	C5_04140W	35.986	-1.7919	0.461948	-3.879	0.000105	0.000463	down-regulated
C6_00950C	TOP1	1985.17	-1.7915	0.29148	-6.14623	7.93e-10	1.23e-08	down-regulated
C1_00840C	NRM1	945.811	-1.78162	0.249064	-7.15326	8.47e-13	2.15e-11	down-regulated
CR_10540C	MCD1	1407.63	-1.77794	0.437346	-4.06529	4.8e-05	0.000232	down-regulated
C6_01040C	C6_01040C	368.267	-1.77666	0.616767	-2.8806	0.003969	0.009977	down-regulated
C6_02090C	C6_02090C	1110.78	-1.74343	0.257309	-6.77561	1.24e-11	2.68e-10	down-regulated
C6_03440W	C6_03440W	495.029	-1.73976	0.530264	-3.28094	0.001035	0.003242	down-regulated
C2_04200W	TBF1	1138.69	-1.72459	0.32543	-5.29943	1.16e-07	1.18e-06	down-regulated
CR_06450W	CR_06450W	357.265	-1.72167	0.357764	-4.81232	1.49e-06	1.12e-05	down-regulated
C3_03710W	CCC1	4583.32	-1.70327	0.498009	-3.42016	0.000626	0.002111	down-regulated
C1_11030W	RPL82	11988	-1.69535	0.439545	-3.85706	0.000115	0.000501	down-regulated
C7_01630W	RNH35	801.21	-1.6875	0.158185	-10.6679	1.44e-26	1.68e-24	down-regulated
C1_00560W	CNS1	1053.03	-1.68318	0.557701	-3.01807	0.002544	0.006859	down-regulated
C1_13210C	C1_13210C	101.448	-1.67978	0.433194	-3.87766	0.000105	0.000465	down-regulated
CR_07600W	FUN30	2073.27	-1.67319	0.393861	-4.24818	2.16e-05	0.000116	down-regulated
C3_04740C	C3_04740C	653.719	-1.65779	0.166599	-9.95077	2.5e-23	2.22e-21	down-regulated
C3_06000W	AHR1	1206.56	-1.65309	0.56607	-2.92029	0.003497	0.008927	down-regulated
C3_06420C	C3_06420C	1836.69	-1.65	0.280496	-5.88242	4.04e-09	5.56e-08	down-regulated
CR_03550W	NCS2	691.456	-1.64884	0.499738	-3.29942	0.000969	0.003064	down-regulated
C5_00630C	EXO1	1578.54	-1.6438	0.34991	-4.69778	2.63e-06	1.86e-05	down-regulated
C3_07400W	C3_07400W	955.658	-1.63974	0.526827	-3.11249	0.001855	0.005275	down-regulated
C5_02780W	C5_02780W	1496.82	-1.62679	0.221979	-7.3286	2.33e-13	6.28e-12	down-regulated
C3_07140C	C3_07140C	408.516	-1.6242	0.204603	-7.93831	2.05e-15	7.91e-14	down-regulated
C1_05740C	C1_05740C	230.208	-1.6171	0.211706	-7.63845	2.2e-14	6.88e-13	down-regulated
C6_02430W	C6_02430W	1183.13	-1.61381	0.375277	-4.30032	1.71e-05	9.49e-05	down-regulated
C4_07080C	C4_07080C	1261.66	-1.60796	0.208452	-7.71381	1.22e-14	4.1e-13	down-regulated
C5_01710C	C5_01710C	178.512	-1.6073	0.436034	-3.68619	0.000228	0.000902	down-regulated
C2_01960C	C2_01960C	97.522	-1.60649	0.277528	-5.78859	7.1e-09	9.36e-08	down-regulated
CR_03650W	SGD1	1370.89	-1.60602	0.552376	-2.90747	0.003644	0.009237	down-regulated
C1_10880W	C1_10880W	1771.44	-1.59796	0.430172	-3.71471	0.000203	0.000823	down-regulated
C1_00640C	RPO41	4624.52	-1.5973	0.456472	-3.49922	0.000467	0.001646	down-regulated
C3_06830C	C3_06830C	2284.27	-1.59372	0.538581	-2.95911	0.003085	0.008038	down-regulated
C4_02800W	RPC53	736.913	-1.59038	0.519406	-3.06192	0.002199	0.006067	down-regulated
C1_10010C	SWE1	2153.85	-1.58965	0.200432	-7.93109	2.17e-15	8.33e-14	down-regulated
C5_01110W	C5_01110W	1428.19	-1.5888	0.365646	-4.3452	1.39e-05	7.97e-05	down-regulated
C1_08000W	NRP1	1634.07	-1.58298	0.251153	-6.30286	2.92e-10	4.94e-09	down-regulated
C6_02910W	POP4	313.599	-1.58169	0.382473	-4.13543	3.54e-05	0.000178	down-regulated
C4_01260W	RLM1	811.272	-1.57984	0.190688	-8.28499	1.18e-16	5.44e-15	down-regulated
CR_00390W	MMS22	1310.36	-1.57668	0.287444	-5.48516	4.13e-08	4.64e-07	down-regulated
C2_07450C	RCL1	1606.81	-1.5703	0.534861	-2.93591	0.003326	0.008567	down-regulated
CR_02020C	OPT1	3265.82	-1.56089	0.276972	-5.63554	1.75e-08	2.1e-07	down-regulated
CR_00080W	MIS12	9088.07	-1.55525	0.464242	-3.35008	0.000808	0.002613	down-regulated
C3_05910W	ZCF35	335.562	-1.5411	0.469695	-3.28107	0.001034	0.003242	down-regulated
C1_13250W	C1_13250W	1707.7	-1.54033	0.336603	-4.57608	4.74e-06	3.11e-05	down-regulated
C1_05360C	C1_05360C	1485.52	-1.5342	0.472055	-3.25004	0.001154	0.003534	down-regulated
CR_01990C	SPC98	836.585	-1.53006	0.182725	-8.37355	5.59e-17	2.72e-15	down-regulated
C1_06210W	BUD16	318.609	-1.53005	0.301266	-5.07873	3.8e-07	3.35e-06	down-regulated
C1_01150C	C1_01150C	1184.65	-1.52984	0.491569	-3.11217	0.001857	0.005275	down-regulated
C3_07750W	UTP9	3003.3	-1.52876	0.505875	-3.022	0.002511	0.006786	down-regulated
C4_00760W	ZCF21	1211.46	-1.52471	0.255309	-5.97202	2.34e-09	3.36e-08	down-regulated
C4_04520W	C4_04520W	487.857	-1.52447	0.493714	-3.08775	0.002017	0.005648	down-regulated
C5_02470W	INT1	3346.02	-1.5238	0.283132	-5.38193	7.37e-08	7.82e-07	down-regulated
CR_02050C	HDA1	1788.32	-1.51798	0.343333	-4.42129	9.81e-06	5.89e-05	down-regulated
C1_14630C	C1_14630C	310.843	-1.5176	0.338841	-4.47878	7.51e-06	4.67e-05	down-regulated
C3_02560W	DDC1	250.409	-1.50935	0.335386	-4.50032	6.79e-06	4.27e-05	down-regulated
C5_01460W	YBL053	1369.57	-1.50194	0.265441	-5.65828	1.53e-08	1.89e-07	down-regulated
C2_01400C	ESC4	790.557	-1.5008	0.219753	-6.82946	8.52e-12	1.89e-10	down-regulated
CR_06840W	CR_06840W	692.516	-1.49811	0.49468	-3.02844	0.002458	0.006664	down-regulated
C3_00650W	NGT1	316.8	-1.49406	0.402387	-3.713	0.000205	0.000826	down-regulated
CR_08790W	RDN58	1355.92	-1.49344	0.239729	-6.22967	4.67e-10	7.55e-09	down-regulated
CR_09900C	DPB2	1056.56	-1.49315	0.19517	-7.65047	2e-14	6.37e-13	down-regulated
C1_14120C	RBE1	414.732	-1.48618	0.302835	-4.90756	9.22e-07	7.3e-06	down-regulated
C3_05950W	C3_05950W	605.127	-1.48018	0.331911	-4.45956	8.21e-06	5.03e-05	down-regulated
C1_10400C	FGR41	3268.02	-1.47452	0.187232	-7.87537	3.4e-15	1.25e-13	down-regulated
C1_12440W	C1_12440W	196.364	-1.4739	0.288863	-5.10243	3.35e-07	3e-06	down-regulated
C2_10090C	C2_10090C	482.492	-1.46682	0.352403	-4.16234	3.15e-05	0.000161	down-regulated
C1_09790C	C1_09790C	949.747	-1.45467	0.229414	-6.34083	2.29e-10	3.96e-09	down-regulated
C6_02350C	C6_02350C	1172.23	-1.44836	0.485444	-2.98357	0.002849	0.007541	down-regulated
C1_05050C	RRP6	1642.39	-1.44732	0.499834	-2.8956	0.003784	0.009566	down-regulated
C3_05860C	C3_05860C	363.453	-1.44597	0.309014	-4.67932	2.88e-06	2e-05	down-regulated
C3_00100W	C3_00100W	810.334	-1.44375	0.263486	-5.47942	4.27e-08	4.79e-07	down-regulated
CR_01600C	CR_01600C	488.417	-1.43974	0.371891	-3.8714	0.000108	0.000475	down-regulated
C4_02630C	HFL2	1056.89	-1.43559	0.334044	-4.2976	1.73e-05	9.59e-05	down-regulated
CR_08800W	ITS2	1900.87	-1.43357	0.216274	-6.62849	3.39e-11	6.81e-10	down-regulated
C1_03200C	ARO80	965.727	-1.43145	0.151923	-9.42224	4.42e-21	3.2e-19	down-regulated
C2_01950C	AMN1	687.678	-1.42963	0.409616	-3.49018	0.000483	0.001693	down-regulated
C2_08320C	C2_08320C	137.095	-1.42102	0.228362	-6.22266	4.89e-10	7.87e-09	down-regulated
C2_07560W	SWR1	2610.14	-1.41987	0.196747	-7.2167	5.33e-13	1.4e-11	down-regulated
C7_00470C	PEL1	1190.11	-1.41681	0.287999	-4.9195	8.68e-07	6.96e-06	down-regulated
CR_06680C	CR_06680C	1616.62	-1.41613	0.489173	-2.89494	0.003792	0.009577	down-regulated
CR_01150C	CTF18	1001.18	-1.41439	0.349324	-4.04895	5.14e-05	0.000247	down-regulated
C5_04880C	PUT2	1916.84	-1.41431	0.127669	-11.0779	1.61e-28	2.17e-26	down-regulated
C6_03110C	C6_03110C	104.466	-1.41414	0.276697	-5.11081	3.21e-07	2.88e-06	down-regulated
C2_01330C	SIR2	346.293	-1.4127	0.209368	-6.74743	1.5e-11	3.22e-10	down-regulated
C2_00140W	NDT80	4440.4	-1.4125	0.191249	-7.38562	1.52e-13	4.18e-12	down-regulated
CR_06810W	HHT2	17661.7	-1.40554	0.247642	-5.6757	1.38e-08	1.72e-07	down-regulated
C2_06400C	C2_06400C	2260.34	-1.40407	0.324868	-4.32197	1.55e-05	8.75e-05	down-regulated
C4_00490W	C4_00490W	376.781	-1.39465	0.350152	-3.98297	6.81e-05	0.000317	down-regulated
CR_04600W	CR_04600W	1482.89	-1.39272	0.440897	-3.15883	0.001584	0.004628	down-regulated
C5_00230C	C5_00230C	67.3895	-1.38943	0.443255	-3.1346	0.001721	0.004969	down-regulated
C3_04300C	POL1	4801.71	-1.38559	0.258623	-5.35756	8.44e-08	8.81e-07	down-regulated
C4_06490C	PRI2	680.693	-1.38518	0.385314	-3.59494	0.000324	0.001209	down-regulated
C1_11440C	GIN1	1412.06	-1.3843	0.291171	-4.75425	1.99e-06	1.47e-05	down-regulated
CR_03100W	SMC5	1630.78	-1.38407	0.142516	-9.71166	2.69e-22	2.22e-20	down-regulated
C7_00560C	THG1	274.788	-1.3835	0.356893	-3.8765	0.000106	0.000466	down-regulated
CR_02110W	MCM6	3067.28	-1.38112	0.274574	-5.03004	4.9e-07	4.19e-06	down-regulated
C7_02950C	DBF4	1330.53	-1.3789	0.338066	-4.07878	4.53e-05	0.000221	down-regulated
C1_09080C	PGA6	5491.32	-1.37755	0.278072	-4.95393	7.27e-07	5.93e-06	down-regulated
C1_06630W	C1_06630W	1704.9	-1.37391	0.31545	-4.3554	1.33e-05	7.67e-05	down-regulated
C4_00690C	C4_00690C	637.619	-1.37031	0.277043	-4.94621	7.57e-07	6.15e-06	down-regulated
C2_02680W	PDR17	1639.58	-1.36604	0.299108	-4.56703	4.95e-06	3.21e-05	down-regulated
CR_07860C	ASF1	542.545	-1.36524	0.237345	-5.75214	8.81e-09	1.14e-07	down-regulated
C7_00570W	RPA135	5769.92	-1.36382	0.459377	-2.96884	0.002989	0.007825	down-regulated
C1_11520C	ZCF3	1241.49	-1.36295	0.139056	-9.80145	1.11e-22	9.29e-21	down-regulated
C2_00170C	HMA1	3226.25	-1.36208	0.381422	-3.57107	0.000356	0.001306	down-regulated
C4_01420W	C4_01420W	915.161	-1.36198	0.271793	-5.0111	5.41e-07	4.56e-06	down-regulated
C1_05380C	C1_05380C	1667.28	-1.35942	0.286141	-4.75085	2.03e-06	1.49e-05	down-regulated
CR_01030W	DAL81	557.736	-1.35826	0.227583	-5.96821	2.4e-09	3.43e-08	down-regulated
C7_02600C	C7_02600C	21941.4	-1.35819	0.2438	-5.57089	2.53e-08	2.94e-07	down-regulated
CR_00630W	VHR1	639.447	-1.35611	0.39663	-3.41908	0.000628	0.002116	down-regulated
C1_09870W	HCM1	338.938	-1.346	0.313246	-4.29695	1.73e-05	9.6e-05	down-regulated
C1_10020W	SFU1	1084.89	-1.33967	0.254893	-5.2558	1.47e-07	1.46e-06	down-regulated
C7_01570C	C7_01570C	305.066	-1.33607	0.185614	-7.19815	6.1e-13	1.58e-11	down-regulated
C5_02600W	PUT1	737.376	-1.33553	0.426607	-3.13057	0.001745	0.005023	down-regulated
C6_04530C	C6_04530C	2214.67	-1.3335	0.363677	-3.66671	0.000246	0.000962	down-regulated
C2_06480W	C2_06480W	669.859	-1.33059	0.305618	-4.35377	1.34e-05	7.7e-05	down-regulated
C1_09710C	C1_09710C	1453.4	-1.32957	0.172618	-7.70234	1.34e-14	4.44e-13	down-regulated
C1_11430W	C1_11430W	668.625	-1.32182	0.264377	-4.99975	5.74e-07	4.8e-06	down-regulated
C3_01550C	TOS1	11448	-1.32175	0.175801	-7.51845	5.54e-14	1.63e-12	down-regulated
CR_01580C	DOT6	1052.18	-1.32109	0.26055	-5.0704	3.97e-07	3.48e-06	down-regulated
C1_07490C	C1_07490C	1117.66	-1.32031	0.386014	-3.42037	0.000625	0.002111	down-regulated
C1_02080W	SET6	421.711	-1.31986	0.338819	-3.89547	9.8e-05	0.000438	down-regulated
C2_06390C	IMH3	18660.3	-1.31984	0.329497	-4.00562	6.19e-05	0.000292	down-regulated
CR_10440W	CR_10440W	574.395	-1.31797	0.172736	-7.62995	2.35e-14	7.27e-13	down-regulated
C7_01790C	RPL5	64380.3	-1.31781	0.276705	-4.76249	1.91e-06	1.42e-05	down-regulated
C2_10820C	C2_10820C	1703.71	-1.314	0.352765	-3.72486	0.000195	0.000796	down-regulated
C6_03550C	C6_03550C	863.455	-1.30632	0.22305	-5.85665	4.72e-09	6.44e-08	down-regulated
C1_14160W	C1_14160W	793.4	-1.30169	0.433737	-3.00111	0.00269	0.007187	down-regulated
C2_06830C	FHL1	1422.67	-1.2967	0.18307	-7.08308	1.41e-12	3.45e-11	down-regulated
C3_00330W	UTP8	2280.39	-1.29259	0.429356	-3.01053	0.002608	0.007	down-regulated
C1_04260W	HHT21	26803.3	-1.28962	0.175674	-7.34095	2.12e-13	5.78e-12	down-regulated
C6_03690W	ALS5	705.062	-1.28911	0.19584	-6.58246	4.63e-11	9.08e-10	down-regulated
CR_03680C	SMC1	2120.92	-1.28882	0.35466	-3.63396	0.000279	0.001072	down-regulated
C5_02120C	RIX7	1850.77	-1.28754	0.305316	-4.21707	2.47e-05	0.00013	down-regulated
C1_07680W	HAP2	302.141	-1.28214	0.384641	-3.33334	0.000858	0.002752	down-regulated
CR_08780W	ITS1	362.867	-1.28193	0.329668	-3.88855	0.000101	0.000449	down-regulated
C4_00750C	C4_00750C	248.152	-1.27971	0.225767	-5.66826	1.44e-08	1.79e-07	down-regulated
C1_00540C	C1_00540C	1092.31	-1.27668	0.206173	-6.19228	5.93e-10	9.48e-09	down-regulated
C1_09970C	PDC2	895.177	-1.27508	0.354853	-3.59326	0.000327	0.001214	down-regulated
C1_04180W	C1_04180W	16763.8	-1.27474	0.207179	-6.15285	7.61e-10	1.19e-08	down-regulated
C7_01660C	C7_01660C	2086.7	-1.27373	0.334525	-3.80758	0.00014	0.000598	down-regulated
C5_05470W	EST1	3472.67	-1.26887	0.287741	-4.40978	1.03e-05	6.16e-05	down-regulated
C1_09180W	LYS143	161.372	-1.26545	0.257208	-4.91995	8.66e-07	6.95e-06	down-regulated
C1_11770C	C1_11770C	2730.62	-1.26142	0.3236	-3.89808	9.7e-05	0.000434	down-regulated
C5_05080W	GRF10	604.757	-1.25992	0.345661	-3.64495	0.000267	0.001034	down-regulated
C1_05230W	C1_05230W	428.976	-1.25794	0.392986	-3.20099	0.00137	0.004102	down-regulated
C1_06570W	ANT1	351.462	-1.25781	0.259093	-4.85467	1.21e-06	9.27e-06	down-regulated
CR_06800C	HHF22	15752.2	-1.2577	0.232705	-5.40469	6.49e-08	6.97e-07	down-regulated
C2_06860W	LTE1	1522.31	-1.25748	0.343889	-3.65665	0.000256	0.000996	down-regulated
C3_06300W	DOT1	3228.98	-1.25305	0.233048	-5.37679	7.58e-08	8.02e-07	down-regulated
C5_02130W	C5_02130W	649.238	-1.25205	0.3279	-3.81838	0.000134	0.000576	down-regulated
C1_14220C	FTR2	4211.2	-1.2499	0.335801	-3.72216	0.000198	0.000803	down-regulated
CR_00440C	LRG1	3759.56	-1.24914	0.298064	-4.19084	2.78e-05	0.000144	down-regulated
C7_04090C	C7_04090C	747.245	-1.24873	0.225323	-5.54194	2.99e-08	3.43e-07	down-regulated
C1_01790W	SWI4	2346.79	-1.24865	0.165709	-7.53519	4.88e-14	1.44e-12	down-regulated
C1_10440W	C1_10440W	1292.03	-1.24579	0.232587	-5.35623	8.5e-08	8.86e-07	down-regulated
C2_03950W	C2_03950W	2015.98	-1.24443	0.366139	-3.39881	0.000677	0.002256	down-regulated
C1_12220W	CDC6	387.753	-1.24231	0.391344	-3.17446	0.001501	0.004427	down-regulated
C7_00080C	SAC7	2199.34	-1.23739	0.389577	-3.17625	0.001492	0.004404	down-regulated
C6_02250W	C6_02250W	234.386	-1.23627	0.264049	-4.68196	2.84e-06	1.98e-05	down-regulated
C2_08550C	MSU1	510.714	-1.23276	0.306455	-4.02264	5.75e-05	0.000273	down-regulated
C2_00130W	C2_00130W	58.3643	-1.23101	0.278872	-4.41424	1.01e-05	6.05e-05	down-regulated
C2_10100W	CWC22	316.779	-1.23049	0.35309	-3.48492	0.000492	0.001723	down-regulated
CR_00640W	ACC1	22514.8	-1.22876	0.155869	-7.88332	3.19e-15	1.18e-13	down-regulated
C1_04170C	HTA2	27178.7	-1.22742	0.215516	-5.69526	1.23e-08	1.56e-07	down-regulated
C2_07180W	C2_07180W	94.466	-1.22589	0.31586	-3.88111	0.000104	0.00046	down-regulated
C1_07200W	YMC1	2881.24	-1.22564	0.206053	-5.94817	2.71e-09	3.85e-08	down-regulated
C1_01390C	HOT1	970.084	-1.2238	0.163583	-7.48123	7.36e-14	2.11e-12	down-regulated
CR_06540W	KIP1	724.049	-1.22361	0.303309	-4.03421	5.48e-05	0.000261	down-regulated
C7_01490W	C7_01490W	1018.45	-1.22151	0.146025	-8.3651	6.01e-17	2.9e-15	down-regulated
C5_00770C	FOL1	1765.16	-1.22144	0.402116	-3.03755	0.002385	0.00649	down-regulated
C1_03410W	C1_03410W	256.111	-1.22112	0.34421	-3.5476	0.000389	0.0014	down-regulated
C2_00440W	SAS2	528.976	-1.21894	0.287007	-4.24707	2.17e-05	0.000116	down-regulated
C1_08440C	C1_08440C	311.037	-1.21836	0.388294	-3.13771	0.001703	0.004919	down-regulated
C2_07660W	PDS5	2640.54	-1.21645	0.224338	-5.4224	5.88e-08	6.36e-07	down-regulated
C2_02710C	C2_02710C	1123.98	-1.21584	0.370648	-3.28031	0.001037	0.003248	down-regulated
C1_08810C	MSS116	2269.1	-1.21562	0.41517	-2.928	0.003411	0.008753	down-regulated
C2_05580W	C2_05580W	2375.73	-1.21513	0.24247	-5.01144	5.4e-07	4.56e-06	down-regulated
C1_14380C	C1_14380C	813.656	-1.21391	0.171801	-7.06576	1.6e-12	3.84e-11	down-regulated
CR_06740W	CR_06740W	725.103	-1.21017	0.187923	-6.43972	1.2e-10	2.16e-09	down-regulated
C1_06320W	C1_06320W	526.986	-1.20992	0.3661	-3.30491	0.00095	0.003011	down-regulated
C3_03900C	HTB1	17441.8	-1.20876	0.200192	-6.03803	1.56e-09	2.32e-08	down-regulated
C2_04700C	C2_04700C	147.406	-1.20791	0.281915	-4.28467	1.83e-05	0.000101	down-regulated
C2_09020W	CDC47	4844.53	-1.20506	0.218362	-5.51864	3.42e-08	3.88e-07	down-regulated
C4_00800W	C4_00800W	346.437	-1.20442	0.309599	-3.89026	0.0001	0.000447	down-regulated
C7_01270C	C7_01270C	774.612	-1.20205	0.324872	-3.70008	0.000216	0.000862	down-regulated
C2_03940C	SCH9	1151.57	-1.19931	0.098262	-12.2053	2.91e-34	5.59e-32	down-regulated
C1_10640C	PEA2	653.977	-1.19844	0.3125	-3.835	0.000126	0.000543	down-regulated
CR_07950W	IMP4	1640.57	-1.19665	0.413903	-2.89114	0.003838	0.009686	down-regulated
CR_01700C	CR_01700C	971.434	-1.19424	0.354534	-3.36847	0.000756	0.002471	down-regulated
C4_06850C	C4_06850C	3669.63	-1.19398	0.311884	-3.82828	0.000129	0.000557	down-regulated
C2_01370C	NRI1	1091.33	-1.19205	0.304297	-3.9174	8.95e-05	0.000404	down-regulated
C1_04570C	CHL4	247.299	-1.18907	0.184901	-6.43083	1.27e-10	2.28e-09	down-regulated
C5_04570C	URA7	8567.11	-1.18813	0.32943	-3.60661	0.00031	0.001167	down-regulated
CR_10170C	CR_10170C	837.276	-1.18785	0.397753	-2.98641	0.002823	0.007482	down-regulated
C1_07340W	C1_07340W	2858.21	-1.18506	0.166685	-7.10956	1.16e-12	2.9e-11	down-regulated
C4_07100C	C4_07100C	2387.98	-1.18456	0.352869	-3.35694	0.000788	0.002556	down-regulated
C2_02420C	C2_02420C	2600.87	-1.18395	0.395892	-2.99059	0.002784	0.007403	down-regulated
C5_00190C	FAS1	41616.1	-1.18084	0.166621	-7.08699	1.37e-12	3.38e-11	down-regulated
C1_02400C	MNN11	383.257	-1.18076	0.383271	-3.08075	0.002065	0.005758	down-regulated
C2_01130W	NOT3	2988.56	-1.18049	0.332158	-3.55402	0.000379	0.001373	down-regulated
C1_09490C	GUA1	14384.3	-1.17797	0.34615	-3.40306	0.000666	0.002227	down-regulated
C6_01550C	C6_01550C	1174.3	-1.17641	0.283653	-4.14736	3.36e-05	0.00017	down-regulated
C2_03160C	RNR1	14113.5	-1.17639	0.184376	-6.38039	1.77e-10	3.1e-09	down-regulated
C3_03910W	HTA1	10808.3	-1.17523	0.177974	-6.60342	4.02e-11	7.94e-10	down-regulated
C2_06520C	C2_06520C	371.136	-1.17375	0.277873	-4.22404	2.4e-05	0.000127	down-regulated
C2_09470C	PMS1	664.899	-1.17259	0.165953	-7.06583	1.6e-12	3.84e-11	down-regulated
C3_04760C	SEN1	2354.39	-1.17178	0.32184	-3.64087	0.000272	0.001048	down-regulated
C6_01350W	C6_01350W	1201.75	-1.16966	0.288579	-4.05318	5.05e-05	0.000243	down-regulated
C2_00790C	C2_00790C	1435.14	-1.16946	0.358488	-3.26221	0.001105	0.003417	down-regulated
C3_07460W	C3_07460W	1501.66	-1.16653	0.177917	-6.55658	5.51e-11	1.06e-09	down-regulated
C6_00770C	C6_00770C	537.382	-1.16045	0.152553	-7.60686	2.81e-14	8.56e-13	down-regulated
C1_06980C	C1_06980C	1461.16	-1.15987	0.366905	-3.16123	0.001571	0.004596	down-regulated
C4_06720W	NOP1	9678.45	-1.15832	0.30298	-3.8231	0.000132	0.000567	down-regulated
CR_03660C	CR_03660C	519.664	-1.1535	0.378915	-3.04421	0.002333	0.006362	down-regulated
C1_04510W	C1_04510W	290.212	-1.15204	0.303065	-3.80129	0.000144	0.000611	down-regulated
C1_12750C	C1_12750C	201.041	-1.14914	0.346849	-3.31307	0.000923	0.002934	down-regulated
C2_06280C	C2_06280C	187.688	-1.14859	0.338235	-3.39582	0.000684	0.002272	down-regulated
C4_02960W	C4_02960W	2526.21	-1.14855	0.34919	-3.28918	0.001005	0.003161	down-regulated
C4_02400C	C4_02400C	597.109	-1.1476	0.149268	-7.68817	1.49e-14	4.85e-13	down-regulated
C3_06520C	C3_06520C	143.235	-1.14742	0.254327	-4.51161	6.43e-06	4.08e-05	down-regulated
CR_08110W	CR_08110W	342.841	-1.14677	0.314733	-3.64364	0.000269	0.001038	down-regulated
C1_01170C	ZCF17	928.358	-1.14363	0.328692	-3.47932	0.000503	0.001753	down-regulated
C1_00350C	HMX1	796.007	-1.14309	0.374043	-3.05604	0.002243	0.006153	down-regulated
C6_00940C	C6_00940C	296.075	-1.13517	0.221514	-5.1246	2.98e-07	2.71e-06	down-regulated
C1_04240C	HHF1	15012.3	-1.13429	0.241926	-4.68857	2.75e-06	1.93e-05	down-regulated
C5_01650C	MYO1	1722.02	-1.1325	0.346099	-3.27218	0.001067	0.003327	down-regulated
C5_00210C	BRE1	4779.05	-1.13187	0.221164	-5.11778	3.09e-07	2.79e-06	down-regulated
CR_08960C	MPS1	657.574	-1.13002	0.20124	-5.61528	1.96e-08	2.33e-07	down-regulated
CR_10290C	CR_10290C	2500.22	-1.12474	0.24505	-4.58983	4.44e-06	2.94e-05	down-regulated
C2_07040W	C2_07040W	646.82	-1.11935	0.20541	-5.44934	5.06e-08	5.55e-07	down-regulated
C6_04050W	C6_04050W	511.562	-1.11849	0.342511	-3.26556	0.001092	0.003388	down-regulated
C3_03810W	RAD53	1236.13	-1.11765	0.177216	-6.30675	2.85e-10	4.86e-09	down-regulated
C1_00550W	CIS2	735.832	-1.11291	0.170286	-6.53556	6.34e-11	1.21e-09	down-regulated
C4_01770W	POL30	5935.08	-1.11054	0.168765	-6.58038	4.69e-11	9.15e-10	down-regulated
C1_13170C	MSH6	3172.96	-1.10833	0.241976	-4.58032	4.64e-06	3.05e-05	down-regulated
C2_00840W	C2_00840W	1163.06	-1.10656	0.177859	-6.22158	4.92e-10	7.91e-09	down-regulated
C2_08000C	KRE30	14194.7	-1.10619	0.312688	-3.53768	0.000404	0.001445	down-regulated
CR_07890W	EFG1	6008.47	-1.10578	0.351022	-3.15016	0.001632	0.004739	down-regulated
C5_04780W	ASH2	940.503	-1.09804	0.24548	-4.47302	7.71e-06	4.77e-05	down-regulated
C1_03710C	MSB1	1675.28	-1.0975	0.212551	-5.16346	2.42e-07	2.27e-06	down-regulated
C2_02720W	C2_02720W	3990.79	-1.09725	0.243737	-4.50177	6.74e-06	4.24e-05	down-regulated
CR_06910W	BUD5	1277.59	-1.09692	0.185831	-5.90276	3.57e-09	4.98e-08	down-regulated
C1_14230C	IRR1	2262.26	-1.09321	0.217274	-5.03147	4.87e-07	4.17e-06	down-regulated
CR_10400W	CR_10400W	1643.39	-1.09193	0.349262	-3.12641	0.00177	0.00508	down-regulated
C4_01410W	BEM1	1408.25	-1.08939	0.148716	-7.3253	2.38e-13	6.41e-12	down-regulated
C2_02100W	SNF2	4606.03	-1.08887	0.133641	-8.14774	3.71e-16	1.55e-14	down-regulated
C2_09700W	YEA4	273.475	-1.08819	0.216515	-5.02593	5.01e-07	4.27e-06	down-regulated
CR_06480C	RRN11	335.922	-1.08202	0.207249	-5.22087	1.78e-07	1.72e-06	down-regulated
C3_03860W	C3_03860W	414.475	-1.07871	0.188126	-5.73394	9.81e-09	1.26e-07	down-regulated
C1_08020W	UBA2	2072.28	-1.07712	0.247748	-4.34765	1.38e-05	7.89e-05	down-regulated
C1_13640W	CUP2	1109.51	-1.07116	0.173208	-6.18424	6.24e-10	9.95e-09	down-regulated
C6_00670W	CDC14	1894.89	-1.07076	0.148612	-7.20507	5.8e-13	1.52e-11	down-regulated
C1_02610W	IML1	1657.44	-1.06969	0.182591	-5.85841	4.67e-09	6.39e-08	down-regulated
C1_05210C	C1_05210C	1671.35	-1.06763	0.298974	-3.57097	0.000356	0.001306	down-regulated
C3_07650C	C3_07650C	419.106	-1.06672	0.288097	-3.70263	0.000213	0.000856	down-regulated
C4_06190C	MPH1	1305.97	-1.06252	0.110562	-9.61013	7.25e-22	5.67e-20	down-regulated
C1_07360W	C1_07360W	2732.16	-1.06113	0.203381	-5.21745	1.81e-07	1.75e-06	down-regulated
C3_04530C	TEC1	1206.99	-1.05925	0.356513	-2.97112	0.002967	0.007778	down-regulated
CR_10260W	CR_10260W	242.433	-1.0568	0.356735	-2.96243	0.003052	0.007966	down-regulated
C3_02490C	STH1	4681.67	-1.05412	0.224261	-4.70039	2.6e-06	1.84e-05	down-regulated
C7_02750W	FGR6-1	430.047	-1.05259	0.177828	-5.91914	3.24e-09	4.56e-08	down-regulated
CR_10110W	CHT3	5046.41	-1.05015	0.277266	-3.7875	0.000152	0.00064	down-regulated
C3_04830C	FAS2	41487.3	-1.04976	0.16776	-6.25751	3.91e-10	6.45e-09	down-regulated
C4_04730W	BAS1	1289.82	-1.04449	0.20245	-5.15926	2.48e-07	2.31e-06	down-regulated
C1_12550C	CDC54	2307.24	-1.0432	0.186577	-5.59129	2.25e-08	2.65e-07	down-regulated
C4_05760W	CGT1	1288.54	-1.0429	0.203465	-5.12573	2.96e-07	2.7e-06	down-regulated
C2_09000C	C2_09000C	139.166	-1.04009	0.287021	-3.62374	0.00029	0.001103	down-regulated
C4_02010C	HSX11	296.322	-1.0386	0.257105	-4.03959	5.35e-05	0.000256	down-regulated
C3_07560W	TCC1	2214.73	-1.03787	0.171537	-6.05043	1.44e-09	2.16e-08	down-regulated
C1_06820W	C1_06820W	1568.56	-1.03755	0.348178	-2.97994	0.002883	0.007597	down-regulated
C2_09510C	C2_09510C	2318.19	-1.03614	0.30279	-3.42197	0.000622	0.002101	down-regulated
CR_07060C	CRZ2	68.0158	-1.03452	0.300919	-3.43787	0.000586	0.001997	down-regulated
C1_04530C	C1_04530C	615.578	-1.03359	0.202893	-5.09427	3.5e-07	3.12e-06	down-regulated
C4_05790W	C4_05790W	1664.82	-1.03322	0.242351	-4.26332	2.01e-05	0.000109	down-regulated
CR_04050C	MEX67	3102.99	-1.03307	0.261589	-3.94921	7.84e-05	0.000358	down-regulated
C5_00200C	BDF1	6210.38	-1.03156	0.259847	-3.96987	7.19e-05	0.000331	down-regulated
C5_02070C	C5_02070C	949.67	-1.02882	0.235899	-4.36127	1.29e-05	7.51e-05	down-regulated
C7_00490C	C7_00490C	1412.84	-1.02522	0.235771	-4.3484	1.37e-05	7.87e-05	down-regulated
C6_03120W	POL5	1161.96	-1.02385	0.286866	-3.56908	0.000358	0.001312	down-regulated
C4_06600W	TOP2	3605.16	-1.02372	0.135849	-7.53568	4.86e-14	1.44e-12	down-regulated
C5_01400W	SEF2	572.788	-1.02333	0.344263	-2.97252	0.002954	0.007746	down-regulated
C1_08100W	DRG1	4925.42	-1.02272	0.340497	-3.00361	0.002668	0.007141	down-regulated
CR_08680C	CR_08680C	1137.4	-1.01973	0.183623	-5.55339	2.8e-08	3.23e-07	down-regulated
C2_01890W	CTF1	789.751	-1.01954	0.320598	-3.18011	0.001472	0.004354	down-regulated
C4_04910C	SPC34	384.196	-1.01894	0.175619	-5.80202	6.55e-09	8.68e-08	down-regulated
C1_08670W	SWI6	1481.52	-1.01711	0.232716	-4.37062	1.24e-05	7.24e-05	down-regulated
C6_02750C	LYS14	154.885	-1.01621	0.204601	-4.96679	6.81e-07	5.59e-06	down-regulated
C3_03250W	DNF1	1246.24	-1.01469	0.255318	-3.97421	7.06e-05	0.000327	down-regulated
C7_00500W	C7_00500W	1322.28	-1.01455	0.221486	-4.58065	4.64e-06	3.05e-05	down-regulated
CR_06760C	LSC2	13092.8	-1.01432	0.166509	-6.09168	1.12e-09	1.7e-08	down-regulated
C7_02040C	CUP9	3614.43	-1.01282	0.281104	-3.60301	0.000315	0.001181	down-regulated
C4_02600C	CAC1	622.926	-1.01009	0.19292	-5.23576	1.64e-07	1.6e-06	down-regulated
C7_03180C	HHO1	7690.84	-1.00864	0.170415	-5.91872	3.24e-09	4.56e-08	down-regulated
C2_05310C	C2_05310C	361.139	-1.00829	0.345019	-2.92242	0.003473	0.008885	down-regulated
C2_04560W	KTR2	375.656	-1.00553	0.178244	-5.64129	1.69e-08	2.05e-07	down-regulated
C2_03830W	C2_03830W	1300.36	-1.00311	0.253498	-3.95708	7.59e-05	0.000347	down-regulated
C1_01130W	C1_01130W	1007.94	-0.99896	0.292171	-3.41908	0.000628	0.002116	down-regulated
C2_07740W	C2_07740W	3656.34	-0.9965	0.228407	-4.36282	1.28e-05	7.46e-05	down-regulated
C3_06640W	C3_06640W	364.434	-0.99334	0.215504	-4.60938	4.04e-06	2.71e-05	down-regulated
C4_01150W	ASK1	855.059	-0.99275	0.1142	-8.69309	3.53e-18	1.89e-16	down-regulated
CR_01240C	BOI2	3827.41	-0.99149	0.23214	-4.27107	1.95e-05	0.000106	down-regulated
C3_03100C	C3_03100C	1398.58	-0.99137	0.151211	-6.55621	5.52e-11	1.06e-09	down-regulated
C5_04580C	CSU57	251.141	-0.99028	0.203829	-4.85839	1.18e-06	9.14e-06	down-regulated
C5_03170C	C5_03170C	944.907	-0.9901	0.336602	-2.94145	0.003267	0.008433	down-regulated
C1_11940C	C1_11940C	321.459	-0.98881	0.323025	-3.06108	0.002205	0.006081	down-regulated
C1_13350W	STP2	2406.52	-0.98782	0.151359	-6.52633	6.74e-11	1.28e-09	down-regulated
C6_00820W	SUN41	12638.1	-0.98702	0.225591	-4.37526	1.21e-05	7.12e-05	down-regulated
C5_00030W	C5_00030W	3015.53	-0.98541	0.260895	-3.77703	0.000159	0.000665	down-regulated
C5_03580C	CAC2	706.593	-0.98537	0.152595	-6.45739	1.07e-10	1.97e-09	down-regulated
C2_02200W	ZRC1	1239.44	-0.98252	0.334835	-2.93436	0.003342	0.008606	down-regulated
C2_06130W	CSM3	746.338	-0.9796	0.170828	-5.73439	9.79e-09	1.26e-07	down-regulated
C4_04240C	C4_04240C	2763.27	-0.978	0.283834	-3.44568	0.00057	0.001948	down-regulated
C5_01730W	C5_01730W	172.666	-0.97785	0.319049	-3.06488	0.002178	0.006018	down-regulated
C1_11020W	C1_11020W	551.478	-0.97693	0.204049	-4.78771	1.69e-06	1.26e-05	down-regulated
C4_00920C	C4_00920C	531.551	-0.97486	0.137731	-7.07796	1.46e-12	3.56e-11	down-regulated
C3_04380C	C3_04380C	4744	-0.97115	0.305425	-3.17967	0.001474	0.004359	down-regulated
CR_10700W	RFC4	2661.38	-0.97068	0.255156	-3.80424	0.000142	0.000605	down-regulated
C3_07110W	C3_07110W	689.635	-0.96981	0.218635	-4.43574	9.18e-06	5.56e-05	down-regulated
C1_13030C	C1_13030C	5163.04	-0.96877	0.16144	-6.00079	1.96e-09	2.85e-08	down-regulated
C4_06370C	C4_06370C	398.462	-0.96825	0.276997	-3.4955	0.000473	0.001665	down-regulated
C2_07370W	C2_07370W	851.815	-0.96733	0.18022	-5.36751	7.98e-08	8.36e-07	down-regulated
C4_02590C	SLX4	795.697	-0.96665	0.135228	-7.14826	8.79e-13	2.21e-11	down-regulated
CR_01420W	CR_01420W	1459.82	-0.96631	0.179533	-5.38234	7.35e-08	7.82e-07	down-regulated
C5_01020C	C5_01020C	131.828	-0.96515	0.282311	-3.41875	0.000629	0.002117	down-regulated
C4_00300C	SWI1	3057.57	-0.96426	0.14909	-6.46761	9.96e-11	1.86e-09	down-regulated
C6_00370C	NOP5	10407.5	-0.9641	0.324228	-2.97352	0.002944	0.007724	down-regulated
C2_10840W	RDH54	1534.28	-0.96402	0.222704	-4.32872	1.5e-05	8.51e-05	down-regulated
C5_03550W	C5_03550W	6570.97	-0.96208	0.171574	-5.60736	2.05e-08	2.43e-07	down-regulated
CR_05530C	CWT1	1373.06	-0.96193	0.166716	-5.76987	7.93e-09	1.04e-07	down-regulated
C5_00740W	CTF8	222.998	-0.9605	0.307108	-3.12756	0.001763	0.005063	down-regulated
C2_06120C	C2_06120C	292.336	-0.95981	0.156539	-6.13146	8.71e-10	1.34e-08	down-regulated
CR_08410W	CR_08410W	1246.54	-0.95843	0.169794	-5.64463	1.66e-08	2.03e-07	down-regulated
C6_01630W	TIF3	7641.67	-0.95758	0.294015	-3.2569	0.001126	0.003464	down-regulated
C5_00050W	C5_00050W	836.443	-0.95555	0.233775	-4.08748	4.36e-05	0.000213	down-regulated
C2_00830C	RSC4	2012.74	-0.95464	0.220429	-4.33082	1.49e-05	8.44e-05	down-regulated
C4_04370C	VAC7	822.093	-0.95286	0.125794	-7.57476	3.6e-14	1.09e-12	down-regulated
CR_08180C	TRM9	884.982	-0.94854	0.258031	-3.67607	0.000237	0.000931	down-regulated
C2_06250C	CDC46	2314.54	-0.94818	0.225873	-4.19782	2.69e-05	0.000141	down-regulated
C2_05830C	C2_05830C	384.044	-0.94787	0.241626	-3.92287	8.75e-05	0.000396	down-regulated
C4_03990C	C4_03990C	421.157	-0.94636	0.253342	-3.73552	0.000187	0.000765	down-regulated
C3_03110W	C3_03110W	757.624	-0.94622	0.280739	-3.37046	0.00075	0.002458	down-regulated
C2_00730C	C2_00730C	1611.59	-0.94557	0.183936	-5.14074	2.74e-07	2.51e-06	down-regulated
CR_01000C	SLN1	1511.73	-0.94407	0.177682	-5.31324	1.08e-07	1.1e-06	down-regulated
C3_07160W	PGA32	260.999	-0.94332	0.221756	-4.25385	2.1e-05	0.000113	down-regulated
C3_03090W	USO5	622.311	-0.94159	0.164469	-5.72506	1.03e-08	1.32e-07	down-regulated
C3_01260C	C3_01260C	606.54	-0.93897	0.174685	-5.37521	7.65e-08	8.08e-07	down-regulated
C1_05470W	MTM1	701.589	-0.9386	0.312216	-3.00627	0.002645	0.007089	down-regulated
C2_09370C	KAR3	564.768	-0.93846	0.152114	-6.16946	6.85e-10	1.09e-08	down-regulated
C6_00480C	FET31	8203.64	-0.93623	0.262926	-3.56081	0.00037	0.001346	down-regulated
C7_04230W	NRG1	7540.36	-0.93523	0.11233	-8.3258	8.38e-17	3.95e-15	down-regulated
C4_04920W	C4_04920W	1392.89	-0.93307	0.224051	-4.16451	3.12e-05	0.000159	down-regulated
C2_09310C	C2_09310C	428.225	-0.93112	0.268697	-3.46531	0.00053	0.001834	down-regulated
C1_07000W	MEF2	1374.52	-0.92976	0.260721	-3.56612	0.000362	0.001325	down-regulated
C3_04990W	FGR44	1700.48	-0.92939	0.149104	-6.23319	4.57e-10	7.4e-09	down-regulated
C4_01560C	C4_01560C	279.916	-0.92931	0.228704	-4.06335	4.84e-05	0.000234	down-regulated
CR_04680C	CR_04680C	85.7447	-0.92617	0.29034	-3.18994	0.001423	0.00423	down-regulated
C5_01940W	RIB2	2835.6	-0.92571	0.212304	-4.3603	1.3e-05	7.53e-05	down-regulated
C2_10250C	SET2	1418.56	-0.92487	0.195423	-4.73264	2.22e-06	1.6e-05	down-regulated
C2_06090W	C2_06090W	1441.36	-0.91938	0.24868	-3.69706	0.000218	0.000871	down-regulated
C2_06920C	C2_06920C	1534.57	-0.91774	0.164201	-5.58911	2.28e-08	2.68e-07	down-regulated
C2_07360W	C2_07360W	645.808	-0.91692	0.175933	-5.21175	1.87e-07	1.8e-06	down-regulated
C1_03640C	HFL1	784.075	-0.91676	0.186391	-4.9185	8.72e-07	6.98e-06	down-regulated
C3_06650C	TAF60	1461.77	-0.91599	0.204492	-4.47932	7.49e-06	4.66e-05	down-regulated
C1_14240W	RSC8	4066.45	-0.91533	0.187884	-4.87181	1.11e-06	8.59e-06	down-regulated
C2_03890W	C2_03890W	224.768	-0.91332	0.237922	-3.83872	0.000124	0.000536	down-regulated
C2_00810C	C2_00810C	472.801	-0.91329	0.192251	-4.75052	2.03e-06	1.49e-05	down-regulated
C2_10310C	KIP2	792.826	-0.91233	0.239779	-3.8049	0.000142	0.000604	down-regulated
CR_09820C	CR_09820C	99.19	-0.91054	0.269623	-3.37709	0.000733	0.002405	down-regulated
C6_01590W	C6_01590W	2442.6	-0.91048	0.305641	-2.97891	0.002893	0.007616	down-regulated
CR_00670C	CR_00670C	380.067	-0.91043	0.196808	-4.62599	3.73e-06	2.52e-05	down-regulated
C4_04250W	C4_04250W	217.042	-0.90951	0.15648	-5.81231	6.16e-09	8.25e-08	down-regulated
C3_02100W	STE50	958.091	-0.90835	0.149977	-6.05659	1.39e-09	2.08e-08	down-regulated
C5_00500W	NAM7	4060.25	-0.90718	0.237854	-3.81401	0.000137	0.000584	down-regulated
C1_13780W	MYO2	7490.58	-0.90715	0.306863	-2.95621	0.003114	0.008103	down-regulated
C1_02370C	C1_02370C	1369.96	-0.90649	0.303289	-2.98887	0.0028	0.007436	down-regulated
C4_00730C	C4_00730C	90.1419	-0.9061	0.229613	-3.94623	7.94e-05	0.000362	down-regulated
C6_04450W	C6_04450W	1277.26	-0.90598	0.191583	-4.72892	2.26e-06	1.63e-05	down-regulated
C4_06820C	CZF1	289.088	-0.90572	0.190474	-4.75511	1.98e-06	1.46e-05	down-regulated
C4_01910W	C4_01910W	530.535	-0.90346	0.146303	-6.17526	6.61e-10	1.05e-08	down-regulated
C1_13940W	SIM1	18697.5	-0.90152	0.217101	-4.15252	3.29e-05	0.000167	down-regulated
C1_11900C	C1_11900C	504.224	-0.8991	0.159301	-5.64406	1.66e-08	2.03e-07	down-regulated
CR_05100W	BIR1	492.194	-0.89782	0.149553	-6.00337	1.93e-09	2.82e-08	down-regulated
C5_02840C	HSL1	4442.19	-0.89617	0.202367	-4.42845	9.49e-06	5.71e-05	down-regulated
C2_01970C	ROD1	1791.88	-0.89463	0.224779	-3.98004	6.89e-05	0.000321	down-regulated
C3_03050C	PGA18	671.231	-0.89443	0.153912	-5.81133	6.2e-09	8.26e-08	down-regulated
C1_08400C	GCV2	15568.6	-0.89281	0.276849	-3.22489	0.00126	0.003811	down-regulated
C1_10910C	C1_10910C	807.057	-0.88977	0.176432	-5.04313	4.58e-07	3.94e-06	down-regulated
CR_02640W	RFG1	1165.91	-0.88931	0.209183	-4.25133	2.13e-05	0.000114	down-regulated
C2_09280C	C2_09280C	999.302	-0.88753	0.15417	-5.75681	8.57e-09	1.12e-07	down-regulated
CR_07310W	CR_07310W	676.149	-0.88616	0.192592	-4.60121	4.2e-06	2.81e-05	down-regulated
C3_06100C	DED1	8318.88	-0.88488	0.200559	-4.41208	1.02e-05	6.1e-05	down-regulated
C5_02850W	C5_02850W	6271.66	-0.88421	0.182088	-4.85596	1.2e-06	9.23e-06	down-regulated
C1_06440C	C1_06440C	992.79	-0.88415	0.180138	-4.90818	9.19e-07	7.29e-06	down-regulated
C1_11230W	FGR39	319.327	-0.88352	0.218458	-4.04433	5.25e-05	0.000252	down-regulated
CR_04100C	RPL15A	81141.8	-0.88246	0.17049	-5.17602	2.27e-07	2.14e-06	down-regulated
C5_01340W	HST3	1575.85	-0.88215	0.115562	-7.63352	2.28e-14	7.11e-13	down-regulated
C4_05190C	EDC3	1449.82	-0.88131	0.270651	-3.25626	0.001129	0.00347	down-regulated
C3_06470W	AAF1	1248.74	-0.88041	0.283257	-3.10815	0.001883	0.005336	down-regulated
C3_04150W	C3_04150W	4036.42	-0.87981	0.191708	-4.58933	4.45e-06	2.94e-05	down-regulated
C7_00410C	C7_00410C	1334.6	-0.87952	0.211519	-4.1581	3.21e-05	0.000163	down-regulated
C2_05540C	C2_05540C	669.547	-0.87912	0.191552	-4.58944	4.44e-06	2.94e-05	down-regulated
CR_07960C	TRK1	1187.31	-0.87849	0.211736	-4.149	3.34e-05	0.000169	down-regulated
C4_02080W	C4_02080W	364.402	-0.87698	0.287262	-3.05288	0.002267	0.00621	down-regulated
C5_05000C	C5_05000C	1599.13	-0.87572	0.258743	-3.38452	0.000713	0.002355	down-regulated
C5_03080C	C5_03080C	452.168	-0.87319	0.254716	-3.42811	0.000608	0.00206	down-regulated
C5_04120C	C5_04120C	281.97	-0.87283	0.254926	-3.42384	0.000617	0.00209	down-regulated
C3_06720W	PRP5	939.364	-0.87218	0.190182	-4.58604	4.52e-06	2.99e-05	down-regulated
C1_07130C	C1_07130C	824.538	-0.8704	0.23841	-3.65085	0.000261	0.001014	down-regulated
CR_07000C	POL2	3554.28	-0.86972	0.103401	-8.41112	4.06e-17	2.03e-15	down-regulated
CR_07720C	CDC45	902.742	-0.86914	0.132255	-6.57167	4.98e-11	9.63e-10	down-regulated
C5_00290W	DUS4	880.371	-0.86637	0.251144	-3.44968	0.000561	0.001929	down-regulated
CR_01670W	CR_01670W	458.913	-0.86623	0.189328	-4.57528	4.76e-06	3.11e-05	down-regulated
CR_06380C	CR_06380C	653.348	-0.86483	0.254847	-3.39353	0.00069	0.002289	down-regulated
C1_01560W	SIZ1	3050.39	-0.86443	0.095996	-9.00493	2.16e-19	1.31e-17	down-regulated
C4_03680C	C4_03680C	589.575	-0.86386	0.185288	-4.66224	3.13e-06	2.16e-05	down-regulated
CR_09520C	CR_09520C	1073.13	-0.86327	0.29128	-2.96371	0.00304	0.007936	down-regulated
C1_10990C	RTG3	1502.06	-0.8611	0.120343	-7.15537	8.34e-13	2.13e-11	down-regulated
CR_00380W	CR_00380W	206.779	-0.86014	0.264881	-3.24727	0.001165	0.003561	down-regulated
C7_03120W	TIM54	2966.93	-0.85927	0.267858	-3.20792	0.001337	0.004014	down-regulated
C2_05320W	CDC7	1068.22	-0.85859	0.194035	-4.42491	9.65e-06	5.8e-05	down-regulated
CR_03760W	CR_03760W	1618.24	-0.85743	0.196221	-4.36974	1.24e-05	7.26e-05	down-regulated
CR_06300C	FGR50	327.759	-0.85627	0.28317	-3.02388	0.002496	0.006756	down-regulated
C7_01100C	C7_01100C	442.193	-0.85367	0.203931	-4.18605	2.84e-05	0.000147	down-regulated
C2_04500W	C2_04500W	5819.44	-0.85005	0.114909	-7.3976	1.39e-13	3.85e-12	down-regulated
C7_00970C	YOX1	552.231	-0.84841	0.246224	-3.4457	0.00057	0.001948	down-regulated
C1_08300W	NOT5	2241.72	-0.84561	0.197702	-4.27719	1.89e-05	0.000104	down-regulated
CR_01820W	CR_01820W	3047.01	-0.84528	0.187399	-4.5106	6.46e-06	4.09e-05	down-regulated
C2_04350C	SUV3	918.859	-0.84461	0.113282	-7.45585	8.93e-14	2.54e-12	down-regulated
C1_03770W	SKO1	997.058	-0.8443	0.207045	-4.07788	4.54e-05	0.000222	down-regulated
CR_01380W	CR_01380W	1301.47	-0.84352	0.204573	-4.12331	3.73e-05	0.000187	down-regulated
C5_04110W	SCW11	3582.32	-0.84236	0.227103	-3.70917	0.000208	0.000838	down-regulated
C5_00170W	C5_00170W	1634.12	-0.84209	0.13413	-6.27816	3.43e-10	5.74e-09	down-regulated
C2_07690W	C2_07690W	343.172	-0.83835	0.189634	-4.42086	9.83e-06	5.9e-05	down-regulated
C1_07020C	PUT3	1521.88	-0.83589	0.135635	-6.16276	7.15e-10	1.13e-08	down-regulated
CR_05550C	CR_05550C	3286.43	-0.83569	0.275971	-3.02818	0.00246	0.006667	down-regulated
C5_00940C	HAP5	1184.02	-0.83505	0.184513	-4.52568	6.02e-06	3.84e-05	down-regulated
C3_00570C	C3_00570C	2297.11	-0.83465	0.18454	-4.52289	6.1e-06	3.88e-05	down-regulated
C3_00530C	C3_00530C	789.385	-0.83441	0.174472	-4.78247	1.73e-06	1.29e-05	down-regulated
C1_13660W	RAD54	996.4	-0.83403	0.181521	-4.5947	4.33e-06	2.89e-05	down-regulated
C1_08140W	C1_08140W	623.932	-0.83274	0.177517	-4.69105	2.72e-06	1.91e-05	down-regulated
C2_02350C	SAC3	1780.34	-0.83268	0.168735	-4.93486	8.02e-07	6.49e-06	down-regulated
C2_09430W	RPL3	148348	-0.83149	0.129063	-6.44249	1.18e-10	2.14e-09	down-regulated
C1_09450C	NUP188	4465.98	-0.83147	0.26749	-3.10842	0.001881	0.005336	down-regulated
C6_02810C	C6_02810C	1351.69	-0.83097	0.163386	-5.08595	3.66e-07	3.25e-06	down-regulated
C2_00570W	RSC58	2889.02	-0.83075	0.182929	-4.54137	5.59e-06	3.59e-05	down-regulated
C3_00660W	C3_00660W	1220.98	-0.8305	0.179503	-4.62667	3.72e-06	2.52e-05	down-regulated
C5_00060C	C5_00060C	1463.99	-0.82879	0.277733	-2.98413	0.002844	0.007531	down-regulated
C6_04350C	FLO8	3029.01	-0.82848	0.176577	-4.69188	2.71e-06	1.91e-05	down-regulated
C3_07660W	RAD4	638.589	-0.82728	0.156386	-5.29002	1.22e-07	1.24e-06	down-regulated
C1_06730W	RAC1	2378.12	-0.82674	0.231805	-3.56654	0.000362	0.001323	down-regulated
C1_13320C	CGA1	3670.75	-0.81936	0.123554	-6.63156	3.32e-11	6.72e-10	down-regulated
C1_00100C	C1_00100C	1376.06	-0.81915	0.116794	-7.01365	2.32e-12	5.48e-11	down-regulated
C1_00740C	SPE1	6052.23	-0.81902	0.232484	-3.5229	0.000427	0.00152	down-regulated
C1_05950C	C1_05950C	540.552	-0.81867	0.17826	-4.59254	4.38e-06	2.91e-05	down-regulated
C1_12620W	SPA2	4695.54	-0.81854	0.159787	-5.12268	3.01e-07	2.73e-06	down-regulated
C2_02490C	C2_02490C	2911.34	-0.81669	0.228121	-3.58008	0.000343	0.001267	down-regulated
CR_07390C	MRPL8	2657.62	-0.81627	0.277335	-2.94328	0.003248	0.008391	down-regulated
C5_02340C	CST20	2070.33	-0.81527	0.152419	-5.34888	8.85e-08	9.21e-07	down-regulated
C5_01070C	C5_01070C	1767.12	-0.81522	0.271436	-3.00336	0.00267	0.007144	down-regulated
C1_07850C	C1_07850C	295.847	-0.81187	0.218628	-3.71347	0.000204	0.000826	down-regulated
C1_06530C	C1_06530C	2465.04	-0.81098	0.099194	-8.1757	2.94e-16	1.26e-14	down-regulated
CR_02680W	CR_02680W	399.959	-0.80993	0.138487	-5.84842	4.96e-09	6.75e-08	down-regulated
C2_06320W	C2_06320W	2115.95	-0.80882	0.09828	-8.2297	1.88e-16	8.39e-15	down-regulated
C2_06740W	C2_06740W	896.983	-0.80584	0.132907	-6.0632	1.33e-09	2e-08	down-regulated
C5_05350W	C5_05350W	2456.85	-0.80359	0.152799	-5.25911	1.45e-07	1.44e-06	down-regulated
C1_07140C	RIA1	2962.8	-0.80344	0.258969	-3.10244	0.001919	0.005428	down-regulated
CR_07360W	PIF1	1733.94	-0.80311	0.229369	-3.50139	0.000463	0.001635	down-regulated
C4_04170C	AXL2	1453.08	-0.80223	0.187869	-4.27014	1.95e-05	0.000107	down-regulated
C6_03990C	C6_03990C	404.375	-0.80064	0.180689	-4.43102	9.38e-06	5.66e-05	down-regulated
C2_00470W	POM152	3223.51	-0.80015	0.234767	-3.40829	0.000654	0.002188	down-regulated
C6_00320C	DNA2	1602.95	-0.79742	0.239699	-3.32677	0.000879	0.002808	down-regulated
C1_06920C	C1_06920C	760.82	-0.79663	0.174304	-4.57033	4.87e-06	3.18e-05	down-regulated
C1_01070C	KRP1	596.631	-0.79633	0.142715	-5.57985	2.41e-08	2.81e-07	down-regulated
C3_07370W	C3_07370W	786.084	-0.79618	0.219468	-3.62779	0.000286	0.001092	down-regulated
C3_02670W	C3_02670W	366.047	-0.79533	0.162242	-4.90212	9.48e-07	7.49e-06	down-regulated
CR_02190C	SEF1	989.764	-0.79474	0.189844	-4.18626	2.84e-05	0.000147	down-regulated
C2_07730W	YVC1	4025.15	-0.79459	0.112509	-7.06244	1.64e-12	3.92e-11	down-regulated
C3_07500W	VAN1	2829.08	-0.79439	0.271426	-2.92675	0.003425	0.008781	down-regulated
C1_09730W	DAM1	673.89	-0.79421	0.185748	-4.27577	1.9e-05	0.000104	down-regulated
C6_02780C	MIF2	1039.96	-0.79298	0.222466	-3.56449	0.000365	0.001331	down-regulated
C1_01420C	CRL1	802.806	-0.79217	0.156393	-5.06527	4.08e-07	3.56e-06	down-regulated
C3_06070C	PBS2	3771.18	-0.79216	0.19226	-4.12027	3.78e-05	0.000189	down-regulated
C4_04650W	C4_04650W	278.75	-0.79215	0.256336	-3.09029	0.002	0.005615	down-regulated
C4_05660C	BRN1	1105.74	-0.79106	0.167192	-4.73143	2.23e-06	1.61e-05	down-regulated
C2_06960W	SPE3	5370.56	-0.79023	0.094178	-8.3908	4.83e-17	2.37e-15	down-regulated
C1_03360W	C1_03360W	5163.98	-0.78944	0.099809	-7.90955	2.58e-15	9.78e-14	down-regulated
C2_06200C	C2_06200C	1105.23	-0.78906	0.233259	-3.38275	0.000718	0.002366	down-regulated
C7_01580W	SMC6	2623.09	-0.78786	0.144835	-5.43966	5.34e-08	5.81e-07	down-regulated
C1_03290W	NGG1	1383.35	-0.78683	0.119713	-6.57267	4.94e-11	9.6e-10	down-regulated
CR_00190W	NGS1	1653.7	-0.78624	0.182155	-4.31632	1.59e-05	8.94e-05	down-regulated
C2_02740C	HPT1	5070.85	-0.78604	0.164658	-4.77375	1.81e-06	1.35e-05	down-regulated
CR_10830C	CR_10830C	1859.49	-0.78596	0.205626	-3.8223	0.000132	0.000568	down-regulated
C4_01650C	C4_01650C	876.414	-0.78499	0.122159	-6.42596	1.31e-10	2.35e-09	down-regulated
C4_05530W	FGR6-10	723.149	-0.78367	0.152411	-5.14184	2.72e-07	2.5e-06	down-regulated
C1_13010W	C1_13010W	1536.09	-0.78314	0.171415	-4.5687	4.91e-06	3.2e-05	down-regulated
CR_10120C	CR_10120C	166.875	-0.78271	0.268636	-2.91363	0.003573	0.009088	down-regulated
C4_02170C	C4_02170C	204.081	-0.78203	0.252995	-3.09108	0.001994	0.005603	down-regulated
C1_05390C	C1_05390C	1931.91	-0.78139	0.160113	-4.88026	1.06e-06	8.29e-06	down-regulated
C1_03000W	HOL1	200.269	-0.78082	0.181426	-4.30382	1.68e-05	9.37e-05	down-regulated
C2_04510W	RIM2	895.704	-0.77867	0.198423	-3.92431	8.7e-05	0.000394	down-regulated
C3_04400C	NUP85	2850.99	-0.7741	0.221356	-3.49709	0.00047	0.001659	down-regulated
C5_03330C	ZCF13	766.661	-0.77375	0.196388	-3.9399	8.15e-05	0.00037	down-regulated
C6_03950C	C6_03950C	746.876	-0.77333	0.176148	-4.39021	1.13e-05	6.68e-05	down-regulated
C3_07550C	C3_07550C	711.902	-0.77198	0.148413	-5.20156	1.98e-07	1.88e-06	down-regulated
C3_00780W	HOS2	701.482	-0.77175	0.184827	-4.1755	2.97e-05	0.000153	down-regulated
C2_10550C	GCN1	16096.3	-0.77094	0.193962	-3.97469	7.05e-05	0.000327	down-regulated
C7_03480W	C7_03480W	1582.27	-0.76953	0.256031	-3.00562	0.00265	0.007101	down-regulated
CR_09980W	SPT7	2296.26	-0.76886	0.081844	-9.39418	5.77e-21	4.08e-19	down-regulated
C2_06270W	C2_06270W	230.403	-0.76783	0.202109	-3.79909	0.000145	0.000616	down-regulated
C4_07230C	VID21	1483.17	-0.76611	0.128757	-5.95002	2.68e-09	3.82e-08	down-regulated
C1_11450C	SAM2	9569.42	-0.76513	0.253944	-3.013	0.002587	0.006955	down-regulated
C7_00820W	RFC2	896.772	-0.76471	0.239422	-3.19398	0.001403	0.004184	down-regulated
C1_14400C	MLH3	918.682	-0.76418	0.18069	-4.22922	2.34e-05	0.000124	down-regulated
C2_10850C	C2_10850C	2568.94	-0.76397	0.259092	-2.94864	0.003192	0.008268	down-regulated
CR_10660W	CKA1	2254.12	-0.76391	0.14683	-5.20264	1.96e-07	1.87e-06	down-regulated
C2_07020C	C2_07020C	265.053	-0.76389	0.243374	-3.13873	0.001697	0.004904	down-regulated
C1_07470C	C1_07470C	432.64	-0.76348	0.214548	-3.55855	0.000373	0.001354	down-regulated
C2_06530W	C2_06530W	157.881	-0.76322	0.256987	-2.96987	0.002979	0.007806	down-regulated
C5_04740C	HYS2	1548.02	-0.7614	0.202226	-3.76511	0.000166	0.000691	down-regulated
C4_01280C	C4_01280C	515.857	-0.76067	0.13501	-5.6342	1.76e-08	2.11e-07	down-regulated
C2_00090W	C2_00090W	575.213	-0.76062	0.207209	-3.67076	0.000242	0.000948	down-regulated
C4_00910C	C4_00910C	1282.42	-0.75961	0.117698	-6.4539	1.09e-10	1.99e-09	down-regulated
C3_00280C	ULP3	948.925	-0.75917	0.135844	-5.58855	2.29e-08	2.68e-07	down-regulated
C4_06580W	CBF1	3058.56	-0.75883	0.111782	-6.7885	1.13e-11	2.46e-10	down-regulated
C3_03280C	HTA3	4877.16	-0.75807	0.123259	-6.15027	7.74e-10	1.2e-08	down-regulated
C6_02130C	CTF5	214.027	-0.75797	0.183701	-4.12612	3.69e-05	0.000184	down-regulated
CR_06770C	CR_06770C	785.775	-0.75755	0.174822	-4.33325	1.47e-05	8.37e-05	down-regulated
C3_04680W	RPP2B	40799.2	-0.75749	0.11225	-6.74823	1.5e-11	3.21e-10	down-regulated
C3_05680W	C3_05680W	545.805	-0.75725	0.122752	-6.16892	6.88e-10	1.09e-08	down-regulated
C5_01010W	CCW14	664.512	-0.75637	0.215637	-3.50762	0.000452	0.001602	down-regulated
C2_04870C	C2_04870C	5076.67	-0.75577	0.129753	-5.82473	5.72e-09	7.73e-08	down-regulated
C3_02550C	DCG1	322.107	-0.75511	0.200468	-3.76675	0.000165	0.000688	down-regulated
CR_07940W	CR_07940W	346.695	-0.75509	0.172543	-4.37621	1.21e-05	7.09e-05	down-regulated
C5_02370C	OPY1	386.105	-0.75508	0.171978	-4.39059	1.13e-05	6.67e-05	down-regulated
C3_04540C	C3_04540C	1056.94	-0.75343	0.189598	-3.97383	7.07e-05	0.000327	down-regulated
C1_06400C	C1_06400C	1427.34	-0.75264	0.183312	-4.10579	4.03e-05	0.000199	down-regulated
C3_00580W	FLO9	729.79	-0.75256	0.186288	-4.03975	5.35e-05	0.000256	down-regulated
C4_01080W	RAT1	1815.05	-0.75109	0.197059	-3.81152	0.000138	0.000589	down-regulated
C5_00300C	SMC4	2277.72	-0.75036	0.113162	-6.63085	3.34e-11	6.73e-10	down-regulated
C3_00860W	CSE4	1104.37	-0.74916	0.143259	-5.22943	1.7e-07	1.65e-06	down-regulated
C7_00780W	C7_00780W	1300.86	-0.74811	0.206339	-3.62561	0.000288	0.001099	down-regulated
C4_05740C	C4_05740C	2684.32	-0.74759	0.124552	-6.00224	1.95e-09	2.84e-08	down-regulated
C2_08730W	MFG1	552.547	-0.74755	0.213008	-3.50952	0.000449	0.001592	down-regulated
C1_14330W	C1_14330W	772.628	-0.74733	0.161409	-4.63005	3.66e-06	2.48e-05	down-regulated
C2_09690C	C2_09690C	725.017	-0.74631	0.192856	-3.86976	0.000109	0.000478	down-regulated
C1_12130C	ZCF30	573.767	-0.74567	0.187856	-3.96936	7.21e-05	0.000332	down-regulated
C1_02280C	PSY2	512.483	-0.74474	0.152809	-4.87364	1.1e-06	8.54e-06	down-regulated
C1_02230W	C1_02230W	2574.42	-0.74436	0.240628	-3.0934	0.001979	0.00557	down-regulated
C5_05270C	C5_05270C	2288.16	-0.73965	0.234073	-3.15989	0.001578	0.004613	down-regulated
C2_00950C	RFC5	1648.63	-0.73859	0.238744	-3.09366	0.001977	0.005568	down-regulated
C1_05850W	POL32	1509.69	-0.73788	0.156289	-4.72126	2.34e-06	1.68e-05	down-regulated
C2_00200W	C2_00200W	610.634	-0.73712	0.14183	-5.19718	2.02e-07	1.92e-06	down-regulated
C1_00960C	SET1	1272.73	-0.73602	0.117903	-6.24259	4.3e-10	7.03e-09	down-regulated
C1_09820C	C1_09820C	1072.8	-0.73536	0.210484	-3.49367	0.000476	0.001675	down-regulated
CR_04450C	CR_04450C	3071.74	-0.73432	0.114554	-6.41027	1.45e-10	2.59e-09	down-regulated
CR_03750C	PRP42	480.284	-0.73421	0.204917	-3.58294	0.00034	0.001256	down-regulated
C4_05050C	PPG1	656.833	-0.7342	0.232658	-3.1557	0.001601	0.004666	down-regulated
C6_03140C	MDL2	2257.89	-0.73399	0.239714	-3.06195	0.002199	0.006067	down-regulated
C3_00300W	C3_00300W	1055.39	-0.73135	0.095532	-7.65559	1.92e-14	6.15e-13	down-regulated
C4_04580W	ZDS1	3162.27	-0.73122	0.108711	-6.72628	1.74e-11	3.64e-10	down-regulated
C5_03160W	MED14	1245.32	-0.73041	0.210567	-3.46876	0.000523	0.001813	down-regulated
C3_00720W	PMA1	33534	-0.7303	0.239632	-3.04758	0.002307	0.0063	down-regulated
C3_05960W	ASE1	800.42	-0.73023	0.108258	-6.7453	1.53e-11	3.25e-10	down-regulated
C3_01530C	CAS4	2346.7	-0.73019	0.240753	-3.03292	0.002422	0.006578	down-regulated
C3_00890C	C3_00890C	828.827	-0.72959	0.223375	-3.26622	0.00109	0.003385	down-regulated
C3_06630W	C3_06630W	452.984	-0.72949	0.22656	-3.21984	0.001283	0.003865	down-regulated
C3_06150W	C3_06150W	1024.15	-0.7294	0.112514	-6.48272	9.01e-11	1.69e-09	down-regulated
C3_06530W	C3_06530W	177.785	-0.72893	0.174224	-4.18385	2.87e-05	0.000148	down-regulated
C1_09810W	C1_09810W	2110.95	-0.72769	0.187322	-3.88467	0.000102	0.000454	down-regulated
C2_10080W	RAP1	1015.85	-0.72655	0.145916	-4.97921	6.38e-07	5.28e-06	down-regulated
C4_03290W	C4_03290W	2956.84	-0.72565	0.170003	-4.26843	1.97e-05	0.000107	down-regulated
C5_00180W	VIP1	4842.97	-0.72531	0.136653	-5.30766	1.11e-07	1.13e-06	down-regulated
C1_06250W	C1_06250W	1147.1	-0.72459	0.191718	-3.77945	0.000157	0.00066	down-regulated
C2_05190W	CDC21	1575.27	-0.7235	0.128045	-5.65039	1.6e-08	1.97e-07	down-regulated
C7_00320C	PMR1	4314.89	-0.72255	0.185026	-3.9051	9.42e-05	0.000423	down-regulated
C5_02670W	BUR2	520.043	-0.72183	0.113697	-6.34869	2.17e-10	3.79e-09	down-regulated
C4_03670W	SPO75	1072.07	-0.72069	0.185305	-3.88924	0.000101	0.000448	down-regulated
CR_06160C	DAD3	301.072	-0.72042	0.187042	-3.85167	0.000117	0.000511	down-regulated
CR_05680C	CR_05680C	247.318	-0.71585	0.192342	-3.72173	0.000198	0.000803	down-regulated
C4_04510W	C4_04510W	2373.64	-0.71558	0.111223	-6.43375	1.24e-10	2.24e-09	down-regulated
C1_02750C	RSC2	3935.39	-0.71469	0.130536	-5.47504	4.37e-08	4.87e-07	down-regulated
C2_00160C	NAT2	4362.85	-0.71173	0.145803	-4.88146	1.05e-06	8.25e-06	down-regulated
C2_08270C	C2_08270C	1204.28	-0.71127	0.165048	-4.30947	1.64e-05	9.19e-05	down-regulated
C7_03340C	PRR2	296.514	-0.70778	0.146762	-4.82264	1.42e-06	1.07e-05	down-regulated
C1_09280W	C1_09280W	747.357	-0.7076	0.209102	-3.38398	0.000714	0.002357	down-regulated
C1_10220C	TPK1	1100.43	-0.70729	0.176774	-4.0011	6.3e-05	0.000297	down-regulated
C2_01240C	C2_01240C	440.237	-0.70603	0.154446	-4.57141	4.84e-06	3.16e-05	down-regulated
C1_05660C	C1_05660C	6561.79	-0.70543	0.168554	-4.18518	2.85e-05	0.000147	down-regulated
C6_00110C	C6_00110C	910.327	-0.70522	0.151138	-4.66603	3.07e-06	2.12e-05	down-regulated
C7_02540W	C7_02540W	309.835	-0.70476	0.16353	-4.30963	1.64e-05	9.19e-05	down-regulated
CR_04940W	CR_04940W	456.423	-0.70442	0.233123	-3.02165	0.002514	0.00679	down-regulated
C3_02230C	YCG1	1068.18	-0.70435	0.232253	-3.03267	0.002424	0.00658	down-regulated
C1_07090C	C1_07090C	2128.84	-0.70367	0.136885	-5.14058	2.74e-07	2.51e-06	down-regulated
C5_05340W	C5_05340W	3451.68	-0.70367	0.22369	-3.14572	0.001657	0.0048	down-regulated
C1_01000C	C1_01000C	673.756	-0.70287	0.156591	-4.48856	7.17e-06	4.48e-05	down-regulated
C1_06510C	C1_06510C	1491.21	-0.70261	0.240029	-2.9272	0.00342	0.008772	down-regulated
C7_03010W	SAP190	3950.61	-0.70161	0.229642	-3.05525	0.002249	0.006166	down-regulated
C4_02870C	ZUO1	11220.1	-0.70158	0.166018	-4.22593	2.38e-05	0.000126	down-regulated
C2_08070C	MRS4	1891.26	-0.69915	0.234346	-2.98343	0.00285	0.007541	down-regulated
C3_00680C	C3_00680C	652.519	-0.69913	0.147658	-4.73479	2.19e-06	1.59e-05	down-regulated
CR_03020C	CR_03020C	2043.86	-0.69873	0.161376	-4.3298	1.49e-05	8.47e-05	down-regulated
C1_13550C	NUP49	1270.61	-0.69695	0.208312	-3.3457	0.000821	0.002648	down-regulated
C1_06910C	C1_06910C	1348.55	-0.69659	0.13527	-5.14966	2.61e-07	2.41e-06	down-regulated
C3_07620C	RIT1	555.139	-0.69526	0.22678	-3.06579	0.002171	0.006006	down-regulated
C2_00710W	NPL6	1831.75	-0.69386	0.147933	-4.69035	2.73e-06	1.92e-05	down-regulated
CR_00350W	CR_00350W	3792.12	-0.69302	0.153502	-4.51475	6.34e-06	4.02e-05	down-regulated
C5_00840W	C5_00840W	563.921	-0.69257	0.205768	-3.36577	0.000763	0.002491	down-regulated
C4_05000W	C4_05000W	257.247	-0.69129	0.214045	-3.22966	0.001239	0.003755	down-regulated
C5_04540C	C5_04540C	304.331	-0.69087	0.175046	-3.94679	7.92e-05	0.000361	down-regulated
C5_00380W	C5_00380W	465.553	-0.68961	0.215518	-3.1998	0.001375	0.004117	down-regulated
CR_10060W	CR_10060W	1459.91	-0.68887	0.135769	-5.07389	3.9e-07	3.42e-06	down-regulated
C2_03930C	SNF6	747.89	-0.68534	0.139953	-4.8969	9.74e-07	7.68e-06	down-regulated
CR_10680W	RPO21	17175.3	-0.68219	0.110737	-6.16047	7.25e-10	1.14e-08	down-regulated
C4_02430W	C4_02430W	1871.07	-0.68202	0.218976	-3.11458	0.001842	0.005248	down-regulated
C7_00510W	MAC1	708.375	-0.68097	0.205459	-3.3144	0.000918	0.002924	down-regulated
C4_03150W	C4_03150W	1063.71	-0.67926	0.139036	-4.88547	1.03e-06	8.1e-06	down-regulated
C1_13060C	C1_13060C	7940.55	-0.67925	0.174818	-3.88549	0.000102	0.000454	down-regulated
C5_02170C	GCD11	13477.7	-0.67798	0.232687	-2.91369	0.003572	0.009088	down-regulated
C2_09100C	C2_09100C	2203.56	-0.67779	0.137219	-4.93945	7.83e-07	6.35e-06	down-regulated
C5_03100C	C5_03100C	1011.66	-0.67713	0.148236	-4.5679	4.93e-06	3.2e-05	down-regulated
C1_00510W	C1_00510W	1360.83	-0.67698	0.120013	-5.64092	1.69e-08	2.05e-07	down-regulated
C6_01320W	TRA1	5924.84	-0.67689	0.181002	-3.73971	0.000184	0.000753	down-regulated
C2_04780W	C2_04780W	1316.55	-0.67657	0.207583	-3.25926	0.001117	0.00344	down-regulated
C1_06090C	SKY1	1171.8	-0.67608	0.128777	-5.25001	1.52e-07	1.5e-06	down-regulated
C2_07350W	MCM3	3248.14	-0.67587	0.185905	-3.63555	0.000277	0.001067	down-regulated
C1_05090W	TRY2	718.893	-0.67568	0.174307	-3.87641	0.000106	0.000466	down-regulated
C3_04290C	SNF5	1842.15	-0.67451	0.097698	-6.90406	5.05e-12	1.16e-10	down-regulated
C7_01990C	C7_01990C	375.763	-0.67427	0.159862	-4.21782	2.47e-05	0.00013	down-regulated
C2_09180W	C2_09180W	362.137	-0.67318	0.138759	-4.85144	1.23e-06	9.38e-06	down-regulated
C2_10430C	FGR29	676.165	-0.67316	0.176418	-3.81572	0.000136	0.000582	down-regulated
C1_13560W	C1_13560W	367.139	-0.67148	0.18708	-3.58926	0.000332	0.001231	down-regulated
C4_00480W	DUR4	296.158	-0.67104	0.202497	-3.31383	0.00092	0.002927	down-regulated
C7_00210C	C7_00210C	1248.21	-0.66968	0.202981	-3.29924	0.000969	0.003064	down-regulated
C4_04500C	C4_04500C	1459.56	-0.66957	0.124679	-5.37032	7.86e-08	8.27e-07	down-regulated
C1_11930W	C1_11930W	2967.18	-0.66939	0.108027	-6.19655	5.77e-10	9.25e-09	down-regulated
C1_09460W	ERG12	3605.78	-0.66757	0.198399	-3.36476	0.000766	0.002498	down-regulated
C6_01710C	PTK2	1869.75	-0.66706	0.149249	-4.46941	7.84e-06	4.83e-05	down-regulated
C1_00910W	TRI1	268.713	-0.66408	0.221245	-3.00154	0.002686	0.007182	down-regulated
C1_03780C	HMG1	8709.39	-0.66377	0.229852	-2.88783	0.003879	0.009768	down-regulated
C6_01980C	C6_01980C	3679.38	-0.66365	0.166287	-3.99096	6.58e-05	0.000308	down-regulated
C1_04900W	MNN15	600.963	-0.66295	0.209654	-3.16212	0.001566	0.004585	down-regulated
C1_07010W	C1_07010W	420.066	-0.66244	0.195	-3.39711	0.000681	0.002266	down-regulated
C5_01640W	MAS2	1857.9	-0.66241	0.224143	-2.9553	0.003124	0.00812	down-regulated
C6_01850W	C6_01850W	1442.56	-0.66207	0.099899	-6.62738	3.42e-11	6.84e-10	down-regulated
C1_02090C	C1_02090C	550.842	-0.66143	0.2143	-3.08645	0.002026	0.005667	down-regulated
C3_05800W	C3_05800W	389.882	-0.6611	0.215516	-3.06755	0.002158	0.005982	down-regulated
C2_05680W	COG4	1642.42	-0.66064	0.144195	-4.58161	4.61e-06	3.04e-05	down-regulated
C1_13330C	C1_13330C	1552.08	-0.6606	0.198401	-3.32964	0.00087	0.002784	down-regulated
C3_00840C	C3_00840C	532.873	-0.66	0.178554	-3.69637	0.000219	0.000873	down-regulated
C3_07900C	C3_07900C	944.651	-0.6599	0.170432	-3.87194	0.000108	0.000475	down-regulated
CR_03830C	MCM2	2250.22	-0.65986	0.098495	-6.69946	2.09e-11	4.32e-10	down-regulated
C1_03810C	ELA1	167.42	-0.6593	0.223582	-2.94881	0.00319	0.008267	down-regulated
CR_08570W	SKI2	6232.9	-0.65812	0.102064	-6.44813	1.13e-10	2.06e-09	down-regulated
C4_01700C	NHP6A	17183.1	-0.65741	0.077208	-8.51477	1.67e-17	8.55e-16	down-regulated
CR_05990C	SFL1	1800.53	-0.65599	0.209942	-3.12461	0.00178	0.005102	down-regulated
C2_07110C	C2_07110C	1298.93	-0.65467	0.147775	-4.43017	9.42e-06	5.68e-05	down-regulated
C3_01480C	RKI1	601.116	-0.65457	0.180536	-3.6257	0.000288	0.001099	down-regulated
C1_14110C	RPL4B	91003.9	-0.6538	0.164816	-3.96686	7.28e-05	0.000335	down-regulated
C1_13970C	HPC2	722.297	-0.65255	0.137431	-4.74816	2.05e-06	1.5e-05	down-regulated
C5_04790C	C5_04790C	429.11	-0.65225	0.143096	-4.55816	5.16e-06	3.34e-05	down-regulated
C2_07680W	C2_07680W	3444.52	-0.65196	0.17655	-3.69278	0.000222	0.000882	down-regulated
CR_03200C	CR_03200C	849.454	-0.65154	0.142518	-4.57164	4.84e-06	3.16e-05	down-regulated
C1_10660W	TBP1	2568	-0.65054	0.137079	-4.74575	2.08e-06	1.52e-05	down-regulated
C3_07020W	SSN6	7967.46	-0.65022	0.08126	-8.00172	1.23e-15	4.83e-14	down-regulated
C7_00910C	C7_00910C	521.719	-0.65002	0.198318	-3.27765	0.001047	0.003272	down-regulated
C2_00820W	C2_00820W	572.96	-0.64972	0.210279	-3.08978	0.002003	0.005622	down-regulated
C2_08450W	C2_08450W	1301.42	-0.64845	0.174932	-3.70688	0.00021	0.000845	down-regulated
C4_03250C	RHD2	3816.67	-0.64725	0.150221	-4.30866	1.64e-05	9.19e-05	down-regulated
CR_07460C	CR_07460C	1988.25	-0.64643	0.133806	-4.83115	1.36e-06	1.03e-05	down-regulated
C1_11740W	C1_11740W	533.961	-0.64511	0.145222	-4.44222	8.9e-06	5.42e-05	down-regulated
C1_05780W	RSC9	2493.53	-0.64507	0.150091	-4.29789	1.72e-05	9.59e-05	down-regulated
C1_03040W	C1_03040W	525.044	-0.64431	0.184763	-3.48721	0.000488	0.00171	down-regulated
CR_04580W	CR_04580W	3350.99	-0.64376	0.201413	-3.19622	0.001392	0.004155	down-regulated
CR_03340C	CR_03340C	495.373	-0.64326	0.171228	-3.75674	0.000172	0.000711	down-regulated
CR_00230W	CR_00230W	7029.23	-0.6429	0.186305	-3.45077	0.000559	0.001922	down-regulated
C1_12380C	WRS1	4178.23	-0.64265	0.20634	-3.11452	0.001842	0.005248	down-regulated
C1_09090C	ARG81	560.571	-0.63943	0.126342	-5.06111	4.17e-07	3.62e-06	down-regulated
C3_05780C	CRZ1	1124.45	-0.63862	0.213717	-2.98818	0.002806	0.007448	down-regulated
C2_06230W	C2_06230W	2621.54	-0.63637	0.149532	-4.25572	2.08e-05	0.000112	down-regulated
C5_01580C	CEF3	90554.7	-0.63604	0.17317	-3.67291	0.00024	0.000941	down-regulated
C1_02900C	C1_02900C	812.808	-0.63546	0.165751	-3.83382	0.000126	0.000545	down-regulated
C1_10920W	C1_10920W	603.08	-0.63466	0.205305	-3.0913	0.001993	0.005602	down-regulated
C4_00400W	MNR2	2088.52	-0.63419	0.157995	-4.01396	5.97e-05	0.000282	down-regulated
C1_12630C	C1_12630C	254.558	-0.63414	0.183939	-3.44754	0.000566	0.001941	down-regulated
C6_04540C	HAT2	3751.43	-0.63332	0.184322	-3.43595	0.00059	0.002008	down-regulated
CR_05010W	CR_05010W	742.247	-0.63253	0.126243	-5.01044	5.43e-07	4.57e-06	down-regulated
C1_10380C	CBK1	3519.98	-0.63233	0.1359	-4.6529	3.27e-06	2.24e-05	down-regulated
C3_05670C	C3_05670C	155.968	-0.63074	0.182394	-3.45812	0.000544	0.001878	down-regulated
C2_10660W	ASH1	1962.05	-0.63071	0.176766	-3.56806	0.00036	0.001317	down-regulated
C3_00160C	C3_00160C	2049.88	-0.63032	0.189436	-3.32736	0.000877	0.002804	down-regulated
CR_03400W	CR_03400W	2257.84	-0.63003	0.111659	-5.6425	1.68e-08	2.04e-07	down-regulated
C4_04280C	C4_04280C	283.617	-0.63	0.169518	-3.71641	0.000202	0.000819	down-regulated
C4_07130W	C4_07130W	2732.03	-0.62985	0.134072	-4.69786	2.63e-06	1.86e-05	down-regulated
CR_06420W	PPZ1	827.146	-0.62974	0.162085	-3.88524	0.000102	0.000454	down-regulated
C7_00520W	C7_00520W	5270.48	-0.62795	0.142181	-4.41656	1e-05	5.99e-05	down-regulated
C5_02180C	LEU3	1722.63	-0.62723	0.120701	-5.19653	2.03e-07	1.93e-06	down-regulated
C6_00400C	C6_00400C	709.661	-0.62696	0.175617	-3.57002	0.000357	0.001309	down-regulated
C4_03690C	C4_03690C	357.036	-0.62597	0.192773	-3.24718	0.001166	0.003561	down-regulated
CR_09830W	CR_09830W	708.577	-0.62517	0.183529	-3.40639	0.000658	0.002202	down-regulated
CR_01110W	SRP54	4768	-0.62463	0.197169	-3.16797	0.001535	0.004509	down-regulated
C4_01060W	MLP1	5366.5	-0.62421	0.108801	-5.73718	9.63e-09	1.24e-07	down-regulated
C1_01080W	C1_01080W	553.491	-0.6234	0.143003	-4.35938	1.3e-05	7.55e-05	down-regulated
C5_01870W	C5_01870W	5188.19	-0.62321	0.159813	-3.89962	9.63e-05	0.000431	down-regulated
C1_01570C	RPB7	1034.13	-0.62261	0.127788	-4.87218	1.1e-06	8.59e-06	down-regulated
C7_00980W	PHM5	2156.95	-0.62249	0.135002	-4.61097	4.01e-06	2.69e-05	down-regulated
C4_04460C	SAK1	1953.15	-0.62248	0.101057	-6.15967	7.29e-10	1.14e-08	down-regulated
C4_00740W	C4_00740W	253.646	-0.61785	0.185466	-3.33137	0.000864	0.002768	down-regulated
CR_06780W	CR_06780W	924.801	-0.61751	0.15148	-4.07651	4.57e-05	0.000223	down-regulated
C2_06810C	RPL11	41378.3	-0.61706	0.131251	-4.70141	2.58e-06	1.84e-05	down-regulated
C7_02770W	CHS1	3686.47	-0.61607	0.143005	-4.30807	1.65e-05	9.2e-05	down-regulated
C3_04140C	EGD2	19392.9	-0.61483	0.134187	-4.58193	4.61e-06	3.04e-05	down-regulated
C1_00600W	APC1	1842.53	-0.6139	0.133167	-4.61001	4.03e-06	2.7e-05	down-regulated
CR_03900W	HST7	1470.44	-0.61344	0.16323	-3.75812	0.000171	0.000708	down-regulated
C7_02990W	BCK1	1206.15	-0.6122	0.141953	-4.31272	1.61e-05	9.08e-05	down-regulated
C6_00690W	C6_00690W	415.045	-0.61214	0.180508	-3.39122	0.000696	0.002306	down-regulated
C3_00670C	FKH2	2389.65	-0.61086	0.130655	-4.67539	2.93e-06	2.04e-05	down-regulated
C2_10760C	C2_10760C	2145.68	-0.60964	0.172197	-3.54036	0.0004	0.001433	down-regulated
C2_10280C	SPT23	3759.23	-0.60657	0.082702	-7.33437	2.23e-13	6.05e-12	down-regulated
C2_02690W	SER2	2026.04	-0.60385	0.180326	-3.34866	0.000812	0.002624	down-regulated
C4_07090C	TRP4	2541.7	-0.6034	0.145777	-4.1392	3.49e-05	0.000176	down-regulated
C7_03940C	CLB4	2748.17	-0.60334	0.152865	-3.94689	7.92e-05	0.000361	down-regulated
C2_10640C	MTR2	1351.38	-0.60333	0.174787	-3.45181	0.000557	0.001917	down-regulated
C2_09460C	RHA1	1265.93	-0.6024	0.145991	-4.12631	3.69e-05	0.000184	down-regulated
C5_00160W	C5_00160W	720.609	-0.60174	0.158586	-3.79441	0.000148	0.000626	down-regulated
C2_02090W	C2_02090W	1108.65	-0.60012	0.151059	-3.97276	7.1e-05	0.000328	down-regulated
C5_01530C	C5_01530C	1132.87	-0.59999	0.104522	-5.74026	9.45e-09	1.22e-07	down-regulated
C4_06950W	C4_06950W	268.839	-0.59889	0.194493	-3.07922	0.002075	0.005784	down-regulated
CR_03080C	CR_03080C	449.038	-0.59851	0.192355	-3.11149	0.001861	0.005285	down-regulated
C4_03120C	BUB1	1855.08	-0.59534	0.160671	-3.70533	0.000211	0.000849	down-regulated
C2_03980C	MED1	1307.07	-0.59463	0.148173	-4.01306	5.99e-05	0.000283	down-regulated
C1_03110W	RPL6	46603.1	-0.59438	0.11936	-4.97977	6.37e-07	5.28e-06	down-regulated
C3_06610W	C3_06610W	557.663	-0.59426	0.185969	-3.1955	0.001396	0.004164	down-regulated
C4_03230C	C4_03230C	3264.61	-0.59176	0.20244	-2.92316	0.003465	0.008868	down-regulated
C1_03740W	WAR1	926.776	-0.59093	0.19949	-2.9622	0.003054	0.007968	down-regulated
C1_12230W	SNT1	2873.53	-0.5906	0.12171	-4.85252	1.22e-06	9.34e-06	down-regulated
C1_01690C	LSC1	16798.1	-0.58947	0.086452	-6.81841	9.21e-12	2.03e-10	down-regulated
C5_04640C	C5_04640C	3878.57	-0.58732	0.130773	-4.49112	7.09e-06	4.43e-05	down-regulated
CR_04280C	CR_04280C	1226.17	-0.58714	0.18311	-3.20652	0.001344	0.004032	down-regulated
CR_06710C	GCN5	1216.97	-0.58668	0.133263	-4.40239	1.07e-05	6.36e-05	down-regulated
C1_05430W	SPT20	1255.65	-0.58643	0.109257	-5.3674	7.99e-08	8.36e-07	down-regulated
C3_02030W	C3_02030W	1903.18	-0.58556	0.179718	-3.2582	0.001121	0.00345	down-regulated
C6_02240C	RPL10A	87677.5	-0.5812	0.122136	-4.75865	1.95e-06	1.44e-05	down-regulated
C6_00170C	C6_00170C	2801.16	-0.58031	0.130284	-4.4542	8.42e-06	5.15e-05	down-regulated
C2_07470W	YCS4	2780.82	-0.57941	0.129438	-4.47632	7.59e-06	4.71e-05	down-regulated
C3_03660W	IRS4	878.696	-0.57922	0.153559	-3.77194	0.000162	0.000676	down-regulated
C3_02210C	C3_02210C	1710.27	-0.57907	0.182575	-3.17167	0.001516	0.004461	down-regulated
C4_00380W	C4_00380W	2052.86	-0.57898	0.163085	-3.55019	0.000385	0.001389	down-regulated
C4_01820C	C4_01820C	1907	-0.57744	0.160091	-3.60691	0.00031	0.001166	down-regulated
C4_04930C	C4_04930C	339.436	-0.5769	0.161969	-3.56179	0.000368	0.001343	down-regulated
C6_00460C	FET3	657.764	-0.57642	0.165595	-3.48091	0.0005	0.001743	down-regulated
CR_04390C	CR_04390C	1255.59	-0.57195	0.116369	-4.91495	8.88e-07	7.06e-06	down-regulated
C3_07860C	MRR2	1137.78	-0.57003	0.161234	-3.5354	0.000407	0.001456	down-regulated
C6_02830W	MNN45	341.165	-0.56894	0.196509	-2.89525	0.003789	0.009572	down-regulated
C5_03380W	ARP1	497.323	-0.56825	0.163391	-3.47784	0.000505	0.00176	down-regulated
CR_08660W	PRP8	4307.29	-0.56774	0.143905	-3.94522	7.97e-05	0.000363	down-regulated
C3_01190C	C3_01190C	799.06	-0.56769	0.174644	-3.25055	0.001152	0.003531	down-regulated
C1_09050W	HST1	558.183	-0.56548	0.124145	-4.55501	5.24e-06	3.38e-05	down-regulated
C1_06200W	C1_06200W	804.533	-0.56528	0.140695	-4.01777	5.88e-05	0.000278	down-regulated
C1_01670C	ESP1	1160.92	-0.56485	0.149774	-3.77135	0.000162	0.000677	down-regulated
C1_05750C	C1_05750C	2101.52	-0.56338	0.156151	-3.60791	0.000309	0.001162	down-regulated
C2_00310W	C2_00310W	1345.45	-0.56248	0.152436	-3.68998	0.000224	0.000891	down-regulated
C6_00350W	PKH3	1822.88	-0.56183	0.137273	-4.09275	4.26e-05	0.000209	down-regulated
C2_05740W	SPO7	824.248	-0.56086	0.122888	-4.56402	5.02e-06	3.26e-05	down-regulated
C3_01690W	C3_01690W	1303.59	-0.56076	0.097992	-5.72255	1.05e-08	1.34e-07	down-regulated
C6_00340C	C6_00340C	1720.7	-0.56017	0.151831	-3.68942	0.000225	0.000893	down-regulated
CR_08170C	CR_08170C	1049.3	-0.55774	0.130836	-4.2629	2.02e-05	0.000109	down-regulated
C1_12960C	BNI1	3618.36	-0.55697	0.092334	-6.03216	1.62e-09	2.39e-08	down-regulated
C3_06010W	CAM1	23455	-0.55618	0.14814	-3.75441	0.000174	0.000717	down-regulated
C7_00070C	C7_00070C	4117.87	-0.55581	0.093842	-5.92286	3.16e-09	4.47e-08	down-regulated
C2_08280W	EAF3	293.556	-0.55565	0.1842	-3.01654	0.002557	0.006887	down-regulated
C2_04160W	C2_04160W	987.496	-0.55558	0.135757	-4.09249	4.27e-05	0.000209	down-regulated
C2_02050C	C2_02050C	1841.5	-0.55511	0.088848	-6.24782	4.16e-10	6.82e-09	down-regulated
C3_00410C	C3_00410C	399.297	-0.55375	0.175398	-3.15712	0.001593	0.004648	down-regulated
C2_00080C	FAV3	617.487	-0.55358	0.162993	-3.39636	0.000683	0.002271	down-regulated
C3_00830C	C3_00830C	2078.62	-0.5533	0.139787	-3.95819	7.55e-05	0.000346	down-regulated
C6_03390W	C6_03390W	1326.49	-0.55273	0.140418	-3.93632	8.27e-05	0.000376	down-regulated
C2_00720C	FGR15	647.722	-0.54895	0.118479	-4.63332	3.6e-06	2.44e-05	down-regulated
CR_05900W	CR_05900W	530.272	-0.54859	0.132615	-4.13674	3.52e-05	0.000178	down-regulated
CR_02590C	CR_02590C	572.936	-0.54811	0.171777	-3.19082	0.001419	0.004223	down-regulated
C3_04690C	C3_04690C	417.104	-0.54777	0.137289	-3.98989	6.61e-05	0.000309	down-regulated
C3_07150C	RPS12	45695.9	-0.54649	0.157547	-3.46876	0.000523	0.001813	down-regulated
C4_00670W	TOK1	725.826	-0.54643	0.14814	-3.68862	0.000225	0.000895	down-regulated
C4_00460C	C4_00460C	2196.59	-0.54515	0.122083	-4.46543	7.99e-06	4.91e-05	down-regulated
C4_00310C	MNN10	3410.02	-0.5443	0.16244	-3.35079	0.000806	0.002608	down-regulated
C5_04350C	C5_04350C	1338.51	-0.54399	0.146901	-3.70313	0.000213	0.000855	down-regulated
CR_01680C	CDC4	3667.64	-0.54393	0.115465	-4.71078	2.47e-06	1.76e-05	down-regulated
C5_01745W	PAPALPHA	1445.12	-0.54324	0.164747	-3.29741	0.000976	0.003081	down-regulated
C3_03260W	C3_03260W	2760.9	-0.54271	0.157738	-3.44054	0.000581	0.00198	down-regulated
C4_04700W	SSZ1	21622	-0.54187	0.122227	-4.43332	9.28e-06	5.62e-05	down-regulated
C5_00860W	IMP2	372.697	-0.54155	0.129398	-4.18512	2.85e-05	0.000147	down-regulated
C6_03350C	ARP4	1269.84	-0.54015	0.109834	-4.91788	8.75e-07	6.99e-06	down-regulated
C4_05030C	SSK2	5187.32	-0.53848	0.137023	-3.92985	8.5e-05	0.000385	down-regulated
C1_00160C	C1_00160C	11695.9	-0.53816	0.100618	-5.34851	8.87e-08	9.22e-07	down-regulated
C2_00300C	CKB1	2060.17	-0.538	0.130298	-4.12899	3.64e-05	0.000183	down-regulated
C4_00040W	CNH1	3820.2	-0.53787	0.151381	-3.5531	0.000381	0.001376	down-regulated
C1_00430W	ATG18	1059.25	-0.53699	0.135117	-3.97423	7.06e-05	0.000327	down-regulated
C6_02470W	C6_02470W	2569.04	-0.53606	0.160667	-3.33648	0.000848	0.002727	down-regulated
C6_02080W	C6_02080W	23092.9	-0.53589	0.109053	-4.914	8.92e-07	7.08e-06	down-regulated
CR_09160C	ERG13	14444.6	-0.53415	0.13	-4.10883	3.98e-05	0.000197	down-regulated
CR_03350C	CR_03350C	1474.88	-0.53387	0.129033	-4.13745	3.51e-05	0.000177	down-regulated
C2_07390C	C2_07390C	2134.36	-0.5337	0.094707	-5.63527	1.75e-08	2.1e-07	down-regulated
C2_01030W	C2_01030W	2791.08	-0.53342	0.154737	-3.44727	0.000566	0.001941	down-regulated
C1_01590C	C1_01590C	8897.31	-0.53207	0.118021	-4.50823	6.54e-06	4.13e-05	down-regulated
C7_00950W	YML6	1997.16	-0.53204	0.182289	-2.91864	0.003516	0.00897	down-regulated
C1_02920W	CDC73	2502.68	-0.53153	0.124614	-4.26544	2e-05	0.000108	down-regulated
C6_01960W	C6_01960W	793.587	-0.53053	0.169921	-3.12218	0.001795	0.005133	down-regulated
C6_03650C	POP2	1558.55	-0.52983	0.166604	-3.18019	0.001472	0.004354	down-regulated
CR_05650W	BRF1	1503.16	-0.52962	0.127143	-4.16557	3.11e-05	0.000159	down-regulated
C2_03200W	PRP3	495.871	-0.52866	0.151192	-3.49658	0.000471	0.001661	down-regulated
C1_08520C	C1_08520C	1192.63	-0.52717	0.171524	-3.07343	0.002116	0.005887	down-regulated
C5_00780C	C5_00780C	860.791	-0.52573	0.181944	-2.88949	0.003859	0.009724	down-regulated
C3_00250C	TIM44	7614.61	-0.52319	0.147078	-3.55719	0.000375	0.00136	down-regulated
C1_13960W	YBP1	1951.82	-0.52216	0.129883	-4.0202	5.81e-05	0.000275	down-regulated
C1_10470W	C1_10470W	3879.47	-0.51989	0.120655	-4.30887	1.64e-05	9.19e-05	down-regulated
C1_08160W	SFH1	1532.66	-0.51914	0.133292	-3.89475	9.83e-05	0.000439	down-regulated
C1_06460C	RPS22A	33420.8	-0.51887	0.137934	-3.76174	0.000169	0.000699	down-regulated
C2_00970C	UBP13	2453.19	-0.51832	0.102666	-5.0486	4.45e-07	3.84e-06	down-regulated
CR_03050C	ZCF11	681.369	-0.51749	0.171763	-3.01281	0.002588	0.006957	down-regulated
C1_05270C	C1_05270C	1608.79	-0.51745	0.174308	-2.96862	0.002991	0.007827	down-regulated
C5_03210C	C5_03210C	511.002	-0.5174	0.157403	-3.28712	0.001012	0.003179	down-regulated
C4_07190W	SEC10	3623.73	-0.5168	0.115584	-4.47125	7.78e-06	4.8e-05	down-regulated
C7_00220W	C7_00220W	463.912	-0.51633	0.169175	-3.05204	0.002273	0.006221	down-regulated
C2_08630C	C2_08630C	1169.93	-0.51629	0.140144	-3.68402	0.00023	0.000907	down-regulated
C4_01370W	ILV6	6155.09	-0.51327	0.099244	-5.17183	2.32e-07	2.18e-06	down-regulated
C4_05570C	TUB4	795.823	-0.51314	0.142296	-3.60617	0.000311	0.001168	down-regulated
C1_06540C	C1_06540C	797.537	-0.50871	0.161834	-3.14343	0.00167	0.004835	down-regulated
C5_04000W	RFC3	1203.25	-0.50732	0.147651	-3.43593	0.000591	0.002008	down-regulated
CR_08090W	SSB1	135912	-0.50373	0.1153	-4.36885	1.25e-05	7.28e-05	down-regulated
C6_00640C	C6_00640C	752.769	-0.50185	0.150773	-3.32853	0.000873	0.002794	down-regulated
C1_03630W	C1_03630W	1052.05	-0.50105	0.131138	-3.82078	0.000133	0.000571	down-regulated
C3_00450C	C3_00450C	6270.8	-0.49987	0.153317	-3.26034	0.001113	0.003431	down-regulated
C1_08630W	C1_08630W	1110.75	-0.49901	0.105524	-4.72889	2.26e-06	1.63e-05	down-regulated
C4_03550W	RAD2	1124.95	-0.49778	0.122645	-4.0587	4.93e-05	0.000239	down-regulated
C7_00010C	C7_00010C	1811.33	-0.49767	0.161095	-3.08928	0.002006	0.005627	down-regulated
C1_04810W	TCO89	1016.76	-0.49765	0.114236	-4.35634	1.32e-05	7.65e-05	down-regulated
CR_03910C	TAF12L	1303.08	-0.49747	0.148764	-3.34399	0.000826	0.002661	down-regulated
C1_02720W	C1_02720W	756.922	-0.49652	0.100163	-4.95708	7.16e-07	5.85e-06	down-regulated
C1_00930C	SIN3	6826.01	-0.49637	0.087236	-5.68995	1.27e-08	1.59e-07	down-regulated
C3_05370C	YST1	56189.9	-0.49581	0.092732	-5.34671	8.96e-08	9.29e-07	down-regulated
CR_00850C	GSL2	1502.85	-0.49407	0.130559	-3.78424	0.000154	0.000648	down-regulated
C6_02070C	RPL23A	47797.6	-0.49356	0.104439	-4.72582	2.29e-06	1.65e-05	down-regulated
C1_08560W	TCP1	9313.03	-0.49225	0.133879	-3.67685	0.000236	0.000929	down-regulated
C3_05720C	KIP3	996.765	-0.49179	0.112958	-4.35377	1.34e-05	7.7e-05	down-regulated
C4_04570W	RCE1	1513.94	-0.491	0.128733	-3.81414	0.000137	0.000584	down-regulated
C2_01310W	C2_01310W	249.153	-0.49031	0.168553	-2.90896	0.003626	0.009205	down-regulated
C1_12450C	IRA2	3272.68	-0.48955	0.151372	-3.23406	0.00122	0.003708	down-regulated
C3_00700W	VPS8	632.924	-0.48947	0.137697	-3.55467	0.000378	0.001371	down-regulated
CR_03540W	CR_03540W	538.297	-0.48827	0.138409	-3.52776	0.000419	0.001494	down-regulated
C1_00230C	BFA1	923.832	-0.48753	0.144705	-3.36912	0.000754	0.002467	down-regulated
CR_03410W	CR_03410W	830.806	-0.48552	0.123136	-3.94299	8.05e-05	0.000366	down-regulated
C3_04820C	SEC7	6292.28	-0.48394	0.085821	-5.63895	1.71e-08	2.07e-07	down-regulated
C7_00050C	RAD3	3090.95	-0.48268	0.141569	-3.40949	0.000651	0.00218	down-regulated
C3_06620W	FUN31	1258.29	-0.48176	0.159068	-3.02864	0.002457	0.006663	down-regulated
C1_13050W	RPL14	38622.9	-0.4817	0.102502	-4.69939	2.61e-06	1.85e-05	down-regulated
C1_14140C	SET3	2769.06	-0.4816	0.154946	-3.10816	0.001883	0.005336	down-regulated
C7_00440C	GBP2	12969.6	-0.48065	0.0892	-5.38846	7.11e-08	7.58e-07	down-regulated
C2_07940C	ALG7	1342.72	-0.48042	0.145857	-3.29376	0.000989	0.003116	down-regulated
C1_03070C	ORC1	2267.5	-0.47659	0.102677	-4.64162	3.46e-06	2.35e-05	down-regulated
C5_04060C	MEC1	1973.77	-0.47572	0.090961	-5.22991	1.7e-07	1.65e-06	down-regulated
C7_03320C	MED16	1688.73	-0.47513	0.154897	-3.06737	0.002159	0.005982	down-regulated
C1_07110W	TAF145	2504.32	-0.47284	0.142877	-3.30945	0.000935	0.002969	down-regulated
C3_05010C	C3_05010C	951.058	-0.47279	0.111421	-4.24325	2.2e-05	0.000118	down-regulated
C1_11300C	C1_11300C	914.781	-0.47245	0.131855	-3.58312	0.00034	0.001256	down-regulated
C1_11060C	RPL2	107903	-0.47052	0.087554	-5.37407	7.7e-08	8.11e-07	down-regulated
CR_06000W	SOK1	2822.84	-0.47029	0.106933	-4.39801	1.09e-05	6.48e-05	down-regulated
C4_04390W	C4_04390W	26445.5	-0.46827	0.098338	-4.76187	1.92e-06	1.42e-05	down-regulated
C4_02060C	TFG1	3106.79	-0.4671	0.090068	-5.18603	2.15e-07	2.03e-06	down-regulated
C3_02850C	C3_02850C	383.553	-0.46516	0.132122	-3.52069	0.00043	0.00153	down-regulated
CR_00400C	SWC4	1929.96	-0.46456	0.134158	-3.46282	0.000535	0.001847	down-regulated
C3_07680W	HIR3	2658.55	-0.46418	0.140766	-3.29754	0.000975	0.003081	down-regulated
C1_08420W	GCR3	3650.1	-0.46238	0.147529	-3.13416	0.001723	0.004974	down-regulated
C1_01640W	RPS42	8250.73	-0.45982	0.147348	-3.12064	0.001805	0.005158	down-regulated
C7_02160W	C7_02160W	613.647	-0.45966	0.104009	-4.41948	9.89e-06	5.93e-05	down-regulated
C2_01380W	PLB4.5	1086.21	-0.45889	0.144204	-3.18225	0.001461	0.004329	down-regulated
C4_07180W	UBI3	101524	-0.45822	0.099514	-4.60452	4.13e-06	2.77e-05	down-regulated
C3_07770C	C3_07770C	873.738	-0.45629	0.152981	-2.98267	0.002857	0.007553	down-regulated
C3_00380C	C3_00380C	576.912	-0.45109	0.127098	-3.54919	0.000386	0.001392	down-regulated
CR_10370W	HCR1	6337.66	-0.44876	0.149614	-2.99944	0.002705	0.007223	down-regulated
C2_04330C	C2_04330C	809.823	-0.4479	0.151924	-2.94818	0.003196	0.008277	down-regulated
C1_01480C	RPS21	92776.8	-0.44689	0.137329	-3.25418	0.001137	0.003492	down-regulated
C2_00380C	RFA1	7180.78	-0.44682	0.130395	-3.42665	0.000611	0.00207	down-regulated
C2_01170C	VPS54	2534.99	-0.44495	0.117765	-3.77831	0.000158	0.000662	down-regulated
C6_02880W	C6_02880W	1975.68	-0.44356	0.142388	-3.11512	0.001839	0.005243	down-regulated
C6_03940C	PBP2	4335.05	-0.44326	0.102649	-4.31824	1.57e-05	8.88e-05	down-regulated
C5_02060W	C5_02060W	316.334	-0.44314	0.144882	-3.05861	0.002224	0.00612	down-regulated
C6_00260W	C6_00260W	2276.59	-0.4428	0.147703	-2.99789	0.002719	0.007244	down-regulated
C1_11090C	C1_11090C	1220.08	-0.44266	0.124645	-3.55135	0.000383	0.001383	down-regulated
C7_01640W	LAT1	23400.4	-0.44264	0.132184	-3.34868	0.000812	0.002624	down-regulated
C7_01000C	C7_01000C	70127.4	-0.44126	0.123848	-3.56293	0.000367	0.001338	down-regulated
C2_03240C	ROM2	4796.66	-0.43884	0.118777	-3.69461	0.00022	0.000878	down-regulated
CR_04120C	CR_04120C	1541.7	-0.43877	0.084096	-5.21749	1.81e-07	1.75e-06	down-regulated
C3_07710W	ABD1	1462.66	-0.43501	0.109508	-3.97244	7.11e-05	0.000329	down-regulated
C6_02340W	HRR25	2695.68	-0.43487	0.091689	-4.7429	2.11e-06	1.54e-05	down-regulated
C6_01790C	ZCF18	643.065	-0.43365	0.111652	-3.88394	0.000103	0.000455	down-regulated
C6_00230W	C6_00230W	433.388	-0.43297	0.144509	-2.99614	0.002734	0.007283	down-regulated
C4_06070C	FMT1	570.148	-0.43276	0.142483	-3.03731	0.002387	0.006492	down-regulated
C6_04290W	C6_04290W	3744.11	-0.43161	0.10673	-4.04392	5.26e-05	0.000252	down-regulated
C5_01910W	GIS2	10546.1	-0.43008	0.100552	-4.2772	1.89e-05	0.000104	down-regulated
C2_02040W	C2_02040W	1350.93	-0.42971	0.111758	-3.84502	0.000121	0.000525	down-regulated
C5_02730C	C5_02730C	1325.58	-0.42861	0.14724	-2.91098	0.003603	0.009154	down-regulated
C1_03370W	C1_03370W	29816.9	-0.42462	0.12983	-3.2706	0.001073	0.00334	down-regulated
C2_05710C	C2_05710C	34753.1	-0.4241	0.112807	-3.75949	0.00017	0.000704	down-regulated
C3_05830W	KRE6	4338.55	-0.42405	0.125609	-3.37598	0.000736	0.002412	down-regulated
C1_06590C	C1_06590C	3326.11	-0.42381	0.11474	-3.69366	0.000221	0.00088	down-regulated
C3_01590W	C3_01590W	618.308	-0.42201	0.124464	-3.39065	0.000697	0.002309	down-regulated
C3_01580W	ZCF7	367.712	-0.42043	0.141269	-2.97608	0.00292	0.00767	down-regulated
C7_00990W	RPP0	112594	-0.41993	0.133682	-3.14123	0.001682	0.004867	down-regulated
C6_02270C	ALG11	750.95	-0.41968	0.142546	-2.9442	0.003238	0.008369	down-regulated
C3_00270C	C3_00270C	1613.01	-0.41962	0.123996	-3.38417	0.000714	0.002357	down-regulated
C1_09170W	CTA8	884.808	-0.41866	0.102278	-4.09333	4.25e-05	0.000209	down-regulated
C3_05100C	RPL18	50804.8	-0.41805	0.107173	-3.90069	9.59e-05	0.00043	down-regulated
C1_03050W	C1_03050W	1250.26	-0.41777	0.097752	-4.27374	1.92e-05	0.000105	down-regulated
C4_05180C	C4_05180C	3977.91	-0.41762	0.11437	-3.65148	0.000261	0.001013	down-regulated
C4_02290W	LAB5	3297.88	-0.41737	0.117972	-3.53791	0.000403	0.001444	down-regulated
C1_00180W	RPL16A	75542.6	-0.41686	0.080649	-5.1689	2.35e-07	2.2e-06	down-regulated
C1_08390C	C1_08390C	1777.97	-0.41649	0.103105	-4.03946	5.36e-05	0.000256	down-regulated
C2_07130C	RCK2	4312.89	-0.40959	0.137711	-2.9743	0.002937	0.007709	down-regulated
C1_00110W	CCT8	15991.1	-0.40926	0.139954	-2.92426	0.003453	0.008844	down-regulated
C2_00350W	C2_00350W	1146.84	-0.40887	0.126755	-3.22564	0.001257	0.003803	down-regulated
C3_00980W	FLC1	2297.06	-0.40867	0.111561	-3.66323	0.000249	0.000973	down-regulated
C4_05280W	USO1	1358.38	-0.40773	0.137361	-2.96828	0.002995	0.007833	down-regulated
C1_06790C	MRPL19	1711.15	-0.40567	0.128928	-3.14647	0.001653	0.00479	down-regulated
C3_02470C	RPL9B	39889.2	-0.40255	0.099941	-4.02791	5.63e-05	0.000267	down-regulated
C3_05200W	RPS19A	42049.2	-0.40188	0.090067	-4.46205	8.12e-06	4.98e-05	down-regulated
C1_14290C	MDG1	13061.4	-0.4013	0.127683	-3.14297	0.001672	0.004841	down-regulated
C3_01490W	RPS7A	45657.5	-0.39948	0.113063	-3.53327	0.00041	0.001465	down-regulated
C6_02310W	C6_02310W	1136.32	-0.39786	0.104981	-3.78985	0.000151	0.000635	down-regulated
C1_09540W	C1_09540W	585.851	-0.39735	0.125275	-3.17183	0.001515	0.004461	down-regulated
C3_02760C	C3_02760C	1914.56	-0.39731	0.134639	-2.95091	0.003168	0.008218	down-regulated
C1_00140W	KEL1	5476.13	-0.39525	0.071508	-5.5274	3.25e-08	3.7e-07	down-regulated
C7_04300W	SPT6	14494.6	-0.39473	0.108041	-3.65356	0.000259	0.001007	down-regulated
C3_02180C	C3_02180C	3486.93	-0.3939	0.097117	-4.05594	4.99e-05	0.000241	down-regulated
C1_14520W	C1_14520W	3058.66	-0.39207	0.115714	-3.38823	0.000703	0.002327	down-regulated
C1_06420C	C1_06420C	723.467	-0.39167	0.111297	-3.51911	0.000433	0.001539	down-regulated
C7_00380W	C7_00380W	1602.22	-0.39086	0.133276	-2.9327	0.00336	0.008637	down-regulated
C1_03280W	C1_03280W	4297.61	-0.39069	0.125049	-3.12429	0.001782	0.005104	down-regulated
CR_08150W	RPS20	45753.2	-0.38843	0.081926	-4.7412	2.12e-06	1.55e-05	down-regulated
C3_00090W	RPS24	48313.1	-0.38749	0.103373	-3.74846	0.000178	0.000732	down-regulated
C3_05880C	C3_05880C	5198.69	-0.38605	0.111478	-3.46301	0.000534	0.001847	down-regulated
C1_11560C	C1_11560C	619.5	-0.38382	0.120063	-3.1968	0.00139	0.004151	down-regulated
C4_02270C	BFR1	11004.4	-0.38126	0.092171	-4.13642	3.53e-05	0.000178	down-regulated
CR_02300C	CR_02300C	1322.54	-0.38073	0.093192	-4.0854	4.4e-05	0.000215	down-regulated
C1_09860C	TFA1	1676.1	-0.3798	0.095803	-3.96436	7.36e-05	0.000338	down-regulated
CR_00370W	CR_00370W	1768.15	-0.37915	0.091347	-4.15063	3.32e-05	0.000168	down-regulated
C5_04630W	C5_04630W	781.476	-0.37794	0.127072	-2.97423	0.002937	0.007709	down-regulated
C5_00130C	C5_00130C	2567.89	-0.37622	0.1045	-3.60021	0.000318	0.001191	down-regulated
C1_00660C	C1_00660C	1290.18	-0.37583	0.118771	-3.16431	0.001555	0.004557	down-regulated
C6_01220C	C6_01220C	1510.15	-0.37522	0.104241	-3.59959	0.000319	0.001193	down-regulated
C5_03280W	CAM1-1	16865.7	-0.37445	0.116143	-3.22403	0.001264	0.003814	down-regulated
C5_04410C	C5_04410C	589.484	-0.37436	0.108277	-3.45744	0.000545	0.001881	down-regulated
C3_07000W	RPD31	2554.8	-0.37419	0.092681	-4.03738	5.41e-05	0.000258	down-regulated
C2_08040C	RPS10	42593.7	-0.37402	0.083333	-4.48827	7.18e-06	4.48e-05	down-regulated
C6_04440C	C6_04440C	826.265	-0.3726	0.121857	-3.05767	0.002231	0.006134	down-regulated
CR_07710W	ARO2	6032.77	-0.37161	0.110892	-3.3511	0.000805	0.002606	down-regulated
C3_03780W	C3_03780W	1086.14	-0.37115	0.107631	-3.44832	0.000564	0.001937	down-regulated
C5_01800C	HIP1	2673.38	-0.36751	0.119868	-3.06596	0.00217	0.006005	down-regulated
C5_02900W	SPT8	1299.97	-0.36388	0.089299	-4.07486	4.6e-05	0.000224	down-regulated
C2_04130W	C2_04130W	1606.57	-0.36252	0.12282	-2.95164	0.003161	0.008202	down-regulated
CR_10820W	CR_10820W	1368.67	-0.36177	0.111532	-3.24363	0.00118	0.0036	down-regulated
C5_05400W	APM1	3087.4	-0.35856	0.120037	-2.98703	0.002817	0.00747	down-regulated
C2_09060C	ASN1	20487.2	-0.357	0.116781	-3.05702	0.002236	0.006141	down-regulated
C4_06250C	SEC3	2030.89	-0.35638	0.12196	-2.9221	0.003477	0.00889	down-regulated
C2_09040W	C2_09040W	1815.53	-0.35589	0.104639	-3.40107	0.000671	0.002242	down-regulated
C5_00110C	THS1	16352.9	-0.35375	0.108438	-3.26221	0.001105	0.003417	down-regulated
CR_07650W	GLC7	5870.3	-0.35015	0.111283	-3.14648	0.001652	0.00479	down-regulated
C3_04670C	RPS15	62011.7	-0.34797	0.099813	-3.4862	0.00049	0.001715	down-regulated
C1_09830W	SKI3	3614.07	-0.34649	0.100515	-3.44717	0.000566	0.001941	down-regulated
CR_02140W	RSR1	1938.24	-0.34603	0.104586	-3.30861	0.000938	0.002976	down-regulated
C7_01250W	ASC1	81698.8	-0.34581	0.110413	-3.13197	0.001736	0.005001	down-regulated
C1_01350C	TIF	35819.1	-0.34473	0.082786	-4.16408	3.13e-05	0.00016	down-regulated
C7_00250C	C7_00250C	3115.45	-0.34364	0.112062	-3.06654	0.002165	0.005996	down-regulated
C1_03030W	RPS16A	55537.5	-0.34073	0.099099	-3.43824	0.000585	0.001996	down-regulated
CR_04130C	EAF7	1948.28	-0.33891	0.106999	-3.1674	0.001538	0.004516	down-regulated
C6_03460W	C6_03460W	2911.66	-0.3384	0.108349	-3.12325	0.001789	0.00512	down-regulated
C4_04890C	RPL24A	78706.5	-0.33768	0.078641	-4.29397	1.76e-05	9.72e-05	down-regulated
C1_05110C	ARO4	11130.3	-0.33589	0.08491	-3.95589	7.63e-05	0.000349	down-regulated
C5_05170W	PAN3	1663.91	-0.3356	0.10493	-3.19836	0.001382	0.004131	down-regulated
C2_03810C	RPL21A	52706.3	-0.33461	0.081408	-4.11025	3.95e-05	0.000195	down-regulated
C1_06930W	PGA63	11042.3	-0.33332	0.095335	-3.49627	0.000472	0.001662	down-regulated
C2_05610C	RPS8A	90836.6	-0.33037	0.094351	-3.50152	0.000463	0.001635	down-regulated
C6_00780W	SEC8	2594.99	-0.32911	0.105227	-3.12761	0.001762	0.005063	down-regulated
C1_06580W	RPS23A	48196.2	-0.32867	0.0838	-3.92205	8.78e-05	0.000397	down-regulated
C2_10620W	RPS4A	84637	-0.32787	0.086418	-3.794	0.000148	0.000626	down-regulated
C2_02840C	C2_02840C	859.268	-0.32765	0.101155	-3.23905	0.001199	0.003654	down-regulated
C5_01540W	C5_01540W	56997.2	-0.32519	0.096729	-3.36186	0.000774	0.002522	down-regulated
C2_09640W	PMI1	7813.63	-0.32291	0.109046	-2.96119	0.003065	0.007991	down-regulated
C3_07410C	KRS1	20178	-0.32181	0.074113	-4.34212	1.41e-05	8.07e-05	down-regulated
C4_01270W	RPS6A	65072.6	-0.32069	0.088318	-3.63108	0.000282	0.00108	down-regulated
C1_03020C	RPL13	81077.7	-0.31826	0.073853	-4.30937	1.64e-05	9.19e-05	down-regulated
C4_04870C	C4_04870C	7739.25	-0.31273	0.08153	-3.8358	0.000125	0.000542	down-regulated
C5_01550C	C5_01550C	59791.7	-0.30786	0.095801	-3.2135	0.001311	0.003945	down-regulated
C1_03090W	RPS1	97261.3	-0.30384	0.066135	-4.59419	4.34e-06	2.89e-05	down-regulated
C1_13830C	PDX1	8261.44	-0.30285	0.084177	-3.59778	0.000321	0.0012	down-regulated
CR_04230W	CR_04230W	1563.56	-0.30082	0.08955	-3.35927	0.000781	0.00254	down-regulated
C1_06450C	RPS14B	48953.5	-0.29623	0.081814	-3.62082	0.000294	0.001111	down-regulated
C1_02460W	RPL10	85053.1	-0.29179	0.084264	-3.46278	0.000535	0.001847	down-regulated
C1_06700W	C1_06700W	1960.48	-0.28813	0.09335	-3.08655	0.002025	0.005667	down-regulated
C2_04040C	DCK2	1819.64	-0.28659	0.083242	-3.44289	0.000576	0.001964	down-regulated
C5_03070W	RPS5	53621.1	-0.28545	0.088254	-3.23446	0.001219	0.003706	down-regulated
C3_03770C	C3_03770C	1569.19	-0.27717	0.094101	-2.94542	0.003225	0.00834	down-regulated
C1_06890C	C1_06890C	36214.7	-0.26729	0.08362	-3.19651	0.001391	0.004153	down-regulated
C2_09520C	CCT2	8706.57	-0.26664	0.089528	-2.97828	0.002899	0.007625	down-regulated
C3_04500C	RPL19A	82931.9	-0.26568	0.086212	-3.08167	0.002058	0.005743	down-regulated
CR_01690C	CDC60	21507	-0.26352	0.077213	-3.41287	0.000643	0.002157	down-regulated
C5_01780W	PAP1	1863.6	-0.25528	0.083452	-3.05896	0.002221	0.006116	down-regulated
C1_11590W	PLD1	6995.94	-0.25455	0.079568	-3.1992	0.001378	0.004123	down-regulated
C7_03670W	DED81	14928	-0.24691	0.082774	-2.98298	0.002855	0.007549	down-regulated
C4_04900W	RPL30	40150.3	-0.24229	0.079219	-3.05847	0.002225	0.00612	down-regulated
C6_01610W	ANB1	42440.8	-0.2324	0.063486	-3.66065	0.000252	0.000981	down-regulated
C5_03540C	RPS25B	42128.4	-0.21393	0.073245	-2.92072	0.003492	0.008918	down-regulated
C1_11360W	RPL37B	40727.2	-0.17602	0.060468	-2.91102	0.003602	0.009154	down-regulated
C1_13730C	DIM1	548.849	-1.80141	0.852617	-2.1128	NA	NA	NA
C2_08180C	C2_08180C	844.302	-1.74506	0.902173	-1.93428	NA	NA	NA
C1_07790C	C1_07790C	454.162	-1.71413	0.879938	-1.94801	NA	NA	NA
C7_03700C	ENP1	943.39	-1.66232	0.952757	-1.74475	NA	NA	NA
C4_03830W	C4_03830W	669.956	-1.65435	0.968667	-1.70787	NA	NA	NA
C2_05750W	C2_05750W	794.981	-1.53372	0.872654	-1.75754	NA	NA	NA
C2_09200W	tP(UGG)2	0	NA	NA	NA	NA	NA	NA
C3_01240C	tR(CCU)1	0	NA	NA	NA	NA	NA	NA
C3_05480C	tV(AAC)5	0	NA	NA	NA	NA	NA	NA
C3_05490C	tV(AAC)6	0	NA	NA	NA	NA	NA	NA
CR_07260C	CR_07260C	0	NA	NA	NA	NA	NA	NA
C2_06360C	MAK16	698.218	-2.78142	1.39841	-1.98899	0.046702	0.078254	no change
C1_01440C	POX18	5.9762	-2.68606	1.07936	-2.48857	0.012826	0.026448	no change
C4_05230C	C4_05230C	391.029	-2.2227	0.945934	-2.34975	0.018786	0.036558	no change
C3_03650W	HBR3	980.641	-2.22177	0.830452	-2.67538	0.007464	0.016957	no change
C3_04510W	C3_04510W	402.875	-2.17521	0.866154	-2.51134	0.012027	0.025159	no change
C3_04900W	NOP14	906.501	-2.13839	0.810255	-2.63916	0.008311	0.018554	no change
C1_05060W	REI1	792.05	-2.09875	0.747893	-2.80622	0.005013	0.012144	no change
C6_04160C	SPB1	1644.49	-2.04447	0.857068	-2.38542	0.01706	0.033705	no change
C4_03440C	DOT4	872.383	-2.04295	0.796781	-2.56401	0.010347	0.022199	no change
C5_02590C	C5_02590C	409.099	-2.03146	0.79072	-2.56912	0.010196	0.021953	no change
C2_05840W	C2_05840W	541.746	-2.02167	0.726252	-2.78371	0.005374	0.012857	no change
C2_03000C	C2_03000C	510.04	-2.01425	0.704563	-2.85887	0.004252	0.01058	no change
C6_04330W	NOP8	424.084	-1.99553	0.943207	-2.11568	0.034372	0.060456	no change
C3_05630W	GTT1	4.65303	-1.98808	1.42572	-1.39444	0.163185	0.225666	no change
C7_03270W	C7_03270W	3024.32	-1.98645	0.749503	-2.65035	0.008041	0.01808	no change
C2_00410C	C2_00410C	1616.65	-1.95384	0.754601	-2.58924	0.009619	0.020946	no change
C4_02260C	C4_02260C	616.948	-1.93817	0.816439	-2.37393	0.0176	0.034611	no change
C7_03540C	ENP2	822.987	-1.92824	0.859202	-2.24422	0.024818	0.046209	no change
C3_02130W	UTP4	1226.38	-1.88957	0.840137	-2.24912	0.024505	0.045776	no change
CR_10240W	UTP5	1854.83	-1.8893	0.724272	-2.60856	0.009092	0.019976	no change
C7_03850W	C7_03850W	492.546	-1.8837	0.984642	-1.91308	0.055738	0.090759	no change
C1_06760C	C1_06760C	1069.56	-1.87572	0.735469	-2.55038	0.010761	0.022921	no change
C1_08290C	DIP2	2052.02	-1.86545	0.690416	-2.70192	0.006894	0.015821	no change
C1_02450C	C1_02450C	386.229	-1.86457	0.744056	-2.50595	0.012212	0.025483	no change
C5_03250W	RMS1	604.394	-1.86424	0.850368	-2.19228	0.02836	0.051765	no change
C4_02830C	HCA4	1368.93	-1.85517	0.827063	-2.24309	0.024891	0.04627	no change
C4_01500W	C4_01500W	433.244	-1.8518	0.660834	-2.80221	0.005075	0.012263	no change
C1_05500W	RSM22	530.598	-1.82926	0.649854	-2.81487	0.00488	0.011894	no change
CR_01710W	CR_01710W	100.675	-1.82901	0.878001	-2.08315	0.037237	0.064767	no change
C3_01200W	UTP20	1992.61	-1.82601	0.789578	-2.31264	0.020742	0.039727	no change
C5_00540C	AGA1	0.32044	-1.81766	4.04155	-0.44974	0.652896	0.718125	no change
C2_07960C	NSA1	896.144	-1.8147	0.782608	-2.31879	0.020407	0.039198	no change
CR_03380W	MTG1	489.324	-1.78407	0.660767	-2.69999	0.006934	0.015904	no change
C6_02230W	C6_02230W	1522.16	-1.78229	0.725734	-2.45584	0.014055	0.028587	no change
C7_04190C	UTP18	2008.39	-1.76229	0.740866	-2.37869	0.017374	0.034203	no change
C1_10970W	C1_10970W	1392.76	-1.75693	0.680232	-2.58283	0.009799	0.021254	no change
C4_02790C	SAS10	929.666	-1.74985	0.714546	-2.4489	0.01433	0.029063	no change
CR_10650W	LTV1	1176.23	-1.72795	0.676	-2.55613	0.010584	0.02263	no change
C3_01710C	PPT1	726.93	-1.6873	0.701857	-2.40405	0.016215	0.032348	no change
C4_05330C	C4_05330C	770.904	-1.67535	0.718761	-2.33088	0.01976	0.038152	no change
C1_13720W	C1_13720W	1283.12	-1.67306	0.6001	-2.78797	0.005304	0.012725	no change
CR_07030C	CR_07030C	362.653	-1.67035	0.63499	-2.63051	0.008526	0.018927	no change
CR_02980C	SRP40	1618.73	-1.66303	0.669025	-2.48575	0.012928	0.026621	no change
C5_01600C	SPB4	384.978	-1.66245	0.823306	-2.01924	0.043462	0.073656	no change
C3_01520C	C3_01520C	2909.16	-1.6623	0.614613	-2.70462	0.006838	0.015708	no change
C5_04910W	C5_04910W	299.207	-1.65111	0.741145	-2.22779	0.025895	0.047839	no change
C4_04810C	C4_04810C	989.131	-1.62842	0.574227	-2.83585	0.00457	0.011262	no change
CR_09730C	SSF1	762.691	-1.62692	0.654015	-2.48758	0.012861	0.026503	no change
C2_05090W	MAK5	1095.42	-1.60287	0.625364	-2.5631	0.010374	0.022241	no change
C3_01000W	BMS1	1758.06	-1.59826	0.72797	-2.1955	0.028128	0.051547	no change
C5_02550C	UTP13	1362.89	-1.59184	0.79363	-2.00577	0.04488	0.075778	no change
CR_10470C	CR_10470C	1009.94	-1.57911	0.553625	-2.8523	0.00434	0.010778	no change
C1_09510W	YTM1	1890.32	-1.57666	0.595875	-2.64596	0.008146	0.018274	no change
C2_10740C	C2_10740C	2539.91	-1.56487	0.577345	-2.71046	0.006719	0.0155	no change
C2_09500W	C2_09500W	819.881	-1.55859	0.553355	-2.81661	0.004853	0.011844	no change
C3_01430W	C3_01430W	210.886	-1.55217	0.818757	-1.89576	0.057992	0.093629	no change
CR_00900W	TRM1	1543.92	-1.55215	0.618305	-2.51033	0.012062	0.025196	no change
C3_05160C	C3_05160C	2416.12	-1.54993	0.683518	-2.26758	0.023355	0.044021	no change
C2_04570W	C2_04570W	1708.46	-1.54429	0.705215	-2.18982	0.028537	0.051994	no change
CR_03570C	YVH1	516.067	-1.53205	0.66333	-2.30963	0.020909	0.040007	no change
C6_02690C	C6_02690C	3027.73	-1.53021	0.581408	-2.6319	0.008491	0.018863	no change
C1_00990C	NMA111	2357.57	-1.50871	0.544902	-2.76878	0.005627	0.013359	no change
C1_09040C	C1_09040C	464.312	-1.50866	0.671036	-2.24825	0.02456	0.045843	no change
C1_04040C	C1_04040C	1021.47	-1.50285	0.682949	-2.20053	0.027769	0.050969	no change
C5_03630C	C5_03630C	235.397	-1.49995	0.535289	-2.80213	0.005077	0.012263	no change
C2_08350C	C2_08350C	0.634368	-1.49928	3.85408	-0.38901	0.697267	0.755468	no change
CR_00800C	PWP2	2013.49	-1.49376	0.64716	-2.30818	0.020989	0.040123	no change
C1_12600C	CHR1	905.855	-1.49156	0.629947	-2.36775	0.017897	0.035081	no change
C3_02350W	C3_02350W	1244.51	-1.48966	0.650511	-2.28998	0.022023	0.041776	no change
C4_05720W	C4_05720W	11.0264	-1.48544	1.16737	-1.27247	0.203207	0.270988	no change
C5_00700C	SPE2	1521.78	-1.4854	0.628943	-2.36174	0.01819	0.035554	no change
C2_09660W	C2_09660W	756.6	-1.47933	0.672886	-2.19849	0.027914	0.051203	no change
C3_07600W	C3_07600W	482.559	-1.47725	0.516999	-2.85736	0.004272	0.010622	no change
C5_01610W	C5_01610W	438.269	-1.46981	0.705041	-2.08471	0.037096	0.064597	no change
C2_06440C	C2_06440C	347.799	-1.46815	0.687363	-2.13592	0.032686	0.058232	no change
C3_07800C	C3_07800C	828.026	-1.45777	0.675071	-2.15943	0.030817	0.05545	no change
CR_05630W	DBP8	837.717	-1.45457	0.629772	-2.30967	0.020906	0.040007	no change
CR_09800C	CR_09800C	1663.5	-1.44161	0.669253	-2.15406	0.031236	0.05605	no change
CR_09370W	ELF1	4746.59	-1.44032	0.572171	-2.51729	0.011826	0.024821	no change
C3_06220C	OAC1	180.615	-1.44024	0.662138	-2.17513	0.02962	0.05366	no change
CR_09740W	CR_09740W	785.323	-1.43769	0.697233	-2.062	0.039208	0.067615	no change
C1_10670C	RPA190	7400.85	-1.43345	0.542066	-2.64442	0.008183	0.018337	no change
CR_10690W	POP3	306.712	-1.4292	0.507827	-2.81434	0.004888	0.011904	no change
C1_04390C	NOP4	2372.04	-1.41991	0.596594	-2.38003	0.017311	0.034123	no change
C3_05140C	C3_05140C	1207.28	-1.41495	0.5268	-2.68593	0.007233	0.016493	no change
C5_00310C	C5_00310C	849.747	-1.40722	0.562601	-2.50128	0.012375	0.025678	no change
C2_07340W	NOC4	1125.47	-1.40648	0.648755	-2.16797	0.030161	0.054534	no change
CR_06720W	NMD3	2450.41	-1.40022	0.510452	-2.74309	0.006086	0.014281	no change
CR_02890C	CR_02890C	1120.88	-1.38626	0.549573	-2.52243	0.011655	0.024518	no change
CR_10550W	DRS1	2295.45	-1.38439	0.508984	-2.71992	0.00653	0.015146	no change
C1_10260C	RPA34	797.877	-1.38285	0.593994	-2.32806	0.019909	0.038379	no change
C3_02020W	C3_02020W	1813.8	-1.38246	0.568387	-2.43225	0.015006	0.030233	no change
C2_08150W	C2_08150W	1.85718	-1.38002	1.44929	-0.9522	0.340994	0.417637	no change
C4_03140C	C4_03140C	516.135	-1.3759	0.487504	-2.82233	0.004768	0.011669	no change
C6_02900C	C6_02900C	491.661	-1.37508	0.631331	-2.17807	0.029401	0.053354	no change
CR_07750C	DBP6	963.65	-1.37314	0.501893	-2.73592	0.006221	0.01456	no change
C4_07150W	C4_07150W	239.832	-1.36631	0.642003	-2.12819	0.033321	0.05908	no change
C4_05260W	C4_05260W	816.484	-1.36291	0.702942	-1.93887	0.052518	0.086344	no change
C1_07950C	C1_07950C	321.79	-1.35834	0.512622	-2.64978	0.008054	0.018096	no change
C3_00370C	BUD21	856.489	-1.35373	0.534075	-2.53472	0.011254	0.023758	no change
C6_02290C	C6_02290C	1126.74	-1.35095	0.760141	-1.77724	0.075529	0.117269	no change
C5_01060C	BUD23	577.639	-1.34396	0.625028	-2.15023	0.031537	0.056489	no change
C1_11420W	KRR1	925.952	-1.3431	0.738767	-1.81803	0.06906	0.1087	no change
C3_06370C	C3_06370C	1835.76	-1.34257	0.513745	-2.61331	0.008967	0.019788	no change
C4_00510C	RLP24	1157.6	-1.34058	0.664727	-2.01673	0.043724	0.074056	no change
C3_04370C	C3_04370C	1583.93	-1.33221	0.475254	-2.80314	0.005061	0.012235	no change
C4_00940W	C4_00940W	157.512	-1.32298	0.468002	-2.82687	0.004701	0.011523	no change
C4_06990W	MNN46	484.977	-1.31944	0.507299	-2.6009	0.009298	0.020367	no change
C6_01780C	C6_01780C	1344.97	-1.31515	0.553162	-2.37752	0.01743	0.0343	no change
C1_04620W	C1_04620W	1089.28	-1.30724	0.492293	-2.65541	0.007921	0.017851	no change
CR_04160C	CR_04160C	1094.32	-1.30537	0.525354	-2.48475	0.012964	0.026669	no change
CR_10410C	CR_10410C	1199.03	-1.30246	0.526266	-2.47491	0.013327	0.027311	no change
C1_11000C	C1_11000C	517.049	-1.2979	0.607784	-2.13545	0.032724	0.058264	no change
CR_03360W	CR_03360W	520.768	-1.29757	0.528705	-2.45424	0.014118	0.028705	no change
C3_06390W	C3_06390W	810.688	-1.29375	0.588603	-2.198	0.027949	0.051251	no change
C3_06380W	NSA2	1060.03	-1.28503	0.595018	-2.15966	0.030799	0.055435	no change
C4_00960W	PTC8	810.658	-1.28294	0.58015	-2.2114	0.027008	0.04971	no change
CR_01950W	CR_01950W	1465.49	-1.27316	0.49012	-2.59765	0.009386	0.020533	no change
C1_03230C	ARX1	3574.85	-1.26959	0.483844	-2.62396	0.008691	0.019244	no change
CR_00810W	CR_00810W	285.459	-1.26935	0.497123	-2.55339	0.010668	0.022756	no change
CR_05660W	SDA1	1809.9	-1.26838	0.638596	-1.9862	0.047011	0.07866	no change
C4_01000C	PGA57	109.264	-1.26163	0.619452	-2.03669	0.041681	0.071182	no change
C7_00690W	NOP15	833.099	-1.25914	0.636776	-1.97737	0.048	0.079933	no change
C2_04120C	C2_04120C	1043.96	-1.25463	0.565	-2.22058	0.02638	0.048689	no change
C3_04560W	MAK21	3488.37	-1.25325	0.524482	-2.3895	0.016872	0.0334	no change
C2_03990W	GCD7	2087.34	-1.25026	0.443322	-2.82021	0.004799	0.011737	no change
CR_01780W	CR_01780W	509.527	-1.24467	0.570663	-2.18109	0.029177	0.052963	no change
C2_07300C	RPA12	548.043	-1.24306	0.555313	-2.23849	0.025189	0.046752	no change
CR_01410C	CR_01410C	743.826	-1.24054	0.477612	-2.59738	0.009394	0.020539	no change
C2_08480W	RRP8	690.195	-1.23545	0.469022	-2.6341	0.008436	0.018777	no change
C7_03400C	C7_03400C	2747.08	-1.2326	0.484122	-2.54605	0.010895	0.023174	no change
C1_03350C	RLI1	7840.19	-1.22626	0.602923	-2.03385	0.041967	0.071568	no change
C6_02980C	C6_02980C	1383.36	-1.22556	0.431173	-2.84238	0.004478	0.011078	no change
C3_07300W	NOP13	632.605	-1.22227	0.625279	-1.95476	0.050611	0.083711	no change
C2_09320C	PES1	3713.64	-1.22011	0.438726	-2.78102	0.005419	0.012953	no change
C6_04320C	C6_04320C	54.2791	-1.21338	0.69656	-1.74197	0.081514	0.125123	no change
C3_06760W	C3_06760W	678.914	-1.21181	0.669869	-1.80903	0.070447	0.110679	no change
C3_06160C	C3_06160C	1081.7	-1.20887	0.579449	-2.08624	0.036957	0.064374	no change
C2_10730W	C2_10730W	193.575	-1.20699	0.609461	-1.98043	0.047655	0.079493	no change
C2_05160C	C2_05160C	2743.25	-1.20689	0.423273	-2.85132	0.004354	0.010807	no change
C5_01480W	FYV5	184.606	-1.20664	0.61951	-1.94774	0.051447	0.084817	no change
C2_06660W	C2_06660W	183.678	-1.20326	0.746624	-1.6116	0.107049	0.157878	no change
CR_06330C	CR_06330C	397.741	-1.19844	0.516349	-2.32099	0.020288	0.039032	no change
CR_04240C	CR_04240C	3830.6	-1.19385	0.446547	-2.67351	0.007506	0.017026	no change
C1_01160C	C1_01160C	546.094	-1.19326	0.488598	-2.44222	0.014597	0.029537	no change
C4_01620C	C4_01620C	41.8178	-1.19204	0.624741	-1.90805	0.056384	0.091561	no change
C1_04130W	ERB1	2384.5	-1.18865	0.544147	-2.18442	0.028932	0.052615	no change
CR_00460C	CR_00460C	280.553	-1.18807	0.595998	-1.99342	0.046215	0.077599	no change
CR_06230W	CR_06230W	554.646	-1.17317	0.536124	-2.18824	0.028652	0.052186	no change
CR_02420W	CR_02420W	632.458	-1.17197	0.407771	-2.87408	0.004052	0.010164	no change
CR_05520W	NOC2	2660.3	-1.17048	0.523454	-2.23607	0.025347	0.047003	no change
CR_03840C	CR_03840C	135.366	-1.16977	0.635339	-1.84117	0.065597	0.104104	no change
C4_03170W	C4_03170W	491.344	-1.16757	0.420781	-2.77475	0.005524	0.013158	no change
C6_02360W	NIP7	685.257	-1.16655	0.607315	-1.92083	0.054753	0.089498	no change
C1_07960W	C1_07960W	146.585	-1.16606	0.543053	-2.14723	0.031775	0.05683	no change
CR_08940W	CR_08940W	788.201	-1.15569	0.508036	-2.27481	0.022917	0.043252	no change
C2_00070C	MPP10	2670.22	-1.15523	0.46064	-2.50788	0.012146	0.025354	no change
C1_10030W	DBP3	1891.18	-1.14354	0.515702	-2.21745	0.026593	0.049021	no change
C1_06740C	NOP6	539.195	-1.14321	0.545268	-2.09661	0.036029	0.063127	no change
C2_02540W	C2_02540W	4120.58	-1.14149	0.487504	-2.34149	0.019207	0.037266	no change
CR_03940W	CR_03940W	548.737	-1.14078	0.533526	-2.13819	0.032501	0.057972	no change
C3_04660C	ARG11	131.749	-1.13855	0.633383	-1.79757	0.072245	0.113117	no change
C4_02850W	C4_02850W	2356.41	-1.13651	0.401044	-2.83389	0.004599	0.011315	no change
C2_02130C	C2_02130C	9.25927	-1.13466	0.802336	-1.4142	0.157304	0.21891	no change
CR_08100C	RIO2	1565.74	-1.13071	0.407604	-2.77405	0.005536	0.013181	no change
C1_10200C	C1_10200C	2153.48	-1.12835	0.5934	-1.9015	0.057237	0.092617	no change
C4_00540C	NMD5	2396.89	-1.12528	0.409859	-2.74554	0.006041	0.014201	no change
C4_01450W	PWP1	2631.5	-1.11494	0.466118	-2.39196	0.016759	0.03321	no change
CR_02530W	DBP2	5967.19	-1.11351	0.430439	-2.58692	0.009684	0.021051	no change
C2_08530C	C2_08530C	226.198	-1.1031	0.513094	-2.1499	0.031563	0.056506	no change
C2_05670C	C2_05670C	382.466	-1.09876	0.415756	-2.6428	0.008222	0.018413	no change
C6_01170W	CIC1	660.444	-1.09169	0.682346	-1.59991	0.10962	0.161346	no change
C4_03840C	RRP42	454.206	-1.08917	0.485954	-2.2413	0.025007	0.046429	no change
C1_08960W	C1_08960W	92.3923	-1.0865	0.509567	-2.1322	0.03299	0.058645	no change
C3_06740W	C3_06740W	1209.26	-1.08649	0.487466	-2.22886	0.025823	0.04775	no change
C2_07890W	PRS5	1543.5	-1.07902	0.422672	-2.55286	0.010684	0.022782	no change
C7_00160C	C7_00160C	1247.36	-1.07619	0.397013	-2.71072	0.006714	0.015494	no change
C4_03740W	C4_03740W	583.754	-1.0736	0.461332	-2.32718	0.019956	0.038456	no change
C1_02430C	C1_02430C	4696.04	-1.06925	0.445959	-2.39764	0.016501	0.032798	no change
CR_05220C	GUT1	389.428	-1.06832	0.807978	-1.32221	0.186097	0.251442	no change
C6_02150C	C6_02150C	161.437	-1.06821	0.434125	-2.4606	0.013871	0.02825	no change
CR_07280W	FRE30	4832.76	-1.05919	0.735751	-1.4396	0.149981	0.210143	no change
C4_01160W	CRD2	3364.87	-1.05761	0.523269	-2.02116	0.043263	0.073338	no change
C1_12670C	C1_12670C	324.194	-1.05416	0.385525	-2.73434	0.006251	0.014618	no change
CR_00450C	CR_00450C	66.4745	-1.05293	0.475372	-2.21496	0.026763	0.049289	no change
C3_06970W	C3_06970W	1020.46	-1.05248	0.388323	-2.71031	0.006722	0.0155	no change
C2_00890W	C2_00890W	135.236	-1.04935	0.446143	-2.35205	0.01867	0.036368	no change
C2_10590W	GAL4	3234.53	-1.04932	0.45591	-2.30159	0.021358	0.040684	no change
C1_09330W	C1_09330W	362.791	-1.04866	0.645795	-1.62383	0.104412	0.154641	no change
C2_02430W	UTP21	2666.16	-1.0476	0.449694	-2.32959	0.019828	0.038246	no change
C2_05270W	C2_05270W	3170.93	-1.04512	0.486817	-2.14684	0.031806	0.056868	no change
C2_06850W	C2_06850W	186.07	-1.0444	0.660756	-1.58062	0.113965	0.166386	no change
C2_10810W	C2_10810W	1001.56	-1.04244	0.3873	-2.69157	0.007112	0.016243	no change
CR_04200W	YDJ1	10980	-1.03955	0.39783	-2.61305	0.008974	0.019788	no change
C5_01470C	C5_01470C	218.105	-1.03776	0.401484	-2.5848	0.009744	0.021156	no change
C2_03610W	FMO2	120.827	-1.0339	0.42789	-2.41628	0.01568	0.031429	no change
C3_01150C	C3_01150C	579.543	-1.0308	0.548716	-1.87857	0.060303	0.096918	no change
C5_02010C	C5_02010C	1078.35	-1.02874	0.423008	-2.43196	0.015017	0.030233	no change
C1_13370W	C1_13370W	393.377	-1.0282	0.788797	-1.3035	0.192403	0.258728	no change
C7_02340C	C7_02340C	820.769	-1.02765	0.564568	-1.82023	0.068723	0.108243	no change
C5_00680W	RMT2	819.184	-1.02257	0.517437	-1.97622	0.04813	0.080126	no change
C3_01830C	MNT2	1049.92	-1.01067	0.477603	-2.11613	0.034334	0.060425	no change
C1_12680W	C1_12680W	2339.03	-1.00869	0.469186	-2.14987	0.031566	0.056506	no change
C4_05010W	C4_05010W	1096.68	-1.00794	0.485478	-2.07619	0.037877	0.065668	no change
C4_03270W	RPF1	861.931	-1.00553	0.401991	-2.50139	0.012371	0.025678	no change
C1_07170C	ZCF23	480.973	-1.00173	0.566278	-1.76897	0.0769	0.119054	no change
CR_08280W	CR_08280W	782.401	-1.00161	0.40057	-2.50046	0.012403	0.02571	no change
C3_06060W	ELP3	1300.94	-0.99495	0.613245	-1.62243	0.104711	0.154929	no change
CR_06120W	RPL7	1954.15	-0.9924	0.477705	-2.07743	0.037762	0.065489	no change
C1_12350W	C1_12350W	2073.41	-0.98865	0.405694	-2.43693	0.014812	0.029932	no change
C3_02860W	THI6	1263.09	-0.98719	0.351712	-2.8068	0.005004	0.012126	no change
C3_01560W	C3_01560W	2173.3	-0.98389	0.387822	-2.53697	0.011182	0.023648	no change
C7_03910W	OGG1	343.683	-0.98321	0.458254	-2.14555	0.031909	0.056983	no change
CR_05620C	MTG2	967.394	-0.9767	0.346759	-2.81665	0.004853	0.011844	no change
C2_01070W	C2_01070W	3055.23	-0.96873	0.352872	-2.74528	0.006046	0.014207	no change
C4_01610C	C4_01610C	49.2172	-0.96846	0.662398	-1.46205	0.143728	0.20258	no change
C5_03530C	C5_03530C	509.43	-0.96714	0.498198	-1.94127	0.052225	0.085948	no change
C7_01200C	DBP7	1370.05	-0.96609	0.379954	-2.54265	0.011002	0.023342	no change
C6_01000C	AEP1	556.737	-0.96432	0.474842	-2.03082	0.042273	0.071989	no change
C1_09430W	C1_09430W	1551.7	-0.96103	0.353025	-2.72228	0.006483	0.015062	no change
C5_01390C	SNM1	137.752	-0.95909	0.587673	-1.63202	0.102676	0.152507	no change
C4_02750W	HIT1	55.2966	-0.95892	0.553439	-1.73266	0.083157	0.127316	no change
CR_02550C	CR_02550C	592.994	-0.95754	0.506519	-1.89044	0.058699	0.094494	no change
C5_03410C	C5_03410C	1098.94	-0.95405	0.3394	-2.811	0.004939	0.011997	no change
CR_07290W	FRE7	12751.9	-0.95403	0.686631	-1.38943	0.164702	0.227657	no change
C2_01830W	PRP39	283.834	-0.95134	0.459793	-2.06905	0.038541	0.066665	no change
C7_01210C	C7_01210C	704.46	-0.94854	0.334193	-2.83831	0.004535	0.011192	no change
CR_01370C	CR_01370C	2587.74	-0.94825	0.364116	-2.60424	0.009208	0.020192	no change
C1_08210C	MLT1	6524.09	-0.94726	0.372226	-2.54487	0.010932	0.023244	no change
C2_10270W	PUS7	1611.32	-0.9406	0.437889	-2.14804	0.031711	0.056749	no change
C4_01400W	UEC1	55.3837	-0.9337	0.367152	-2.54308	0.010988	0.02333	no change
C1_09210C	C1_09210C	2189.11	-0.93368	0.364985	-2.55813	0.010524	0.022521	no change
C1_13000W	C1_13000W	94.4697	-0.93209	0.373384	-2.49634	0.012548	0.025957	no change
C1_11380W	NEP1	1491.42	-0.93127	0.543624	-1.71308	0.086699	0.131991	no change
CR_06190C	CR_06190C	25.2469	-0.91762	0.722368	-1.27029	0.203982	0.271717	no change
C1_10210C	CLA4	1834.92	-0.91427	0.369254	-2.47599	0.013287	0.027256	no change
C3_06030W	NOG1	3449.28	-0.91117	0.521213	-1.74817	0.080435	0.123754	no change
C1_12310C	CSI2	729.768	-0.90905	0.545801	-1.66553	0.095807	0.143433	no change
C1_07710C	ADE4	4910.7	-0.90777	0.411191	-2.20767	0.027267	0.050125	no change
C2_05300C	C2_05300C	2830.9	-0.90703	0.338457	-2.67988	0.007365	0.016756	no change
CR_02330C	KAR4	343.136	-0.90677	0.325218	-2.7882	0.0053	0.012725	no change
C4_04540C	C4_04540C	9.25934	-0.90518	0.807468	-1.12101	0.262283	0.335184	no change
C3_05730C	LAC1	803.713	-0.90317	0.417963	-2.16089	0.030704	0.055313	no change
CR_07930C	CR_07930C	8.22134	-0.90154	1.17099	-0.76989	0.441365	0.520928	no change
C6_04060W	C6_04060W	1836.95	-0.90069	0.349108	-2.57998	0.009881	0.021399	no change
C4_06430C	C4_06430C	342.708	-0.89857	0.574558	-1.56393	0.117833	0.171318	no change
C1_12770W	RPG1A	7694.87	-0.89559	0.35768	-2.50389	0.012284	0.025543	no change
C2_09160W	C2_09160W	458.276	-0.89302	0.346924	-2.57411	0.01005	0.02171	no change
C7_03310W	C7_03310W	43.1007	-0.89267	0.677532	-1.31753	0.187659	0.253266	no change
CR_06140W	CR_06140W	3522.41	-0.89196	0.457447	-1.94986	0.051193	0.084492	no change
C4_01600C	C4_01600C	43.0718	-0.89045	0.603009	-1.47668	0.139763	0.197968	no change
C7_00530C	PSF3	454.776	-0.88899	0.345761	-2.57111	0.010137	0.021852	no change
CR_00050W	INO2	59.6288	-0.88723	0.539993	-1.64303	0.100376	0.149558	no change
CR_08580C	CR_08580C	178.95	-0.8851	0.366489	-2.41508	0.015732	0.031522	no change
C1_02190W	ABP140	407.048	-0.88374	0.603203	-1.46509	0.142897	0.201649	no change
C1_06770W	C1_06770W	1461.79	-0.88341	0.314958	-2.80485	0.005034	0.01219	no change
C7_04200C	C7_04200C	3361.09	-0.88321	0.392788	-2.24857	0.02454	0.04582	no change
C6_02960W	C6_02960W	563.474	-0.8806	0.314296	-2.80181	0.005082	0.012266	no change
C1_04710C	C1_04710C	249.751	-0.88027	0.374495	-2.35055	0.018745	0.03649	no change
C6_02770W	MRT4	1441.06	-0.87743	0.457137	-1.91941	0.054933	0.089694	no change
C1_13400C	AGC1	1346.62	-0.87723	0.342872	-2.55847	0.010513	0.022507	no change
C2_05100C	ERF1	6246.39	-0.87712	0.459285	-1.90975	0.056166	0.091306	no change
C5_03110C	C5_03110C	314.055	-0.87521	0.349694	-2.50278	0.012322	0.025599	no change
C1_03060C	TSR2	1019.08	-0.8733	0.433748	-2.01339	0.044074	0.074628	no change
C2_08670C	UTP15	1011.76	-0.86616	0.448317	-1.93202	0.053357	0.087433	no change
C2_02120W	C2_02120W	1007.12	-0.86447	0.36646	-2.35897	0.018326	0.035767	no change
C4_00820W	C4_00820W	1019.36	-0.86068	0.325891	-2.64101	0.008266	0.01846	no change
C1_10860C	ADA2	641.555	-0.85915	0.306469	-2.80338	0.005057	0.012231	no change
C3_07290W	C3_07290W	1092.03	-0.85604	0.327787	-2.61157	0.009013	0.019861	no change
C2_04080W	C2_04080W	2919.95	-0.85498	0.525582	-1.62673	0.103795	0.15388	no change
C2_07920W	C2_07920W	615.16	-0.85381	0.305944	-2.79073	0.005259	0.012637	no change
C2_02610C	HGT20	261.044	-0.85337	0.315508	-2.70476	0.006835	0.015708	no change
C1_08970W	C1_08970W	309.263	-0.85157	0.365695	-2.32864	0.019878	0.038332	no change
C3_05350C	SMI1B	529.576	-0.84797	0.31131	-2.72387	0.006452	0.015001	no change
C5_03790W	GUK1	2136.91	-0.8476	0.355904	-2.38153	0.017241	0.034007	no change
C1_13380W	C1_13380W	151.065	-0.84635	0.327317	-2.58573	0.009717	0.021114	no change
C1_12990W	C1_12990W	99.0186	-0.84615	0.309798	-2.73128	0.006309	0.014737	no change
C1_06800W	C1_06800W	705.703	-0.84494	0.431829	-1.95665	0.050389	0.08342	no change
C1_13070C	FAD3	1478.8	-0.84403	0.499251	-1.6906	0.090913	0.137334	no change
C1_10650W	APN2	417.475	-0.84136	0.429043	-1.961	0.049879	0.082691	no change
CR_06630W	CR_06630W	107.123	-0.83712	0.545319	-1.5351	0.124758	0.179281	no change
C1_02120C	SHA3	18793.8	-0.83612	0.556057	-1.50366	0.13267	0.189414	no change
C3_05460W	C3_05460W	820.533	-0.83356	0.340712	-2.44653	0.014424	0.029226	no change
C7_03190C	C7_03190C	157.347	-0.83247	0.320679	-2.59596	0.009433	0.020609	no change
C3_04610W	MEA1	224.67	-0.83173	0.461948	-1.80048	0.071784	0.112483	no change
C3_05280C	C3_05280C	2130.64	-0.83108	0.468676	-1.77325	0.076187	0.118074	no change
CR_02850C	GZF3	1065.46	-0.82836	0.319148	-2.59553	0.009445	0.020627	no change
C4_02500C	ADR1	720.535	-0.82811	0.378993	-2.18503	0.028887	0.052557	no change
C3_00560C	SOF1	1812.69	-0.82727	0.343508	-2.40831	0.016027	0.032016	no change
C5_04530W	C5_04530W	2091.44	-0.82724	0.32863	-2.51724	0.011828	0.024821	no change
C4_03930C	C4_03930C	344.698	-0.82535	0.40214	-2.0524	0.04013	0.06894	no change
C4_03330W	IPK1	532.359	-0.82444	0.409525	-2.01316	0.044098	0.074648	no change
CR_00720W	CR_00720W	163.338	-0.82363	0.299123	-2.75346	0.005897	0.013911	no change
C5_02430W	ZCF22	40.0682	-0.82335	0.311594	-2.64239	0.008232	0.018413	no change
C4_05360C	C4_05360C	179.806	-0.82013	0.306684	-2.67417	0.007491	0.017005	no change
C3_05570W	QDR2	755.841	-0.81866	0.289585	-2.82702	0.004698	0.011523	no change
C2_07830W	FLC3	1181.17	-0.8177	0.355253	-2.30174	0.02135	0.040681	no change
C6_03220W	C6_03220W	242.664	-0.81588	0.340038	-2.39939	0.016422	0.032674	no change
C4_01580C	C4_01580C	55.029	-0.81205	0.370725	-2.19043	0.028493	0.051928	no change
C1_05640C	FAL1	741.683	-0.8095	0.291949	-2.77272	0.005559	0.013219	no change
C3_00590W	C3_00590W	187.717	-0.80603	0.2901	-2.77846	0.005462	0.01304	no change
C4_03800C	NUP84	1533.73	-0.80556	0.317026	-2.541	0.011054	0.023428	no change
C2_06970W	AAH1	420.189	-0.80464	0.504902	-1.59365	0.111015	0.162918	no change
C3_02460C	PHA2	439.193	-0.80403	0.531693	-1.5122	0.130483	0.186741	no change
C1_05960W	PGA45	630.542	-0.8034	0.343904	-2.33612	0.019485	0.037757	no change
C7_01880C	C7_01880C	270.659	-0.80242	0.32932	-2.4366	0.014826	0.029949	no change
C4_04100C	ECM1	310.958	-0.80103	0.555566	-1.44182	0.149353	0.20946	no change
C5_04860C	C5_04860C	361.874	-0.8003	0.450885	-1.77495	0.075906	0.117761	no change
C4_03190W	C4_03190W	303.106	-0.79762	0.526677	-1.51445	0.129913	0.186104	no change
C1_03800W	RPP1	174.192	-0.79384	0.338017	-2.34851	0.018849	0.036667	no change
CR_08500W	CR_08500W	1843.41	-0.79283	0.397713	-1.99348	0.046209	0.077599	no change
C3_00340W	C3_00340W	713.296	-0.79279	0.303178	-2.61494	0.008924	0.019708	no change
C7_01520W	FLU1	2847.15	-0.79259	0.630525	-1.25704	0.208741	0.277187	no change
C6_03380W	C6_03380W	3007.57	-0.7896	0.498424	-1.58418	0.113152	0.165402	no change
C3_02420C	PET111	288.187	-0.78943	0.301029	-2.62245	0.00873	0.019308	no change
C7_03880C	C7_03880C	253.142	-0.78924	0.416216	-1.89623	0.057929	0.093559	no change
C2_05340C	RPC40	2026.99	-0.78332	0.326722	-2.39752	0.016507	0.032798	no change
C5_04750C	HAS1	3610.14	-0.78286	0.310079	-2.52471	0.011579	0.024368	no change
C4_03730C	C4_03730C	684.367	-0.78244	0.372232	-2.10202	0.035552	0.062346	no change
C6_01600W	C6_01600W	54.4196	-0.77944	0.336062	-2.31932	0.020378	0.039167	no change
C5_00820W	C5_00820W	2750.38	-0.77761	0.331516	-2.34562	0.018995	0.036916	no change
C4_01490W	NIP1	6942.65	-0.7772	0.420867	-1.84666	0.064796	0.102943	no change
CR_04010C	MRPL40	3570.82	-0.77406	0.272681	-2.8387	0.00453	0.011183	no change
C6_03090W	C6_03090W	7.67174	-0.77254	0.794382	-0.97251	0.330798	0.40691	no change
C1_12790C	FEN1	1391.66	-0.768	0.461343	-1.66472	0.095969	0.143532	no change
C1_12800W	C1_12800W	57.5975	-0.76512	0.3637	-2.1037	0.035404	0.062125	no change
C1_13140C	TYE7	30000.5	-0.76298	0.567833	-1.34368	0.179053	0.244144	no change
C2_05960C	C2_05960C	307.558	-0.76264	0.730213	-1.04441	0.296298	0.370295	no change
C6_00860W	GPX1	118.161	-0.76185	0.472157	-1.61355	0.106625	0.157448	no change
C2_02170W	C2_02170W	1531.81	-0.76171	0.469219	-1.62335	0.104515	0.154717	no change
CR_04300W	CR_04300W	4846.24	-0.7532	0.288443	-2.61126	0.009021	0.01987	no change
C1_07400C	C1_07400C	474.057	-0.75216	0.314008	-2.39535	0.016604	0.032942	no change
C4_06210C	C4_06210C	2872.42	-0.75175	0.455068	-1.65196	0.098543	0.14701	no change
C3_07540C	C3_07540C	1225.77	-0.75084	0.272236	-2.75805	0.005815	0.013756	no change
C2_01210C	HNM1	1209.53	-0.74775	0.499789	-1.49614	0.134617	0.191827	no change
C4_05650W	C4_05650W	903.41	-0.74747	0.298761	-2.50188	0.012353	0.025652	no change
C7_03210W	C7_03210W	238.421	-0.74555	0.350899	-2.12469	0.033613	0.059455	no change
C1_03830C	C1_03830C	624.925	-0.7428	0.375027	-1.98066	0.04763	0.079472	no change
C2_10160W	C2_10160W	221.669	-0.74149	0.277635	-2.67073	0.007569	0.017148	no change
C5_02490C	TIF5	3566.93	-0.74148	0.369501	-2.0067	0.044781	0.075654	no change
CR_03190C	CR_03190C	17.773	-0.7414	0.518003	-1.43126	0.152356	0.212833	no change
CR_02520W	RPC19	659.966	-0.74076	0.623897	-1.18732	0.235103	0.306231	no change
CR_02210W	CR_02210W	2233.31	-0.73981	0.261536	-2.82873	0.004673	0.011466	no change
C2_05520W	C2_05520W	896.79	-0.73949	0.34044	-2.17217	0.029843	0.053992	no change
C2_09360W	C2_09360W	663.79	-0.73885	0.318107	-2.32264	0.020199	0.038899	no change
C3_05770C	SAM50	544.65	-0.73813	0.473205	-1.55984	0.118797	0.172467	no change
C1_07770W	FGR6-3	623.24	-0.73631	0.258998	-2.84293	0.00447	0.011064	no change
C4_06680C	C4_06680C	4446.68	-0.73574	0.328841	-2.23737	0.025262	0.046874	no change
C1_11050W	C1_11050W	115.873	-0.73536	0.317864	-2.31346	0.020698	0.039667	no change
CR_01570W	CR_01570W	499.538	-0.73517	0.345537	-2.12761	0.033369	0.059147	no change
C1_12760W	C1_12760W	1335.44	-0.73336	0.282195	-2.59877	0.009356	0.020479	no change
C2_06650C	C2_06650C	448.728	-0.73119	0.373742	-1.95639	0.050419	0.083447	no change
C5_03920C	C5_03920C	422.158	-0.72613	0.346649	-2.09471	0.036197	0.06331	no change
C7_01360C	C7_01360C	117.523	-0.72604	0.519672	-1.39711	0.16238	0.224918	no change
C1_07860W	C1_07860W	97.4458	-0.72541	0.39113	-1.85465	0.063646	0.101427	no change
C3_03070W	C3_03070W	902.095	-0.725	0.280943	-2.5806	0.009863	0.021369	no change
C4_00970C	MDN1	3159.07	-0.72428	0.314053	-2.30623	0.021098	0.040252	no change
C5_04010C	C5_04010C	38.8499	-0.72135	0.45114	-1.59895	0.109831	0.16154	no change
CR_02370W	ERG25	1485.13	-0.71884	0.513997	-1.39852	0.161956	0.224435	no change
C4_01100C	AGP2	1945.92	-0.71567	0.344483	-2.07751	0.037755	0.065489	no change
C2_01270W	CHA1	2410.13	-0.71403	0.344874	-2.07041	0.038414	0.066484	no change
C2_02510W	PRS1	2902.43	-0.71041	0.266817	-2.66254	0.007755	0.017524	no change
C4_03750C	C4_03750C	349.124	-0.71014	0.349181	-2.03374	0.041978	0.071568	no change
C2_05080C	C2_05080C	297.449	-0.70867	0.327794	-2.16193	0.030624	0.055186	no change
C2_08680W	MSH3	826.025	-0.70865	0.251723	-2.81519	0.004875	0.011887	no change
C4_06840W	C4_06840W	533.495	-0.70349	0.261863	-2.68646	0.007221	0.016474	no change
C2_09490W	PHO13	265.529	-0.70108	0.331206	-2.11675	0.034281	0.06035	no change
C4_03350C	AIF1	263.279	-0.70082	0.441143	-1.58865	0.112139	0.164163	no change
CR_04140W	CR_04140W	5262.73	-0.69948	0.257244	-2.71914	0.006545	0.01517	no change
C7_01030C	C7_01030C	4043.26	-0.6977	0.38449	-1.8146	0.069585	0.10944	no change
C6_02370C	C6_02370C	2257.03	-0.69646	0.382634	-1.82017	0.068733	0.108243	no change
C1_05140W	BRG1	156.465	-0.68853	0.440785	-1.56206	0.118275	0.171833	no change
C2_02820C	C2_02820C	550.574	-0.68693	0.357163	-1.92329	0.054443	0.089066	no change
C6_03210C	C6_03210C	658.212	-0.68682	0.468799	-1.46507	0.142901	0.201649	no change
C7_03590C	C7_03590C	799.942	-0.68645	0.353458	-1.94209	0.052126	0.085818	no change
C1_11500C	ARO7	1097.28	-0.6864	0.260603	-2.63388	0.008441	0.018782	no change
C6_01520W	C6_01520W	209.002	-0.68573	0.241665	-2.83751	0.004547	0.011216	no change
CR_02500W	CR_02500W	438.969	-0.68533	0.269458	-2.54336	0.010979	0.02332	no change
C3_01300C	NCE103	690.79	-0.68274	0.543613	-1.25593	0.209142	0.277596	no change
C4_05750C	LEA1	642.511	-0.68166	0.367301	-1.85588	0.063471	0.101217	no change
CR_02540W	CHO2	1333.61	-0.68138	0.383804	-1.77535	0.075841	0.11769	no change
C1_08200W	NTG1	310.243	-0.68078	0.294184	-2.31412	0.020661	0.039611	no change
C1_08920W	C1_08920W	1336.31	-0.68028	0.346529	-1.96312	0.049633	0.082398	no change
C1_05400C	C1_05400C	214.041	-0.67943	0.364495	-1.86404	0.062316	0.099669	no change
C2_05980C	C2_05980C	351.754	-0.6794	0.584019	-1.16333	0.244698	0.316934	no change
C3_01110C	MNE1	28.1658	-0.67898	0.903165	-0.75178	0.452186	0.531589	no change
C5_05100C	DUN1	857.662	-0.67877	0.238478	-2.84625	0.004424	0.010963	no change
C5_01700W	C5_01700W	1115.56	-0.67551	0.395633	-1.70743	0.087743	0.133376	no change
CR_05610C	SRR1	807.844	-0.6744	0.517544	-1.30307	0.192549	0.258866	no change
C1_03620C	C1_03620C	2895.84	-0.67423	0.271108	-2.48695	0.012885	0.026541	no change
C5_02410C	C5_02410C	321.899	-0.67402	0.565611	-1.19167	0.23339	0.30441	no change
C1_12610W	C1_12610W	1971.03	-0.67238	0.334465	-2.01033	0.044397	0.075089	no change
C1_08110W	C1_08110W	7694.03	-0.67154	0.250984	-2.67561	0.007459	0.016952	no change
C5_01430C	C5_01430C	560.039	-0.67116	0.301184	-2.22841	0.025853	0.047777	no change
CR_00840C	CR_00840C	266.681	-0.67035	0.338953	-1.97771	0.047961	0.07989	no change
C5_00570W	DNF2	2414.14	-0.66891	0.250955	-2.66547	0.007688	0.017392	no change
CR_04750W	CR_04750W	193.754	-0.66855	0.549759	-1.21608	0.223953	0.294427	no change
CR_05000C	CR_05000C	62.5734	-0.66818	0.284606	-2.34773	0.018888	0.03672	no change
C5_04850W	C5_04850W	55.313	-0.66701	0.37362	-1.78526	0.074218	0.115626	no change
CR_05840W	CR_05840W	547.959	-0.66229	0.238665	-2.77498	0.00552	0.013154	no change
C3_05870C	UBP1	1741.11	-0.66147	0.339288	-1.94959	0.051224	0.084521	no change
C3_01850W	C3_01850W	2374.84	-0.66077	0.292871	-2.25619	0.024059	0.045148	no change
C2_10570W	SGS1	1653.06	-0.65789	0.23856	-2.75776	0.00582	0.013761	no change
C1_05220C	C1_05220C	97.1593	-0.65521	0.290957	-2.25191	0.024328	0.04551	no change
CR_02720C	RPC31	852.79	-0.65462	0.354205	-1.84813	0.064584	0.102716	no change
C2_04980C	CKA2	952.638	-0.65291	0.284195	-2.2974	0.021596	0.041032	no change
C7_00890C	MCM1	2100.91	-0.65239	0.267274	-2.44089	0.014651	0.029616	no change
CR_00710C	CR_00710C	347.954	-0.65116	0.243558	-2.67355	0.007505	0.017026	no change
C7_03610C	C7_03610C	1986.51	-0.65056	0.296582	-2.19353	0.028269	0.051711	no change
C3_05700W	CHS4	4250.96	-0.65032	0.258908	-2.51177	0.012013	0.025138	no change
C2_04770W	C2_04770W	259.042	-0.64976	0.252811	-2.57016	0.010165	0.021904	no change
C5_01050C	C5_01050C	1423.45	-0.64739	0.259504	-2.49471	0.012606	0.02604	no change
C1_07420C	PEX3	889.825	-0.64657	0.324356	-1.99338	0.04622	0.077599	no change
C1_12820C	C1_12820C	1721.57	-0.64582	0.329718	-1.95871	0.050146	0.083088	no change
C4_06790W	C4_06790W	916.294	-0.64397	0.340123	-1.89335	0.058312	0.093998	no change
C1_10620W	C1_10620W	7862.43	-0.64325	0.236408	-2.72092	0.00651	0.015112	no change
C2_04820W	C2_04820W	808.391	-0.64258	0.267537	-2.40185	0.016313	0.03251	no change
C5_02660C	C5_02660C	4190.57	-0.63815	0.408605	-1.56177	0.118343	0.171891	no change
C2_09350W	TAZ1	464.828	-0.63759	0.32734	-1.9478	0.051439	0.084817	no change
C1_05800C	C1_05800C	297.893	-0.63533	0.274101	-2.31787	0.020456	0.039268	no change
C3_06120C	GDA1	4173.63	-0.6321	0.23395	-2.70186	0.006895	0.015821	no change
CR_09660W	CR_09660W	428.311	-0.6315	0.479546	-1.31687	0.187881	0.253449	no change
CR_01160W	CR_01160W	9.70664	-0.63123	0.763062	-0.82723	0.408105	0.486892	no change
CR_05830C	ISC1	792.566	-0.62884	0.232262	-2.70746	0.00678	0.015605	no change
C5_03360W	RPO26	1753.89	-0.62861	0.276044	-2.27721	0.022774	0.043021	no change
CR_06040W	CR_06040W	2593.36	-0.62848	0.405831	-1.54862	0.121473	0.175579	no change
C1_08890C	C1_08890C	97.9621	-0.62844	0.286011	-2.19725	0.028003	0.051334	no change
C2_07000W	C2_07000W	998.258	-0.62745	0.231209	-2.71378	0.006652	0.015374	no change
C2_03130W	C2_03130W	1293.95	-0.62743	0.298119	-2.10463	0.035323	0.062001	no change
C4_00660W	C4_00660W	2303.4	-0.62711	0.306944	-2.04308	0.041044	0.070238	no change
CR_01640C	ACU1	27.6761	-0.62573	0.542111	-1.15425	0.248398	0.320957	no change
CR_00830W	CR_00830W	426.79	-0.6256	0.241764	-2.58766	0.009663	0.021028	no change
C1_00400W	SVF1	3422.8	-0.62511	0.249535	-2.50511	0.012241	0.025499	no change
CR_09110C	CR_09110C	1173.31	-0.62506	0.432443	-1.44541	0.148342	0.208288	no change
CR_04170W	CR_04170W	3868.14	-0.62491	0.26821	-2.32992	0.01981	0.038225	no change
C1_10250C	C1_10250C	239.957	-0.62369	0.390639	-1.59658	0.11036	0.162137	no change
C1_12280C	C1_12280C	401.358	-0.62071	0.347017	-1.78871	0.073662	0.11485	no change
C2_08820C	SPO11	81.0043	-0.62	0.415337	-1.49277	0.135499	0.192713	no change
C4_04820C	C4_04820C	1769.17	-0.619	0.232717	-2.65989	0.007817	0.017656	no change
C1_09550W	C1_09550W	42.056	-0.61738	0.31644	-1.95103	0.051053	0.084332	no change
C2_02270C	C2_02270C	1306.21	-0.61418	0.259398	-2.36773	0.017898	0.035081	no change
C2_10230W	MET32	291.65	-0.61362	0.306345	-2.00304	0.045173	0.076206	no change
CR_08590W	CR_08590W	1553.33	-0.60974	0.251635	-2.4231	0.015389	0.030886	no change
C1_01920W	ROA1	1268.96	-0.60941	0.267624	-2.2771	0.02278	0.043021	no change
CR_10630W	CR_10630W	316.666	-0.60701	0.241166	-2.51697	0.011837	0.024831	no change
C6_03850C	IHD1	511.951	-0.60267	0.341103	-1.76683	0.077257	0.119483	no change
C6_03100W	SHE3	2113.73	-0.60252	0.269588	-2.23498	0.025419	0.047091	no change
C1_03790C	C1_03790C	4523.56	-0.60157	0.235459	-2.5549	0.010622	0.022682	no change
C2_05230C	RPF2	1568.41	-0.60003	0.390212	-1.5377	0.124123	0.178541	no change
C1_04090C	C1_04090C	309.263	-0.60003	0.224214	-2.67613	0.007448	0.016932	no change
CR_02940C	CR_02940C	310.388	-0.59904	0.211263	-2.83555	0.004575	0.011266	no change
C1_07660W	C1_07660W	118.552	-0.59691	0.521419	-1.14478	0.252301	0.325223	no change
C1_07800W	MTO1	382.491	-0.59358	0.394384	-1.50509	0.1323	0.189008	no change
C2_07030C	C2_07030C	2202.28	-0.58958	0.237628	-2.4811	0.013098	0.026878	no change
CR_07730W	HGT14	248.526	-0.58585	0.349056	-1.67838	0.093273	0.140347	no change
CR_10380C	CR_10380C	309.972	-0.58542	0.208088	-2.81334	0.004903	0.011926	no change
CR_06240C	ZCF19	122.174	-0.58424	0.389236	-1.50099	0.133357	0.190305	no change
C1_03530W	MED17	1531.8	-0.58271	0.214077	-2.72195	0.00649	0.015071	no change
C1_08090C	FUN12	18735.3	-0.58269	0.202369	-2.87936	0.003985	0.010009	no change
C7_00770W	C7_00770W	121.707	-0.58128	0.359825	-1.61546	0.10621	0.156953	no change
C3_07100C	C3_07100C	712.193	-0.58057	0.215849	-2.68971	0.007151	0.016327	no change
C6_00520W	C6_00520W	171.933	-0.57762	0.275558	-2.09618	0.036067	0.063152	no change
C1_10190W	C1_10190W	1153.46	-0.57658	0.219358	-2.62849	0.008577	0.019025	no change
C1_13110C	CHS3	5463.91	-0.576	0.432546	-1.33166	0.182973	0.248237	no change
C5_03780C	C5_03780C	405.587	-0.5755	0.23881	-2.40987	0.015958	0.031889	no change
C2_08570W	ANP1	2079.12	-0.57387	0.307226	-1.86791	0.061775	0.098964	no change
C4_06350C	NUP60	1383.25	-0.57228	0.218189	-2.62287	0.008719	0.019292	no change
C1_04970W	C1_04970W	4496.9	-0.57205	0.258897	-2.20959	0.027134	0.049911	no change
C5_03670C	C5_03670C	596.071	-0.56971	0.310032	-1.83758	0.066125	0.104746	no change
CR_10640W	CR_10640W	315.149	-0.56793	0.273853	-2.07384	0.038094	0.066004	no change
C1_00790W	C1_00790W	215.011	-0.56781	0.410618	-1.38282	0.166719	0.23023	no change
C3_02840W	C3_02840W	175.197	-0.56583	0.197913	-2.85896	0.00425	0.01058	no change
C5_04990W	C5_04990W	152.277	-0.56567	0.497247	-1.1376	0.255287	0.328005	no change
C4_03580W	C4_03580W	374.03	-0.56474	0.266779	-2.11689	0.034269	0.060347	no change
CR_10520C	SLD5	308.609	-0.56398	0.217116	-2.59761	0.009388	0.020533	no change
C3_05320W	C3_05320W	2016.63	-0.56286	0.390869	-1.44002	0.14986	0.210081	no change
C2_00620C	C2_00620C	392.922	-0.56224	0.222629	-2.52546	0.011555	0.024325	no change
C7_00810W	C7_00810W	925.221	-0.56015	0.27476	-2.03871	0.041479	0.070922	no change
C4_02090C	C4_02090C	675.552	-0.55982	0.249568	-2.24316	0.024887	0.04627	no change
CR_06440C	BCR1	835.67	-0.55831	0.207765	-2.68721	0.007205	0.016444	no change
C2_01420C	C2_01420C	638.489	-0.55814	0.198564	-2.81091	0.00494	0.011997	no change
C2_04640C	SNU114	589.627	-0.55669	0.237696	-2.34203	0.019179	0.037247	no change
C1_10960W	C1_10960W	1485.4	-0.55645	0.197765	-2.81367	0.004898	0.011919	no change
C6_01930W	YHM1	2614.49	-0.55352	0.252361	-2.19336	0.028281	0.051714	no change
CR_00340C	CR_00340C	188.094	-0.55303	0.212144	-2.60687	0.009137	0.020052	no change
C4_01660W	C4_01660W	2757.39	-0.55119	0.233082	-2.3648	0.01804	0.035314	no change
C6_01450C	C6_01450C	406.116	-0.54887	0.725097	-0.75696	0.449075	0.528454	no change
C4_06260W	PGA43	215.047	-0.54863	0.196243	-2.79569	0.005179	0.01248	no change
C3_05900W	C3_05900W	374.531	-0.54771	0.573192	-0.95555	0.339299	0.415818	no change
C7_02120C	C7_02120C	1277.69	-0.54739	0.263826	-2.07483	0.038003	0.065867	no change
C3_06240C	C3_06240C	507.644	-0.54691	0.354165	-1.54424	0.122531	0.176808	no change
C4_00790C	MLH1	344.172	-0.54679	0.218475	-2.50274	0.012324	0.025599	no change
C1_01860W	C1_01860W	2301.43	-0.5464	0.264526	-2.0656	0.038867	0.067126	no change
C1_12570C	C1_12570C	725.28	-0.54607	0.293378	-1.86132	0.062699	0.100174	no change
C4_06560W	PGA15	48.1292	-0.54448	0.452808	-1.20246	0.229186	0.300047	no change
C2_00150W	LEU5	1070.14	-0.54416	0.233052	-2.33493	0.019547	0.037865	no change
C1_10320W	C1_10320W	249.646	-0.5433	0.232151	-2.34029	0.019269	0.037375	no change
C3_07870W	C3_07870W	321.42	-0.54303	0.189788	-2.86123	0.00422	0.010523	no change
C4_06960W	C4_06960W	217.355	-0.54268	0.284016	-1.91073	0.056039	0.091149	no change
C3_04520C	ADE2	5991.9	-0.54261	0.195309	-2.77823	0.005466	0.013044	no change
CR_07120C	CR_07120C	482.832	-0.54192	0.195655	-2.76977	0.00561	0.013324	no change
CR_09810W	CR_09810W	144.605	-0.54105	0.205235	-2.63625	0.008383	0.018665	no change
C1_11880W	C1_11880W	1438.03	-0.54098	0.361129	-1.49804	0.134123	0.191214	no change
C1_09390W	C1_09390W	364.189	-0.54062	0.250062	-2.16195	0.030622	0.055186	no change
C1_10630C	C1_10630C	413.144	-0.54036	0.239868	-2.25274	0.024276	0.045441	no change
C3_06020W	MNN9	2960.55	-0.53867	0.245742	-2.19202	0.028378	0.051778	no change
C1_00950C	CDC5	4269.74	-0.53799	0.216543	-2.48446	0.012975	0.026681	no change
CR_00140W	REP1	399.55	-0.53782	0.239132	-2.24906	0.024509	0.045776	no change
C3_06850W	FCR1	3184.98	-0.53733	0.248898	-2.15884	0.030863	0.055516	no change
C3_04320W	VAM3	328.353	-0.53675	0.202944	-2.6448	0.008174	0.01833	no change
C3_06400C	C3_06400C	1372	-0.53503	0.186711	-2.86558	0.004162	0.010397	no change
C1_11350C	TOS4	3111.72	-0.53448	0.219768	-2.43203	0.015015	0.030233	no change
C3_05940C	C3_05940C	330.88	-0.53362	0.326982	-1.63195	0.102689	0.152507	no change
C1_13900C	LCB2	4627.6	-0.53248	0.325612	-1.63532	0.101982	0.151723	no change
C1_09880C	BUD31	221.963	-0.53247	0.232546	-2.28974	0.022037	0.041789	no change
C1_10300W	MNN12	1246.61	-0.53206	0.243345	-2.18645	0.028783	0.052392	no change
C5_05150C	C5_05150C	585.549	-0.5317	0.229294	-2.31887	0.020402	0.039198	no change
C4_03950C	C4_03950C	70.7064	-0.53133	0.306618	-1.73286	0.083121	0.127294	no change
C5_00620W	C5_00620W	96.0993	-0.53106	0.35565	-1.49321	0.135383	0.192674	no change
CR_03160W	CR_03160W	324.372	-0.5289	0.266752	-1.98275	0.047395	0.079192	no change
C7_03600W	MNN26	2472.84	-0.52781	0.249317	-2.11702	0.034258	0.060345	no change
CR_09950C	SIK1	10834.1	-0.52726	0.183898	-2.86713	0.004142	0.010355	no change
C7_01450C	PRT1	13932.4	-0.52705	0.263205	-2.00244	0.045237	0.076271	no change
C4_02550C	EMP70	4093.75	-0.52696	0.327754	-1.60779	0.107881	0.159066	no change
C2_09900C	TIM23	3076.6	-0.52629	0.358366	-1.46859	0.141943	0.200487	no change
C4_02050W	HGH1	2186.53	-0.52612	0.284034	-1.85231	0.063982	0.101813	no change
C1_02830W	C1_02830W	860.304	-0.5252	0.191723	-2.73937	0.006156	0.014425	no change
C1_02240W	C1_02240W	4338.62	-0.52445	0.276541	-1.89646	0.057899	0.093535	no change
C2_01220W	C2_01220W	2812.51	-0.52339	0.201097	-2.60269	0.00925	0.020276	no change
CR_08320W	ATS1	528.478	-0.52327	0.203788	-2.56772	0.010237	0.022018	no change
C5_01270W	SGE1	381.981	-0.5231	0.191532	-2.73113	0.006312	0.014738	no change
C7_01020C	C7_01020C	1279.39	-0.52178	0.218603	-2.38687	0.016993	0.033607	no change
C2_00450C	CDH1	1206.35	-0.52068	0.186761	-2.78796	0.005304	0.012725	no change
C1_01110C	ZPR1	3558.3	-0.51961	0.208184	-2.49591	0.012563	0.02597	no change
C5_00260W	C5_00260W	5707.61	-0.51937	0.247744	-2.09639	0.036048	0.063142	no change
C1_01600W	MRP20	3292.63	-0.5186	0.22345	-2.32086	0.020294	0.039032	no change
C4_00720W	CSP2	140.146	-0.51847	0.282799	-1.83336	0.066749	0.105499	no change
C1_08910C	C1_08910C	340.592	-0.51741	0.196493	-2.63324	0.008458	0.018803	no change
CR_07320C	CR_07320C	2883.15	-0.51665	0.255189	-2.02457	0.042911	0.072825	no change
C6_00550W	C6_00550W	2271.19	-0.51659	0.259863	-1.98794	0.046818	0.078404	no change
C2_02630W	C2_02630W	368.465	-0.51622	0.232606	-2.21929	0.026467	0.048836	no change
C1_02440C	C1_02440C	506.504	-0.51621	0.206032	-2.5055	0.012228	0.025498	no change
C5_03000C	C5_03000C	836.687	-0.51586	0.20654	-2.49764	0.012502	0.025879	no change
C2_05330C	C2_05330C	86.5162	-0.51556	0.384627	-1.34041	0.180111	0.245306	no change
C7_02200W	WHI3	1506.62	-0.51418	0.180919	-2.84203	0.004483	0.011086	no change
C4_02490W	ZCF15	532.656	-0.51387	0.193561	-2.65482	0.007935	0.017876	no change
C3_07690C	C3_07690C	1496.64	-0.51309	0.22838	-2.24665	0.024663	0.046005	no change
CR_10460W	CR_10460W	90.0894	-0.51169	0.344862	-1.48375	0.137876	0.19586	no change
C1_00770C	ROT1	1034.97	-0.51097	0.199188	-2.56524	0.01031	0.022137	no change
C3_05380W	C3_05380W	615.01	-0.50894	0.18324	-2.77745	0.005479	0.01307	no change
C1_00380C	NAA25	2168.09	-0.50816	0.186413	-2.726	0.006411	0.014927	no change
C1_01940C	C1_01940C	847.626	-0.5081	0.293182	-1.73304	0.083088	0.127277	no change
C3_06540C	C3_06540C	164.028	-0.50624	0.241519	-2.09608	0.036075	0.063152	no change
C5_05370C	PRP22	1095.13	-0.50616	0.221994	-2.28006	0.022604	0.042742	no change
C4_01480C	C4_01480C	42.9274	-0.5061	0.428548	-1.18097	0.237614	0.309039	no change
C7_00730W	MET28	3280.57	-0.50483	0.247236	-2.0419	0.041161	0.070418	no change
C5_04970C	PPR1	229.304	-0.50456	0.459712	-1.09756	0.272398	0.345658	no change
C3_01350C	URA3	1196.87	-0.50363	0.234519	-2.14748	0.031755	0.056811	no change
CR_03240C	CR_03240C	402.382	-0.5033	0.264139	-1.90543	0.056724	0.092012	no change
C1_09010W	NAR1	874.964	-0.5032	0.236859	-2.12446	0.033632	0.059465	no change
C1_01680C	C1_01680C	1090.49	-0.50294	0.301304	-1.66923	0.095073	0.142621	no change
C2_01200C	REG1	4949.18	-0.50064	0.196413	-2.54892	0.010806	0.023	no change
C4_03850W	C4_03850W	1275.98	-0.50064	0.181287	-2.76156	0.005753	0.01362	no change
C7_02910W	ENA21	12779.2	-0.50001	0.227791	-2.19503	0.028162	0.051593	no change
C2_01260W	C2_01260W	905.221	-0.4995	0.187938	-2.65781	0.007865	0.017738	no change
C7_00290C	HGT13	68.5469	-0.49928	0.321334	-1.55377	0.12024	0.174009	no change
C3_03470W	C3_03470W	239.413	-0.49904	0.186047	-2.68233	0.007311	0.01664	no change
C2_03090C	ADE8	2007.44	-0.49879	0.190769	-2.61463	0.008932	0.019719	no change
C5_04900C	C5_04900C	1488.48	-0.49744	0.216273	-2.30006	0.021445	0.04081	no change
C6_03810W	PHO80	278.914	-0.49478	0.297444	-1.66345	0.096222	0.143837	no change
C3_01310W	C3_01310W	608.644	-0.4944	0.22186	-2.22844	0.025851	0.047777	no change
C3_03990C	AAP1	35.2236	-0.49436	0.371421	-1.331	0.183189	0.248426	no change
C2_09920W	C2_09920W	121.986	-0.49428	0.247293	-1.99878	0.045632	0.076772	no change
C2_01510C	C2_01510C	184.497	-0.49393	0.264472	-1.8676	0.061817	0.098978	no change
C2_05220C	C2_05220C	2440.18	-0.49345	0.226029	-2.18313	0.029026	0.052754	no change
C1_01470W	C1_01470W	2949.26	-0.49307	0.199785	-2.46798	0.013588	0.027769	no change
C3_07740W	C3_07740W	2551.67	-0.4921	0.188434	-2.61154	0.009014	0.019861	no change
C5_03480C	C5_03480C	3402.94	-0.49116	0.473861	-1.03651	0.299963	0.374325	no change
C6_02050W	DBR1	480.485	-0.49031	0.174378	-2.81177	0.004927	0.011975	no change
C5_01680C	CCN1	824.72	-0.49022	0.30873	-1.58786	0.112319	0.164345	no change
C4_02520C	C4_02520C	448.763	-0.48958	0.202236	-2.42084	0.015485	0.031058	no change
C2_08540C	C2_08540C	306.847	-0.48953	0.226402	-2.16222	0.030601	0.055179	no change
C6_03730C	C6_03730C	2459.11	-0.48953	0.291528	-1.67919	0.093114	0.140143	no change
C4_02720C	C4_02720C	737.036	-0.48942	0.354312	-1.38133	0.167179	0.230598	no change
C3_01620W	C3_01620W	133.017	-0.48854	0.196815	-2.48224	0.013056	0.026821	no change
CR_01590C	TRP2	3783.18	-0.48813	0.172379	-2.83172	0.00463	0.011388	no change
C1_10720C	MNN2	2375.87	-0.48769	0.172526	-2.82675	0.004702	0.011523	no change
C7_01550W	BEM2	4417.85	-0.48768	0.340745	-1.43122	0.152367	0.212833	no change
C2_04650C	RPB4	864.9	-0.48759	0.291084	-1.67508	0.093919	0.141175	no change
C3_07790W	STD1	1342.84	-0.48526	0.27031	-1.7952	0.072623	0.113526	no change
C6_02170C	SWD3	465.799	-0.48483	0.221088	-2.1929	0.028314	0.051714	no change
C7_00200W	C7_00200W	653.027	-0.48448	0.185407	-2.61305	0.008974	0.019788	no change
C2_03920C	GPI13	1256.38	-0.4838	0.252891	-1.91309	0.055737	0.090759	no change
CR_10620C	BPL1	1926.87	-0.48354	0.173584	-2.78563	0.005342	0.012791	no change
C2_05770W	C2_05770W	248.373	-0.48143	0.321775	-1.49616	0.134613	0.191827	no change
C1_03650C	MRPL27	1945.15	-0.48128	0.194512	-2.47429	0.01335	0.027349	no change
C2_05800C	C2_05800C	1428.07	-0.48123	0.170825	-2.81707	0.004846	0.011837	no change
C5_03640W	C5_03640W	1653.84	-0.48024	0.211301	-2.27277	0.02304	0.043466	no change
CR_10730C	CR_10730C	1388.23	-0.48021	0.230032	-2.08758	0.036836	0.064182	no change
CR_06060W	CR_06060W	616.733	-0.47909	0.20968	-2.28486	0.022321	0.042301	no change
C1_01030W	HMT1	3649.66	-0.47822	0.225001	-2.1254	0.033553	0.059403	no change
C5_02360C	C5_02360C	70.5678	-0.47805	0.27129	-1.76214	0.078045	0.120577	no change
C3_07730W	WOR4	1360.88	-0.47741	0.286759	-1.66486	0.095941	0.143532	no change
C1_11250W	C1_11250W	813.313	-0.47714	0.203737	-2.34193	0.019184	0.037247	no change
C5_05250C	C5_05250C	2494.74	-0.47467	0.255393	-1.85857	0.063088	0.100741	no change
CR_05670C	HMO1	7507.85	-0.474	0.216188	-2.19252	0.028342	0.051748	no change
C2_00120C	EMC9	3065.87	-0.4737	0.172324	-2.74891	0.005979	0.014089	no change
C5_01900C	C5_01900C	214.407	-0.47332	0.209895	-2.25502	0.024132	0.045228	no change
CR_07640C	CR_07640C	340.49	-0.47328	0.263465	-1.79635	0.072439	0.113298	no change
C2_04370W	TIF33	2481.83	-0.47148	0.319226	-1.47696	0.139687	0.197912	no change
C3_05120C	C3_05120C	1271.73	-0.47131	0.177603	-2.65373	0.007961	0.01792	no change
C4_00520W	PAM18	1178.58	-0.47066	0.41103	-1.14508	0.252175	0.325132	no change
C6_00490W	C6_00490W	311.609	-0.47037	0.219203	-2.14582	0.031887	0.056979	no change
CR_07050C	URA2	15898.1	-0.4703	0.301907	-1.55778	0.119286	0.172948	no change
CR_04950W	MED5	399.83	-0.47029	0.241955	-1.94371	0.05193	0.085519	no change
CR_05760C	CR_05760C	583.592	-0.46967	0.167623	-2.80195	0.005079	0.012265	no change
C5_00480C	SEC14	3302.93	-0.46868	0.19365	-2.42025	0.01551	0.031098	no change
C6_02650C	C6_02650C	494.545	-0.46713	0.186532	-2.50431	0.012269	0.025521	no change
C3_05170W	WOR2	457.474	-0.46478	0.537252	-0.8651	0.386984	0.464771	no change
CR_00410W	RTT109	763.713	-0.4638	0.169039	-2.74375	0.006074	0.014268	no change
C2_08140C	PHM7	12913.3	-0.46376	0.289118	-1.60406	0.1087	0.160154	no change
C1_12830C	C1_12830C	1003.59	-0.46332	0.16363	-2.83153	0.004633	0.01139	no change
C3_02370C	ALR1	3418.81	-0.46306	0.335462	-1.38036	0.167474	0.230816	no change
C1_04600C	C1_04600C	3928.21	-0.46244	0.1901	-2.43262	0.01499	0.030229	no change
CR_00570W	CR_00570W	2788.67	-0.46234	0.251189	-1.8406	0.065681	0.104181	no change
C5_02440C	C5_02440C	425.969	-0.4615	0.194456	-2.37331	0.017629	0.034647	no change
C1_01820C	C1_01820C	716.536	-0.4613	0.216889	-2.1269	0.033428	0.059216	no change
CR_08640C	CR_08640C	5744.63	-0.46023	0.199537	-2.30648	0.021084	0.040238	no change
C2_05000C	MRPL10	3249.08	-0.45983	0.204353	-2.25019	0.024437	0.045699	no change
C3_00500C	C3_00500C	539.972	-0.45934	0.174099	-2.6384	0.00833	0.018582	no change
C3_06200C	MMS21	781.808	-0.45899	0.237735	-1.93067	0.053524	0.087683	no change
C7_01670W	C7_01670W	291.889	-0.45784	0.216907	-2.11075	0.034794	0.061107	no change
C3_01330W	ZCF8	643.095	-0.4562	0.234364	-1.94656	0.051588	0.085027	no change
C2_10420W	FGR6-4	730.256	-0.456	0.235594	-1.93555	0.052923	0.08689	no change
C7_01400C	C7_01400C	466.46	-0.45331	0.202666	-2.23672	0.025304	0.046938	no change
C5_02280C	C5_02280C	330.519	-0.45227	0.237404	-1.90508	0.056769	0.092061	no change
C1_05610W	C1_05610W	638.969	-0.45137	0.188658	-2.39253	0.016733	0.03317	no change
C5_01140C	C5_01140C	3935.44	-0.45076	0.177506	-2.5394	0.011104	0.023501	no change
CR_07070C	ALS3	840.193	-0.45055	0.191569	-2.35192	0.018677	0.036369	no change
CR_06590C	RGS2	94.6727	-0.45036	0.345889	-1.30203	0.192908	0.259172	no change
C2_04540C	GDT1	1801.17	-0.45009	0.292177	-1.54047	0.123446	0.177826	no change
C4_03700W	C4_03700W	2047.07	-0.44958	0.407773	-1.10251	0.270238	0.34365	no change
C1_02300W	C1_02300W	313.38	-0.4491	0.207546	-2.16385	0.030476	0.055002	no change
C5_05490C	HTS1	14057.4	-0.4485	0.163185	-2.74841	0.005988	0.014105	no change
C5_04720C	C5_04720C	1167.19	-0.44685	0.229792	-1.94458	0.051825	0.08537	no change
C5_03700C	C5_03700C	1844.45	-0.44605	0.216098	-2.06412	0.039006	0.067312	no change
C7_01370W	QCE1	214.933	-0.44437	0.502499	-0.88432	0.376523	0.45454	no change
C1_03010W	RPP1A	35395.7	-0.44391	0.161066	-2.75606	0.00585	0.013822	no change
C1_10690W	C1_10690W	1157.35	-0.44344	0.162677	-2.72589	0.006413	0.014927	no change
C1_08660C	C1_08660C	427.253	-0.44326	0.189899	-2.3342	0.019585	0.037901	no change
C4_06590W	CCJ1	1305.01	-0.44103	0.214505	-2.05606	0.039777	0.068424	no change
C7_02810W	PRX1	1274.96	-0.44019	0.173157	-2.54211	0.011018	0.023369	no change
C1_07890C	ADE5,7	9532.61	-0.43987	0.21704	-2.02667	0.042696	0.072502	no change
CR_10390W	CR_10390W	467.418	-0.4386	0.313984	-1.39689	0.162448	0.22496	no change
C5_03760C	MTR10	2420.74	-0.43845	0.245661	-1.78478	0.074298	0.115689	no change
C1_07150W	C1_07150W	142.649	-0.43739	0.442271	-0.98896	0.322684	0.398578	no change
C1_13880C	ZMS1	2043.69	-0.43631	0.568032	-0.76811	0.442423	0.521969	no change
C3_00750W	LYS144	715.305	-0.43555	0.214066	-2.03465	0.041887	0.071494	no change
C1_11640C	DPP2	695.022	-0.4353	0.205736	-2.11583	0.034359	0.060451	no change
C3_02090C	C3_02090C	1207.47	-0.43474	0.177216	-2.45315	0.014161	0.028762	no change
C4_04880W	FGR10	144.343	-0.43389	0.224079	-1.93631	0.052829	0.086784	no change
C1_02420C	GSC1	13189.5	-0.4338	0.189407	-2.29031	0.022003	0.041757	no change
C4_01130C	C4_01130C	241.558	-0.43319	0.274037	-1.58075	0.113934	0.166382	no change
C2_07780W	C2_07780W	26.3834	-0.43192	0.383671	-1.12575	0.260273	0.333116	no change
C2_10360C	HEM3	2181.18	-0.43139	0.172494	-2.50091	0.012388	0.025688	no change
C6_04180W	C6_04180W	1553.15	-0.43017	0.326593	-1.31714	0.18779	0.253385	no change
C2_05050C	C2_05050C	933.068	-0.42875	0.316064	-1.35654	0.174928	0.239398	no change
C2_06220C	MEC3	284.078	-0.42858	0.19012	-2.25425	0.024181	0.045305	no change
CR_09320C	PHO88	5042.65	-0.42852	0.234436	-1.82786	0.06757	0.10656	no change
C7_02610C	C7_02610C	14895.5	-0.42849	0.350812	-1.22142	0.221925	0.292344	no change
C3_06210C	MUB1	1213.03	-0.42845	0.159062	-2.69358	0.007069	0.016164	no change
C4_06800W	RVB1	4028.54	-0.428	0.17946	-2.3849	0.017084	0.033742	no change
C3_06980W	HUT1	419.058	-0.42744	0.343782	-1.24334	0.213741	0.282878	no change
C6_01770W	RAD18	456.384	-0.42714	0.170298	-2.50819	0.012135	0.02534	no change
C4_07110C	PDA1	45094.7	-0.42679	0.190913	-2.2355	0.025384	0.047042	no change
CR_08080W	CR_08080W	56.6115	-0.42659	0.256245	-1.66478	0.095956	0.143532	no change
C2_02150C	C2_02150C	1259.4	-0.42549	0.249595	-1.70473	0.088246	0.134003	no change
C2_05970C	TES1	350.799	-0.42453	0.196977	-2.15521	0.031146	0.05594	no change
C1_08360C	OLE1	60785.4	-0.42446	0.276559	-1.5348	0.124834	0.179347	no change
C2_04930C	CRK1	1750.14	-0.42363	0.260281	-1.62761	0.103608	0.153642	no change
C5_05460C	C5_05460C	449.185	-0.42363	0.159029	-2.66388	0.007724	0.017461	no change
C2_08560W	SMC2	1199.33	-0.42354	0.18358	-2.30712	0.021048	0.040196	no change
C1_06070W	C1_06070W	1238.86	-0.42309	0.242502	-1.7447	0.081038	0.124585	no change
C1_12950W	C1_12950W	803.893	-0.42165	0.168465	-2.5029	0.012318	0.025599	no change
C1_00480C	GCN20	5144.3	-0.42163	0.180586	-2.33481	0.019554	0.037865	no change
C7_03620C	C7_03620C	834.54	-0.4216	0.198615	-2.1227	0.033779	0.059608	no change
C4_05420C	TSC2	677.948	-0.42109	0.167184	-2.51873	0.011778	0.024742	no change
C1_13750C	C1_13750C	163.501	-0.42079	0.476951	-0.88224	0.377645	0.45558	no change
C1_00940W	RPB11	1161.52	-0.41972	0.17645	-2.37868	0.017375	0.034203	no change
C1_08900W	C1_08900W	938.823	-0.4162	0.218973	-1.90068	0.057343	0.092764	no change
CR_04780W	RPB8	1102.33	-0.41557	0.392196	-1.05959	0.289333	0.363475	no change
C1_07190W	SOG2	2265.46	-0.41551	0.166793	-2.49117	0.012732	0.026264	no change
C5_01130W	CYC3	959.951	-0.41443	0.163165	-2.53998	0.011086	0.023471	no change
C3_05070W	CEM1	377.788	-0.41414	0.34693	-1.19372	0.232587	0.303483	no change
C4_03080W	C4_03080W	1434.2	-0.41395	0.198035	-2.09029	0.036591	0.063876	no change
C3_00420W	C3_00420W	1885.83	-0.41267	0.167816	-2.45905	0.01393	0.028342	no change
C2_07600C	MSC7	3844.19	-0.41057	0.196673	-2.08759	0.036835	0.064182	no change
CR_03920C	TPO4	626.867	-0.41043	0.383683	-1.06971	0.284748	0.358802	no change
C3_01730C	UTR2	4495.94	-0.41021	0.289543	-1.41676	0.156554	0.218067	no change
C1_07510W	C1_07510W	756.645	-0.40993	0.413953	-0.99029	0.322032	0.397938	no change
C1_06500W	C1_06500W	850.874	-0.40959	0.258646	-1.58361	0.113283	0.165511	no change
C1_13200C	REX3	428.481	-0.40941	0.179389	-2.28224	0.022475	0.042526	no change
C1_00170W	LEU4	11020.4	-0.40879	0.319619	-1.27899	0.200902	0.268216	no change
CR_09770C	PMT5	2161.66	-0.40864	0.207578	-1.96861	0.048998	0.081503	no change
C2_06240W	SMD2	523.754	-0.40783	0.337119	-1.20974	0.226377	0.296827	no change
C5_04890C	C5_04890C	279.842	-0.40726	0.166812	-2.44141	0.01463	0.029586	no change
C1_00360W	CDC13	544.38	-0.40694	0.191572	-2.12424	0.03365	0.059468	no change
C6_01690W	ACF2	1299.98	-0.40624	0.150694	-2.69579	0.007022	0.016075	no change
CR_06960W	CR_06960W	792.705	-0.40592	0.230739	-1.75924	0.078538	0.121211	no change
CR_01810C	CR_01810C	108.743	-0.40573	0.316591	-1.28155	0.200001	0.267498	no change
C7_03990C	C7_03990C	880.532	-0.4056	0.278305	-1.4574	0.145005	0.204085	no change
C1_12210W	TRP3	1741.03	-0.40558	0.371128	-1.09284	0.274463	0.347906	no change
C6_00540W	C6_00540W	638.424	-0.40472	0.150727	-2.68512	0.00725	0.016528	no change
CR_01550C	CR_01550C	619.299	-0.40435	0.238899	-1.69256	0.09054	0.136857	no change
CR_02950C	MRP21	1961	-0.40408	0.148909	-2.71363	0.006655	0.015374	no change
CR_03210C	SSU72	710.213	-0.40367	0.14969	-2.69673	0.007002	0.016042	no change
C5_04340W	C5_04340W	1239.72	-0.40327	0.353614	-1.14042	0.25411	0.326775	no change
C4_03780C	C4_03780C	992.137	-0.40308	0.183891	-2.19193	0.028384	0.051778	no change
C1_00340W	HBR1	1920.68	-0.40124	0.169183	-2.37163	0.01771	0.03477	no change
C1_02600W	SNO1	1639.85	-0.40082	0.328127	-1.22153	0.221885	0.292344	no change
CR_08120C	DCP2	5713.54	-0.40079	0.144183	-2.77972	0.005441	0.013	no change
C1_07910C	MRPL3	2968.98	-0.39883	0.289596	-1.37719	0.168454	0.231901	no change
C1_05420W	C1_05420W	824.418	-0.39757	0.178023	-2.23323	0.025534	0.047289	no change
C7_02930C	C7_02930C	1791.43	-0.39621	0.232369	-1.7051	0.088177	0.133932	no change
C2_00800C	PGA27	146.632	-0.39583	0.271001	-1.46061	0.144122	0.203034	no change
C1_00900W	RRS1	1287.66	-0.39529	0.417441	-0.94693	0.343673	0.420312	no change
CR_06150C	ADE13	11918.2	-0.39466	0.267693	-1.47429	0.140403	0.19869	no change
C1_07370C	CPH1	458.597	-0.39432	0.157673	-2.5009	0.012388	0.025688	no change
C5_02610C	RAD9	555.772	-0.39355	0.149485	-2.63271	0.008471	0.018826	no change
C3_02440C	MED7	348.363	-0.3935	0.258771	-1.52063	0.128352	0.183956	no change
C1_04750W	IFE1	379.882	-0.39348	0.155143	-2.53626	0.011204	0.023671	no change
C3_02390W	C3_02390W	254.136	-0.39311	0.225592	-1.74256	0.081411	0.124996	no change
C5_05090W	MSS2	314.859	-0.39299	0.245744	-1.59919	0.109779	0.161503	no change
C2_03520C	ADAEC	5610.11	-0.39263	0.193536	-2.02874	0.042485	0.072205	no change
C2_00360C	C2_00360C	8211.91	-0.39189	0.156071	-2.51095	0.012041	0.025169	no change
CR_07080W	CR_07080W	3491.21	-0.39135	0.258998	-1.511	0.130789	0.187089	no change
C5_05280C	SDH4	1034.36	-0.39104	0.209029	-1.87074	0.061381	0.098385	no change
C6_01560W	C6_01560W	908.7	-0.39104	0.154387	-2.53283	0.011315	0.023853	no change
C3_06260C	C3_06260C	1116.57	-0.39	0.190131	-2.0512	0.040247	0.069073	no change
C4_02640C	SEN2	130.236	-0.38942	0.798151	-0.4879	0.625619	0.694937	no change
C1_03180W	C1_03180W	570.59	-0.38923	0.164364	-2.36809	0.01788	0.035071	no change
C4_07220C	C4_07220C	1743.77	-0.38892	0.172434	-2.25549	0.024103	0.045202	no change
CR_00120C	MKC1	3520.77	-0.38841	0.14981	-2.59269	0.009523	0.020768	no change
C2_06260W	C2_06260W	162.556	-0.38757	0.224683	-1.72498	0.084532	0.129062	no change
C7_03080W	LMO1	2704.02	-0.38715	0.197601	-1.95924	0.050085	0.08301	no change
C4_00210W	C4_00210W	275.441	-0.38575	0.228825	-1.68577	0.091839	0.138434	no change
CR_04410W	CR_04410W	151.524	-0.38553	0.199258	-1.93485	0.053009	0.086983	no change
C1_04880C	MRPL37	1016.19	-0.38546	0.27243	-1.41491	0.157096	0.21872	no change
C2_04180C	C2_04180C	462.849	-0.38524	0.282216	-1.36507	0.172231	0.236197	no change
C4_04150C	PDB1	25336.9	-0.38442	0.155783	-2.46765	0.0136	0.027775	no change
CR_08450C	CR_08450C	961.189	-0.38431	0.246823	-1.55703	0.119463	0.173053	no change
CR_06970C	CR_06970C	425.643	-0.38347	0.234022	-1.63862	0.101292	0.15081	no change
C3_07390C	C3_07390C	2000.49	-0.38331	0.259291	-1.47831	0.139326	0.197447	no change
C7_02840C	ERG5	11618	-0.38238	0.151055	-2.53138	0.011362	0.023944	no change
C5_01180W	PUS4	1617.33	-0.38214	0.137081	-2.78772	0.005308	0.01273	no change
C1_14260C	TIF35	7556.6	-0.3821	0.187513	-2.03774	0.041576	0.071066	no change
C4_05020W	IMG2	101.517	-0.38187	0.437248	-0.87336	0.382468	0.460464	no change
C1_10610W	FCY23	1594.55	-0.38163	0.239017	-1.59667	0.110339	0.162137	no change
C2_09990C	YOR1	3109.57	-0.38121	0.380506	-1.00184	0.31642	0.392067	no change
C4_03410W	C4_03410W	2064.48	-0.38085	0.27734	-1.37324	0.169679	0.233289	no change
C2_09610W	C2_09610W	564.933	-0.37883	0.33162	-1.14237	0.253302	0.32616	no change
C2_03230C	FEN12	3501.48	-0.37847	0.188887	-2.00369	0.045103	0.076111	no change
C2_07700C	C2_07700C	85.6499	-0.37743	0.402138	-0.93855	0.347961	0.424945	no change
CR_01060W	LAG1	2008.21	-0.37681	0.196368	-1.9189	0.054997	0.089773	no change
C4_05060W	CDL1	836.927	-0.37576	0.228289	-1.64599	0.099766	0.148685	no change
CR_06050W	CDC28	2852.34	-0.37571	0.141297	-2.65905	0.007836	0.017687	no change
C1_00220W	PHR2	17830.3	-0.3756	0.241125	-1.5577	0.119304	0.172948	no change
C7_01600W	C7_01600W	3418.71	-0.37422	0.179021	-2.09034	0.036587	0.063876	no change
C1_09370W	CEF1	810.109	-0.3741	0.197346	-1.89566	0.058004	0.093629	no change
CR_03950W	CR_03950W	971.169	-0.37352	0.312713	-1.19445	0.232302	0.303391	no change
C2_01430W	APT1	3109.79	-0.37342	0.149094	-2.5046	0.012259	0.025515	no change
C4_05290W	ABZ1	2046.39	-0.37136	0.140529	-2.64261	0.008227	0.018413	no change
CR_01020C	CR_01020C	327.138	-0.37109	0.281488	-1.3183	0.187402	0.252976	no change
C1_12340C	MRPS9	2778.26	-0.37089	0.236922	-1.56544	0.117479	0.17097	no change
C2_03430W	NBN1	639.082	-0.36997	0.152569	-2.42492	0.015312	0.030753	no change
C2_03820C	RPS9B	42691.7	-0.36949	0.134452	-2.7481	0.005994	0.014113	no change
C6_00890W	C6_00890W	551.655	-0.36942	0.140413	-2.63093	0.008515	0.01891	no change
CR_02580W	PAN6	1475.19	-0.36915	0.131503	-2.80717	0.004998	0.012118	no change
C3_00690C	SWD1	728.159	-0.36876	0.149325	-2.46948	0.013531	0.027681	no change
C1_08570C	PCL2	303.778	-0.36631	0.265031	-1.38216	0.166924	0.230354	no change
C3_07170C	C3_07170C	2454.59	-0.3662	0.269701	-1.35781	0.174525	0.238958	no change
C4_06090C	C4_06090C	902.697	-0.36578	0.127576	-2.86713	0.004142	0.010355	no change
C6_01460C	C6_01460C	1315.36	-0.36545	0.320321	-1.14088	0.25392	0.326602	no change
C3_05540C	C3_05540C	69.1206	-0.36532	0.325162	-1.12351	0.26122	0.334185	no change
C1_00810W	C1_00810W	219.5	-0.36516	0.257484	-1.41819	0.156135	0.217638	no change
C3_03500W	SKN2	662.131	-0.36495	0.192254	-1.89825	0.057664	0.093231	no change
C5_00690C	TFB3	376.947	-0.36449	0.247808	-1.47085	0.141332	0.199767	no change
CR_03990C	GCD1	2522.3	-0.36198	0.169749	-2.13245	0.03297	0.058632	no change
C1_05070C	GPI7	1265.65	-0.3604	0.379711	-0.94914	0.342549	0.419024	no change
C1_07700C	VRG4	3569.08	-0.36038	0.337306	-1.06842	0.285333	0.359462	no change
C1_08320W	TKL1	29076.2	-0.36013	0.163428	-2.2036	0.027553	0.050603	no change
C2_06950C	C2_06950C	949.695	-0.35969	0.230764	-1.55869	0.11907	0.17282	no change
C7_00370W	DCC1	534.645	-0.35964	0.169725	-2.11897	0.034093	0.060108	no change
C2_04260W	SSN3	541.772	-0.35947	0.138528	-2.59493	0.009461	0.020648	no change
C7_02190W	C7_02190W	66.5093	-0.35942	0.336875	-1.06692	0.286006	0.360005	no change
C5_00920W	C5_00920W	294.698	-0.35877	0.316594	-1.13322	0.257123	0.329581	no change
C2_02960C	C2_02960C	611.175	-0.35825	0.171934	-2.08365	0.037192	0.064727	no change
C2_04790C	C2_04790C	1989.56	-0.35788	0.264699	-1.35204	0.176363	0.24103	no change
C1_11970C	C1_11970C	409.186	-0.35744	0.184797	-1.93422	0.053086	0.087037	no change
C5_00340W	EIP1	1163.12	-0.35742	0.137864	-2.59254	0.009527	0.02077	no change
C2_07430C	C2_07430C	473.836	-0.35652	0.186097	-1.91579	0.055391	0.090294	no change
C1_05320C	C1_05320C	596.38	-0.3562	0.14648	-2.43173	0.015027	0.030242	no change
C3_07250W	GCD2	2515.97	-0.3558	0.180966	-1.96612	0.049285	0.081865	no change
C2_01360C	DCW1	4079.07	-0.3554	0.150308	-2.36449	0.018055	0.035331	no change
C3_05060W	C3_05060W	183.707	-0.35539	0.205765	-1.72718	0.084136	0.128649	no change
C2_02700C	C2_02700C	783.673	-0.35379	0.18677	-1.89426	0.058191	0.093848	no change
C4_04760C	C4_04760C	1012.31	-0.35314	0.250516	-1.40966	0.158641	0.220406	no change
C5_05120W	CCT3	7009.25	-0.35281	0.203772	-1.73142	0.083377	0.127587	no change
C7_03790W	MRP7	2585.68	-0.35277	0.332948	-1.05952	0.289362	0.363475	no change
C6_00590W	SLY41	884.05	-0.35262	0.122748	-2.87271	0.00407	0.010204	no change
C6_02320C	IPL1	335.807	-0.35217	0.207205	-1.69962	0.089202	0.135283	no change
C4_04480C	EFB1	55556.2	-0.35119	0.141506	-2.48178	0.013073	0.026846	no change
C3_02720W	C3_02720W	386.09	-0.3505	0.233465	-1.5013	0.133279	0.190239	no change
C1_02660C	MGM101	1390.93	-0.3503	0.140307	-2.49669	0.012536	0.02594	no change
C6_04260C	C6_04260C	481.405	-0.34956	0.13621	-2.56629	0.010279	0.022093	no change
CR_10010C	MSS51	3144	-0.34898	0.164725	-2.11854	0.03413	0.060154	no change
C5_00420C	MRP17	1212.02	-0.34867	0.306125	-1.13898	0.25471	0.327335	no change
C6_00510C	RAD52	1023.45	-0.34767	0.153894	-2.25918	0.023872	0.044855	no change
C2_10790C	C2_10790C	725.074	-0.34697	0.154479	-2.24609	0.024698	0.046039	no change
C2_00280C	C2_00280C	325.998	-0.34646	0.176638	-1.96142	0.04983	0.082632	no change
C5_01690C	CCT7	5439.98	-0.34592	0.203602	-1.69901	0.089317	0.135422	no change
C5_01280C	NUF2	760.341	-0.34563	0.127727	-2.70602	0.006809	0.015659	no change
C1_11190W	ARL3	1132.19	-0.3444	0.146007	-2.35877	0.018335	0.035774	no change
C7_01040C	C7_01040C	852.171	-0.3439	0.149611	-2.29865	0.021525	0.040923	no change
C1_09350W	C1_09350W	2679.36	-0.34365	0.259206	-1.32578	0.184912	0.250173	no change
C4_05630W	C4_05630W	4597.93	-0.34362	0.136558	-2.51629	0.01186	0.024867	no change
C1_04290C	ACS2	34494.3	-0.34352	0.120821	-2.84319	0.004466	0.011059	no change
C1_12070C	C1_12070C	515.721	-0.34334	0.204888	-1.67576	0.093784	0.141008	no change
C2_00230W	C2_00230W	1328.68	-0.34333	0.231996	-1.47989	0.138904	0.197031	no change
C2_07200W	C2_07200W	1209.2	-0.34283	0.161071	-2.12842	0.033302	0.059063	no change
C2_04600C	RPL17B	40141.9	-0.34242	0.133322	-2.56835	0.010218	0.021986	no change
C3_07630C	C3_07630C	997.791	-0.34201	0.13263	-2.57871	0.009917	0.02147	no change
C6_01570C	FGR47	470.522	-0.34181	0.182115	-1.8769	0.060532	0.097196	no change
C4_01300W	C4_01300W	1157.48	-0.34052	0.214032	-1.59097	0.111616	0.163559	no change
C5_00400C	C5_00400C	1713.96	-0.34048	0.255565	-1.33227	0.182772	0.24802	no change
C1_03080C	TEM1	550.801	-0.34006	0.151607	-2.24304	0.024894	0.04627	no change
C1_05630C	C1_05630C	16209.1	-0.3398	0.125535	-2.70681	0.006793	0.015629	no change
C1_07270W	SEC34	2228.23	-0.33958	0.122855	-2.76406	0.005709	0.013521	no change
CR_00070W	BNR1	1133.07	-0.3395	0.148661	-2.28375	0.022386	0.042411	no change
C3_02260C	C3_02260C	1970.81	-0.33884	0.141092	-2.40153	0.016327	0.032528	no change
C1_11280W	C1_11280W	602.314	-0.33854	0.187685	-1.80376	0.071268	0.111762	no change
C1_07260C	C1_07260C	794.291	-0.33666	0.188292	-1.78797	0.073781	0.114974	no change
C5_03950W	C5_03950W	808.888	-0.33656	0.393142	-0.85607	0.391958	0.469892	no change
C1_10410W	C1_10410W	474.44	-0.33616	0.192862	-1.743	0.081333	0.12491	no change
C2_03360W	C2_03360W	5167.49	-0.33604	0.141657	-2.37219	0.017683	0.034729	no change
C1_11220C	TIM50	8964.56	-0.33515	0.141822	-2.3632	0.018118	0.035431	no change
CR_04840C	MSS11	619.119	-0.33505	0.236593	-1.41613	0.156736	0.218271	no change
C7_02860C	DOA10	4671.23	-0.33473	0.136487	-2.45245	0.014189	0.028808	no change
CR_09910W	GNP3	364.516	-0.33297	0.170012	-1.95852	0.050169	0.083103	no change
C3_07420W	C3_07420W	6049.71	-0.33289	0.228362	-1.45771	0.144921	0.204016	no change
C4_06930C	EXM2	695.481	-0.3323	0.116555	-2.851	0.004358	0.010814	no change
CR_07670W	CR_07670W	761.495	-0.33225	0.172969	-1.92088	0.054747	0.089498	no change
CR_03460W	CR_03460W	1074.02	-0.33184	0.147505	-2.24966	0.024471	0.045748	no change
C4_01120C	C4_01120C	355.182	-0.33127	0.246698	-1.34283	0.179328	0.244408	no change
CR_05160C	CR_05160C	234.301	-0.3311	0.177319	-1.86724	0.061868	0.099005	no change
C4_01880W	TYR1	1711.29	-0.33107	0.118506	-2.79371	0.005211	0.012547	no change
C4_01220C	C4_01220C	157.109	-0.33106	0.206583	-1.60254	0.109037	0.160571	no change
C2_00060C	C2_00060C	5055.5	-0.33097	0.168252	-1.96714	0.049167	0.081717	no change
C5_02350C	C5_02350C	171.027	-0.33053	0.269135	-1.22813	0.219399	0.289336	no change
C5_04670W	SRP101	2473.06	-0.3289	0.131283	-2.50529	0.012235	0.025499	no change
C5_02290W	PDE1	150.434	-0.32849	0.270411	-1.21479	0.224448	0.295013	no change
C2_08310W	TIM22	1104.78	-0.32804	0.228975	-1.43263	0.151964	0.212472	no change
C7_00550C	GLN4	6156.65	-0.32802	0.14625	-2.24286	0.024906	0.04627	no change
C1_00410C	C1_00410C	1301.33	-0.32784	0.323194	-1.01436	0.310411	0.385662	no change
C4_06830C	CCT6	8308.23	-0.32673	0.153246	-2.13207	0.033001	0.058645	no change
C4_02440C	PGA38	6907.4	-0.32591	0.143939	-2.26423	0.02356	0.044366	no change
C4_05160C	C4_05160C	438.827	-0.32573	0.28587	-1.13945	0.254517	0.327158	no change
C6_01340C	C6_01340C	536.763	-0.3257	0.216497	-1.50441	0.132476	0.189183	no change
CR_01520W	PTC2	4250.2	-0.325	0.167969	-1.9349	0.053002	0.086983	no change
C3_01800C	C3_01800C	1160.15	-0.32472	0.138605	-2.34278	0.019141	0.037187	no change
C6_00790C	CTR1	22799.2	-0.3247	0.297847	-1.09016	0.275641	0.349177	no change
C1_00870W	LRO1	1926.85	-0.32439	0.160387	-2.02257	0.043117	0.073154	no change
C1_02790W	TIF34	9409.51	-0.32434	0.127665	-2.54054	0.011068	0.023442	no change
C4_01890C	ARL1	1233.01	-0.32424	0.187265	-1.73143	0.083375	0.127587	no change
CR_07630C	RPS27	21060.1	-0.32402	0.147305	-2.19964	0.027832	0.051069	no change
C2_03560C	C2_03560C	3249.87	-0.32378	0.205631	-1.57457	0.115356	0.168128	no change
C7_01260W	C7_01260W	14072.4	-0.32373	0.118678	-2.72776	0.006377	0.01486	no change
CR_10750C	CR_10750C	1199.78	-0.32256	0.247957	-1.30089	0.193297	0.259577	no change
C4_05220C	C4_05220C	390.857	-0.32235	0.184408	-1.74804	0.080457	0.123756	no change
C7_01950W	C7_01950W	828.846	-0.32214	0.290816	-1.1077	0.267989	0.341229	no change
C1_10000C	CPP1	766.17	-0.32187	0.158248	-2.03394	0.041957	0.071568	no change
C3_05250C	C3_05250C	92.8924	-0.32163	0.315282	-1.02014	0.307662	0.382887	no change
C2_04800C	MDM10	551.92	-0.32162	0.14043	-2.29027	0.022006	0.041757	no change
C1_12200W	MCD4	1116.21	-0.32086	0.167228	-1.91869	0.055023	0.089792	no change
C7_04150W	C7_04150W	746.248	-0.32077	0.155579	-2.0618	0.039227	0.067615	no change
CR_04330W	CR_04330W	553.74	-0.32073	0.18652	-1.71952	0.085519	0.130396	no change
C1_09570W	C1_09570W	1186.41	-0.32064	0.187062	-1.71408	0.086514	0.131743	no change
C1_08710W	C1_08710W	400.363	-0.31987	0.190681	-1.67754	0.093438	0.140523	no change
CR_07330W	SMX4	702.79	-0.31955	0.203044	-1.57381	0.115532	0.168342	no change
CR_07230W	CR_07230W	1246.48	-0.31935	0.141534	-2.25634	0.024049	0.045145	no change
C5_00670C	HMS1	1478.76	-0.31915	0.350116	-0.91156	0.362002	0.439384	no change
C4_00880W	C4_00880W	1492.1	-0.31907	0.181575	-1.75725	0.078875	0.121638	no change
C7_01410C	NBP2	492.198	-0.31895	0.144927	-2.20075	0.027754	0.050956	no change
C5_04290C	C5_04290C	2524.64	-0.31867	0.123176	-2.58712	0.009678	0.021051	no change
C3_06050C	C3_06050C	1728.14	-0.31756	0.159614	-1.98958	0.046637	0.078167	no change
C1_04840C	C1_04840C	520.422	-0.31755	0.122267	-2.59722	0.009398	0.020541	no change
C2_05510C	C2_05510C	987.09	-0.31714	0.169967	-1.86588	0.062058	0.099283	no change
C1_06010W	CHS7	1269.48	-0.31676	0.302449	-1.0473	0.29496	0.369088	no change
C1_07120W	GAP4	15058.9	-0.31659	0.288377	-1.09783	0.272279	0.34558	no change
C2_03960W	RPL39	25766.4	-0.31645	0.126799	-2.49565	0.012573	0.02598	no change
C7_04050W	HLJ1	1789.8	-0.31629	0.153126	-2.06557	0.038869	0.067126	no change
C4_01190W	CAS5	1596.12	-0.31604	0.115413	-2.73837	0.006174	0.014463	no change
C7_04130C	SUI3	10633.4	-0.31602	0.168402	-1.87659	0.060574	0.097223	no change
C3_03420C	NDE1	22900.8	-0.31538	0.203727	-1.54805	0.12161	0.175735	no change
CR_05790C	ACO2	2642.75	-0.31522	0.235387	-1.33915	0.18052	0.245724	no change
C1_01800W	NRI2	764.964	-0.31503	0.175684	-1.79315	0.072949	0.113978	no change
C2_08740W	C2_08740W	339.475	-0.31469	0.18603	-1.69158	0.090726	0.137103	no change
C3_03840C	C3_03840C	1409.16	-0.31437	0.161978	-1.94082	0.05228	0.086001	no change
C3_04700W	C3_04700W	555.449	-0.31365	0.170011	-1.84489	0.065053	0.103296	no change
C1_04400C	APE2	26831.9	-0.31317	0.18942	-1.65333	0.098263	0.14663	no change
C1_03150C	C1_03150C	2241.97	-0.31311	0.206931	-1.51314	0.130245	0.18649	no change
C1_13490C	C1_13490C	515.656	-0.31251	0.226483	-1.37982	0.167642	0.230969	no change
C1_06410W	C1_06410W	340.612	-0.31211	0.178905	-1.74454	0.081065	0.124594	no change
C3_03820C	C3_03820C	911.085	-0.3116	0.126267	-2.46777	0.013596	0.027775	no change
CR_06790C	CR_06790C	363.758	-0.31153	0.293836	-1.06022	0.289044	0.363291	no change
CR_10610C	CR_10610C	286.956	-0.31129	0.191494	-1.62558	0.104038	0.154165	no change
CR_00470W	CR_00470W	3227.31	-0.31096	0.158482	-1.96214	0.049746	0.08254	no change
[truncated: 3,958 more rows]
