# Supplementary material for: Roles of P-body factors in Candida albicans filamentation and stress response
Source: PLoS Genet. 2025 Mar 17;21(3):e1011632. doi: 10.1371/journal.pgen.1011632 (PMC11975087; doi:10.1371/journal.pgen.1011632)
Supplement: S6 Table — dhh1Δ/Δ and WT P57055 grown under physiologically relevant filamentation conditions (RPMI + 10% serum at 37°C) for 4 hours. RNA extraction performed in triplicate from three separate samples. (XLSX) [file pgen.1011632.s015.xlsx]

## Sheet: Sheet1
Table 6. DEseq2 results comparing RPMI P57055 dhh1Δ/Δ vs RPMI P57055 WT for Fig S4. C.
Feature Name	Gene Name	baseMean	log2FoldChange	lfcSE	stat	pvalue	padj	Regulation
C1_07070C	DHH1	503.125	-12.4959	1.19143	-10.4882	9.79e-26	1.85e-24	down-regulated
CR_06810W	HHT2	2946.31	-5.69073	0.474171	-12.0014	3.49e-33	1.08e-31	down-regulated
C1_04260W	HHT21	1094.33	-5.41937	0.590502	-9.17756	4.41e-20	5.24e-19	down-regulated
C5_04980W	C5_04980W	15939	-5.41021	0.740193	-7.30919	2.69e-13	1.68e-12	down-regulated
CR_08270W	CR_08270W	103.732	-4.92261	0.445882	-11.0402	2.45e-28	5.67e-27	down-regulated
C6_03700W	ALS1	16353.2	-4.57401	0.267352	-17.1086	1.28e-65	2.93e-63	down-regulated
C4_03950C	C4_03950C	12.3954	-4.26693	1.22898	-3.47191	0.00051676	0.00106555	down-regulated
C1_08790W	TPO3	1435.26	-4.13326	0.526659	-7.84808	4.22e-15	3.13e-14	down-regulated
C6_03280W	C6_03280W	274.537	-4.04637	0.248176	-16.3045	9.18e-60	1.56e-57	down-regulated
CR_06800C	HHF22	4468.64	-3.95668	0.277801	-14.2429	4.97e-46	3.79e-44	down-regulated
C5_00230C	C5_00230C	196.955	-3.86403	0.304838	-12.6757	8.06e-37	3.24e-35	down-regulated
C3_05490C	tV(AAC)6	47.1476	-3.70544	0.583509	-6.35027	2.15e-10	1e-09	down-regulated
C4_06970C	ZRT101	476.933	-3.69957	0.276347	-13.3874	7.16e-41	3.95e-39	down-regulated
C3_01240C	tR(CCU)1	208.715	-3.32746	0.346194	-9.61156	7.15e-22	9.92e-21	down-regulated
C2_01020W	HGT6	21645.6	-3.30117	0.304223	-10.8511	1.97e-27	4.13e-26	down-regulated
CR_07170W	CR_07170W	695.821	-3.282	0.199098	-16.4843	4.76e-61	8.58e-59	down-regulated
CR_02750C	PGA34	225.731	-3.27213	0.511141	-6.40162	1.54e-10	7.27e-10	down-regulated
C1_05690C	C1_05690C	600.35	-3.26582	0.247565	-13.1918	9.79e-40	4.94e-38	down-regulated
C3_05230W	SAP3	1750.85	-3.24527	0.614069	-5.28486	1.26e-07	4.2e-07	down-regulated
C2_09200W	tP(UGG)2	39.0227	-3.10876	0.788574	-3.94225	8.07e-05	0.000187038	down-regulated
C3_05480C	tV(AAC)5	45.0115	-3.03229	0.59103	-5.13052	2.89e-07	9.24e-07	down-regulated
C1_09150W	AOX2	71.2423	-2.99173	0.662597	-4.51515	6.33e-06	1.71e-05	down-regulated
C1_01180C	C1_01180C	502.616	-2.98759	0.195842	-15.2551	1.52e-52	1.65e-50	down-regulated
C1_05160C	C1_05160C	5861.86	-2.98703	0.163985	-18.2152	3.91e-74	1.37e-71	down-regulated
C1_10110W	C1_10110W	85.7881	-2.92646	0.400945	-7.29889	2.9e-13	1.81e-12	down-regulated
C2_09880C	C2_09880C	10782.4	-2.87343	0.210866	-13.6268	2.77e-42	1.64e-40	down-regulated
C4_04540C	C4_04540C	129.876	-2.80149	0.332905	-8.41528	3.92e-17	3.62e-16	down-regulated
C3_05220W	CDR1	27457.8	-2.70305	0.135453	-19.9556	1.34e-88	7.25e-86	down-regulated
C7_00430W	C7_00430W	3898.98	-2.69629	0.19734	-13.6632	1.69e-42	1.05e-40	down-regulated
C4_06980W	PRA1	384.163	-2.62496	0.254223	-10.3254	5.41e-25	9.79e-24	down-regulated
C1_11320C	C1_11320C	18751.7	-2.61748	0.22553	-11.6059	3.84e-31	1.04e-29	down-regulated
CR_07270C	HGT16	694.53	-2.61525	0.204544	-12.7858	1.97e-37	8.26e-36	down-regulated
C2_05330C	C2_05330C	1229.27	-2.58116	0.162709	-15.8637	1.13e-56	1.66e-54	down-regulated
CR_03260W	CR_03260W	11950	-2.56042	0.231308	-11.0693	1.77e-28	4.13e-27	down-regulated
C6_00840W	GPX2	2203.53	-2.54596	0.273534	-9.30768	1.31e-20	1.62e-19	down-regulated
C4_00440C	OPT7	344.809	-2.54476	0.335637	-7.5819	3.41e-14	2.34e-13	down-regulated
CR_07530C	ECM22	2802.79	-2.54079	0.159919	-15.888	7.67e-57	1.17e-54	down-regulated
C3_04550C	CMK1	7438.04	-2.53647	0.193571	-13.1036	3.14e-39	1.52e-37	down-regulated
C1_07980C	C1_07980C	2769.09	-2.52976	0.151448	-16.7038	1.23e-62	2.44e-60	down-regulated
C3_03990C	AAP1	2407.58	-2.51769	0.228069	-11.0392	2.47e-28	5.71e-27	down-regulated
C5_04210C	MRV4	1927.59	-2.50767	0.270081	-9.28488	1.62e-20	1.99e-19	down-regulated
C2_05770W	C2_05770W	2285.32	-2.50411	0.205667	-12.1756	4.19e-34	1.41e-32	down-regulated
C4_03100W	RBT7	154.616	-2.49079	0.396163	-6.28729	3.23e-10	1.48e-09	down-regulated
C3_01550C	TOS1	12349.9	-2.47349	0.465977	-5.30818	1.11e-07	3.72e-07	down-regulated
C2_08920W	C2_08920W	13222	-2.43925	0.114721	-21.2624	2.53e-100	2.51e-97	down-regulated
C4_05720W	C4_05720W	34.3959	-2.4261	0.544645	-4.45446	8.41e-06	2.23e-05	down-regulated
C3_01640C	C3_01640C	34.5695	-2.41325	0.72456	-3.33064	0.000866459	0.0017303	down-regulated
C5_04830W	SFL2	1297.23	-2.41153	0.204569	-11.7883	4.48e-32	1.28e-30	down-regulated
C4_03470C	ECE1	2764.28	-2.40066	0.618962	-3.87853	0.000105089	0.000239131	down-regulated
C1_14250C	C1_14250C	4801.13	-2.39189	0.176511	-13.551	7.82e-42	4.44e-40	down-regulated
C2_03610W	FMO2	475.413	-2.38441	0.229029	-10.4109	2.21e-25	4.04e-24	down-regulated
C5_03440W	C5_03440W	354.013	-2.38124	0.296203	-8.03921	9.04e-16	7.16e-15	down-regulated
C2_04610C	C2_04610C	37.4696	-2.37241	0.603928	-3.92829	8.56e-05	0.000197081	down-regulated
C2_08820C	SPO11	1101.59	-2.35955	0.255866	-9.22182	2.92e-20	3.49e-19	down-regulated
C4_01530C	ERG251	450.72	-2.3325	0.185475	-12.5758	2.87e-36	1.12e-34	down-regulated
C2_09530W	EAP1	2209.07	-2.31405	0.133362	-17.3517	1.92e-67	4.96e-65	down-regulated
C6_03500C	SAP4	42.6035	-2.28098	0.47016	-4.85149	1.23e-06	3.64e-06	down-regulated
C6_03850C	IHD1	9844.27	-2.27932	0.824776	-2.76356	0.00571741	0.00993788	down-regulated
C6_03370W	C6_03370W	17660.5	-2.27259	0.188766	-12.0392	2.21e-33	6.89e-32	down-regulated
CR_07260C	CR_07260C	100.457	-2.25571	0.380864	-5.92261	3.17e-09	1.3e-08	down-regulated
C4_01100C	AGP2	4376.3	-2.24597	0.195873	-11.4665	1.94e-30	5.01e-29	down-regulated
CR_08530C	tL(CAA)4	142.344	-2.24566	0.336359	-6.67638	2.45e-11	1.25e-10	down-regulated
C1_14180W	C1_14180W	3455.2	-2.24037	0.161883	-13.8395	1.47e-43	9.97e-42	down-regulated
C2_00460W	SAP30	418.078	-2.237	0.276074	-8.1029	5.37e-16	4.35e-15	down-regulated
C1_00350C	HMX1	4840.35	-2.23554	0.145076	-15.4095	1.41e-53	1.68e-51	down-regulated
C1_05540C	C1_05540C	5444.86	-2.21748	0.202522	-10.9493	6.69e-28	1.49e-26	down-regulated
C1_09210C	C1_09210C	3002.48	-2.18001	0.167976	-12.9781	1.63e-38	7.52e-37	down-regulated
C1_07030C	RBT4	592.189	-2.15606	0.260048	-8.29101	1.12e-16	9.92e-16	down-regulated
C3_04930C	HGT4	13892.5	-2.13271	0.137117	-15.554	1.5e-54	1.98e-52	down-regulated
C5_04970C	PPR1	2128.35	-2.12373	0.196907	-10.7855	4.03e-27	8.31e-26	down-regulated
C2_08090W	C2_08090W	1385.18	-2.11907	0.159187	-13.3118	1.98e-40	1.06e-38	down-regulated
CR_02020C	OPT1	867.19	-2.11637	0.165072	-12.8209	1.25e-37	5.37e-36	down-regulated
C1_04290C	ACS2	15831.3	-2.11182	0.18989	-11.1213	9.88e-29	2.35e-27	down-regulated
C4_01170C	BMT9	3034.02	-2.11142	0.13872	-15.2207	2.58e-52	2.69e-50	down-regulated
CR_10100C	INO1	387.175	-2.09492	0.375148	-5.58424	2.35e-08	8.59e-08	down-regulated
CR_01160W	CR_01160W	59.0112	-2.09385	0.510718	-4.09981	4.13e-05	9.9e-05	down-regulated
CR_03690W	CR_03690W	9215.26	-2.08698	0.168659	-12.374	3.61e-35	1.32e-33	down-regulated
C6_03670C	C6_03670C	1059.65	-2.08011	0.217325	-9.57139	1.05e-21	1.42e-20	down-regulated
C2_09800C	C2_09800C	63.7991	-2.06617	0.561114	-3.68227	0.000231166	0.000503878	down-regulated
C1_01840C	C1_01840C	3509.39	-2.05748	0.1506	-13.6619	1.71e-42	1.05e-40	down-regulated
C7_02230W	C7_02230W	196.211	-2.04839	0.281642	-7.27303	3.52e-13	2.17e-12	down-regulated
C7_03090C	SSP96	153.852	-2.04658	0.291255	-7.02677	2.11e-12	1.19e-11	down-regulated
CR_03730C	CR_03730C	4913.8	-2.03855	0.147871	-13.786	3.09e-43	2.05e-41	down-regulated
C2_08080C	IFM3	1811.65	-2.03545	0.141768	-14.3576	9.54e-47	8.12e-45	down-regulated
C2_00150W	LEU5	4823.42	-2.02189	0.224149	-9.0203	1.88e-19	2.1e-18	down-regulated
CR_07930C	CR_07930C	88.8305	-2.00874	0.394165	-5.09619	3.47e-07	1.1e-06	down-regulated
C1_13590W	C1_13590W	273.056	-2.00798	0.295382	-6.79789	1.06e-11	5.58e-11	down-regulated
C6_04380W	ALS2	2241.46	-2.00691	0.589453	-3.4047	0.00066236	0.00134665	down-regulated
C2_07440C	C2_07440C	1322.63	-1.974	0.235841	-8.37006	5.76e-17	5.23e-16	down-regulated
CR_03250C	CR_03250C	10816.2	-1.9719	0.240615	-8.19524	2.5e-16	2.13e-15	down-regulated
C2_01560W	BMT5	9861.15	-1.96079	0.192215	-10.201	1.96e-24	3.35e-23	down-regulated
C1_12890W	C1_12890W	3201.93	-1.9559	0.218691	-8.94367	3.76e-19	4.1e-18	down-regulated
C2_08910C	C2_08910C	5625.76	-1.95345	0.14394	-13.5712	5.93e-42	3.43e-40	down-regulated
C3_04070C	CDR11	21948.1	-1.94354	0.110227	-17.6322	1.4e-69	3.78e-67	down-regulated
C1_14190C	C1_14190C	2957.19	-1.93788	0.175619	-11.0346	2.6e-28	5.98e-27	down-regulated
C3_04890W	CDR2	5548.29	-1.93595	0.124551	-15.5435	1.76e-54	2.28e-52	down-regulated
C4_05920C	PGA49	1395.3	-1.93405	0.14186	-13.6335	2.53e-42	1.52e-40	down-regulated
C1_04480C	TUS1	6121.77	-1.93109	0.106229	-18.1786	7.62e-74	2.52e-71	down-regulated
C3_00180C	DAL1	2763.05	-1.93048	0.164855	-11.7102	1.13e-31	3.18e-30	down-regulated
C6_02840C	RBF1	624.437	-1.92995	0.163934	-11.7727	5.4e-32	1.53e-30	down-regulated
C1_13100W	C1_13100W	8679.52	-1.91598	0.480738	-3.98549	6.73e-05	0.000157259	down-regulated
C1_06430C	C1_06430C	679.715	-1.90991	0.334235	-5.71426	1.1e-08	4.21e-08	down-regulated
C1_10060C	C1_10060C	1683.92	-1.90959	0.66182	-2.88536	0.00390967	0.00702538	down-regulated
C5_05240C	C5_05240C	234.94	-1.90782	0.24376	-7.82663	5.01e-15	3.68e-14	down-regulated
CR_09560C	CR_09560C	1147.6	-1.90601	0.258422	-7.37557	1.64e-13	1.05e-12	down-regulated
C3_05570W	QDR2	331.88	-1.90237	0.255263	-7.45259	9.15e-14	6.06e-13	down-regulated
C1_09250W	CRP1	28375.9	-1.89735	0.190447	-9.96258	2.22e-23	3.46e-22	down-regulated
C1_04500W	ICL1	60626.6	-1.89649	0.222666	-8.51718	1.63e-17	1.57e-16	down-regulated
C1_10190W	C1_10190W	7332.12	-1.89567	0.180512	-10.5016	8.49e-26	1.6e-24	down-regulated
C6_01290C	QDR3	1361.9	-1.89214	0.142237	-13.3027	2.23e-40	1.19e-38	down-regulated
CR_00100C	EPL1	21008.9	-1.88101	0.13748	-13.6821	1.3e-42	8.23e-41	down-regulated
C3_05250C	C3_05250C	1487.02	-1.88052	0.215775	-8.71518	2.9e-18	3.01e-17	down-regulated
C6_02420W	C6_02420W	331.187	-1.87574	0.27667	-6.77971	1.2e-11	6.3e-11	down-regulated
C2_02390W	C2_02390W	3084.59	-1.87412	0.281159	-6.66567	2.63e-11	1.34e-10	down-regulated
C1_09120W	IPT1	4475.81	-1.87408	0.17269	-10.8523	1.95e-27	4.09e-26	down-regulated
C2_10160W	C2_10160W	90.6044	-1.86932	0.340151	-5.49557	3.89e-08	1.39e-07	down-regulated
C4_06820C	CZF1	670.873	-1.86614	0.256869	-7.26496	3.73e-13	2.29e-12	down-regulated
C2_01540W	C2_01540W	7994.53	-1.86503	0.171518	-10.8736	1.54e-27	3.29e-26	down-regulated
C1_14020W	C1_14020W	277.687	-1.8648	0.312745	-5.9627	2.48e-09	1.03e-08	down-regulated
C1_01980W	HGT1	66437.1	-1.86403	0.282743	-6.59268	4.32e-11	2.15e-10	down-regulated
C2_07430C	C2_07430C	1462.22	-1.85573	0.191655	-9.68269	3.57e-22	5.13e-21	down-regulated
C1_06350W	C1_06350W	4508.09	-1.85247	0.176197	-10.5136	7.48e-26	1.42e-24	down-regulated
C2_05990C	C2_05990C	7999.48	-1.84565	0.126363	-14.6059	2.58e-48	2.32e-46	down-regulated
C4_02150C	C4_02150C	2200.59	-1.84506	0.152197	-12.1228	8e-34	2.63e-32	down-regulated
C4_04660C	C4_04660C	3965.37	-1.84274	0.115047	-16.0174	9.67e-58	1.52e-55	down-regulated
C3_00190W	C3_00190W	925.125	-1.84213	0.190489	-9.67054	4.02e-22	5.73e-21	down-regulated
C7_04160W	C7_04160W	1374.52	-1.82955	0.14295	-12.7985	1.67e-37	7.06e-36	down-regulated
C6_00940C	C6_00940C	244.948	-1.81632	0.317503	-5.72064	1.06e-08	4.07e-08	down-regulated
C3_02510C	SAP8	77.7554	-1.81318	0.400139	-4.53137	5.86e-06	1.59e-05	down-regulated
C6_00830C	CAN3	2340.72	-1.81227	0.232063	-7.80938	5.75e-15	4.19e-14	down-regulated
C1_02110C	HGT2	19446.5	-1.81182	0.26663	-6.79524	1.08e-11	5.68e-11	down-regulated
C2_04390W	CIS303	202.132	-1.81	0.310112	-5.83659	5.33e-09	2.11e-08	down-regulated
C4_04400C	C4_04400C	1009.22	-1.79838	0.200427	-8.97276	2.89e-19	3.19e-18	down-regulated
C2_07760W	C2_07760W	1895.38	-1.79397	0.150156	-11.9474	6.7e-33	2.05e-31	down-regulated
C1_13600W	C1_13600W	225.97	-1.78742	0.278213	-6.42466	1.32e-10	6.29e-10	down-regulated
CR_00740C	BMT3	2297.95	-1.78376	0.223971	-7.96425	1.66e-15	1.29e-14	down-regulated
C2_07640W	C2_07640W	6484.14	-1.77823	0.142189	-12.5061	6.92e-36	2.64e-34	down-regulated
C1_01710W	C1_01710W	6457.73	-1.77759	0.119991	-14.8144	1.18e-49	1.12e-47	down-regulated
C2_05120C	C2_05120C	422.533	-1.77533	0.241401	-7.35428	1.92e-13	1.23e-12	down-regulated
C7_01690W	C7_01690W	117.781	-1.77398	0.303063	-5.85349	4.81e-09	1.92e-08	down-regulated
C4_06360C	C4_06360C	2654.16	-1.77277	0.263988	-6.71533	1.88e-11	9.62e-11	down-regulated
C4_04550C	OMA1	8186.59	-1.77175	0.158632	-11.1689	5.79e-29	1.4e-27	down-regulated
C1_00390W	ENA2	54124.4	-1.75923	0.150679	-11.6754	1.7e-31	4.72e-30	down-regulated
C1_01130W	C1_01130W	2311.79	-1.75817	0.142229	-12.3615	4.22e-35	1.52e-33	down-regulated
C2_02550C	C2_02550C	788.88	-1.7566	0.214446	-8.19135	2.58e-16	2.19e-15	down-regulated
C3_05980C	FAA2	6149.41	-1.74996	0.161016	-10.8682	1.63e-27	3.46e-26	down-regulated
C6_01510W	OYE23	30.3865	-1.74778	0.569023	-3.07154	0.00212957	0.00400049	down-regulated
C1_13350W	STP2	7172.85	-1.7474	0.133728	-13.0668	5.1e-39	2.43e-37	down-regulated
C3_04530C	TEC1	3664.45	-1.73566	0.138843	-12.5009	7.38e-36	2.8e-34	down-regulated
C2_07580W	C2_07580W	2293.28	-1.73353	0.134805	-12.8595	7.6e-38	3.33e-36	down-regulated
C4_05300W	XKS1	912.684	-1.72415	0.191827	-8.98808	2.52e-19	2.8e-18	down-regulated
C4_01400W	UEC1	27.7383	-1.72298	0.557845	-3.08865	0.00201071	0.00378917	down-regulated
C2_09000C	C2_09000C	110.233	-1.72091	0.505646	-3.40338	0.000665571	0.00135226	down-regulated
C2_04180C	C2_04180C	1480.24	-1.72064	0.218029	-7.89179	2.98e-15	2.25e-14	down-regulated
C2_10070W	C2_10070W	260.889	-1.71622	0.266493	-6.44001	1.19e-10	5.71e-10	down-regulated
C5_01400W	SEF2	952.125	-1.71347	0.178699	-9.58855	8.93e-22	1.22e-20	down-regulated
C3_00940W	C3_00940W	5815.58	-1.70876	0.151111	-11.308	1.2e-29	3e-28	down-regulated
C3_07790W	STD1	3614.92	-1.70528	0.148521	-11.4817	1.63e-30	4.26e-29	down-regulated
C1_01780C	HOL4	36109.5	-1.70393	0.25916	-6.57482	4.87e-11	2.4e-10	down-regulated
CR_06440C	BCR1	3317.09	-1.70326	0.140214	-12.1476	5.91e-34	1.97e-32	down-regulated
CR_07140C	CR_07140C	484.094	-1.69661	0.350869	-4.83546	1.33e-06	3.93e-06	down-regulated
CR_05260C	KCS1	1349	-1.69164	0.184787	-9.15456	5.46e-20	6.45e-19	down-regulated
CR_05530C	CWT1	2635.28	-1.68805	0.137455	-12.2808	1.15e-34	4.03e-33	down-regulated
C1_13140C	TYE7	4290.9	-1.68693	0.196582	-8.58129	9.38e-18	9.26e-17	down-regulated
C4_02510W	C4_02510W	2921.8	-1.68245	0.160616	-10.475	1.13e-25	2.11e-24	down-regulated
CR_05990C	SFL1	1738.41	-1.68142	0.137744	-12.2069	2.86e-34	9.72e-33	down-regulated
C3_03870C	SAP9	23846.5	-1.6785	0.138363	-12.1312	7.22e-34	2.39e-32	down-regulated
C5_03650C	C5_03650C	517.762	-1.67683	0.195801	-8.56395	1.09e-17	1.07e-16	down-regulated
CR_09170C	SSU1	373.268	-1.66778	0.261687	-6.37319	1.85e-10	8.69e-10	down-regulated
C4_00670W	TOK1	4925.13	-1.66627	0.192842	-8.6406	5.59e-18	5.63e-17	down-regulated
C3_01250W	PMC1	41178.8	-1.66301	0.127787	-13.0139	1.02e-38	4.82e-37	down-regulated
C1_09090C	ARG81	3684.31	-1.65998	0.144766	-11.4666	1.94e-30	5.01e-29	down-regulated
C6_01790C	ZCF18	2223.11	-1.65772	0.127955	-12.9555	2.19e-38	9.87e-37	down-regulated
CR_05340C	IFE2	7342.03	-1.65751	0.18123	-9.14588	5.91e-20	6.95e-19	down-regulated
CR_06650C	CR_06650C	754.033	-1.6547	0.311512	-5.31182	1.09e-07	3.66e-07	down-regulated
C4_01000C	PGA57	52.5959	-1.64976	0.490198	-3.3655	0.000764058	0.00153611	down-regulated
C2_00370W	PDR6	4272.96	-1.64856	0.180427	-9.137	6.42e-20	7.48e-19	down-regulated
C3_06470W	AAF1	3796.53	-1.64801	0.190515	-8.6503	5.14e-18	5.19e-17	down-regulated
C3_03450C	BMT7	375.597	-1.64336	0.221358	-7.42399	1.14e-13	7.45e-13	down-regulated
C4_00430W	MEP2	1052.4	-1.64314	0.178074	-9.22728	2.78e-20	3.33e-19	down-regulated
C2_08340C	C2_08340C	3084.66	-1.64025	0.161041	-10.1853	2.31e-24	3.91e-23	down-regulated
CR_09750C	CR_09750C	1525.92	-1.6389	0.163298	-10.0362	1.06e-23	1.69e-22	down-regulated
C4_04770C	MNN22	1445.86	-1.631	0.20016	-8.14844	3.69e-16	3.07e-15	down-regulated
C3_03910W	HTA1	5496.24	-1.62521	0.229392	-7.08486	1.39e-12	7.98e-12	down-regulated
C6_01820C	FPG1	4365.18	-1.61218	0.124305	-12.9695	1.82e-38	8.28e-37	down-regulated
C7_03560W	C7_03560W	19139.4	-1.60993	0.126156	-12.7615	2.69e-37	1.12e-35	down-regulated
C5_03330C	ZCF13	2622.38	-1.60749	0.163867	-9.80975	1.02e-22	1.53e-21	down-regulated
C7_01510W	C7_01510W	55126.1	-1.60733	0.133266	-12.0611	1.7e-33	5.34e-32	down-regulated
C4_02500C	ADR1	20498.4	-1.60577	0.120476	-13.3286	1.58e-40	8.62e-39	down-regulated
C5_04960W	C5_04960W	11099.8	-1.60562	0.166179	-9.662	4.37e-22	6.21e-21	down-regulated
CR_04600W	CR_04600W	831.5	-1.60437	0.152	-10.5551	4.81e-26	9.28e-25	down-regulated
C3_03250W	DNF1	2558.55	-1.60208	0.169496	-9.45205	3.32e-21	4.26e-20	down-regulated
C4_04250W	C4_04250W	3359.46	-1.60095	0.128316	-12.4766	1e-35	3.75e-34	down-regulated
C6_00290W	C6_00290W	1397.73	-1.59713	0.223315	-7.1519	8.56e-13	5.04e-12	down-regulated
C1_01990W	HSP30	32985.7	-1.59617	0.500729	-3.1877	0.0014341	0.00277096	down-regulated
CR_00170W	ZCF38	4318.97	-1.5881	0.158985	-9.98896	1.7e-23	2.68e-22	down-regulated
C1_09110W	C1_09110W	1011.4	-1.58682	0.243871	-6.50681	7.68e-11	3.73e-10	down-regulated
CR_07830C	CR_07830C	7972.11	-1.58626	0.214006	-7.41221	1.24e-13	8.1e-13	down-regulated
C4_05250W	C4_05250W	736.147	-1.5849	0.195355	-8.11294	4.94e-16	4.05e-15	down-regulated
C2_00910W	PGA19	68.7958	-1.5844	0.441732	-3.58679	0.000334775	0.000711994	down-regulated
CR_01910C	BIO4	73.2337	-1.5816	0.394377	-4.01039	6.06e-05	0.000142403	down-regulated
C2_05810W	C2_05810W	1218.05	-1.57568	0.159844	-9.85767	6.35e-23	9.72e-22	down-regulated
C1_03120W	C1_03120W	8766.85	-1.57162	0.134334	-11.6993	1.28e-31	3.59e-30	down-regulated
C4_03890W	PTP2	2808.25	-1.57021	0.216059	-7.26752	3.66e-13	2.25e-12	down-regulated
CR_09030C	CR_09030C	511.598	-1.55724	0.318129	-4.89499	9.83e-07	2.96e-06	down-regulated
C1_09320C	C1_09320C	727.066	-1.54984	0.360339	-4.30107	1.7e-05	4.31e-05	down-regulated
C4_00760W	ZCF21	1726	-1.54926	0.16748	-9.25039	2.24e-20	2.71e-19	down-regulated
C7_02220C	C7_02220C	2730.11	-1.54554	0.224508	-6.88413	5.81e-12	3.14e-11	down-regulated
C2_10600W	C2_10600W	2696.17	-1.54369	0.172672	-8.94	3.89e-19	4.23e-18	down-regulated
CR_08720W	CR_08720W	1018.06	-1.54303	0.205656	-7.50298	6.24e-14	4.18e-13	down-regulated
C4_01160W	CRD2	6321.33	-1.53925	0.196271	-7.84249	4.42e-15	3.26e-14	down-regulated
C1_05140W	BRG1	1347.64	-1.53717	0.204364	-7.52173	5.41e-14	3.65e-13	down-regulated
C3_04910C	NCE102	37614.1	-1.53333	0.169824	-9.02895	1.73e-19	1.95e-18	down-regulated
C1_08900W	C1_08900W	1995.98	-1.53196	0.191032	-8.01938	1.06e-15	8.39e-15	down-regulated
C1_13880C	ZMS1	15427.4	-1.53024	0.102284	-14.9607	1.33e-50	1.32e-48	down-regulated
C1_10180C	ECM21	12227.6	-1.52931	0.163654	-9.34477	9.21e-21	1.15e-19	down-regulated
C4_03300C	C4_03300C	94.0133	-1.52551	0.323612	-4.71401	2.43e-06	6.92e-06	down-regulated
C1_14220C	FTR2	3807.03	-1.52541	0.155127	-9.83334	8.09e-23	1.22e-21	down-regulated
CR_03710C	CR_03710C	1208.29	-1.52265	0.142827	-10.6608	1.55e-26	3.08e-25	down-regulated
C4_00980C	MRV1	744.193	-1.52115	0.199242	-7.63468	2.26e-14	1.58e-13	down-regulated
C7_01990C	C7_01990C	4007.85	-1.51811	0.111614	-13.6015	3.93e-42	2.29e-40	down-regulated
C2_08660C	C2_08660C	838.463	-1.51806	0.189452	-8.01289	1.12e-15	8.84e-15	down-regulated
C4_06580W	CBF1	1559.92	-1.51266	0.145068	-10.4273	1.86e-25	3.41e-24	down-regulated
CR_09960C	UGA3	7507.52	-1.51167	0.106409	-14.2063	8.38e-46	6.32e-44	down-regulated
C5_04220W	MRV5	1226.01	-1.51062	0.284173	-5.31585	1.06e-07	3.58e-07	down-regulated
C3_03230C	C3_03230C	942.698	-1.50974	0.143704	-10.5059	8.11e-26	1.54e-24	down-regulated
CR_07840C	CR_07840C	409.391	-1.50952	0.392128	-3.84957	0.000118327	0.000267414	down-regulated
C5_03060C	TNA1	1039.24	-1.50906	0.240521	-6.27414	3.52e-10	1.61e-09	down-regulated
C2_02220C	C2_02220C	71.457	-1.4958	0.415687	-3.59837	0.000320213	0.000683466	down-regulated
C4_04450C	ATG1	12520.6	-1.49572	0.149423	-10.01	1.38e-23	2.18e-22	down-regulated
C2_07900W	GDH2	85571.8	-1.49281	0.116386	-12.8263	1.17e-37	5.08e-36	down-regulated
C6_00150W	ARD	27568.5	-1.48986	0.181499	-8.20862	2.24e-16	1.92e-15	down-regulated
C3_00400C	C3_00400C	5233.73	-1.48778	0.124584	-11.9419	7.15e-33	2.17e-31	down-regulated
C3_07340W	GCY1	356.591	-1.48635	0.183375	-8.10555	5.25e-16	4.28e-15	down-regulated
CR_02460W	CR_02460W	1704.3	-1.47907	0.177213	-8.34627	7.05e-17	6.36e-16	down-regulated
C3_06490W	C3_06490W	2146.16	-1.47656	0.177687	-8.30992	9.58e-17	8.55e-16	down-regulated
C3_07020W	SSN6	4373.82	-1.47649	0.233731	-6.31708	2.67e-10	1.23e-09	down-regulated
CR_01420W	CR_01420W	5147.87	-1.47633	0.151343	-9.75487	1.76e-22	2.59e-21	down-regulated
C5_04250W	MRV8	175.828	-1.47512	0.332465	-4.43692	9.13e-06	2.4e-05	down-regulated
C1_01920W	ROA1	7094.59	-1.47361	0.200373	-7.35431	1.92e-13	1.23e-12	down-regulated
C2_04280W	C2_04280W	24039.8	-1.47248	0.137365	-10.7194	8.25e-27	1.68e-25	down-regulated
C3_03710W	CCC1	8093.78	-1.47012	0.125996	-11.668	1.86e-31	5.11e-30	down-regulated
CR_08160W	PTC5	13522.1	-1.46926	0.107782	-13.6318	2.59e-42	1.54e-40	down-regulated
C4_02180C	ZCF26	985.643	-1.46872	0.202783	-7.2428	4.4e-13	2.68e-12	down-regulated
C4_03370C	C4_03370C	809.845	-1.46736	0.339097	-4.32726	1.51e-05	3.85e-05	down-regulated
C1_06780W	NPR1	3707.48	-1.46595	0.145869	-10.0498	9.21e-24	1.48e-22	down-regulated
C5_01440C	C5_01440C	2299.54	-1.45974	0.142694	-10.2299	1.46e-24	2.52e-23	down-regulated
C3_03900C	HTB1	12513.3	-1.45819	0.17376	-8.39196	4.78e-17	4.38e-16	down-regulated
C3_00210C	C3_00210C	1271.35	-1.45741	0.178471	-8.16607	3.19e-16	2.66e-15	down-regulated
C1_09130W	MNN47	2701.21	-1.45564	0.150517	-9.67095	4.01e-22	5.72e-21	down-regulated
C2_03140C	C2_03140C	5381.83	-1.45511	0.125932	-11.5547	6.99e-31	1.87e-29	down-regulated
C1_11310C	PSP1	7505.43	-1.45391	0.143667	-10.12	4.5e-24	7.45e-23	down-regulated
C3_01320C	SGA1	4875.32	-1.45229	0.242063	-5.99964	1.98e-09	8.3e-09	down-regulated
C2_01760C	C2_01760C	520.286	-1.45	0.257777	-5.62501	1.85e-08	6.89e-08	down-regulated
C3_06220C	OAC1	53.6278	-1.44794	0.403698	-3.58668	0.000334909	0.000712026	down-regulated
C5_02640W	C5_02640W	478.76	-1.44531	0.229766	-6.29035	3.17e-10	1.45e-09	down-regulated
CR_00630W	VHR1	2883.14	-1.44452	0.148468	-9.72956	2.26e-22	3.29e-21	down-regulated
CR_00140W	REP1	1375.98	-1.44435	0.177722	-8.12704	4.4e-16	3.64e-15	down-regulated
C3_04790W	C3_04790W	2105.35	-1.44276	0.119444	-12.0789	1.36e-33	4.37e-32	down-regulated
C1_14350W	C1_14350W	1689.65	-1.4403	0.200961	-7.16708	7.66e-13	4.54e-12	down-regulated
C7_03290C	RBR3	1351.67	-1.43999	0.202862	-7.09837	1.26e-12	7.27e-12	down-regulated
C3_04920C	C3_04920C	6796.21	-1.43779	0.139773	-10.2866	8.1e-25	1.43e-23	down-regulated
C1_05460W	KOG1	9111.5	-1.43723	0.100574	-14.2903	2.51e-46	2.05e-44	down-regulated
C5_03150W	C5_03150W	7565.78	-1.43713	0.160131	-8.97471	2.84e-19	3.14e-18	down-regulated
C3_05610W	MNN14	3243.6	-1.43689	0.161736	-8.88413	6.44e-19	6.91e-18	down-regulated
C2_10110W	CYC1	2763.97	-1.43654	0.124807	-11.5101	1.17e-30	3.12e-29	down-regulated
C5_01810W	FCR3	2423.95	-1.43492	0.174816	-8.20814	2.25e-16	1.92e-15	down-regulated
CR_03850W	HGT3	6990.97	-1.42777	0.267511	-5.33725	9.44e-08	3.2e-07	down-regulated
C2_04290W	RIM11	19244	-1.42128	0.144218	-9.85503	6.52e-23	9.95e-22	down-regulated
C3_06560W	C3_06560W	4704.95	-1.41999	0.122733	-11.5698	5.86e-31	1.57e-29	down-regulated
C5_00730W	HYR3	8043.16	-1.41904	0.110645	-12.8252	1.18e-37	5.11e-36	down-regulated
C4_00680W	C4_00680W	5031.17	-1.41817	0.26696	-5.31231	1.08e-07	3.65e-07	down-regulated
C6_01520W	C6_01520W	447.119	-1.41557	0.188073	-7.52672	5.2e-14	3.52e-13	down-regulated
C5_01850C	ZNC1	8020.47	-1.41389	0.149345	-9.46726	2.87e-21	3.74e-20	down-regulated
C4_03570W	HWP1	3976.08	-1.41356	0.172739	-8.1832	2.76e-16	2.33e-15	down-regulated
CR_09040W	CR_09040W	1889.96	-1.41286	0.26505	-5.33055	9.79e-08	3.31e-07	down-regulated
C4_02750W	HIT1	723.245	-1.40401	0.193626	-7.25117	4.13e-13	2.53e-12	down-regulated
C2_00920W	C2_00920W	4458.84	-1.40367	0.212557	-6.60375	4.01e-11	2e-10	down-regulated
C1_04940C	C1_04940C	608.058	-1.40148	0.16743	-8.37057	5.73e-17	5.21e-16	down-regulated
CR_00380W	CR_00380W	142.776	-1.39741	0.275157	-5.07857	3.8e-07	1.2e-06	down-regulated
C1_11850W	C1_11850W	29523.1	-1.3929	0.116783	-11.9273	8.53e-33	2.56e-31	down-regulated
C5_00240W	SKN7	1939.28	-1.39275	0.136937	-10.1707	2.68e-24	4.51e-23	down-regulated
C1_10220C	TPK1	1452.58	-1.38891	0.169229	-8.20728	2.26e-16	1.93e-15	down-regulated
C1_11690W	C1_11690W	6060.3	-1.38606	0.119132	-11.6347	2.75e-31	7.5e-30	down-regulated
C7_03340C	PRR2	1836.37	-1.38443	0.246261	-5.62178	1.89e-08	7.01e-08	down-regulated
C1_07640C	C1_07640C	2127.18	-1.38439	0.263736	-5.24917	1.53e-07	5.04e-07	down-regulated
C2_05130W	C2_05130W	2149.22	-1.38067	0.130304	-10.5958	3.12e-26	6.07e-25	down-regulated
C2_01200C	REG1	8820.26	-1.37884	0.170905	-8.06788	7.15e-16	5.73e-15	down-regulated
CR_04070W	NAT5	2762.87	-1.37421	0.170847	-8.04348	8.73e-16	6.95e-15	down-regulated
C2_03500W	C2_03500W	9736.07	-1.37148	0.107009	-12.8165	1.33e-37	5.64e-36	down-regulated
C1_01200W	STB5	4768.23	-1.37119	0.133286	-10.2876	8.02e-25	1.42e-23	down-regulated
C1_06570W	ANT1	1433.32	-1.37087	0.190825	-7.18388	6.78e-13	4.05e-12	down-regulated
C1_03270W	C1_03270W	17886.9	-1.36942	0.151197	-9.05722	1.34e-19	1.52e-18	down-regulated
C4_00600C	MUC1	10081.9	-1.36859	0.125525	-10.903	1.12e-27	2.45e-26	down-regulated
C3_04340W	ATF1	1967.18	-1.367	0.145917	-9.36828	7.37e-21	9.28e-20	down-regulated
CR_02270C	CR_02270C	902.556	-1.36656	0.155247	-8.80245	1.34e-18	1.41e-17	down-regulated
C2_00930C	VPS24	6866.62	-1.366	0.179624	-7.60481	2.85e-14	1.97e-13	down-regulated
C3_05600W	ATO6	4377.3	-1.36512	0.17897	-7.62764	2.39e-14	1.66e-13	down-regulated
C1_10910C	C1_10910C	2041.81	-1.36189	0.151422	-8.99399	2.38e-19	2.66e-18	down-regulated
C6_02790C	C6_02790C	6755.26	-1.36131	0.159664	-8.5261	1.51e-17	1.46e-16	down-regulated
C7_01780W	LPI9	14531.6	-1.36026	0.12782	-10.6419	1.9e-26	3.75e-25	down-regulated
C1_03380W	TPS2	42954.8	-1.35887	0.124899	-10.8797	1.44e-27	3.11e-26	down-regulated
C1_00150C	RIM8	1456.16	-1.3565	0.207712	-6.53069	6.55e-11	3.21e-10	down-regulated
C4_03600C	C4_03600C	2385.03	-1.35233	0.116394	-11.6186	3.31e-31	9.01e-30	down-regulated
C1_14340C	RIM101	42452.7	-1.35123	0.140548	-9.61401	6.98e-22	9.71e-21	down-regulated
C2_05950C	TES15	7866.79	-1.34922	0.142555	-9.46458	2.95e-21	3.82e-20	down-regulated
C1_04180W	C1_04180W	2562.34	-1.34775	0.238655	-5.64728	1.63e-08	6.1e-08	down-regulated
C3_07280C	C3_07280C	352.598	-1.34637	0.346862	-3.88159	0.000103778	0.000236418	down-regulated
CR_02160W	UGT51C1	10077.6	-1.34434	0.164324	-8.18105	2.81e-16	2.36e-15	down-regulated
C1_00880W	C1_00880W	2091.26	-1.34139	0.147026	-9.12349	7.27e-20	8.44e-19	down-regulated
C1_08170C	BUL1	4774.43	-1.34035	0.149756	-8.95024	3.55e-19	3.87e-18	down-regulated
C6_01780C	C6_01780C	444.684	-1.33952	0.195082	-6.86645	6.58e-12	3.53e-11	down-regulated
C2_04210W	STE4	1081.79	-1.33775	0.158992	-8.41395	3.96e-17	3.65e-16	down-regulated
C2_00750W	C2_00750W	716.869	-1.3347	0.238252	-5.60205	2.12e-08	7.81e-08	down-regulated
C3_05780C	CRZ1	2189.47	-1.33264	0.131343	-10.1462	3.44e-24	5.78e-23	down-regulated
C1_10410W	C1_10410W	516.456	-1.32885	0.279014	-4.76265	1.91e-06	5.53e-06	down-regulated
C3_03670W	C3_03670W	648.184	-1.32815	0.1944	-6.83201	8.37e-12	4.45e-11	down-regulated
C1_13640W	CUP2	2788.42	-1.3275	0.120527	-11.0141	3.27e-28	7.45e-27	down-regulated
C2_08980C	PGA55	1697.52	-1.32714	0.162759	-8.154	3.52e-16	2.94e-15	down-regulated
C1_00130C	VPS53	2330.67	-1.32694	0.180043	-7.37014	1.7e-13	1.09e-12	down-regulated
CR_08080W	CR_08080W	1025.23	-1.31898	0.195195	-6.75722	1.41e-11	7.32e-11	down-regulated
C1_05450W	C1_05450W	11588.3	-1.3179	0.172975	-7.61904	2.56e-14	1.78e-13	down-regulated
C6_00790C	CTR1	39331.8	-1.31738	0.166425	-7.91572	2.46e-15	1.87e-14	down-regulated
C2_08950W	C2_08950W	2854.7	-1.31495	0.188256	-6.98489	2.85e-12	1.59e-11	down-regulated
CR_05770W	CR_05770W	2209.73	-1.3149	0.155703	-8.4449	3.04e-17	2.84e-16	down-regulated
C1_05340C	ZCF2	6763.11	-1.31473	0.13355	-9.84445	7.24e-23	1.1e-21	down-regulated
C2_06300W	C2_06300W	2261.23	-1.31388	0.158165	-8.30701	9.81e-17	8.74e-16	down-regulated
C4_01410W	BEM1	1242.57	-1.31364	0.140608	-9.34258	9.4e-21	1.17e-19	down-regulated
C1_07870C	SMI1	23063	-1.31293	0.165307	-7.94234	1.98e-15	1.53e-14	down-regulated
CR_05490W	SUA72	553.682	-1.30977	0.197977	-6.61574	3.7e-11	1.85e-10	down-regulated
C1_09650W	C1_09650W	12429.6	-1.30899	0.108477	-12.067	1.58e-33	5e-32	down-regulated
C1_05440C	C1_05440C	31975.3	-1.30897	0.164824	-7.94165	2e-15	1.53e-14	down-regulated
C5_05360C	C5_05360C	7803.75	-1.30641	0.135925	-9.6112	7.17e-22	9.93e-21	down-regulated
C2_05640W	C2_05640W	4128.41	-1.3063	0.136125	-9.59632	8.28e-22	1.14e-20	down-regulated
C6_02750C	LYS14	325.778	-1.30628	0.212971	-6.13359	8.59e-10	3.75e-09	down-regulated
C3_01160W	MSS4	8729.64	-1.30541	0.115295	-11.3223	1.02e-29	2.56e-28	down-regulated
C4_00840W	C4_00840W	6283.2	-1.30328	0.122004	-10.6823	1.23e-26	2.45e-25	down-regulated
C2_01750C	C2_01750C	4507.46	-1.30026	0.183164	-7.09887	1.26e-12	7.25e-12	down-regulated
C2_08390W	C2_08390W	9377.32	-1.2993	0.110513	-11.757	6.5e-32	1.83e-30	down-regulated
C3_06620W	FUN31	10455	-1.29788	0.118074	-10.9921	4.17e-28	9.41e-27	down-regulated
C7_00590W	C7_00590W	1342.26	-1.29686	0.264758	-4.8983	9.67e-07	2.91e-06	down-regulated
C4_02010C	HSX11	267.442	-1.29685	0.251923	-5.14781	2.64e-07	8.46e-07	down-regulated
C3_01910C	PMP3	3672.61	-1.29511	0.126846	-10.2101	1.79e-24	3.07e-23	down-regulated
CR_01900C	BIO5	833.941	-1.29438	0.143206	-9.03858	1.59e-19	1.79e-18	down-regulated
C1_06660W	C1_06660W	8640.26	-1.29399	0.116518	-11.1054	1.18e-28	2.8e-27	down-regulated
C2_10180W	IFR1	190.341	-1.2933	0.252619	-5.11957	3.06e-07	9.77e-07	down-regulated
C5_04800W	CRH12	279.889	-1.29288	0.234542	-5.51237	3.54e-08	1.27e-07	down-regulated
C5_03680W	FGR27	5069.07	-1.29187	0.117605	-10.9848	4.52e-28	1.02e-26	down-regulated
C2_01360C	DCW1	6775.88	-1.28837	0.115385	-11.1658	5.99e-29	1.44e-27	down-regulated
C2_03680W	SAP98	2154.64	-1.28671	0.142511	-9.0288	1.74e-19	1.95e-18	down-regulated
CR_05040W	CR_05040W	166.811	-1.28547	0.238338	-5.39348	6.91e-08	2.39e-07	down-regulated
C4_05900C	C4_05900C	4076.58	-1.27837	0.179312	-7.12933	1.01e-12	5.9e-12	down-regulated
C5_02350C	C5_02350C	737.37	-1.2773	0.151984	-8.40413	4.31e-17	3.97e-16	down-regulated
C1_10020W	SFU1	850.053	-1.27377	0.210388	-6.05438	1.41e-09	5.99e-09	down-regulated
CR_10330W	PGA11	136.346	-1.27152	0.356356	-3.56811	0.000359566	0.000760375	down-regulated
C5_04190W	MRV2	36442.8	-1.26989	0.255981	-4.96088	7.02e-07	2.15e-06	down-regulated
C2_05260W	BUD14	6370.86	-1.26913	0.126484	-10.0339	1.08e-23	1.73e-22	down-regulated
C1_06090C	SKY1	2206.02	-1.26655	0.133247	-9.50527	2e-21	2.63e-20	down-regulated
C1_06980C	C1_06980C	1302.15	-1.26529	0.20443	-6.18933	6.04e-10	2.68e-09	down-regulated
CR_08730W	tE(UUC)7	93.1552	-1.26097	0.334743	-3.76699	0.000165227	0.000367274	down-regulated
C2_04850C	C2_04850C	10803.4	-1.25844	0.119693	-10.5138	7.46e-26	1.42e-24	down-regulated
C6_02980C	C6_02980C	6142.16	-1.25689	0.131821	-9.53482	1.5e-21	2e-20	down-regulated
C1_04770C	ERG3	289.175	-1.25641	0.192975	-6.51073	7.48e-11	3.64e-10	down-regulated
C3_02870C	C3_02870C	523.249	-1.25049	0.184461	-6.77916	1.21e-11	6.31e-11	down-regulated
C1_12290C	RBD1	3404.53	-1.25025	0.143013	-8.7422	2.29e-18	2.38e-17	down-regulated
C4_03110W	DNF3	8747.08	-1.24741	0.127853	-9.75661	1.73e-22	2.55e-21	down-regulated
C5_02360C	C5_02360C	259.321	-1.24623	0.230538	-5.40575	6.45e-08	2.24e-07	down-regulated
C4_02570C	C4_02570C	4763.54	-1.24556	0.148929	-8.36341	6.09e-17	5.52e-16	down-regulated
C2_00080C	FAV3	1141.07	-1.24432	0.182635	-6.81316	9.55e-12	5.04e-11	down-regulated
C2_07170C	AFT2	1588.86	-1.2397	0.155404	-7.97729	1.5e-15	1.17e-14	down-regulated
C1_13840W	SMF13	4144.31	-1.23805	0.118563	-10.4421	1.59e-25	2.95e-24	down-regulated
C2_10080W	RAP1	393.553	-1.23682	0.21754	-5.68551	1.3e-08	4.95e-08	down-regulated
C5_00170W	C5_00170W	3184.63	-1.23316	0.132993	-9.27241	1.82e-20	2.23e-19	down-regulated
C4_02000C	RGA2	9951.34	-1.23169	0.140101	-8.79144	1.48e-18	1.55e-17	down-regulated
C5_04640C	C5_04640C	5356.49	-1.22999	0.113476	-10.8393	2.24e-27	4.69e-26	down-regulated
C1_08350C	C1_08350C	1477.39	-1.22986	0.269745	-4.55933	5.13e-06	1.4e-05	down-regulated
C4_03460C	C4_03460C	835.605	-1.2274	0.254439	-4.82394	1.41e-06	4.15e-06	down-regulated
C2_04560W	KTR2	657.126	-1.22488	0.153677	-7.97047	1.58e-15	1.23e-14	down-regulated
C2_09010W	STB3	2805	-1.22232	0.128088	-9.54281	1.39e-21	1.86e-20	down-regulated
CR_06780W	CR_06780W	1641.44	-1.22166	0.13895	-8.79209	1.47e-18	1.54e-17	down-regulated
C6_01740C	ATG15	12965.1	-1.22094	0.150557	-8.10948	5.08e-16	4.16e-15	down-regulated
CR_03410W	CR_03410W	1048.18	-1.21989	0.150976	-8.08004	6.47e-16	5.2e-15	down-regulated
CR_05050W	GLN1	25378	-1.21636	0.120883	-10.0623	8.11e-24	1.31e-22	down-regulated
C5_03870C	C5_03870C	4780.08	-1.2163	0.167004	-7.28309	3.26e-13	2.02e-12	down-regulated
C1_01270W	CTA9	1685.51	-1.21596	0.16006	-7.59691	3.03e-14	2.09e-13	down-regulated
C1_11640C	DPP2	636.117	-1.21167	0.149482	-8.10578	5.24e-16	4.28e-15	down-regulated
C7_00350C	C7_00350C	10248.5	-1.20939	0.168472	-7.17858	7.04e-13	4.19e-12	down-regulated
C2_09730C	IPK2	1481.54	-1.20868	0.163816	-7.37826	1.6e-13	1.03e-12	down-regulated
C2_03400C	DFG16	2742.37	-1.20661	0.130532	-9.2438	2.38e-20	2.87e-19	down-regulated
C5_02670W	BUR2	1171.75	-1.20632	0.257302	-4.68834	2.75e-06	7.77e-06	down-regulated
CR_07700W	CR_07700W	2900.12	-1.20433	0.181061	-6.65152	2.9e-11	1.47e-10	down-regulated
CR_02640W	RFG1	1911.81	-1.20252	0.191821	-6.26899	3.63e-10	1.66e-09	down-regulated
CR_08040W	CR_08040W	3833.28	-1.20035	0.137013	-8.76079	1.94e-18	2.03e-17	down-regulated
CR_04960C	CRG1	5299.57	-1.19781	0.179036	-6.6903	2.23e-11	1.13e-10	down-regulated
C4_02690W	C4_02690W	2462.15	-1.1947	0.141351	-8.45199	2.86e-17	2.68e-16	down-regulated
C2_01310W	C2_01310W	1079.17	-1.19409	0.14917	-8.00489	1.2e-15	9.37e-15	down-regulated
C7_03440W	SNG4	1113.13	-1.19369	0.242695	-4.91847	8.72e-07	2.64e-06	down-regulated
C3_04440C	C3_04440C	153.094	-1.19215	0.245572	-4.8546	1.21e-06	3.59e-06	down-regulated
C5_04410C	C5_04410C	2319.96	-1.19199	0.1926	-6.18893	6.06e-10	2.68e-09	down-regulated
C4_02490W	ZCF15	3663.19	-1.19127	0.121392	-9.81344	9.86e-23	1.47e-21	down-regulated
C6_00280W	CPH2	7409.1	-1.18955	0.146377	-8.12664	4.41e-16	3.65e-15	down-regulated
C7_03180C	HHO1	19796.4	-1.18662	0.138092	-8.59301	8.47e-18	8.42e-17	down-regulated
C2_04500W	C2_04500W	8870.82	-1.18654	0.154024	-7.70364	1.32e-14	9.39e-14	down-regulated
C2_04670W	C2_04670W	440.989	-1.18601	0.307493	-3.85702	0.000114779	0.000259989	down-regulated
C5_04400W	RNY11	117.475	-1.18465	0.375696	-3.15321	0.00161488	0.00309017	down-regulated
CR_05180C	SDH2	13048.5	-1.1833	0.160357	-7.37916	1.59e-13	1.03e-12	down-regulated
C1_08310W	OPY2	3558.13	-1.18197	0.144576	-8.17543	2.95e-16	2.47e-15	down-regulated
CR_00220W	CR_00220W	10227.2	-1.18095	0.124862	-9.45808	3.14e-21	4.04e-20	down-regulated
C7_02420C	C7_02420C	375.556	-1.18069	0.205921	-5.73367	9.83e-09	3.78e-08	down-regulated
CR_06910W	BUD5	3208.79	-1.1801	0.175602	-6.72027	1.81e-11	9.33e-11	down-regulated
CR_07910C	CR_07910C	5818.48	-1.1799	0.12436	-9.48782	2.36e-21	3.09e-20	down-regulated
C2_08960C	C2_08960C	1281.04	-1.17819	0.162052	-7.27043	3.58e-13	2.21e-12	down-regulated
C1_01750W	C1_01750W	335.068	-1.17753	0.196979	-5.97797	2.26e-09	9.42e-09	down-regulated
CR_00160C	CR_00160C	3310.98	-1.17748	0.119872	-9.82285	8.98e-23	1.35e-21	down-regulated
C3_01970C	C3_01970C	217.197	-1.17715	0.278805	-4.22214	2.42e-05	5.99e-05	down-regulated
C7_02290W	C7_02290W	292.336	-1.17673	0.275003	-4.27898	1.88e-05	4.73e-05	down-regulated
C3_05040C	ATG9	3436.51	-1.17642	0.166299	-7.07409	1.5e-12	8.59e-12	down-regulated
C1_13240W	C1_13240W	1456.12	-1.17564	0.185434	-6.33993	2.3e-10	1.07e-09	down-regulated
C1_01140C	C1_01140C	8261.57	-1.17041	0.176229	-6.6414	3.11e-11	1.57e-10	down-regulated
C1_04170C	HTA2	5086.7	-1.16928	0.228853	-5.1093	3.23e-07	1.03e-06	down-regulated
C5_01755C	MTLALPHA1	186.746	-1.16906	0.312511	-3.74086	0.000183394	0.000405237	down-regulated
C2_10540W	MIG2	2660.29	-1.16808	0.150738	-7.74904	9.26e-15	6.64e-14	down-regulated
C3_04860W	SFP1	3788.36	-1.16497	0.123264	-9.45098	3.36e-21	4.3e-20	down-regulated
CR_05920C	MHP1	12781.3	-1.16483	0.147712	-7.88579	3.13e-15	2.36e-14	down-regulated
C5_05430W	PEX4	13225.9	-1.16429	0.191709	-6.07322	1.25e-09	5.36e-09	down-regulated
C3_05170W	WOR2	1142.03	-1.1617	0.17806	-6.5242	6.84e-11	3.34e-10	down-regulated
C4_02520C	C4_02520C	752.538	-1.16112	0.175459	-6.61762	3.65e-11	1.83e-10	down-regulated
C2_04620W	C2_04620W	13501.4	-1.16047	0.111252	-10.431	1.79e-25	3.29e-24	down-regulated
C5_01950C	RIM21	4790.05	-1.15917	0.121202	-9.56399	1.13e-21	1.52e-20	down-regulated
CR_08540C	SSY5	4159.75	-1.15802	0.118731	-9.75333	1.79e-22	2.62e-21	down-regulated
CR_02650C	DRE2	2124.65	-1.15719	0.165046	-7.01134	2.36e-12	1.32e-11	down-regulated
C6_00160W	PGA48	251.746	-1.15667	0.302657	-3.82172	0.000132524	0.000297356	down-regulated
C4_05870C	C4_05870C	2545.7	-1.1559	0.119023	-9.71153	2.69e-22	3.91e-21	down-regulated
C7_03190C	C7_03190C	359.945	-1.15557	0.187068	-6.17731	6.52e-10	2.88e-09	down-regulated
C1_09100W	ZCF28	1228.67	-1.15298	0.134837	-8.55093	1.22e-17	1.18e-16	down-regulated
C2_07160W	SMF12	3431.06	-1.15123	0.107183	-10.7408	6.55e-27	1.33e-25	down-regulated
CR_02140W	RSR1	996.11	-1.15034	0.185482	-6.20191	5.58e-10	2.49e-09	down-regulated
CR_07450C	MNL1	6031.3	-1.1487	0.149802	-7.66813	1.75e-14	1.23e-13	down-regulated
CR_07890W	EFG1	5829.18	-1.14783	0.221589	-5.17999	2.22e-07	7.21e-07	down-regulated
C3_05060W	C3_05060W	2156.08	-1.14774	0.177684	-6.45944	1.05e-10	5.03e-10	down-regulated
C3_01950C	C3_01950C	676.962	-1.14737	0.264437	-4.3389	1.43e-05	3.66e-05	down-regulated
C3_03110W	C3_03110W	1728.39	-1.14478	0.138097	-8.28963	1.14e-16	1e-15	down-regulated
C7_03500W	C7_03500W	987.521	-1.14469	0.127756	-8.95996	3.25e-19	3.56e-18	down-regulated
C7_01750W	MCP1	1341.81	-1.14442	0.138007	-8.29246	1.11e-16	9.82e-16	down-regulated
C4_01300W	C4_01300W	10609.3	-1.14354	0.163248	-7.00491	2.47e-12	1.38e-11	down-regulated
CR_06110C	RFX1	1427.54	-1.14311	0.189303	-6.03853	1.56e-09	6.58e-09	down-regulated
C1_02150W	GAL10	4180.07	-1.14187	0.183932	-6.20811	5.36e-10	2.4e-09	down-regulated
CR_08280W	CR_08280W	787.402	-1.13583	0.144148	-7.87963	3.28e-15	2.46e-14	down-regulated
C4_04420W	FGR3	3143.7	-1.13561	0.124191	-9.14408	6.01e-20	7.04e-19	down-regulated
C5_02600W	PUT1	7397.77	-1.13431	0.191697	-5.91718	3.28e-09	1.34e-08	down-regulated
CR_00610W	IFF4	4460.13	-1.13328	0.111371	-10.1758	2.54e-24	4.29e-23	down-regulated
C6_00980C	C6_00980C	3674.38	-1.13256	0.234948	-4.82047	1.43e-06	4.22e-06	down-regulated
C6_04600W	DAC1	3297.8	-1.13024	0.168109	-6.72326	1.78e-11	9.16e-11	down-regulated
C1_07650W	C1_07650W	625.457	-1.12797	0.172633	-6.53395	6.41e-11	3.14e-10	down-regulated
C7_04320W	C7_04320W	324.785	-1.12713	0.203506	-5.53856	3.05e-08	1.1e-07	down-regulated
C1_02840W	PDE2	1661.95	-1.12645	0.130161	-8.6543	4.96e-18	5.03e-17	down-regulated
C3_05830W	KRE6	4636.7	-1.12585	0.19755	-5.69905	1.2e-08	4.59e-08	down-regulated
C1_05350W	YPT53	1371.13	-1.12544	0.164234	-6.85269	7.25e-12	3.87e-11	down-regulated
C3_06790W	TRY6	1119.21	-1.12437	0.279631	-4.02091	5.8e-05	0.000136618	down-regulated
C4_06370C	C4_06370C	31516.3	-1.12277	0.179118	-6.2683	3.65e-10	1.66e-09	down-regulated
C2_08120W	MAF1	2150.93	-1.12197	0.122779	-9.13807	6.36e-20	7.42e-19	down-regulated
CR_06660W	SEO1	371.478	-1.12055	0.177346	-6.31841	2.64e-10	1.22e-09	down-regulated
C1_10290W	GCA1	499.759	-1.11896	0.160754	-6.9607	3.39e-12	1.88e-11	down-regulated
C1_14570C	FGR24	2418.93	-1.11863	0.145732	-7.67596	1.64e-14	1.16e-13	down-regulated
C3_03880C	PEP8	2822.58	-1.11706	0.115886	-9.63935	5.45e-22	7.68e-21	down-regulated
C1_14550C	C1_14550C	845.49	-1.11704	0.215383	-5.18629	2.15e-07	6.99e-07	down-regulated
C7_00240W	C7_00240W	1791.79	-1.11359	0.162057	-6.87155	6.35e-12	3.42e-11	down-regulated
C4_01260W	RLM1	1187.68	-1.1114	0.148632	-7.47755	7.57e-14	5.03e-13	down-regulated
C1_14290C	MDG1	21011.3	-1.11097	0.126837	-8.75904	1.97e-18	2.06e-17	down-regulated
CR_07160C	CR_07160C	2906.37	-1.109	0.221695	-5.00236	5.66e-07	1.75e-06	down-regulated
C3_01230C	C3_01230C	422.578	-1.10794	0.202962	-5.45885	4.79e-08	1.69e-07	down-regulated
C1_11480W	PHO84	24000.1	-1.10787	0.233558	-4.74346	2.1e-06	6.06e-06	down-regulated
C2_03770C	STE11	8404.19	-1.10669	0.102378	-10.8099	3.09e-27	6.41e-26	down-regulated
CR_09830W	CR_09830W	1793.4	-1.10664	0.268331	-4.12415	3.72e-05	8.96e-05	down-regulated
C2_00360C	C2_00360C	19091.2	-1.10592	0.160974	-6.87019	6.41e-12	3.45e-11	down-regulated
C7_01430C	C7_01430C	6033.24	-1.10558	0.133461	-8.28388	1.19e-16	1.05e-15	down-regulated
C7_01070C	C7_01070C	11558	-1.1053	0.114903	-9.61941	6.62e-22	9.23e-21	down-regulated
C1_03450C	C1_03450C	7946.89	-1.10443	0.159638	-6.91832	4.57e-12	2.5e-11	down-regulated
C1_00430W	ATG18	3188.61	-1.10431	0.136941	-8.06415	7.37e-16	5.9e-15	down-regulated
C5_05390C	PGA4	40660.6	-1.10252	0.140372	-7.85424	4.02e-15	2.99e-14	down-regulated
C1_04110W	C1_04110W	1906.2	-1.10194	0.225339	-4.89014	1.01e-06	3.03e-06	down-regulated
CR_06640C	ICE2	4317.91	-1.10043	0.188373	-5.84178	5.16e-09	2.05e-08	down-regulated
C4_02170C	C4_02170C	902.65	-1.09943	0.183087	-6.00495	1.91e-09	8.06e-09	down-regulated
C3_04020C	ZCF16	2921.87	-1.09931	0.194619	-5.64852	1.62e-08	6.06e-08	down-regulated
C2_00330C	HIR1	9860.55	-1.09407	0.183621	-5.95831	2.55e-09	1.05e-08	down-regulated
C4_05700W	ZCF5	6554.03	-1.09249	0.112777	-9.68718	3.42e-22	4.93e-21	down-regulated
CR_02510W	CR_02510W	9802.22	-1.09219	0.126809	-8.61287	7.13e-18	7.12e-17	down-regulated
C3_06900W	ISA2	2485.75	-1.09133	0.134958	-8.08643	6.14e-16	4.96e-15	down-regulated
C1_04330W	RPN4	20243.6	-1.08971	0.125255	-8.69996	3.32e-18	3.41e-17	down-regulated
C4_04460C	SAK1	5679.73	-1.08927	0.117539	-9.26734	1.91e-20	2.32e-19	down-regulated
C4_06050W	MED3	1350.31	-1.08923	0.161325	-6.75177	1.46e-11	7.58e-11	down-regulated
CR_01090W	CR_01090W	3575.68	-1.08789	0.119417	-9.11002	8.24e-20	9.54e-19	down-regulated
C7_02040C	CUP9	21148.2	-1.08786	0.12629	-8.61394	7.06e-18	7.06e-17	down-regulated
C5_01785W	MTLALPHA2	4712.11	-1.08772	0.176847	-6.15065	7.72e-10	3.38e-09	down-regulated
C5_02160W	SST2	2475.81	-1.08741	0.134195	-8.10321	5.35e-16	4.35e-15	down-regulated
C2_09280C	C2_09280C	2671.92	-1.0872	0.185688	-5.85499	4.77e-09	1.91e-08	down-regulated
C4_06310C	PGA41	437.261	-1.08712	0.185987	-5.84514	5.06e-09	2.02e-08	down-regulated
C4_04560C	C4_04560C	2015.55	-1.08706	0.220221	-4.93622	7.97e-07	2.42e-06	down-regulated
C4_05740C	C4_05740C	6797.25	-1.08652	0.116755	-9.30593	1.33e-20	1.64e-19	down-regulated
CR_00110W	CR_00110W	6364.78	-1.08624	0.151245	-7.18202	6.87e-13	4.1e-12	down-regulated
C3_03690W	C3_03690W	600.137	-1.0847	0.276027	-3.92968	8.51e-05	0.000196101	down-regulated
CR_01000C	SLN1	5180.52	-1.08374	0.117981	-9.18573	4.09e-20	4.87e-19	down-regulated
C2_03620W	IFK2	2015.51	-1.08254	0.163676	-6.61393	3.74e-11	1.87e-10	down-regulated
CR_09180W	CDG1	6742.89	-1.08048	0.159459	-6.77592	1.24e-11	6.45e-11	down-regulated
C4_06530C	XUT1	17912.7	-1.07939	0.17643	-6.11796	9.48e-10	4.11e-09	down-regulated
C7_02610C	C7_02610C	3295.34	-1.07698	0.216304	-4.97899	6.39e-07	1.97e-06	down-regulated
C1_03770W	SKO1	1579.48	-1.07491	0.162372	-6.62003	3.59e-11	1.8e-10	down-regulated
C3_02260C	C3_02260C	6127.07	-1.07454	0.131943	-8.14396	3.83e-16	3.17e-15	down-regulated
CR_00660W	CR_00660W	1717.79	-1.0742	0.144504	-7.43368	1.06e-13	6.95e-13	down-regulated
C6_04430W	CST5	861.898	-1.07415	0.150735	-7.12607	1.03e-12	6.04e-12	down-regulated
C2_08620W	C2_08620W	5266.1	-1.07369	0.173195	-6.19929	5.67e-10	2.53e-09	down-regulated
C7_01670W	C7_01670W	1235.62	-1.073	0.146382	-7.33013	2.3e-13	1.45e-12	down-regulated
C2_01680C	C2_01680C	2481.75	-1.0726	0.112332	-9.54846	1.32e-21	1.76e-20	down-regulated
C1_08300W	NOT5	5371.62	-1.07258	0.130156	-8.24074	1.71e-16	1.48e-15	down-regulated
C2_09240C	C2_09240C	195.307	-1.0714	0.276825	-3.87033	0.000108689	0.000246756	down-regulated
C6_01620W	C6_01620W	4478.7	-1.06904	0.108178	-9.88223	4.97e-23	7.65e-22	down-regulated
C1_02580W	HNM4	639.061	-1.06826	0.175801	-6.07654	1.23e-09	5.26e-09	down-regulated
C1_08200W	NTG1	945.191	-1.06767	0.187955	-5.68049	1.34e-08	5.08e-08	down-regulated
C5_04080C	C5_04080C	2185.28	-1.06523	0.193291	-5.51102	3.57e-08	1.28e-07	down-regulated
C1_11750W	AVT4	2908.41	-1.06492	0.150278	-7.08636	1.38e-12	7.91e-12	down-regulated
C1_14560C	C1_14560C	1991.12	-1.06464	0.147351	-7.22518	5e-13	3.02e-12	down-regulated
C4_05390W	C4_05390W	694.29	-1.06451	0.332275	-3.20369	0.00135678	0.00263094	down-regulated
C6_03180C	C6_03180C	3467.74	-1.06435	0.149475	-7.12055	1.07e-12	6.27e-12	down-regulated
C3_05360C	C3_05360C	10933.9	-1.06413	0.12346	-8.61918	6.74e-18	6.76e-17	down-regulated
C3_04170W	C3_04170W	267.355	-1.06404	0.299459	-3.5532	0.00038058	0.000801398	down-regulated
C7_03730C	C7_03730C	2683.4	-1.0636	0.134495	-7.90813	2.61e-15	1.98e-14	down-regulated
C4_03280W	MSN5	19729.1	-1.06248	0.157157	-6.76061	1.37e-11	7.16e-11	down-regulated
CR_04220C	CR_04220C	174.671	-1.06231	0.287766	-3.69158	0.000222864	0.000487209	down-regulated
CR_06860C	ARO10	1354.5	-1.06196	0.182242	-5.8272	5.64e-09	2.22e-08	down-regulated
C6_02060W	SLM2	7100.54	-1.06138	0.10482	-10.1258	4.25e-24	7.04e-23	down-regulated
C2_10750C	AKL1	6140.85	-1.06033	0.114772	-9.23863	2.5e-20	3.01e-19	down-regulated
C3_00570C	C3_00570C	1709.07	-1.05979	0.127563	-8.30802	9.73e-17	8.67e-16	down-regulated
C5_00330C	C5_00330C	4492.62	-1.05785	0.165958	-6.37417	1.84e-10	8.65e-10	down-regulated
C3_04000C	CTN3	47739	-1.05761	0.147997	-7.14616	8.92e-13	5.24e-12	down-regulated
C5_00210C	BRE1	7971.51	-1.05608	0.119824	-8.81359	1.21e-18	1.28e-17	down-regulated
C7_00870W	C7_00870W	1806.49	-1.05334	0.166769	-6.31617	2.68e-10	1.24e-09	down-regulated
C2_01380W	PLB4.5	640.892	-1.05295	0.14368	-7.32846	2.33e-13	1.47e-12	down-regulated
C6_02520W	ISA1	5792.25	-1.0529	0.0983431	-10.7064	9.5e-27	1.91e-25	down-regulated
C1_12130C	ZCF30	1728.61	-1.05273	0.143241	-7.34937	1.99e-13	1.27e-12	down-regulated
C1_13980C	DUR7	2137.76	-1.05014	0.143625	-7.31169	2.64e-13	1.66e-12	down-regulated
C7_04250W	TPO2	175.369	-1.04978	0.323983	-3.24024	0.0011943	0.00233949	down-regulated
C6_02340W	HRR25	14485.1	-1.04908	0.141586	-7.4095	1.27e-13	8.24e-13	down-regulated
C1_00830W	C1_00830W	761.504	-1.04852	0.213301	-4.91571	8.85e-07	2.68e-06	down-regulated
C3_02080W	C3_02080W	1714.44	-1.0478	0.122479	-8.55491	1.18e-17	1.15e-16	down-regulated
C3_03660W	IRS4	2779.25	-1.04732	0.13843	-7.56569	3.86e-14	2.64e-13	down-regulated
C1_01220C	C1_01220C	7403.21	-1.0464	0.141979	-7.37011	1.7e-13	1.09e-12	down-regulated
CR_08060C	VPS21	9239.45	-1.04525	0.168425	-6.20601	5.43e-10	2.43e-09	down-regulated
C2_07830W	FLC3	1108.61	-1.04412	0.158381	-6.59247	4.33e-11	2.15e-10	down-regulated
C7_00730W	MET28	4131.09	-1.04263	0.129011	-8.08176	6.38e-16	5.14e-15	down-regulated
C7_02240W	FMP45	16177.8	-1.04212	0.233731	-4.45865	8.25e-06	2.19e-05	down-regulated
CR_07730W	HGT14	2865.71	-1.04179	0.142495	-7.31111	2.65e-13	1.66e-12	down-regulated
C3_05900W	C3_05900W	1158.09	-1.04107	0.17678	-5.88905	3.88e-09	1.57e-08	down-regulated
C2_09680W	C2_09680W	575.574	-1.0407	0.192302	-5.41181	6.24e-08	2.17e-07	down-regulated
C2_05690C	YTH1	2382.11	-1.03727	0.162572	-6.38039	1.77e-10	8.32e-10	down-regulated
C5_00800C	C5_00800C	4306.44	-1.03598	0.110134	-9.40656	5.13e-21	6.48e-20	down-regulated
C2_10300C	C2_10300C	456.586	-1.03588	0.169391	-6.1153	9.64e-10	4.17e-09	down-regulated
CR_07790C	YHB1	708.857	-1.03508	0.201566	-5.1352	2.82e-07	9.03e-07	down-regulated
C2_09700W	YEA4	459.323	-1.03422	0.186273	-5.55217	2.82e-08	1.02e-07	down-regulated
C6_01870C	C6_01870C	1566.84	-1.03405	0.185421	-5.57677	2.45e-08	8.94e-08	down-regulated
C1_08070W	CDR4	3918.4	-1.03294	0.235607	-4.38418	1.16e-05	3.02e-05	down-regulated
C1_11510C	C1_11510C	1881.11	-1.03022	0.126148	-8.16678	3.17e-16	2.65e-15	down-regulated
C4_06080W	C4_06080W	408.254	-1.0293	0.208402	-4.93899	7.85e-07	2.39e-06	down-regulated
C1_10000C	CPP1	1539.65	-1.02814	0.160944	-6.3882	1.68e-10	7.92e-10	down-regulated
C4_00190W	C4_00190W	601.623	-1.02639	0.177543	-5.78108	7.42e-09	2.89e-08	down-regulated
C2_03490C	C2_03490C	1833.42	-1.026	0.18372	-5.58459	2.34e-08	8.57e-08	down-regulated
C5_02310C	C5_02310C	1217.78	-1.02584	0.146109	-7.02108	2.2e-12	1.24e-11	down-regulated
CR_02470W	CR_02470W	3836.95	-1.02568	0.25466	-4.02766	5.63e-05	0.000133017	down-regulated
C1_01560W	SIZ1	5344.45	-1.02526	0.135791	-7.55025	4.34e-14	2.96e-13	down-regulated
C7_01660C	C7_01660C	3191.3	-1.02421	0.118041	-8.67678	4.07e-18	4.15e-17	down-regulated
C6_03020W	PEP3	8420.8	-1.02413	0.131621	-7.78089	7.2e-15	5.21e-14	down-regulated
C4_03430W	MOH1	5282.79	-1.02303	0.191585	-5.33983	9.3e-08	3.16e-07	down-regulated
C3_01590W	C3_01590W	1042.25	-1.0225	0.134368	-7.6097	2.75e-14	1.9e-13	down-regulated
C2_03150C	C2_03150C	2774.93	-1.02146	0.11547	-8.84605	9.07e-19	9.68e-18	down-regulated
C5_01170W	C5_01170W	819.106	-1.01973	0.19273	-5.29097	1.22e-07	4.06e-07	down-regulated
CR_01790C	CR_01790C	2726.42	-1.01914	0.123892	-8.2261	1.93e-16	1.67e-15	down-regulated
C7_01410C	NBP2	1944.86	-1.01904	0.145324	-7.01219	2.35e-12	1.31e-11	down-regulated
C3_07740W	C3_07740W	6536.82	-1.01694	0.113361	-8.97083	2.94e-19	3.24e-18	down-regulated
C4_06560W	PGA15	321.775	-1.01587	0.18153	-5.59616	2.19e-08	8.05e-08	down-regulated
C3_01890C	PAL1	11088.1	-1.01567	0.12231	-8.30409	1.01e-16	8.94e-16	down-regulated
C2_00780W	POT1-2	5436.43	-1.01348	0.121292	-8.35571	6.5e-17	5.89e-16	down-regulated
C4_02860W	C4_02860W	4169.82	-1.01332	0.142596	-7.10622	1.19e-12	6.9e-12	down-regulated
C1_13250W	C1_13250W	8392.74	-1.0133	0.188447	-5.37713	7.57e-08	2.59e-07	down-regulated
C2_00650W	C2_00650W	2732.09	-1.01301	0.130116	-7.78547	6.95e-15	5.04e-14	down-regulated
C4_05110C	HAP41	494.156	-1.01208	0.237024	-4.26995	1.96e-05	4.92e-05	down-regulated
C5_02190C	C5_02190C	2426.81	-1.01192	0.157232	-6.4358	1.23e-10	5.86e-10	down-regulated
C2_03480C	C2_03480C	228.437	-1.01188	0.22509	-4.49543	6.94e-06	1.86e-05	down-regulated
CR_00300W	CDA2	226.65	-1.01067	0.248996	-4.05898	4.93e-05	0.000117029	down-regulated
C3_01360C	IRO1	4610.63	-1.01046	0.146716	-6.88722	5.69e-12	3.08e-11	down-regulated
C3_01370C	PGA44	999.435	-1.01033	0.243447	-4.15008	3.32e-05	8.07e-05	down-regulated
CR_05750W	CR_05750W	15153.1	-1.01004	0.119215	-8.47249	2.4e-17	2.27e-16	down-regulated
CR_06790C	CR_06790C	713.623	-1.00864	0.149287	-6.75638	1.41e-11	7.35e-11	down-regulated
C7_04030C	KAP120	10402.2	-1.00854	0.12228	-8.24785	1.61e-16	1.4e-15	down-regulated
C2_02770W	C2_02770W	8760.51	-1.00673	0.117729	-8.55129	1.22e-17	1.18e-16	down-regulated
C7_00510W	MAC1	2819.9	-1.00627	0.130885	-7.68817	1.49e-14	1.05e-13	down-regulated
C4_00260W	C4_00260W	6314.53	-1.00588	0.108158	-9.30011	1.4e-20	1.73e-19	down-regulated
C5_00790C	C5_00790C	8215.04	-1.00566	0.161703	-6.21918	5e-10	2.24e-09	down-regulated
C1_03310W	ARP7	5525.93	-1.00565	0.123397	-8.1497	3.65e-16	3.04e-15	down-regulated
C7_00470C	PEL1	736.59	-1.00421	0.18713	-5.36635	8.03e-08	2.75e-07	down-regulated
C5_03980W	C5_03980W	6779.9	-1.00234	0.103862	-9.65073	4.88e-22	6.9e-21	down-regulated
CR_02090C	CET1	4478.83	-1.00135	0.132616	-7.55074	4.33e-14	2.95e-13	down-regulated
C2_07510W	C2_07510W	1367.34	-1.00077	0.13451	-7.44015	1.01e-13	6.63e-13	down-regulated
C3_03980C	C3_03980C	583.355	-0.999987	0.202882	-4.9289	8.27e-07	2.51e-06	down-regulated
C2_08055W	RPR1	2286.35	-0.999887	0.31226	-3.2021	0.00136429	0.00264317	down-regulated
C1_04810W	TCO89	4505.03	-0.998472	0.131244	-7.60774	2.79e-14	1.93e-13	down-regulated
C2_04060C	SSY1	5025.25	-0.998035	0.154675	-6.45247	1.1e-10	5.27e-10	down-regulated
C1_02180W	GAL7	1272.01	-0.99802	0.166505	-5.99392	2.05e-09	8.58e-09	down-regulated
C1_05000W	RHD1	2735.2	-0.997649	0.178573	-5.58678	2.31e-08	8.47e-08	down-regulated
C5_02200W	C5_02200W	108.102	-0.997074	0.316104	-3.15426	0.00160907	0.00308103	down-regulated
C2_03940C	SCH9	905.931	-0.995017	0.158804	-6.26571	3.71e-10	1.69e-09	down-regulated
C1_14580C	C1_14580C	1549.31	-0.995013	0.137549	-7.23388	4.69e-13	2.85e-12	down-regulated
C3_04260W	C3_04260W	2245.51	-0.9925	0.16988	-5.84236	5.15e-09	2.05e-08	down-regulated
C1_00380C	NAA25	4104.54	-0.992494	0.126522	-7.84442	4.35e-15	3.22e-14	down-regulated
C5_03690W	C5_03690W	2516.98	-0.991471	0.182022	-5.44698	5.12e-08	1.8e-07	down-regulated
CR_05540C	CR_05540C	6141.38	-0.99069	0.164694	-6.01533	1.8e-09	7.57e-09	down-regulated
C1_03740W	WAR1	2171.8	-0.98931	0.174052	-5.684	1.32e-08	4.99e-08	down-regulated
C3_00910W	C3_00910W	4651.65	-0.988995	0.146859	-6.7343	1.65e-11	8.51e-11	down-regulated
C2_06940C	ARE2	1271.49	-0.988751	0.177305	-5.57656	2.45e-08	8.95e-08	down-regulated
CR_00560W	NTH1	4291.81	-0.988117	0.172984	-5.7122	1.12e-08	4.26e-08	down-regulated
C1_13470W	KNS1	4401.45	-0.987897	0.195912	-5.04256	4.59e-07	1.44e-06	down-regulated
CR_09210W	SUC1	857.557	-0.986325	0.152236	-6.47893	9.24e-11	4.45e-10	down-regulated
CR_05960W	CR_05960W	412.25	-0.984564	0.174804	-5.6324	1.78e-08	6.61e-08	down-regulated
C1_07190W	SOG2	6588.64	-0.984448	0.116737	-8.43304	3.37e-17	3.12e-16	down-regulated
C6_01900C	DOG1	175.266	-0.981667	0.255695	-3.83922	0.000123428	0.000277993	down-regulated
C7_00740W	RIM15	9952.28	-0.979273	0.110172	-8.88856	6.19e-19	6.67e-18	down-regulated
C2_02400W	ECM3	1403.78	-0.978929	0.141073	-6.93917	3.94e-12	2.17e-11	down-regulated
CR_04230W	CR_04230W	3573.51	-0.978141	0.107453	-9.10296	8.79e-20	1.02e-18	down-regulated
C1_01540W	C1_01540W	5209.15	-0.977958	0.121404	-8.05537	7.92e-16	6.33e-15	down-regulated
C1_00960C	SET1	4018.71	-0.97787	0.105574	-9.26245	2e-20	2.43e-19	down-regulated
C1_06850W	PCL7	1921.62	-0.977788	0.124224	-7.87116	3.51e-15	2.62e-14	down-regulated
C6_03770C	ORM1	5416.66	-0.977237	0.165472	-5.90576	3.51e-09	1.42e-08	down-regulated
CR_09460C	CR_09460C	5832.5	-0.976076	0.206177	-4.73417	2.2e-06	6.31e-06	down-regulated
C4_06730C	C4_06730C	14456	-0.975891	0.128825	-7.5753	3.58e-14	2.46e-13	down-regulated
C6_03910C	C6_03910C	615.381	-0.975183	0.165514	-5.89185	3.82e-09	1.54e-08	down-regulated
C2_07740W	C2_07740W	9423.36	-0.973448	0.108984	-8.93204	4.18e-19	4.53e-18	down-regulated
C5_01830C	HAL9	3653.16	-0.972503	0.138624	-7.01542	2.29e-12	1.29e-11	down-regulated
CR_04840C	MSS11	4125.54	-0.972325	0.112386	-8.65166	5.08e-18	5.14e-17	down-regulated
C1_09180W	LYS143	518.15	-0.971056	0.21859	-4.44236	8.9e-06	2.34e-05	down-regulated
CR_10570C	YHB4	591.653	-0.969577	0.196848	-4.92551	8.41e-07	2.55e-06	down-regulated
C1_04760C	SYG1	2134.14	-0.96886	0.114863	-8.43492	3.31e-17	3.08e-16	down-regulated
C3_04880W	PIN3	10211.1	-0.967228	0.158752	-6.09269	1.11e-09	4.78e-09	down-regulated
C3_05050W	TRY4	15495.9	-0.966981	0.140594	-6.87781	6.08e-12	3.28e-11	down-regulated
C3_03280C	HTA3	1523.99	-0.966579	0.123641	-7.81766	5.38e-15	3.94e-14	down-regulated
C5_04100W	CDS1	7079.12	-0.96653	0.130764	-7.39138	1.45e-13	9.44e-13	down-regulated
C5_00880C	GIT3	3463.28	-0.965728	0.111683	-8.64704	5.29e-18	5.33e-17	down-regulated
C1_07450W	C1_07450W	312.797	-0.965636	0.240588	-4.01365	5.98e-05	0.000140557	down-regulated
C4_04880W	FGR10	1113.16	-0.964421	0.163939	-5.88279	4.03e-09	1.62e-08	down-regulated
C2_00740C	C2_00740C	7306.87	-0.964093	0.200385	-4.8112	1.5e-06	4.41e-06	down-regulated
C2_06670C	DBF2	2575.7	-0.963851	0.172033	-5.60271	2.11e-08	7.79e-08	down-regulated
C2_02580W	C2_02580W	1066.78	-0.962365	0.241971	-3.97719	6.97e-05	0.000162528	down-regulated
C1_04700C	C1_04700C	5233.88	-0.96234	0.21718	-4.43108	9.38e-06	2.46e-05	down-regulated
C2_06880C	PRB1	13424.9	-0.961572	0.114637	-8.38798	4.95e-17	4.52e-16	down-regulated
C1_07400C	C1_07400C	852.981	-0.960974	0.150848	-6.37047	1.88e-10	8.84e-10	down-regulated
C1_09200W	LYS142	2798.22	-0.960172	0.160354	-5.98781	2.13e-09	8.89e-09	down-regulated
CR_07480W	CR_07480W	13033.5	-0.959532	0.215264	-4.45747	8.29e-06	2.2e-05	down-regulated
C1_13560W	C1_13560W	677	-0.959338	0.21053	-4.55677	5.19e-06	1.42e-05	down-regulated
C6_03810W	PHO80	3334.14	-0.957264	0.215824	-4.43539	9.19e-06	2.42e-05	down-regulated
C1_09770W	C1_09770W	1914.61	-0.956558	0.136132	-7.02669	2.11e-12	1.19e-11	down-regulated
C5_00380W	C5_00380W	1275.93	-0.956543	0.147662	-6.47791	9.3e-11	4.47e-10	down-regulated
C2_00200W	C2_00200W	3195.62	-0.956141	0.173729	-5.50362	3.72e-08	1.33e-07	down-regulated
C2_10210C	RAS1	11426.3	-0.956037	0.121901	-7.84271	4.41e-15	3.26e-14	down-regulated
C2_06600W	SKY2	6768.84	-0.955315	0.174315	-5.48039	4.24e-08	1.51e-07	down-regulated
C3_07760C	C3_07760C	2528.36	-0.955246	0.117724	-8.11428	4.89e-16	4.01e-15	down-regulated
C5_03080C	C5_03080C	2668.12	-0.954265	0.157491	-6.05918	1.37e-09	5.83e-09	down-regulated
C1_07350C	GPX3	372.626	-0.952596	0.214121	-4.44886	8.63e-06	2.28e-05	down-regulated
CR_06830C	SIW14	615.926	-0.951411	0.148172	-6.42099	1.35e-10	6.43e-10	down-regulated
C1_12190W	BUL4	1032.39	-0.951288	0.237335	-4.00821	6.12e-05	0.00014361	down-regulated
CR_09020C	CHS2	7415.39	-0.951072	0.188693	-5.04032	4.65e-07	1.45e-06	down-regulated
C2_08830W	C2_08830W	13039.3	-0.950773	0.127507	-7.4566	8.88e-14	5.89e-13	down-regulated
CR_01800C	HST2	917.154	-0.950501	0.141238	-6.72978	1.7e-11	8.77e-11	down-regulated
C1_12730W	RVS162	822.218	-0.949715	0.265577	-3.57605	0.000348827	0.000739767	down-regulated
C2_05910W	C2_05910W	2379.02	-0.949546	0.125772	-7.54974	4.36e-14	2.97e-13	down-regulated
C1_11930W	C1_11930W	3529.68	-0.948606	0.146057	-6.49475	8.32e-11	4.02e-10	down-regulated
C6_02650C	C6_02650C	3293.98	-0.948425	0.142238	-6.66787	2.6e-11	1.32e-10	down-regulated
C7_02110W	C7_02110W	3344.43	-0.947922	0.133219	-7.11551	1.11e-12	6.47e-12	down-regulated
C2_10610W	GYP5	4805.16	-0.947862	0.159509	-5.94237	2.81e-09	1.16e-08	down-regulated
CR_03540W	CR_03540W	919.562	-0.947424	0.170543	-5.55535	2.77e-08	1.01e-07	down-regulated
C1_00760W	C1_00760W	6150.35	-0.94401	0.137692	-6.85593	7.08e-12	3.79e-11	down-regulated
C1_09070W	C1_09070W	1729.93	-0.943133	0.175338	-5.37895	7.49e-08	2.57e-07	down-regulated
C2_02250C	OPI1	1509.93	-0.942973	0.133768	-7.04932	1.8e-12	1.02e-11	down-regulated
C1_12450C	IRA2	7836.98	-0.942936	0.166883	-5.65028	1.6e-08	6.01e-08	down-regulated
C4_00420C	C4_00420C	9101.44	-0.942786	0.178715	-5.27535	1.33e-07	4.41e-07	down-regulated
CR_03670W	CR_03670W	126.967	-0.942635	0.335917	-2.80615	0.00501369	0.00882164	down-regulated
C1_08700W	C1_08700W	8285.05	-0.940188	0.124768	-7.5355	4.86e-14	3.3e-13	down-regulated
CR_02050C	HDA1	1168.2	-0.938066	0.131228	-7.14838	8.78e-13	5.16e-12	down-regulated
C3_01220W	C3_01220W	1051.49	-0.937973	0.187219	-5.01004	5.44e-07	1.69e-06	down-regulated
CR_09550C	NUO1	4121.11	-0.937909	0.231048	-4.05936	4.92e-05	0.000116931	down-regulated
CR_01720W	CR_01720W	6323.83	-0.937773	0.114597	-8.18321	2.76e-16	2.33e-15	down-regulated
C1_13630W	CYB2	10137.3	-0.937246	0.218562	-4.28823	1.8e-05	4.55e-05	down-regulated
C1_12860C	C1_12860C	1219.43	-0.936213	0.165574	-5.65435	1.56e-08	5.88e-08	down-regulated
C1_11580W	C1_11580W	835.316	-0.933827	0.139967	-6.67178	2.53e-11	1.28e-10	down-regulated
C5_05510C	C5_05510C	316.88	-0.933656	0.214846	-4.3457	1.39e-05	3.56e-05	down-regulated
C6_02310W	C6_02310W	1758.84	-0.933225	0.120272	-7.75929	8.54e-15	6.14e-14	down-regulated
C6_02210W	C6_02210W	106.975	-0.9328	0.321589	-2.9006	0.00372449	0.00671694	down-regulated
C7_02540W	C7_02540W	1027.31	-0.932146	0.15781	-5.90676	3.49e-09	1.42e-08	down-regulated
C2_06010W	SPO72	10091.4	-0.931877	0.138694	-6.71893	1.83e-11	9.41e-11	down-regulated
C2_10280C	SPT23	7319.7	-0.931584	0.143959	-6.47119	9.72e-11	4.67e-10	down-regulated
C1_08650C	FAD1	1021.14	-0.93153	0.170508	-5.46327	4.67e-08	1.65e-07	down-regulated
C1_01890C	C1_01890C	7376.09	-0.931297	0.180236	-5.16711	2.38e-07	7.69e-07	down-regulated
C5_04050W	C5_04050W	5695.1	-0.9306	0.17653	-5.27163	1.35e-07	4.49e-07	down-regulated
C2_05360C	BIO32	1014.61	-0.928811	0.159979	-5.80582	6.41e-09	2.51e-08	down-regulated
C2_08860W	FPK1	2061.06	-0.928563	0.167796	-5.53388	3.13e-08	1.13e-07	down-regulated
C5_04280C	GLN3	11052.6	-0.927678	0.150756	-6.15351	7.58e-10	3.33e-09	down-regulated
C7_00310C	C7_00310C	1073.97	-0.927205	0.269057	-3.44613	0.000568683	0.00116335	down-regulated
C1_08540C	YPK1	7966.12	-0.926604	0.128408	-7.21612	5.35e-13	3.22e-12	down-regulated
CR_10660W	CKA1	3537.67	-0.925926	0.150676	-6.14513	7.99e-10	3.5e-09	down-regulated
C1_05370C	C1_05370C	4948.59	-0.925906	0.192441	-4.81137	1.5e-06	4.41e-06	down-regulated
C2_06240W	SMD2	374.167	-0.925262	0.278637	-3.32067	0.000898018	0.00179092	down-regulated
CR_03700C	CR_03700C	4050.08	-0.925169	0.13041	-7.09432	1.3e-12	7.47e-12	down-regulated
C6_02640C	C6_02640C	2677.86	-0.924731	0.149915	-6.16837	6.9e-10	3.03e-09	down-regulated
C4_03580W	C4_03580W	1213.33	-0.924233	0.161506	-5.72258	1.05e-08	4.02e-08	down-regulated
C4_06070C	FMT1	870.609	-0.923728	0.14963	-6.17342	6.68e-10	2.94e-09	down-regulated
CR_02560C	ASG1	1792.15	-0.92317	0.130526	-7.07269	1.52e-12	8.67e-12	down-regulated
C5_05190W	PCL5	833.214	-0.922765	0.198709	-4.6438	3.42e-06	9.56e-06	down-regulated
C3_02220W	CAP1	12678.1	-0.921168	0.126124	-7.30369	2.8e-13	1.75e-12	down-regulated
C6_02940C	C6_02940C	862.375	-0.920516	0.260516	-3.53344	0.000410193	0.000858896	down-regulated
CR_00370W	CR_00370W	4356.67	-0.920269	0.109817	-8.38004	5.29e-17	4.83e-16	down-regulated
C1_12230W	SNT1	8040.2	-0.918259	0.128978	-7.11952	1.08e-12	6.31e-12	down-regulated
C7_00360W	DFI1	11907.5	-0.917233	0.170066	-5.39338	6.91e-08	2.39e-07	down-regulated
C2_01700C	HAP42	2155.4	-0.915901	0.132602	-6.90715	4.94e-12	2.7e-11	down-regulated
C1_04240C	HHF1	2285.81	-0.915309	0.212626	-4.30479	1.67e-05	4.24e-05	down-regulated
C1_06230C	MDM34	3394.02	-0.915053	0.128677	-7.11124	1.15e-12	6.66e-12	down-regulated
C3_02830W	TFC4	2812.73	-0.914445	0.193098	-4.73565	2.18e-06	6.28e-06	down-regulated
C6_01590W	C6_01590W	3625.69	-0.914408	0.110456	-8.27851	1.25e-16	1.09e-15	down-regulated
C2_03520C	ADAEC	9306.99	-0.913829	0.160774	-5.68394	1.32e-08	4.99e-08	down-regulated
C5_02380W	SRG1	11265.1	-0.913236	0.0985311	-9.2685	1.89e-20	2.3e-19	down-regulated
C1_10550C	GCA2	637.253	-0.913119	0.207845	-4.39327	1.12e-05	2.9e-05	down-regulated
C6_01490C	C6_01490C	987.989	-0.913058	0.202709	-4.50428	6.66e-06	1.79e-05	down-regulated
C6_02780C	MIF2	2258.66	-0.913055	0.190182	-4.80094	1.58e-06	4.62e-06	down-regulated
C4_02540W	RGT1	1985.19	-0.913055	0.194088	-4.70434	2.55e-06	7.24e-06	down-regulated
CR_04060C	DAP1	1029.28	-0.91296	0.174812	-5.22252	1.77e-07	5.79e-07	down-regulated
C4_05680W	PHO4	2534.12	-0.912737	0.156478	-5.83302	5.44e-09	2.15e-08	down-regulated
C1_00660C	C1_00660C	2717.03	-0.909143	0.133202	-6.8253	8.77e-12	4.66e-11	down-regulated
C6_04550C	C6_04550C	4660.06	-0.90914	0.118363	-7.68093	1.58e-14	1.11e-13	down-regulated
C1_12120W	POM1	744.188	-0.908596	0.156811	-5.79422	6.86e-09	2.69e-08	down-regulated
C5_02330W	C5_02330W	3788.05	-0.908144	0.10748	-8.44941	2.93e-17	2.74e-16	down-regulated
C5_00980W	TRY3	3295.26	-0.906949	0.155274	-5.84098	5.19e-09	2.06e-08	down-regulated
C4_05350W	C4_05350W	2129.58	-0.906672	0.24665	-3.67595	0.000236963	0.000515759	down-regulated
C4_02630C	HFL2	1505.6	-0.905285	0.184646	-4.9028	9.45e-07	2.85e-06	down-regulated
C2_03240C	ROM2	6806.8	-0.904386	0.123139	-7.34444	2.07e-13	1.31e-12	down-regulated
C3_05930W	CTA4	3316.05	-0.902502	0.105764	-8.53317	1.42e-17	1.37e-16	down-regulated
CR_08420W	CR_08420W	11311	-0.902007	0.124655	-7.23605	4.62e-13	2.81e-12	down-regulated
C1_07990C	C1_07990C	1377.62	-0.902002	0.169955	-5.3073	1.11e-07	3.74e-07	down-regulated
C5_02910C	GYP8	1389.42	-0.901262	0.142771	-6.31265	2.74e-10	1.26e-09	down-regulated
C3_05450C	C3_05450C	3107.64	-0.898286	0.218174	-4.11729	3.83e-05	9.21e-05	down-regulated
C6_00590W	SLY41	4167.79	-0.897997	0.163856	-5.48041	4.24e-08	1.51e-07	down-regulated
C3_06820C	TAF12	3781.15	-0.897561	0.113058	-7.93894	2.04e-15	1.57e-14	down-regulated
C6_02810C	C6_02810C	1445.22	-0.897473	0.133201	-6.73771	1.61e-11	8.32e-11	down-regulated
C1_00920W	C1_00920W	5254.28	-0.897121	0.129096	-6.94927	3.67e-12	2.03e-11	down-regulated
C3_00750W	LYS144	3449.48	-0.89703	0.124128	-7.22665	4.95e-13	2.99e-12	down-regulated
CR_09880W	DEF1	7004.75	-0.896158	0.175396	-5.10934	3.23e-07	1.03e-06	down-regulated
C2_02960C	C2_02960C	1478.1	-0.895563	0.118899	-7.53213	4.99e-14	3.38e-13	down-regulated
C5_03300C	C5_03300C	1487.89	-0.895073	0.157115	-5.69692	1.22e-08	4.64e-08	down-regulated
C2_01210C	HNM1	1481.81	-0.895013	0.198094	-4.51813	6.24e-06	1.69e-05	down-regulated
C1_07970C	IRE1	6009.13	-0.894889	0.129028	-6.93563	4.04e-12	2.23e-11	down-regulated
C4_03770W	C4_03770W	730.569	-0.894559	0.158463	-5.64522	1.65e-08	6.16e-08	down-regulated
C3_05850W	C3_05850W	853.227	-0.894393	0.180332	-4.95969	7.06e-07	2.16e-06	down-regulated
C1_02010C	ZCF24	3214.87	-0.893922	0.153149	-5.83694	5.32e-09	2.11e-08	down-regulated
C4_05100C	MYO5	10158.4	-0.893868	0.114873	-7.78138	7.17e-15	5.2e-14	down-regulated
CR_02300C	CR_02300C	4065.05	-0.893756	0.170916	-5.2292	1.7e-07	5.6e-07	down-regulated
C3_00620C	C3_00620C	830.966	-0.893074	0.177364	-5.03525	4.77e-07	1.49e-06	down-regulated
C3_04350C	C3_04350C	753.565	-0.892646	0.231286	-3.8595	0.00011362	0.000257558	down-regulated
C3_03680W	C3_03680W	3822.1	-0.890295	0.239036	-3.72452	0.000195689	0.000430645	down-regulated
C3_03890W	CSC25	9459.51	-0.890268	0.131997	-6.74461	1.53e-11	7.95e-11	down-regulated
CR_00440C	LRG1	3957.24	-0.890164	0.124288	-7.16209	7.95e-13	4.7e-12	down-regulated
C1_04350C	C1_04350C	1631.32	-0.890157	0.213837	-4.16278	3.14e-05	7.67e-05	down-regulated
CR_09490W	CR_09490W	320.72	-0.888149	0.263229	-3.37405	0.000740697	0.00149318	down-regulated
C7_00260C	C7_00260C	5396.93	-0.88778	0.110377	-8.04314	8.76e-16	6.96e-15	down-regulated
C1_02740C	C1_02740C	626.43	-0.887548	0.157472	-5.63622	1.74e-08	6.48e-08	down-regulated
C1_09790C	C1_09790C	1329.98	-0.886938	0.202108	-4.38843	1.14e-05	2.97e-05	down-regulated
C3_00490W	ESA1	3561.44	-0.88691	0.151951	-5.8368	5.32e-09	2.11e-08	down-regulated
C2_09670C	C2_09670C	1132.17	-0.886788	0.14946	-5.93327	2.97e-09	1.22e-08	down-regulated
C4_03910W	FGR28	516.37	-0.886699	0.20596	-4.30521	1.67e-05	4.24e-05	down-regulated
C2_02200W	ZRC1	795.916	-0.884924	0.16321	-5.42198	5.89e-08	2.06e-07	down-regulated
C1_02170C	GAL102	887.772	-0.884513	0.188633	-4.68907	2.74e-06	7.75e-06	down-regulated
C1_03050W	C1_03050W	4405.74	-0.881944	0.119005	-7.41097	1.25e-13	8.16e-13	down-regulated
C7_02200W	WHI3	1852.75	-0.881861	0.113968	-7.73782	1.01e-14	7.23e-14	down-regulated
C4_06230C	C4_06230C	4690.98	-0.881316	0.126377	-6.97369	3.09e-12	1.72e-11	down-regulated
C3_03780W	C3_03780W	1359.49	-0.880924	0.170535	-5.16564	2.4e-07	7.74e-07	down-regulated
C1_04900W	MNN15	987.072	-0.880123	0.160418	-5.48643	4.1e-08	1.46e-07	down-regulated
C1_12150C	C1_12150C	492.759	-0.879018	0.217599	-4.03963	5.35e-05	0.000126712	down-regulated
C2_07720C	C2_07720C	1771.37	-0.878716	0.152925	-5.74604	9.14e-09	3.53e-08	down-regulated
C4_05800C	C4_05800C	486.316	-0.878664	0.215314	-4.08085	4.49e-05	0.000107096	down-regulated
C5_05370C	PRP22	2417.92	-0.878286	0.11736	-7.48372	7.23e-14	4.81e-13	down-regulated
C2_04470W	ADH3	294.214	-0.878257	0.189162	-4.64288	3.44e-06	9.6e-06	down-regulated
C3_01620W	C3_01620W	624.75	-0.877999	0.177753	-4.93942	7.84e-07	2.39e-06	down-regulated
C4_01910W	C4_01910W	625.63	-0.877577	0.166232	-5.27923	1.3e-07	4.32e-07	down-regulated
C1_09780C	C1_09780C	7862.83	-0.876241	0.193113	-4.53744	5.69e-06	1.55e-05	down-regulated
C4_00040W	CNH1	10232.5	-0.876092	0.115599	-7.5787	3.49e-14	2.39e-13	down-regulated
C1_00270W	C1_00270W	222.736	-0.875886	0.279658	-3.13199	0.00173625	0.00330542	down-regulated
C3_03010C	DTD2	1606.88	-0.875272	0.161431	-5.42195	5.9e-08	2.06e-07	down-regulated
CR_03150W	SYS3	2919.3	-0.873613	0.118708	-7.35935	1.85e-13	1.18e-12	down-regulated
C4_00340W	PTC7	5386.26	-0.873401	0.121697	-7.17687	7.13e-13	4.24e-12	down-regulated
C4_02960W	C4_02960W	3782.03	-0.873232	0.146611	-5.95611	2.58e-09	1.07e-08	down-regulated
C3_00510W	C3_00510W	1526.81	-0.873157	0.153659	-5.68245	1.33e-08	5.03e-08	down-regulated
C2_00540W	C2_00540W	4954.53	-0.872616	0.143144	-6.09608	1.09e-09	4.69e-09	down-regulated
C1_04650W	DUR3	99.072	-0.870269	0.314938	-2.7633	0.00572201	0.00994298	down-regulated
CR_04250W	RON1	156.306	-0.869462	0.268082	-3.24327	0.00118165	0.002317	down-regulated
C1_13930W	SSK1	3134.16	-0.869162	0.120661	-7.20332	5.88e-13	3.53e-12	down-regulated
C1_12160W	MSO1	2279.31	-0.869005	0.144309	-6.02183	1.72e-09	7.29e-09	down-regulated
C1_07160C	C1_07160C	5082.34	-0.867115	0.253477	-3.42088	0.000624182	0.00127207	down-regulated
C5_03240W	BUB3	10088.4	-0.866795	0.16625	-5.2138	1.85e-07	6.05e-07	down-regulated
CR_04040C	SPT14	2237.63	-0.866684	0.136071	-6.36935	1.9e-10	8.89e-10	down-regulated
C3_00280C	ULP3	2331.69	-0.86628	0.122311	-7.0826	1.41e-12	8.1e-12	down-regulated
C4_02740W	C4_02740W	25116.9	-0.864695	0.137419	-6.29238	3.13e-10	1.44e-09	down-regulated
C4_00070C	C4_00070C	16796.1	-0.864576	0.150107	-5.75971	8.43e-09	3.27e-08	down-regulated
C7_02850W	C7_02850W	2487.14	-0.864368	0.110457	-7.82538	5.06e-15	3.72e-14	down-regulated
C1_10770W	SFT2	1632.15	-0.863877	0.168288	-5.13332	2.85e-07	9.11e-07	down-regulated
C1_02280C	PSY2	610.517	-0.863609	0.167001	-5.17128	2.33e-07	7.52e-07	down-regulated
C6_04610C	NAG3	312.49	-0.861476	0.218629	-3.94035	8.14e-05	0.000188379	down-regulated
C4_06990W	MNN46	2819.58	-0.860659	0.14632	-5.88202	4.05e-09	1.63e-08	down-regulated
C2_02240C	HEX3	5476.31	-0.860582	0.114913	-7.48897	6.94e-14	4.63e-13	down-regulated
CR_04940W	CR_04940W	625.516	-0.860199	0.189607	-4.53674	5.71e-06	1.55e-05	down-regulated
CR_08110W	CR_08110W	740.226	-0.859989	0.160449	-5.35988	8.33e-08	2.84e-07	down-regulated
C5_03620W	BTS1	1679.05	-0.858446	0.206922	-4.14865	3.34e-05	8.12e-05	down-regulated
C2_03370W	THI20	942.198	-0.857596	0.150227	-5.70866	1.14e-08	4.34e-08	down-regulated
C4_05670W	YME1	16603.2	-0.857486	0.118214	-7.2537	4.06e-13	2.49e-12	down-regulated
C2_08720W	C2_08720W	1621.79	-0.857067	0.153088	-5.59854	2.16e-08	7.95e-08	down-regulated
C5_02680W	C5_02680W	2365.15	-0.856475	0.171046	-5.00728	5.52e-07	1.71e-06	down-regulated
C3_03750C	ORC3	2428.09	-0.855813	0.108597	-7.88061	3.26e-15	2.45e-14	down-regulated
C4_06430C	C4_06430C	1413.43	-0.853409	0.163466	-5.22072	1.78e-07	5.84e-07	down-regulated
C5_02060W	C5_02060W	1055.65	-0.853282	0.186192	-4.58281	4.59e-06	1.26e-05	down-regulated
C2_10030C	MP65	15985.4	-0.852784	0.18512	-4.60665	4.09e-06	1.13e-05	down-regulated
C6_02720C	C6_02720C	2735.67	-0.851919	0.126739	-6.72184	1.79e-11	9.24e-11	down-regulated
C2_05380W	C2_05380W	5315.84	-0.851454	0.122293	-6.96244	3.34e-12	1.86e-11	down-regulated
C3_01300C	NCE103	4275.45	-0.851286	0.15594	-5.45907	4.79e-08	1.69e-07	down-regulated
C1_09580C	LIP1	525.175	-0.849288	0.1931	-4.39817	1.09e-05	2.84e-05	down-regulated
C2_07950W	SEH1	3271.76	-0.848865	0.116724	-7.2724	3.53e-13	2.18e-12	down-regulated
C1_14140C	SET3	5539.75	-0.847864	0.112995	-7.50353	6.21e-14	4.17e-13	down-regulated
C1_03670C	DAO1	6792.43	-0.847533	0.114861	-7.37879	1.6e-13	1.03e-12	down-regulated
C2_00450C	CDH1	3066.69	-0.847089	0.126188	-6.71293	1.91e-11	9.77e-11	down-regulated
C1_11140W	C1_11140W	1210.48	-0.84705	0.134006	-6.32097	2.6e-10	1.2e-09	down-regulated
C5_00950C	SET5	3868.4	-0.846915	0.127897	-6.62183	3.55e-11	1.78e-10	down-regulated
C5_03710C	C5_03710C	7690.27	-0.845933	0.156324	-5.41141	6.25e-08	2.17e-07	down-regulated
C5_05460C	C5_05460C	627.507	-0.845318	0.145585	-5.80635	6.38e-09	2.5e-08	down-regulated
C1_10660W	TBP1	6355.59	-0.844903	0.156875	-5.38585	7.21e-08	2.48e-07	down-regulated
C3_06170C	C3_06170C	1010.74	-0.842581	0.161158	-5.22828	1.71e-07	5.62e-07	down-regulated
C3_03770C	C3_03770C	1949.51	-0.842424	0.168528	-4.99872	5.77e-07	1.79e-06	down-regulated
C1_07560W	C1_07560W	907.717	-0.841717	0.18114	-4.64678	3.37e-06	9.43e-06	down-regulated
CR_04630C	DIT2	1204.29	-0.839794	0.167621	-5.01009	5.44e-07	1.69e-06	down-regulated
C4_05440C	C4_05440C	4155.11	-0.839284	0.189511	-4.42867	9.48e-06	2.49e-05	down-regulated
C6_02020C	C6_02020C	2169.56	-0.839264	0.130884	-6.41228	1.43e-10	6.8e-10	down-regulated
CR_02350C	GEF2	2323.32	-0.838887	0.184494	-4.54696	5.44e-06	1.48e-05	down-regulated
C3_01290W	C3_01290W	407.258	-0.83838	0.252231	-3.32385	0.000887825	0.00177119	down-regulated
C6_04110W	C6_04110W	8130.71	-0.83442	0.160974	-5.18358	2.18e-07	7.08e-07	down-regulated
C5_03460C	C5_03460C	293.359	-0.833832	0.193183	-4.31629	1.59e-05	4.04e-05	down-regulated
CR_08410W	CR_08410W	2888.5	-0.833336	0.139464	-5.97528	2.3e-09	9.56e-09	down-regulated
C1_03490W	C1_03490W	1290.16	-0.833189	0.292922	-2.8444	0.00444949	0.00792128	down-regulated
CR_07250C	CR_07250C	6745.42	-0.832765	0.189004	-4.40608	1.05e-05	2.74e-05	down-regulated
C1_07170C	ZCF23	1078.34	-0.832117	0.157054	-5.29827	1.17e-07	3.92e-07	down-regulated
C4_07040W	C4_07040W	329.059	-0.831846	0.30063	-2.76701	0.00565737	0.00984213	down-regulated
CR_07240C	CLG1	4005.5	-0.831295	0.156276	-5.31942	1.04e-07	3.52e-07	down-regulated
C1_03560C	SUA71	10560.4	-0.831277	0.160236	-5.18781	2.13e-07	6.94e-07	down-regulated
CR_09930W	CR_09930W	2762.55	-0.830839	0.110635	-7.50976	5.92e-14	3.98e-13	down-regulated
CR_04640W	DIT1	750.249	-0.83025	0.170956	-4.8565	1.19e-06	3.56e-06	down-regulated
C4_06040W	C4_06040W	1075.74	-0.829984	0.191241	-4.34	1.42e-05	3.64e-05	down-regulated
CR_09990W	CR_09990W	2349.58	-0.829933	0.144325	-5.75044	8.9e-09	3.44e-08	down-regulated
CR_06000W	SOK1	4083.17	-0.829016	0.106699	-7.7697	7.87e-15	5.68e-14	down-regulated
C5_01260W	C5_01260W	2554.29	-0.828952	0.234198	-3.53953	0.000400834	0.00084137	down-regulated
C6_02320C	IPL1	910.707	-0.828459	0.191179	-4.33343	1.47e-05	3.75e-05	down-regulated
CR_06770C	CR_06770C	147.985	-0.828317	0.25548	-3.2422	0.00118611	0.00232499	down-regulated
C5_04360C	C5_04360C	1555.15	-0.828237	0.151611	-5.46293	4.68e-08	1.65e-07	down-regulated
C7_01840W	IQG1	11068.7	-0.827664	0.176818	-4.68089	2.86e-06	8.05e-06	down-regulated
C2_08140C	PHM7	40121.9	-0.827493	0.154888	-5.34253	9.17e-08	3.12e-07	down-regulated
C2_04040C	DCK2	4175.19	-0.827054	0.123016	-6.72312	1.78e-11	9.16e-11	down-regulated
C2_04930C	CRK1	1545.65	-0.826782	0.167433	-4.938	7.89e-07	2.4e-06	down-regulated
C1_13000W	C1_13000W	201.696	-0.825089	0.288633	-2.85861	0.00425505	0.00759557	down-regulated
C3_07850W	C3_07850W	2909.03	-0.824065	0.129429	-6.36695	1.93e-10	9.03e-10	down-regulated
C6_03290W	C6_03290W	2580.62	-0.823934	0.120594	-6.83233	8.35e-12	4.45e-11	down-regulated
C5_04350C	C5_04350C	1333.08	-0.821954	0.158913	-5.17235	2.31e-07	7.49e-07	down-regulated
C3_04410C	C3_04410C	13105.3	-0.821521	0.166671	-4.92899	8.27e-07	2.51e-06	down-regulated
C1_02120C	SHA3	489.507	-0.821379	0.210946	-3.89379	9.87e-05	0.0002256	down-regulated
CR_00760C	HYR4	2637.05	-0.821148	0.133705	-6.14149	8.18e-10	3.58e-09	down-regulated
CR_10610C	CR_10610C	718.431	-0.820843	0.169913	-4.83097	1.36e-06	4.02e-06	down-regulated
CR_03330W	CR_03330W	1209.46	-0.820404	0.126214	-6.50013	8.03e-11	3.89e-10	down-regulated
C4_00300C	SWI1	4643.73	-0.820397	0.111036	-7.38858	1.48e-13	9.63e-13	down-regulated
C1_05910W	SIP5	4124.1	-0.819635	0.135892	-6.03151	1.62e-09	6.87e-09	down-regulated
C3_05750C	C3_05750C	893.745	-0.818719	0.183613	-4.45894	8.24e-06	2.19e-05	down-regulated
C1_10230C	C1_10230C	7973	-0.817497	0.120079	-6.80797	9.9e-12	5.21e-11	down-regulated
C2_05140W	CDC15	3215.79	-0.81676	0.118087	-6.91659	4.63e-12	2.53e-11	down-regulated
C3_03120C	DAL5	847.626	-0.815171	0.145811	-5.59058	2.26e-08	8.3e-08	down-regulated
C3_07430W	C3_07430W	2119.05	-0.815138	0.154634	-5.27142	1.35e-07	4.49e-07	down-regulated
C4_05940W	PPS1	839.385	-0.815122	0.161445	-5.04891	4.44e-07	1.39e-06	down-regulated
C6_04350C	FLO8	5523.31	-0.814924	0.122535	-6.65056	2.92e-11	1.47e-10	down-regulated
C2_02290C	C2_02290C	912.738	-0.814574	0.139873	-5.82369	5.76e-09	2.27e-08	down-regulated
C5_01780W	PAP1	1992.21	-0.813928	0.119127	-6.83243	8.35e-12	4.45e-11	down-regulated
C2_08690C	C2_08690C	1014.09	-0.813403	0.172651	-4.71125	2.46e-06	7e-06	down-regulated
C2_10170C	C2_10170C	6037.79	-0.812837	0.127291	-6.38565	1.71e-10	8.05e-10	down-regulated
C2_01300C	MNN24	4663.54	-0.812553	0.190316	-4.2695	1.96e-05	4.92e-05	down-regulated
CR_01360W	NNF1	547.903	-0.812471	0.205283	-3.95782	7.56e-05	0.000175671	down-regulated
C3_02880W	C3_02880W	598.683	-0.81243	0.165261	-4.91605	8.83e-07	2.67e-06	down-regulated
C3_01580W	ZCF7	520.999	-0.81108	0.169929	-4.77304	1.81e-06	5.28e-06	down-regulated
C7_00450C	C7_00450C	1172.85	-0.811001	0.153035	-5.29943	1.16e-07	3.9e-07	down-regulated
CR_06950C	ATX1	252.126	-0.810205	0.23182	-3.49497	0.000474109	0.000982024	down-regulated
C3_00500C	C3_00500C	2728.46	-0.809838	0.142242	-5.6934	1.25e-08	4.74e-08	down-regulated
C1_01070C	KRP1	649.244	-0.809353	0.179667	-4.50474	6.65e-06	1.79e-05	down-regulated
C2_09950W	FCY21	1673.46	-0.808936	0.135904	-5.95228	2.64e-09	1.09e-08	down-regulated
C2_10680W	C2_10680W	1719.86	-0.80792	0.130855	-6.17415	6.65e-10	2.93e-09	down-regulated
CR_00770W	CR_00770W	533.252	-0.807531	0.183183	-4.40832	1.04e-05	2.71e-05	down-regulated
C5_02150C	ORC4	3024.13	-0.807285	0.114729	-7.03646	1.97e-12	1.12e-11	down-regulated
C3_07170C	C3_07170C	3562.09	-0.807143	0.142276	-5.67309	1.4e-08	5.29e-08	down-regulated
C3_05650W	YCK2	9266.11	-0.806906	0.128841	-6.26281	3.78e-10	1.71e-09	down-regulated
C1_07680W	HAP2	550.536	-0.805998	0.160807	-5.01222	5.38e-07	1.67e-06	down-regulated
C6_02930W	C6_02930W	11153.5	-0.805858	0.15302	-5.26637	1.39e-07	4.61e-07	down-regulated
C6_04500C	TSM1	7338.95	-0.805111	0.0979091	-8.22304	1.98e-16	1.71e-15	down-regulated
CR_01520W	PTC2	5320.01	-0.804605	0.101382	-7.93633	2.08e-15	1.6e-14	down-regulated
C4_03000C	C4_03000C	735.741	-0.804317	0.202471	-3.97251	7.11e-05	0.000165565	down-regulated
C3_03150W	C3_03150W	3876.86	-0.803865	0.129253	-6.21933	4.99e-10	2.24e-09	down-regulated
C4_00180W	ECM7	2756	-0.80374	0.135385	-5.93671	2.91e-09	1.2e-08	down-regulated
C4_00460C	C4_00460C	2739.09	-0.803134	0.127656	-6.29142	3.15e-10	1.45e-09	down-regulated
C3_06720W	PRP5	5347.25	-0.802706	0.147793	-5.43128	5.6e-08	1.96e-07	down-regulated
C1_09740C	C1_09740C	209.522	-0.802705	0.211073	-3.80298	0.000142968	0.000319345	down-regulated
CR_06320C	CR_06320C	1727.32	-0.802022	0.127724	-6.27934	3.4e-10	1.55e-09	down-regulated
C5_04120C	C5_04120C	1431.9	-0.802009	0.140217	-5.71978	1.07e-08	4.08e-08	down-regulated
C5_02560C	C5_02560C	6125.59	-0.801956	0.124693	-6.43146	1.26e-10	6.02e-10	down-regulated
CR_06260W	CR_06260W	2089.07	-0.801629	0.126239	-6.35008	2.15e-10	1e-09	down-regulated
C6_00350W	PKH3	2414.52	-0.800674	0.118087	-6.7804	1.2e-11	6.28e-11	down-regulated
C2_01870C	C2_01870C	906.139	-0.800196	0.162217	-4.93289	8.1e-07	2.46e-06	down-regulated
C4_05760W	CGT1	2045.28	-0.800139	0.143883	-5.56103	2.68e-08	9.74e-08	down-regulated
C6_01100W	SEC9	3002.91	-0.800029	0.144653	-5.53066	3.19e-08	1.15e-07	down-regulated
C7_02020W	RAD14	2349.38	-0.799203	0.152003	-5.25781	1.46e-07	4.81e-07	down-regulated
C1_00650C	SNF7	4170.85	-0.799062	0.131129	-6.0937	1.1e-09	4.75e-09	down-regulated
C1_07440W	C1_07440W	4289.06	-0.798623	0.163285	-4.89099	1e-06	3.02e-06	down-regulated
C1_12870C	C1_12870C	282.294	-0.798597	0.187221	-4.26554	1.99e-05	5e-05	down-regulated
C2_00280C	C2_00280C	1595.42	-0.798436	0.189701	-4.20892	2.57e-05	6.32e-05	down-regulated
C2_10360C	HEM3	1562.38	-0.798016	0.176251	-4.52773	5.96e-06	1.62e-05	down-regulated
C3_06080W	REV3	4110.28	-0.797838	0.110972	-7.18955	6.5e-13	3.89e-12	down-regulated
C3_06350W	C3_06350W	1417.61	-0.797546	0.148571	-5.36813	7.96e-08	2.72e-07	down-regulated
C4_00120W	PGA7	568.619	-0.796381	0.179557	-4.43525	9.2e-06	2.42e-05	down-regulated
C1_03330C	C1_03330C	3792.62	-0.796365	0.114037	-6.98342	2.88e-12	1.6e-11	down-regulated
C2_00970C	UBP13	3247.42	-0.795995	0.112083	-7.10182	1.23e-12	7.1e-12	down-regulated
C1_03410W	C1_03410W	243.44	-0.794616	0.270464	-2.93797	0.00330364	0.00599974	down-regulated
C5_02070C	C5_02070C	3638.74	-0.794608	0.161889	-4.90836	9.18e-07	2.78e-06	down-regulated
C6_00380C	C6_00380C	1408.98	-0.79371	0.190094	-4.17534	2.98e-05	7.29e-05	down-regulated
CR_08710W	CR_08710W	6939.88	-0.793507	0.10893	-7.28458	3.23e-13	2e-12	down-regulated
C2_07670C	GLE1	3119.24	-0.792959	0.127439	-6.22227	4.9e-10	2.2e-09	down-regulated
C5_05470W	EST1	5892.77	-0.792584	0.144854	-5.4716	4.46e-08	1.58e-07	down-regulated
CR_06060W	CR_06060W	1412.59	-0.79232	0.167466	-4.73123	2.23e-06	6.4e-06	down-regulated
C7_03170W	IFA21	4168.08	-0.79113	0.154357	-5.12534	2.97e-07	9.48e-07	down-regulated
C2_01510C	C2_01510C	755.843	-0.790971	0.205323	-3.85232	0.000117006	0.000264731	down-regulated
CR_02670C	CR_02670C	1615.7	-0.790516	0.133559	-5.91884	3.24e-09	1.32e-08	down-regulated
C1_08850C	AFG1	1323.7	-0.790419	0.133788	-5.90798	3.46e-09	1.41e-08	down-regulated
CR_00750C	CR_00750C	598.365	-0.787942	0.167923	-4.69228	2.7e-06	7.64e-06	down-regulated
C7_00110W	SOD3	28769.1	-0.785814	0.219173	-3.58537	0.000336601	0.000715112	down-regulated
C4_05880W	GAT1	4719.35	-0.784566	0.195325	-4.01672	5.9e-05	0.000138901	down-regulated
C1_06730W	RAC1	1680.12	-0.784528	0.143867	-5.45316	4.95e-08	1.74e-07	down-regulated
C1_00420W	C1_00420W	1889.39	-0.784279	0.14557	-5.38763	7.14e-08	2.46e-07	down-regulated
C6_04490W	LIP4	923.985	-0.783653	0.19958	-3.92652	8.62e-05	0.000198438	down-regulated
C2_08940C	VPS28	943.484	-0.783148	0.174589	-4.48567	7.27e-06	1.95e-05	down-regulated
C1_07810C	C1_07810C	1077.31	-0.782027	0.184957	-4.22816	2.36e-05	5.85e-05	down-regulated
C3_00270C	C3_00270C	2700.47	-0.781307	0.139129	-5.61569	1.96e-08	7.25e-08	down-regulated
C2_01780W	MSB2	4522.05	-0.780387	0.127134	-6.13829	8.34e-10	3.64e-09	down-regulated
C4_03620C	CDR3	2605.14	-0.779813	0.144244	-5.40622	6.44e-08	2.23e-07	down-regulated
C2_09130C	IFF6	2703.95	-0.779647	0.130984	-5.95221	2.65e-09	1.09e-08	down-regulated
C5_01500C	ZCF20	1884.64	-0.779354	0.135856	-5.73663	9.66e-09	3.72e-08	down-regulated
C2_07750W	RHO2	343.134	-0.779032	0.246338	-3.16245	0.00156447	0.00300239	down-regulated
CR_08700C	ARF1	4461.59	-0.778825	0.155998	-4.99254	5.96e-07	1.84e-06	down-regulated
C2_02440W	VAM6	3943.22	-0.777909	0.103205	-7.53749	4.79e-14	3.26e-13	down-regulated
C3_05270C	HGT5	2627.3	-0.777681	0.134511	-5.78155	7.4e-09	2.88e-08	down-regulated
C1_01420C	CRL1	1055.76	-0.776977	0.162656	-4.7768	1.78e-06	5.18e-06	down-regulated
CR_03900W	HST7	2187.46	-0.776655	0.113096	-6.86721	6.55e-12	3.52e-11	down-regulated
C5_01130W	CYC3	1804.28	-0.776329	0.16477	-4.71158	2.46e-06	7e-06	down-regulated
C1_10920W	C1_10920W	1034.33	-0.776149	0.156309	-4.96547	6.85e-07	2.1e-06	down-regulated
C3_02570W	C3_02570W	2308.6	-0.775048	0.123634	-6.26887	3.64e-10	1.66e-09	down-regulated
C2_01990C	FAB1	8346.27	-0.77381	0.13186	-5.86842	4.4e-09	1.76e-08	down-regulated
C1_07380C	KSP1	4718.09	-0.772964	0.142923	-5.40827	6.36e-08	2.21e-07	down-regulated
C4_05220C	C4_05220C	990.831	-0.772888	0.185844	-4.1588	3.2e-05	7.8e-05	down-regulated
C2_09710C	C2_09710C	5519.57	-0.772744	0.140703	-5.49204	3.97e-08	1.42e-07	down-regulated
C4_06930C	EXM2	1357.94	-0.772737	0.138302	-5.58733	2.31e-08	8.45e-08	down-regulated
C7_02910W	ENA21	13446.8	-0.772078	0.159411	-4.84331	1.28e-06	3.79e-06	down-regulated
C4_02530W	ARG83	1506.33	-0.77194	0.24036	-3.2116	0.00131997	0.00256708	down-regulated
CR_08180C	TRM9	910.872	-0.77094	0.194891	-3.95574	7.63e-05	0.000177066	down-regulated
CR_10720W	HMI1	2979.81	-0.77077	0.134744	-5.72024	1.06e-08	4.07e-08	down-regulated
C2_08770C	C2_08770C	1107.96	-0.770701	0.14919	-5.1659	2.39e-07	7.73e-07	down-regulated
CR_10450C	SPT3	1614.85	-0.770601	0.130718	-5.89515	3.74e-09	1.51e-08	down-regulated
C3_04580C	STP1	1055.27	-0.769934	0.186611	-4.12588	3.69e-05	8.9e-05	down-regulated
C5_03610W	HEX1	2158.96	-0.768628	0.126956	-6.05429	1.41e-09	5.99e-09	down-regulated
C2_04870C	C2_04870C	6616.77	-0.768572	0.111025	-6.9225	4.44e-12	2.43e-11	down-regulated
C5_00390C	C5_00390C	1352.98	-0.768315	0.143378	-5.35866	8.38e-08	2.86e-07	down-regulated
C1_05360C	C1_05360C	3526.26	-0.76811	0.16421	-4.6776	2.9e-06	8.16e-06	down-regulated
C1_03820W	PDR16	409.338	-0.765515	0.19428	-3.94026	8.14e-05	0.000188379	down-regulated
C1_12710C	C1_12710C	1597.05	-0.765186	0.145291	-5.26657	1.39e-07	4.6e-07	down-regulated
C1_06000W	C1_06000W	322.042	-0.764862	0.210008	-3.64205	0.000270471	0.00058463	down-regulated
C4_07020C	C4_07020C	243.784	-0.764717	0.203149	-3.76432	0.000167001	0.00037094	down-regulated
C6_04410C	C6_04410C	2826.93	-0.762392	0.110714	-6.88611	5.73e-12	3.1e-11	down-regulated
C4_06280C	C4_06280C	1448.95	-0.761919	0.177798	-4.2853	1.82e-05	4.61e-05	down-regulated
CR_05900W	CR_05900W	798.063	-0.760003	0.178529	-4.25702	2.07e-05	5.18e-05	down-regulated
C4_04500C	C4_04500C	960.04	-0.759743	0.138164	-5.49885	3.82e-08	1.37e-07	down-regulated
C4_00530C	C4_00530C	311.172	-0.757693	0.261307	-2.89962	0.00373611	0.00673178	down-regulated
CR_02620C	CR_02620C	3436.29	-0.75715	0.146276	-5.17617	2.26e-07	7.35e-07	down-regulated
CR_08030C	FGR32	6475.54	-0.755814	0.112876	-6.69598	2.14e-11	1.09e-10	down-regulated
C7_00890C	MCM1	2439.65	-0.754708	0.127248	-5.93099	3.01e-09	1.23e-08	down-regulated
C1_07240W	YPD1	2341.88	-0.753984	0.122605	-6.14969	7.76e-10	3.4e-09	down-regulated
CR_03880W	IFF9	2404.44	-0.753535	0.140243	-5.37306	7.74e-08	2.65e-07	down-regulated
C1_09370W	CEF1	2438.26	-0.753462	0.151861	-4.96153	6.99e-07	2.15e-06	down-regulated
CR_06100C	CR_06100C	921.58	-0.75299	0.184734	-4.07608	4.58e-05	0.000109186	down-regulated
CR_04330W	CR_04330W	1334.8	-0.752338	0.148155	-5.07804	3.81e-07	1.2e-06	down-regulated
C1_04580C	C1_04580C	694.853	-0.751789	0.174914	-4.29805	1.72e-05	4.36e-05	down-regulated
C2_04660C	YAK1	6267.84	-0.75159	0.173101	-4.34192	1.41e-05	3.62e-05	down-regulated
C4_02080W	C4_02080W	168.173	-0.750711	0.264902	-2.83392	0.00459804	0.00817354	down-regulated
C6_04440C	C6_04440C	2463.8	-0.749906	0.113363	-6.61507	3.71e-11	1.86e-10	down-regulated
CR_05710C	CR_05710C	633.918	-0.749676	0.156809	-4.78081	1.75e-06	5.09e-06	down-regulated
CR_02150W	MDL1	1659.68	-0.74746	0.144629	-5.16813	2.36e-07	7.65e-07	down-regulated
C2_00140W	NDT80	1401.36	-0.745766	0.187632	-3.97462	7.05e-05	0.000164169	down-regulated
C2_07890W	PRS5	3588.54	-0.744737	0.153488	-4.8521	1.22e-06	3.64e-06	down-regulated
C2_00600C	C2_00600C	4271.32	-0.744375	0.117055	-6.35922	2.03e-10	9.49e-10	down-regulated
CR_06250W	CR_06250W	1329.38	-0.744269	0.14353	-5.18546	2.15e-07	7.02e-07	down-regulated
CR_06590C	RGS2	3930	-0.744184	0.196893	-3.77965	0.000157052	0.000349624	down-regulated
C3_02900W	C3_02900W	758.739	-0.743543	0.205057	-3.62604	0.000287802	0.00061917	down-regulated
C3_06070C	PBS2	3907.95	-0.742202	0.121778	-6.09472	1.1e-09	4.72e-09	down-regulated
C6_03930W	OPT8	1640.25	-0.742146	0.190953	-3.88654	0.000101683	0.000231911	down-regulated
CR_09410W	CR_09410W	1251.37	-0.741129	0.138786	-5.3401	9.29e-08	3.16e-07	down-regulated
C6_02100W	C6_02100W	2348.73	-0.740807	0.215659	-3.43509	0.00059236	0.00121054	down-regulated
C2_00940W	C2_00940W	8402.29	-0.739386	0.165605	-4.46474	8.02e-06	2.13e-05	down-regulated
C4_04370C	VAC7	1014.12	-0.738959	0.155983	-4.73742	2.16e-06	6.23e-06	down-regulated
C6_00020W	C6_00020W	250.09	-0.738953	0.234067	-3.15702	0.00159393	0.00305401	down-regulated
C6_03520C	C6_03520C	2793.88	-0.738932	0.123299	-5.99301	2.06e-09	8.62e-09	down-regulated
C5_01490C	C5_01490C	3569.56	-0.738132	0.151116	-4.88454	1.04e-06	3.11e-06	down-regulated
C2_07130C	RCK2	5906.18	-0.736616	0.124181	-5.93178	3e-09	1.23e-08	down-regulated
CR_08470W	CR_08470W	1918.56	-0.735252	0.15494	-4.7454	2.08e-06	6.01e-06	down-regulated
C7_03020C	DUG3	3720.32	-0.734247	0.147013	-4.99443	5.9e-07	1.82e-06	down-regulated
C6_03150C	C6_03150C	1364.54	-0.734167	0.155007	-4.73635	2.18e-06	6.26e-06	down-regulated
C3_05590C	BAT22	3495.13	-0.734025	0.119802	-6.12697	8.96e-10	3.9e-09	down-regulated
C1_03140W	C1_03140W	860.742	-0.732356	0.162324	-4.51171	6.43e-06	1.73e-05	down-regulated
CR_01580C	DOT6	2217.58	-0.731785	0.138683	-5.27668	1.32e-07	4.38e-07	down-regulated
CR_06550C	CR_06550C	1087.31	-0.731459	0.164483	-4.44701	8.71e-06	2.3e-05	down-regulated
CR_03790C	KRE1	2281.37	-0.731084	0.187653	-3.89593	9.78e-05	0.000223704	down-regulated
C6_03560W	POX1	10013	-0.730876	0.142428	-5.13156	2.87e-07	9.19e-07	down-regulated
C1_08120W	BUD6	2807.29	-0.730193	0.111942	-6.52295	6.89e-11	3.36e-10	down-regulated
C4_02760C	CGR1	4495.97	-0.728055	0.189574	-3.84048	0.000122793	0.000276669	down-regulated
C3_01330W	ZCF8	1276.61	-0.728007	0.196577	-3.70342	0.00021271	0.000465905	down-regulated
C5_03830C	C5_03830C	740.664	-0.728007	0.166241	-4.37923	1.19e-05	3.08e-05	down-regulated
C6_00490W	C6_00490W	791.529	-0.72652	0.146958	-4.94373	7.66e-07	2.34e-06	down-regulated
CR_00600C	CR_00600C	1340.93	-0.726027	0.13489	-5.38236	7.35e-08	2.53e-07	down-regulated
C3_03310C	C3_03310C	690.108	-0.726004	0.161364	-4.49918	6.82e-06	1.83e-05	down-regulated
C4_02670W	C4_02670W	1254.68	-0.725851	0.170103	-4.26712	1.98e-05	4.97e-05	down-regulated
C5_02720W	PEP12	1929.31	-0.725301	0.154045	-4.70836	2.5e-06	7.1e-06	down-regulated
C1_10990C	RTG3	2607.53	-0.724614	0.149842	-4.83586	1.33e-06	3.93e-06	down-regulated
C1_14400C	MLH3	2604.63	-0.723879	0.143643	-5.03942	4.67e-07	1.46e-06	down-regulated
C2_04750W	C2_04750W	1325.45	-0.723202	0.173424	-4.17014	3.04e-05	7.45e-05	down-regulated
C4_06020C	C4_06020C	2752.06	-0.722984	0.121234	-5.96354	2.47e-09	1.02e-08	down-regulated
C4_01780C	C4_01780C	1600.5	-0.722425	0.173987	-4.15216	3.29e-05	8.01e-05	down-regulated
C6_01390W	HOC1	2971.32	-0.720869	0.183876	-3.9204	8.84e-05	0.000203096	down-regulated
C7_02090C	C7_02090C	2016.14	-0.719859	0.128309	-5.61034	2.02e-08	7.47e-08	down-regulated
C1_00520W	C1_00520W	1534.99	-0.71948	0.14466	-4.97358	6.57e-07	2.02e-06	down-regulated
C2_08990C	C2_08990C	1586.56	-0.718465	0.141094	-5.09209	3.54e-07	1.12e-06	down-regulated
C2_05490W	C2_05490W	456.108	-0.718356	0.195198	-3.68014	0.000233105	0.000507733	down-regulated
C4_01970W	C4_01970W	1071.03	-0.718075	0.134643	-5.33318	9.65e-08	3.27e-07	down-regulated
CR_02810W	CIRT4B	2953.95	-0.717294	0.160145	-4.47904	7.5e-06	2e-05	down-regulated
C7_00390W	SPL1	17745.6	-0.716499	0.130274	-5.49992	3.8e-08	1.36e-07	down-regulated
C1_01830C	UBC8	5970.12	-0.714776	0.117324	-6.09231	1.11e-09	4.79e-09	down-regulated
CR_08120C	DCP2	13879.2	-0.714511	0.103709	-6.88959	5.6e-12	3.04e-11	down-regulated
C5_02260C	PTH1	1715.16	-0.713891	0.129974	-5.49258	3.96e-08	1.41e-07	down-regulated
C6_00990W	RIM9	1005.23	-0.71301	0.163869	-4.35109	1.35e-05	3.48e-05	down-regulated
C2_08020C	C2_08020C	4222.12	-0.712897	0.130956	-5.4438	5.22e-08	1.83e-07	down-regulated
C3_07100C	C3_07100C	2740.32	-0.712823	0.160435	-4.44306	8.87e-06	2.34e-05	down-regulated
C3_07110W	C3_07110W	387.262	-0.71071	0.209779	-3.38791	0.000704277	0.00142362	down-regulated
C6_00440C	FET34	570.977	-0.710518	0.2116	-3.35783	0.000785577	0.00157512	down-regulated
C6_04570W	NAG6	35157.6	-0.709791	0.12711	-5.58405	2.35e-08	8.59e-08	down-regulated
C4_05770C	CFL1	1279.31	-0.70973	0.122614	-5.78835	7.11e-09	2.77e-08	down-regulated
C1_11770C	C1_11770C	5103.93	-0.70851	0.113442	-6.24559	4.22e-10	1.91e-09	down-regulated
C2_08500W	RSP5	8777.82	-0.707471	0.101755	-6.9527	3.58e-12	1.98e-11	down-regulated
C5_02020C	C5_02020C	3437.53	-0.707438	0.184142	-3.84181	0.000122132	0.000275283	down-regulated
C5_04540C	C5_04540C	351.544	-0.70742	0.235682	-3.00159	0.00268578	0.00494704	down-regulated
C3_00980W	FLC1	6119.37	-0.70565	0.111776	-6.3131	2.74e-10	1.26e-09	down-regulated
CR_03320C	CR_03320C	2195.33	-0.70563	0.160045	-4.40896	1.04e-05	2.71e-05	down-regulated
C7_03810W	SLA2	10812.4	-0.70552	0.12583	-5.60691	2.06e-08	7.61e-08	down-regulated
C2_07020C	C2_07020C	1255.78	-0.704828	0.156152	-4.51373	6.37e-06	1.72e-05	down-regulated
C7_03280C	C7_03280C	9815.43	-0.704409	0.117676	-5.98602	2.15e-09	8.97e-09	down-regulated
C1_07530W	C1_07530W	268.453	-0.704341	0.23149	-3.04265	0.00234507	0.00437224	down-regulated
CR_00360C	LEU1	6520.34	-0.70403	0.112907	-6.23547	4.5e-10	2.03e-09	down-regulated
C2_08450W	C2_08450W	3214.13	-0.703589	0.144725	-4.86157	1.16e-06	3.47e-06	down-regulated
CR_09500C	CR_09500C	2257.54	-0.703342	0.166557	-4.22282	2.41e-05	5.97e-05	down-regulated
C3_03290C	NPR2	2064.7	-0.703018	0.172709	-4.07054	4.69e-05	0.000111683	down-regulated
C2_10530C	KIN3	5201.08	-0.702872	0.105873	-6.63882	3.16e-11	1.59e-10	down-regulated
C5_00780C	C5_00780C	678.144	-0.702233	0.148714	-4.72203	2.34e-06	6.67e-06	down-regulated
C2_10440C	RAD1	2626.65	-0.700964	0.127227	-5.50958	3.6e-08	1.29e-07	down-regulated
C5_01900C	C5_01900C	995.65	-0.700954	0.158087	-4.43398	9.25e-06	2.43e-05	down-regulated
C2_10690W	TPS3	29921.3	-0.700954	0.10868	-6.44973	1.12e-10	5.36e-10	down-regulated
CR_05730C	CR_05730C	2540	-0.699443	0.118927	-5.88126	4.07e-09	1.63e-08	down-regulated
CR_03660C	CR_03660C	595.016	-0.699402	0.192446	-3.63428	0.000278755	0.00060101	down-regulated
C1_01610C	C1_01610C	4208.21	-0.698943	0.144345	-4.84219	1.28e-06	3.81e-06	down-regulated
C2_01880C	ZCF6	949.3	-0.698931	0.149412	-4.67788	2.9e-06	8.15e-06	down-regulated
C3_07370W	C3_07370W	1747.24	-0.698882	0.145165	-4.81441	1.48e-06	4.34e-06	down-regulated
C2_09230C	KIS1	4284.44	-0.698765	0.130931	-5.33691	9.45e-08	3.2e-07	down-regulated
C1_00230C	BFA1	1120.85	-0.698413	0.174173	-4.00988	6.07e-05	0.000142649	down-regulated
C4_01290W	C4_01290W	2379.76	-0.697542	0.171597	-4.06501	4.8e-05	0.000114271	down-regulated
C2_02920W	C2_02920W	2614.22	-0.697432	0.141833	-4.91729	8.78e-07	2.66e-06	down-regulated
C2_07460W	TAF4	3540.92	-0.697118	0.146224	-4.76747	1.87e-06	5.41e-06	down-regulated
CR_03960C	CR_03960C	1610.19	-0.696387	0.150157	-4.63773	3.52e-06	9.82e-06	down-regulated
C2_08850C	C2_08850C	2072.06	-0.696361	0.179759	-3.87386	0.000107123	0.000243481	down-regulated
C1_00940W	RPB11	861.827	-0.695054	0.149172	-4.65943	3.17e-06	8.89e-06	down-regulated
C1_09830W	SKI3	5464.41	-0.694964	0.111785	-6.21697	5.07e-10	2.27e-09	down-regulated
C1_12960C	BNI1	5548.76	-0.694737	0.128675	-5.39915	6.7e-08	2.32e-07	down-regulated
C4_04000W	MET4	1689.35	-0.694632	0.152788	-4.54637	5.46e-06	1.49e-05	down-regulated
C3_06320W	ALS7	1560.71	-0.694492	0.141552	-4.90627	9.28e-07	2.8e-06	down-regulated
CR_04820W	CR_04820W	7769.93	-0.694328	0.139205	-4.98783	6.11e-07	1.88e-06	down-regulated
C1_12170C	C1_12170C	2820.32	-0.693946	0.139605	-4.97078	6.67e-07	2.05e-06	down-regulated
C2_00390C	C2_00390C	3065.75	-0.693621	0.140038	-4.95308	7.3e-07	2.23e-06	down-regulated
C2_06000W	LAS1	1319.75	-0.693382	0.137122	-5.05668	4.27e-07	1.34e-06	down-regulated
C7_02990W	BCK1	3401.63	-0.693265	0.121009	-5.72905	1.01e-08	3.88e-08	down-regulated
C6_01720C	SUR7	28418.3	-0.69325	0.106579	-6.50457	7.79e-11	3.79e-10	down-regulated
C5_00200C	BDF1	3840.46	-0.69298	0.124502	-5.56602	2.61e-08	9.48e-08	down-regulated
C2_00490W	C2_00490W	2031.34	-0.69211	0.114604	-6.03916	1.55e-09	6.56e-09	down-regulated
C1_08270C	MED15	7573.98	-0.691807	0.13376	-5.172	2.32e-07	7.5e-07	down-regulated
C3_07710W	ABD1	4838.35	-0.691403	0.133908	-5.16328	2.43e-07	7.83e-07	down-regulated
CR_05020W	LYP1	1045.03	-0.691247	0.14708	-4.6998	2.6e-06	7.39e-06	down-regulated
CR_04270C	CR_04270C	623.148	-0.6898	0.203341	-3.39233	0.000693016	0.00140398	down-regulated
C4_04010W	C4_04010W	1313.68	-0.689685	0.225659	-3.05632	0.00224075	0.00419182	down-regulated
C1_00030C	C1_00030C	211.284	-0.688816	0.20881	-3.29877	0.000971094	0.00192698	down-regulated
C3_05680W	C3_05680W	698.568	-0.688511	0.18435	-3.73481	0.000187854	0.000414323	down-regulated
C5_02940C	MIG1	2550.96	-0.687985	0.119418	-5.76114	8.35e-09	3.24e-08	down-regulated
CR_04180C	ARP5	7466.96	-0.687113	0.111599	-6.15698	7.41e-10	3.26e-09	down-regulated
C3_02720W	C3_02720W	1406.44	-0.686847	0.184772	-3.71726	0.000201393	0.000441893	down-regulated
CR_03140C	SYN8	450.001	-0.686	0.190273	-3.60535	0.000311733	0.00066704	down-regulated
C1_08610C	C1_08610C	2344.72	-0.685677	0.15399	-4.45275	8.48e-06	2.24e-05	down-regulated
C1_01880C	PTR3	2353.76	-0.685435	0.110809	-6.18571	6.18e-10	2.74e-09	down-regulated
C5_03570W	C5_03570W	2567.83	-0.684613	0.138204	-4.95363	7.28e-07	2.23e-06	down-regulated
C2_06510W	C2_06510W	1835.97	-0.683799	0.123189	-5.5508	2.84e-08	1.03e-07	down-regulated
CR_10070C	ZCF39	8569.31	-0.683211	0.157222	-4.34551	1.39e-05	3.56e-05	down-regulated
C4_06010C	HOS1	1638.81	-0.68313	0.149955	-4.55556	5.22e-06	1.43e-05	down-regulated
C5_01930W	C5_01930W	1683.43	-0.681236	0.127266	-5.35286	8.66e-08	2.95e-07	down-regulated
C3_00920W	ATO1	191563	-0.680272	0.208226	-3.26699	0.00108699	0.00214338	down-regulated
C3_00480C	DOT5	9778.29	-0.679971	0.170749	-3.98228	6.83e-05	0.000159342	down-regulated
C1_02040C	C1_02040C	2088.07	-0.679747	0.128954	-5.27126	1.35e-07	4.5e-07	down-regulated
C1_01650W	ISN1	2868.29	-0.678398	0.12121	-5.59686	2.18e-08	8.02e-08	down-regulated
CR_08650C	CR_08650C	10112.5	-0.677824	0.108557	-6.24395	4.27e-10	1.92e-09	down-regulated
C7_03480W	C7_03480W	2953.68	-0.677786	0.120647	-5.61791	1.93e-08	7.16e-08	down-regulated
C2_08700C	C2_08700C	2499.24	-0.677432	0.127969	-5.29373	1.2e-07	4.01e-07	down-regulated
C1_07020C	PUT3	2833.76	-0.677019	0.114568	-5.90934	3.43e-09	1.4e-08	down-regulated
C1_06320W	C1_06320W	1172.52	-0.675382	0.203971	-3.31116	0.00092909	0.0018501	down-regulated
C2_03930C	SNF6	1025.93	-0.675064	0.130716	-5.16436	2.41e-07	7.79e-07	down-regulated
C1_07110W	TAF145	7769.29	-0.674034	0.115534	-5.8341	5.41e-09	2.14e-08	down-regulated
C2_05780C	MKK2	4102.24	-0.673829	0.106047	-6.35409	2.1e-10	9.79e-10	down-regulated
CR_03630W	IFF3	1554.23	-0.673821	0.141241	-4.77071	1.84e-06	5.33e-06	down-regulated
C2_08030W	C2_08030W	2629.21	-0.673536	0.135188	-4.98221	6.29e-07	1.94e-06	down-regulated
C3_02100W	STE50	2334.05	-0.673383	0.136796	-4.92253	8.54e-07	2.59e-06	down-regulated
C2_05110W	LEM3	7507.52	-0.673162	0.149679	-4.49737	6.88e-06	1.85e-05	down-regulated
C7_02080W	C7_02080W	1363.64	-0.673077	0.124804	-5.39309	6.93e-08	2.39e-07	down-regulated
C2_05740W	SPO7	3481.58	-0.673028	0.170973	-3.93645	8.27e-05	0.000191098	down-regulated
C3_07730W	WOR4	1942.65	-0.6729	0.171083	-3.93317	8.38e-05	0.000193494	down-regulated
CR_02410W	CR_02410W	2876.1	-0.672046	0.104855	-6.40926	1.46e-10	6.93e-10	down-regulated
CR_01770C	CR_01770C	4544.81	-0.671583	0.118057	-5.68862	1.28e-08	4.87e-08	down-regulated
CR_03550W	NCS2	1923.26	-0.671188	0.149722	-4.4829	7.36e-06	1.97e-05	down-regulated
C1_01460W	C1_01460W	12571.4	-0.670965	0.122379	-5.48268	4.19e-08	1.49e-07	down-regulated
C7_04150W	C7_04150W	3498.36	-0.670813	0.128371	-5.22556	1.74e-07	5.7e-07	down-regulated
C5_03480C	C5_03480C	3315.26	-0.670646	0.114545	-5.85487	4.77e-09	1.91e-08	down-regulated
C3_04720C	C3_04720C	2635.65	-0.670285	0.149395	-4.48665	7.24e-06	1.94e-05	down-regulated
C4_01060W	MLP1	6024.21	-0.669632	0.149809	-4.46989	7.83e-06	2.09e-05	down-regulated
C3_00050C	C3_00050C	445.748	-0.669612	0.185559	-3.60862	0.000307834	0.000659416	down-regulated
C1_12900W	C1_12900W	1386.36	-0.669454	0.121416	-5.51372	3.51e-08	1.26e-07	down-regulated
C1_02320C	C1_02320C	14927.6	-0.669392	0.145711	-4.59396	4.35e-06	1.2e-05	down-regulated
C7_02370W	C7_02370W	8211.48	-0.66915	0.143909	-4.64981	3.32e-06	9.3e-06	down-regulated
C2_03570C	C2_03570C	2871.16	-0.668627	0.178987	-3.73561	0.000187258	0.000413313	down-regulated
CR_03080C	CR_03080C	692.711	-0.668567	0.175329	-3.81321	0.000137171	0.000306972	down-regulated
C5_01250W	GPR1	1948.5	-0.667866	0.149675	-4.46211	8.12e-06	2.16e-05	down-regulated
C2_06040C	C2_06040C	615.335	-0.667559	0.201385	-3.31485	0.000916939	0.00182743	down-regulated
CR_07040W	SPT10	2065.09	-0.667458	0.119457	-5.58743	2.3e-08	8.45e-08	down-regulated
C2_00570W	RSC58	2392.81	-0.666569	0.11202	-5.95043	2.67e-09	1.1e-08	down-regulated
C3_04030C	PEX8	2025.61	-0.666427	0.175467	-3.79803	0.00014585	0.000325294	down-regulated
C1_05780W	RSC9	2495.23	-0.665345	0.114628	-5.80439	6.46e-09	2.53e-08	down-regulated
C6_03660C	CDC50	3470.23	-0.665064	0.146958	-4.52553	6.02e-06	1.63e-05	down-regulated
C4_02920W	C4_02920W	3989.05	-0.664762	0.143852	-4.62113	3.82e-06	1.06e-05	down-regulated
C3_05760W	C3_05760W	1802	-0.664577	0.113931	-5.83318	5.44e-09	2.15e-08	down-regulated
CR_07940W	CR_07940W	1051.5	-0.664515	0.151043	-4.39951	1.08e-05	2.82e-05	down-regulated
C3_07140C	C3_07140C	393.449	-0.663506	0.185219	-3.58227	0.000340617	0.000722871	down-regulated
C5_02570W	MNN13	823.846	-0.662707	0.181573	-3.64982	0.000262426	0.000567652	down-regulated
C2_03760C	C2_03760C	10806.2	-0.66247	0.1145	-5.78577	7.22e-09	2.81e-08	down-regulated
CR_07100W	FLC2	7593.35	-0.661787	0.117476	-5.63337	1.77e-08	6.58e-08	down-regulated
C3_05910W	ZCF35	729.007	-0.660614	0.153679	-4.29865	1.72e-05	4.35e-05	down-regulated
C1_12530C	C1_12530C	764.375	-0.660502	0.207458	-3.18378	0.00145364	0.00280597	down-regulated
C3_07070C	C3_07070C	6813.74	-0.659989	0.182392	-3.61853	0.000296287	0.000636274	down-regulated
CR_03310C	CR_03310C	4435.85	-0.659914	0.155911	-4.23262	2.31e-05	5.74e-05	down-regulated
C5_02220C	C5_02220C	2539.46	-0.659687	0.153918	-4.28595	1.82e-05	4.6e-05	down-regulated
C2_07560W	SWR1	3741.6	-0.658836	0.120542	-5.46561	4.61e-08	1.63e-07	down-regulated
C1_05120W	C1_05120W	2909.31	-0.658801	0.113336	-5.81279	6.14e-09	2.41e-08	down-regulated
C1_03390W	EHT1	398.002	-0.658318	0.198837	-3.31084	0.000930166	0.00185132	down-regulated
C3_03460C	C3_03460C	428.863	-0.657976	0.194121	-3.38952	0.000700152	0.00141672	down-regulated
C7_03890C	C7_03890C	13583.5	-0.657893	0.124531	-5.28297	1.27e-07	4.24e-07	down-regulated
C3_02990C	C3_02990C	753.237	-0.65687	0.187794	-3.49781	0.00046909	0.000973321	down-regulated
C3_02790W	C3_02790W	320.886	-0.655997	0.21814	-3.00723	0.0026364	0.00486363	down-regulated
CR_02040W	PRK1	5623.67	-0.655251	0.137357	-4.77044	1.84e-06	5.33e-06	down-regulated
C5_04870W	C5_04870W	2699.99	-0.655078	0.144726	-4.52633	6e-06	1.63e-05	down-regulated
C2_02300W	C2_02300W	508.72	-0.653754	0.159119	-4.10858	3.98e-05	9.54e-05	down-regulated
C7_04290W	C7_04290W	497.773	-0.653471	0.181768	-3.59508	0.000324296	0.000691436	down-regulated
C7_00050C	RAD3	8096.34	-0.653403	0.129104	-5.06108	4.17e-07	1.31e-06	down-regulated
C1_11570W	C1_11570W	386.883	-0.653122	0.190965	-3.42012	0.00062594	0.00127522	down-regulated
C7_02980C	SFI1	4132.48	-0.652817	0.110884	-5.88736	3.92e-09	1.58e-08	down-regulated
C4_00350W	PEP7	1571.84	-0.652267	0.155108	-4.20523	2.61e-05	6.42e-05	down-regulated
C1_00360W	CDC13	708.555	-0.650535	0.147244	-4.41808	9.96e-06	2.6e-05	down-regulated
CR_07570W	CR_07570W	969.763	-0.650375	0.142788	-4.55483	5.24e-06	1.43e-05	down-regulated
C4_06090C	C4_06090C	1845.22	-0.648507	0.120144	-5.39775	6.75e-08	2.33e-07	down-regulated
C2_03330C	HOG1	4317.68	-0.648135	0.104927	-6.177	6.53e-10	2.88e-09	down-regulated
C4_07230C	VID21	3425.08	-0.648118	0.126147	-5.13779	2.78e-07	8.91e-07	down-regulated
CR_06090W	CR_06090W	3283.24	-0.647212	0.120034	-5.39191	6.97e-08	2.41e-07	down-regulated
C4_04170C	AXL2	684.835	-0.647097	0.168406	-3.84249	0.000121794	0.000274623	down-regulated
CR_08990C	SLP3	66613.5	-0.646744	0.179261	-3.60784	0.000308752	0.000660898	down-regulated
C1_03070C	ORC1	3952.34	-0.646434	0.101794	-6.35043	2.15e-10	1e-09	down-regulated
C4_00580W	C4_00580W	553.986	-0.645816	0.18662	-3.46059	0.000538994	0.0011068	down-regulated
C3_07660W	RAD4	4176.72	-0.645803	0.150796	-4.28263	1.85e-05	4.66e-05	down-regulated
C3_02410C	C3_02410C	553.032	-0.644502	0.201766	-3.1943	0.00140169	0.00271185	down-regulated
C1_06510C	C1_06510C	3798.86	-0.64373	0.134657	-4.7805	1.75e-06	5.1e-06	down-regulated
CR_09480W	CR_09480W	987.192	-0.642936	0.165397	-3.88723	0.000101395	0.000231377	down-regulated
C4_05980C	C4_05980C	1717.96	-0.642771	0.140372	-4.57906	4.67e-06	1.28e-05	down-regulated
C2_02450C	UTP22	1881.29	-0.641346	0.1212	-5.29162	1.21e-07	4.05e-07	down-regulated
C3_02750W	C3_02750W	698.984	-0.639661	0.184974	-3.45811	0.00054398	0.001116	down-regulated
C1_06020W	RGD1	3120.66	-0.638614	0.143495	-4.45044	8.57e-06	2.27e-05	down-regulated
CR_00040C	CR_00040C	562.895	-0.638489	0.196611	-3.24748	0.00116433	0.00228454	down-regulated
C1_03530W	MED17	2155.6	-0.637953	0.122331	-5.21496	1.84e-07	6.02e-07	down-regulated
C3_01140W	C3_01140W	589.309	-0.637515	0.187912	-3.39263	0.000692246	0.00140358	down-regulated
C2_09610W	C2_09610W	685.318	-0.63728	0.138486	-4.60177	4.19e-06	1.16e-05	down-regulated
C2_01500W	C2_01500W	820.834	-0.636838	0.142615	-4.46544	7.99e-06	2.13e-05	down-regulated
C3_06100C	DED1	3051.44	-0.636643	0.1712	-3.71871	0.000200245	0.000439698	down-regulated
C2_07330W	TOR1	18925.6	-0.636601	0.128371	-4.95905	7.08e-07	2.17e-06	down-regulated
C2_00240C	SOD6	7710.79	-0.636467	0.226521	-2.80975	0.00495807	0.0087353	down-regulated
C4_04650W	C4_04650W	668.441	-0.636411	0.164886	-3.85969	0.00011353	0.00025754	down-regulated
CR_03440W	CR_03440W	440.399	-0.635787	0.200141	-3.17669	0.00148964	0.00287081	down-regulated
C7_00130W	C7_00130W	1991.71	-0.635729	0.198542	-3.20198	0.00136486	0.00264317	down-regulated
C4_01710C	C4_01710C	4628.39	-0.634696	0.107762	-5.88981	3.87e-09	1.56e-08	down-regulated
C3_00630W	C3_00630W	6549.36	-0.634418	0.124164	-5.10952	3.23e-07	1.03e-06	down-regulated
C4_03090W	C4_03090W	2895.88	-0.633583	0.110635	-5.72679	1.02e-08	3.93e-08	down-regulated
C1_07210C	C1_07210C	2465.78	-0.632968	0.125536	-5.04215	4.6e-07	1.44e-06	down-regulated
C1_07880C	GCS1	994.729	-0.632648	0.168783	-3.7483	0.00017804	0.000394284	down-regulated
C1_09360C	EFR3	10851.2	-0.632544	0.113924	-5.55235	2.82e-08	1.02e-07	down-regulated
CR_01210C	HSE1	3537.97	-0.632175	0.120855	-5.23085	1.69e-07	5.55e-07	down-regulated
C2_09770C	INP51	1784.9	-0.632051	0.112856	-5.60052	2.14e-08	7.87e-08	down-regulated
C3_05950W	C3_05950W	1307.74	-0.631757	0.144129	-4.38328	1.17e-05	3.03e-05	down-regulated
C2_02570W	C2_02570W	781.534	-0.631083	0.169156	-3.73078	0.000190887	0.00042039	down-regulated
C5_01320W	SNF1	8604.25	-0.630992	0.116825	-5.40117	6.62e-08	2.29e-07	down-regulated
C4_04260C	FZO1	3197.13	-0.629932	0.131995	-4.77238	1.82e-06	5.29e-06	down-regulated
C7_02180C	TRS33	1344.26	-0.629106	0.162128	-3.88031	0.000104322	0.000237567	down-regulated
C1_04630C	NEO1	3809.26	-0.628974	0.154542	-4.06994	4.7e-05	0.000111925	down-regulated
C1_14030W	C1_14030W	5435.77	-0.628945	0.154401	-4.07344	4.63e-05	0.000110341	down-regulated
C4_04470W	SAP10	1170.83	-0.628578	0.15985	-3.93231	8.41e-05	0.000194118	down-regulated
CR_05650W	BRF1	2901.65	-0.627746	0.119534	-5.25162	1.51e-07	4.97e-07	down-regulated
C6_02600W	NAB3	7466.72	-0.627421	0.120948	-5.18751	2.13e-07	6.95e-07	down-regulated
C2_10340W	HEM4	471.805	-0.627421	0.185031	-3.39089	0.000696651	0.00141048	down-regulated
C6_00890W	C6_00890W	1896.94	-0.627257	0.127271	-4.92851	8.29e-07	2.52e-06	down-regulated
C1_13610C	KIS2	3152.59	-0.627191	0.152359	-4.11655	3.85e-05	9.23e-05	down-regulated
C3_07870W	C3_07870W	450.213	-0.625684	0.156706	-3.99273	6.53e-05	0.000152894	down-regulated
C1_00470C	C1_00470C	2110.56	-0.62527	0.137101	-4.56067	5.1e-06	1.4e-05	down-regulated
C4_04750W	C4_04750W	2290.74	-0.624908	0.122232	-5.11249	3.18e-07	1.01e-06	down-regulated
C2_10870W	C2_10870W	3656.86	-0.624665	0.115373	-5.41433	6.15e-08	2.14e-07	down-regulated
CR_03050C	ZCF11	1451.2	-0.624485	0.145009	-4.30653	1.66e-05	4.21e-05	down-regulated
C2_06830C	FHL1	1870.89	-0.623185	0.12937	-4.81707	1.46e-06	4.29e-06	down-regulated
C1_06040W	RTT101	1641.5	-0.623082	0.1682	-3.70442	0.000211877	0.000464383	down-regulated
C1_03170C	C1_03170C	1424.58	-0.62262	0.135255	-4.60331	4.16e-06	1.15e-05	down-regulated
CR_00340C	CR_00340C	366.263	-0.62253	0.184937	-3.36618	0.000762168	0.00153283	down-regulated
C6_02110W	C6_02110W	498.774	-0.622424	0.162603	-3.82786	0.00012926	0.000290469	down-regulated
C2_01150W	PEX12	3670.33	-0.621732	0.140683	-4.41937	9.9e-06	2.59e-05	down-regulated
C1_03000W	HOL1	591.912	-0.620254	0.178296	-3.4788	0.000503672	0.00104	down-regulated
C3_02970C	WSS1	2750.02	-0.62014	0.110717	-5.60113	2.13e-08	7.84e-08	down-regulated
CR_04130C	EAF7	3881.07	-0.619805	0.116638	-5.31394	1.07e-07	3.62e-07	down-regulated
C5_01840C	TAC1	2641	-0.619667	0.110025	-5.63207	1.78e-08	6.62e-08	down-regulated
C1_07010W	C1_07010W	671.327	-0.619602	0.212551	-2.91508	0.003556	0.00643061	down-regulated
C3_05320W	C3_05320W	1838.32	-0.618185	0.183875	-3.36199	0.000773832	0.00155367	down-regulated
C2_09990C	YOR1	5376.42	-0.618015	0.202214	-3.05625	0.00224127	0.00419182	down-regulated
C1_12950W	C1_12950W	1934.35	-0.617652	0.146136	-4.22657	2.37e-05	5.89e-05	down-regulated
C3_04100W	C3_04100W	334.78	-0.617501	0.174967	-3.52924	0.000416748	0.000871702	down-regulated
C4_01120C	C4_01120C	1177.25	-0.61562	0.171203	-3.59585	0.000323339	0.000689643	down-regulated
C1_02130C	GAL1	1792.67	-0.614319	0.147058	-4.1774	2.95e-05	7.23e-05	down-regulated
C6_02580W	C6_02580W	1516.31	-0.614189	0.135517	-4.53219	5.84e-06	1.59e-05	down-regulated
CR_03910C	TAF12L	2276.08	-0.613763	0.120213	-5.10563	3.3e-07	1.05e-06	down-regulated
C2_09970C	C2_09970C	3002.77	-0.613529	0.110059	-5.57453	2.48e-08	9.05e-08	down-regulated
C2_04260W	SSN3	1073.13	-0.613361	0.146791	-4.17846	2.93e-05	7.2e-05	down-regulated
C4_00100C	C4_00100C	5050.36	-0.613138	0.144181	-4.25255	2.11e-05	5.28e-05	down-regulated
C4_00060W	C4_00060W	2640.46	-0.612753	0.177309	-3.45585	0.000548553	0.00112371	down-regulated
C3_00160C	C3_00160C	5033.25	-0.611744	0.122191	-5.00647	5.54e-07	1.72e-06	down-regulated
C2_03550C	C2_03550C	5449.01	-0.611409	0.142454	-4.29197	1.77e-05	4.48e-05	down-regulated
C6_02730W	SAC6	21148.6	-0.610484	0.12439	-4.90783	9.21e-07	2.78e-06	down-regulated
C7_01760C	ISU1	16461.4	-0.610236	0.163388	-3.7349	0.000187792	0.000414323	down-regulated
C2_00640W	C2_00640W	1466.01	-0.610034	0.159928	-3.81443	0.000136496	0.000305806	down-regulated
CR_01680C	CDC4	8697.82	-0.608507	0.104572	-5.81902	5.92e-09	2.33e-08	down-regulated
C1_11020W	C1_11020W	1437.82	-0.608285	0.129727	-4.68897	2.75e-06	7.75e-06	down-regulated
C5_01280C	NUF2	983.681	-0.608129	0.168336	-3.61259	0.000303156	0.000649854	down-regulated
C1_08780W	C1_08780W	13130.2	-0.608065	0.139293	-4.36536	1.27e-05	3.27e-05	down-regulated
C7_00080C	SAC7	6474.66	-0.607939	0.120151	-5.05979	4.2e-07	1.32e-06	down-regulated
C1_03960C	C1_03960C	1695.24	-0.607509	0.153614	-3.95477	7.66e-05	0.000177715	down-regulated
CR_05670C	HMO1	3892.66	-0.606959	0.191405	-3.17108	0.00151875	0.00292124	down-regulated
C1_00930C	SIN3	6670.56	-0.603833	0.112588	-5.36323	8.17e-08	2.79e-07	down-regulated
CR_02960W	CR_02960W	551.009	-0.603812	0.145424	-4.15209	3.29e-05	8.01e-05	down-regulated
C1_13320C	CGA1	3319.53	-0.602568	0.174435	-3.4544	0.000551516	0.001129	down-regulated
CR_10000C	CR_10000C	907.988	-0.60227	0.171456	-3.51267	0.000443623	0.000925639	down-regulated
C5_03560W	C5_03560W	1767.98	-0.601713	0.152324	-3.95023	7.81e-05	0.000181055	down-regulated
C1_01740W	CTN1	31231.3	-0.601645	0.187628	-3.20659	0.00134318	0.00260789	down-regulated
C1_06410W	C1_06410W	1172.55	-0.601036	0.166074	-3.61908	0.000295655	0.000635146	down-regulated
CR_02570C	CR_02570C	1451.11	-0.600135	0.174856	-3.43216	0.000598798	0.00122327	down-regulated
C3_04460W	C3_04460W	2603.94	-0.599588	0.124643	-4.81046	1.51e-06	4.42e-06	down-regulated
CR_02120C	CR_02120C	988.562	-0.599177	0.144184	-4.15564	3.24e-05	7.89e-05	down-regulated
C2_02040W	C2_02040W	2115.5	-0.599137	0.112845	-5.30937	1.1e-07	3.7e-07	down-regulated
C3_02190C	C3_02190C	3167.34	-0.598484	0.106796	-5.60397	2.09e-08	7.73e-08	down-regulated
C6_00230W	C6_00230W	1015.67	-0.598061	0.132613	-4.50982	6.49e-06	1.75e-05	down-regulated
CR_05740C	PTC4	2017.77	-0.597953	0.111016	-5.3862	7.2e-08	2.48e-07	down-regulated
C5_03010W	C5_03010W	1152.44	-0.597697	0.135201	-4.42079	9.83e-06	2.57e-05	down-regulated
C2_04940C	ITR1	11602.2	-0.597386	0.135975	-4.39336	1.12e-05	2.9e-05	down-regulated
C7_03770C	YAF9	1260.11	-0.597091	0.152811	-3.90739	9.33e-05	0.000213874	down-regulated
C7_01860W	C7_01860W	366.949	-0.596922	0.175195	-3.40719	0.000656345	0.00133534	down-regulated
C1_11300C	C1_11300C	1667.64	-0.596679	0.12519	-4.76619	1.88e-06	5.44e-06	down-regulated
C1_06680W	VPS34	2462.43	-0.596394	0.118784	-5.02084	5.14e-07	1.6e-06	down-regulated
C5_01180W	PUS4	3342.38	-0.596282	0.144045	-4.13955	3.48e-05	8.4e-05	down-regulated
CR_08290W	CR_08290W	2994.87	-0.596274	0.127467	-4.67789	2.9e-06	8.15e-06	down-regulated
C3_00550C	HRK1	6746.56	-0.596162	0.12907	-4.61892	3.86e-06	1.07e-05	down-regulated
C2_02180W	ZRT3	509.61	-0.595863	0.171861	-3.46712	0.000526076	0.00108288	down-regulated
CR_07920W	CR_07920W	5732.83	-0.595196	0.130315	-4.56736	4.94e-06	1.35e-05	down-regulated
C6_04590C	NAG1	3390.51	-0.595107	0.141161	-4.2158	2.49e-05	6.14e-05	down-regulated
C4_01960C	C4_01960C	1022.69	-0.593936	0.143673	-4.13393	3.57e-05	8.61e-05	down-regulated
C4_05210W	PIS1	903.381	-0.593036	0.154734	-3.83263	0.000126783	0.000285117	down-regulated
C1_05280W	C1_05280W	1931.88	-0.592714	0.137895	-4.29831	1.72e-05	4.36e-05	down-regulated
C1_04550W	ELC1	644.31	-0.592648	0.165625	-3.57825	0.000345903	0.000733826	down-regulated
C3_07570C	C3_07570C	904.419	-0.592051	0.193544	-3.05901	0.00222073	0.00415994	down-regulated
C7_00030W	C7_00030W	8815.19	-0.591304	0.134968	-4.38106	1.18e-05	3.06e-05	down-regulated
C3_03500W	SKN2	848.978	-0.591069	0.208517	-2.83464	0.00458778	0.00815772	down-regulated
C2_05980C	C2_05980C	1805.16	-0.590575	0.13524	-4.36686	1.26e-05	3.25e-05	down-regulated
CR_07870W	CR_07870W	365.953	-0.586319	0.207664	-2.8234	0.00475179	0.00840668	down-regulated
C3_04330C	C3_04330C	9829.58	-0.585235	0.161814	-3.61671	0.000298377	0.000640531	down-regulated
C1_08480C	APS3	785.808	-0.584656	0.149676	-3.90613	9.38e-05	0.000214887	down-regulated
CR_06690C	CR_06690C	1295.78	-0.584617	0.135539	-4.31326	1.61e-05	4.1e-05	down-regulated
CR_07780W	CR_07780W	1483.34	-0.583909	0.161538	-3.61468	0.000300719	0.000644863	down-regulated
C1_09440W	C1_09440W	3162.81	-0.582813	0.131214	-4.44169	8.93e-06	2.35e-05	down-regulated
C1_10840C	C1_10840C	2348.22	-0.581968	0.139698	-4.16591	3.1e-05	7.58e-05	down-regulated
C4_04670C	C4_04670C	3386.29	-0.58184	0.12388	-4.69679	2.64e-06	7.48e-06	down-regulated
C4_00400W	MNR2	4563.47	-0.5808	0.16653	-3.48766	0.000487261	0.00100786	down-regulated
C3_03580C	GTT13	1798.54	-0.58052	0.121025	-4.79671	1.61e-06	4.72e-06	down-regulated
C1_00630W	C1_00630W	1834.74	-0.580117	0.133087	-4.35894	1.31e-05	3.36e-05	down-regulated
C2_08510W	C2_08510W	621.301	-0.579812	0.1887	-3.07268	0.00212149	0.00398784	down-regulated
C5_05170W	PAN3	2672.54	-0.579491	0.12123	-4.78008	1.75e-06	5.11e-06	down-regulated
C2_08570W	ANP1	2502.11	-0.579014	0.164941	-3.51044	0.000447371	0.000931502	down-regulated
C4_01720C	C4_01720C	10274.9	-0.578969	0.10958	-5.28354	1.27e-07	4.23e-07	down-regulated
C3_06000W	AHR1	1537.83	-0.578818	0.132133	-4.38056	1.18e-05	3.06e-05	down-regulated
C4_02300W	HOS3	2791.54	-0.578462	0.141781	-4.07998	4.5e-05	0.000107414	down-regulated
C2_05370C	RXT3	1148.88	-0.578426	0.1591	-3.6356	0.000277332	0.000598156	down-regulated
C3_05380W	C3_05380W	2245.6	-0.578015	0.145856	-3.96292	7.4e-05	0.000172091	down-regulated
C3_02920W	C3_02920W	22001.2	-0.577992	0.152334	-3.79425	0.000148089	0.000330164	down-regulated
C6_02000W	PLB2	339.566	-0.577523	0.206036	-2.80302	0.0050627	0.0089012	down-regulated
C5_04510W	GDE1	4501.09	-0.576807	0.174203	-3.31112	0.000929243	0.0018501	down-regulated
CR_00210W	ALK2	2928.65	-0.576229	0.181332	-3.17777	0.00148414	0.00286115	down-regulated
C3_04470W	PKC1	5819.82	-0.575037	0.117721	-4.88475	1.04e-06	3.11e-06	down-regulated
C1_04850C	C1_04850C	407.707	-0.574245	0.205228	-2.79808	0.00514066	0.00902496	down-regulated
CR_04920W	CR_04920W	894.167	-0.573238	0.158853	-3.60861	0.000307838	0.000659416	down-regulated
C6_02300C	C6_02300C	610.261	-0.572493	0.176074	-3.25143	0.00114828	0.00225676	down-regulated
C1_04560W	C1_04560W	2555.6	-0.572203	0.11483	-4.98306	6.26e-07	1.93e-06	down-regulated
C1_12970C	SEC2	2279.39	-0.570469	0.12356	-4.61693	3.89e-06	1.08e-05	down-regulated
C5_01340W	HST3	2302.14	-0.570259	0.159084	-3.58464	0.000337539	0.00071685	down-regulated
C5_01530C	C5_01530C	869.161	-0.570052	0.171448	-3.32493	0.000884401	0.00176495	down-regulated
C3_00580W	FLO9	1081.18	-0.568524	0.129736	-4.38216	1.18e-05	3.05e-05	down-regulated
C1_04960C	C1_04960C	1412.01	-0.567969	0.153206	-3.70722	0.000209546	0.000459443	down-regulated
C3_04820C	SEC7	8913.51	-0.567899	0.120852	-4.69915	2.61e-06	7.4e-06	down-regulated
C7_02800W	NIK1	6282.03	-0.567071	0.152503	-3.71842	0.000200476	0.000440043	down-regulated
C7_01680C	C7_01680C	1721.69	-0.56618	0.138707	-4.08183	4.47e-05	0.00010669	down-regulated
C4_06550C	IFF5	2494.61	-0.564956	0.11174	-5.05598	4.28e-07	1.34e-06	down-regulated
C6_01710C	PTK2	4423.58	-0.564901	0.146956	-3.84402	0.000121037	0.000273228	down-regulated
C2_07090C	OLE2	2896.42	-0.5645	0.143768	-3.92646	8.62e-05	0.000198438	down-regulated
C2_01470W	SRB9	3896.77	-0.563535	0.119031	-4.73434	2.2e-06	6.31e-06	down-regulated
C5_02180C	LEU3	3049.99	-0.562552	0.124781	-4.5083	6.53e-06	1.76e-05	down-regulated
C7_00840C	C7_00840C	1427.31	-0.562381	0.178089	-3.15787	0.00158928	0.00304607	down-regulated
CR_09970W	UBC4	4202.3	-0.562133	0.132228	-4.25125	2.13e-05	5.31e-05	down-regulated
C1_09010W	NAR1	1149.63	-0.561757	0.134943	-4.16292	3.14e-05	7.67e-05	down-regulated
C2_09750W	LEU42	9210.24	-0.561398	0.103431	-5.42773	5.71e-08	2e-07	down-regulated
C1_08220W	CCR4	5165.72	-0.561296	0.10782	-5.20588	1.93e-07	6.31e-07	down-regulated
CR_06470W	HRD1	2745.01	-0.560978	0.132929	-4.22015	2.44e-05	6.04e-05	down-regulated
C3_06550C	C3_06550C	655.772	-0.560784	0.158696	-3.5337	0.00040978	0.000858333	down-regulated
C1_07290W	C1_07290W	507.035	-0.56062	0.154012	-3.64011	0.000272526	0.000588857	down-regulated
C1_11900C	C1_11900C	714.579	-0.560484	0.200457	-2.79604	0.00517337	0.00907168	down-regulated
C2_00510W	C2_00510W	759.889	-0.560063	0.135243	-4.14116	3.46e-05	8.35e-05	down-regulated
C3_05810C	SKN1	4884.58	-0.558833	0.199534	-2.80069	0.00509928	0.00895758	down-regulated
C2_06420C	RTS1	4980.69	-0.557889	0.121916	-4.57601	4.74e-06	1.3e-05	down-regulated
C5_02830W	C5_02830W	1506.08	-0.557837	0.165409	-3.37247	0.000744969	0.00150077	down-regulated
C1_02200C	C1_02200C	859.746	-0.557766	0.164404	-3.39265	0.000692209	0.00140358	down-regulated
C4_01130C	C4_01130C	756.227	-0.557206	0.168179	-3.31317	0.000922434	0.00183777	down-regulated
C1_09240C	C1_09240C	1052.77	-0.556915	0.155382	-3.58415	0.000338171	0.000717936	down-regulated
C7_03600W	MNN26	3996.74	-0.555832	0.151901	-3.65916	0.000253041	0.000548547	down-regulated
C6_03830W	SAL6	12711.8	-0.555623	0.131553	-4.22356	2.4e-05	5.96e-05	down-regulated
C1_03760C	STR2	2197.88	-0.555623	0.146257	-3.79894	0.000145316	0.000324224	down-regulated
C2_05040C	C2_05040C	3507.42	-0.555482	0.143166	-3.87997	0.000104467	0.000237807	down-regulated
C1_01550W	VPS17	2874.45	-0.555356	0.120797	-4.59742	4.28e-06	1.18e-05	down-regulated
CR_03590C	CR_03590C	926.269	-0.554698	0.179812	-3.08487	0.00203641	0.00383517	down-regulated
C1_05050C	RRP6	2734.42	-0.554012	0.130957	-4.23047	2.33e-05	5.79e-05	down-regulated
C4_04510W	C4_04510W	5293.43	-0.553603	0.128629	-4.30388	1.68e-05	4.26e-05	down-regulated
C2_01480W	SPT5	19250.9	-0.553431	0.131123	-4.22071	2.44e-05	6.02e-05	down-regulated
C6_03040C	C6_03040C	2069.22	-0.553413	0.154106	-3.59113	0.000329245	0.000700986	down-regulated
C2_06320W	C2_06320W	1712.85	-0.552755	0.151252	-3.65452	0.000257663	0.000557958	down-regulated
C6_00700C	C6_00700C	1640.9	-0.552519	0.120238	-4.59522	4.32e-06	1.19e-05	down-regulated
C6_04040C	RVS167	15256.5	-0.552024	0.121265	-4.55222	5.31e-06	1.45e-05	down-regulated
C4_03440C	DOT4	411.129	-0.55072	0.185051	-2.97605	0.0029199	0.00534522	down-regulated
C6_01220C	C6_01220C	1592.9	-0.549891	0.124378	-4.42111	9.82e-06	2.57e-05	down-regulated
C7_00810W	C7_00810W	1617.4	-0.548565	0.130127	-4.21561	2.49e-05	6.15e-05	down-regulated
C7_02010C	C7_02010C	14383.5	-0.548528	0.160335	-3.42113	0.000623605	0.00127133	down-regulated
CR_05840W	CR_05840W	439.769	-0.548278	0.172638	-3.17589	0.00149379	0.00287726	down-regulated
C5_03590W	LAP4	2051.79	-0.548151	0.134091	-4.08789	4.35e-05	0.000104068	down-regulated
C1_05800C	C1_05800C	589.368	-0.54812	0.173829	-3.15321	0.00161485	0.00309017	down-regulated
C2_05580W	C2_05580W	1966.61	-0.546498	0.132677	-4.11901	3.81e-05	9.15e-05	down-regulated
C1_08680C	C1_08680C	1206.34	-0.546458	0.160855	-3.39721	0.000680776	0.00138174	down-regulated
C5_00890C	GIT2	5077.78	-0.546311	0.162448	-3.36299	0.000771019	0.00154854	down-regulated
C1_09730W	DAM1	725.889	-0.545089	0.165639	-3.29083	0.00099894	0.0019796	down-regulated
C3_02770C	C3_02770C	1149.24	-0.545042	0.129387	-4.2125	2.53e-05	6.23e-05	down-regulated
CR_00590W	PHO81	1013.37	-0.544918	0.188628	-2.88885	0.00386648	0.00695197	down-regulated
C3_00300W	C3_00300W	2629.4	-0.542978	0.12207	-4.44808	8.66e-06	2.29e-05	down-regulated
C1_00750C	VPS27	7578.38	-0.542176	0.118751	-4.56566	4.98e-06	1.37e-05	down-regulated
C4_06470W	C4_06470W	10127.5	-0.542136	0.170492	-3.17982	0.00147365	0.00284369	down-regulated
C6_03490C	SAP1	423.948	-0.541193	0.186987	-2.89427	0.00380035	0.00684339	down-regulated
CR_08000C	CR_08000C	4953.3	-0.54113	0.139108	-3.89001	0.00010024	0.000228973	down-regulated
C5_03090W	VPS4	2430.55	-0.540998	0.129706	-4.17095	3.03e-05	7.42e-05	down-regulated
C1_09020W	C1_09020W	3489.85	-0.540214	0.141464	-3.81873	0.000134138	0.000300863	down-regulated
C1_10200C	C1_10200C	1400.66	-0.540202	0.117484	-4.59809	4.26e-06	1.18e-05	down-regulated
C7_01850C	CRN1	4059.87	-0.539774	0.152544	-3.53847	0.000402446	0.000844019	down-regulated
C3_00560C	SOF1	3667.08	-0.538556	0.164671	-3.27049	0.00107361	0.00211771	down-regulated
C2_04760W	KIC1	4373.73	-0.538492	0.110205	-4.88627	1.03e-06	3.08e-06	down-regulated
C1_13450W	HYR1	856.963	-0.538302	0.183591	-2.93208	0.00336699	0.00610606	down-regulated
C1_00770C	ROT1	795.602	-0.538244	0.191013	-2.81783	0.00483493	0.00853602	down-regulated
C7_00800C	YAE1	736.71	-0.53775	0.143917	-3.73652	0.000186582	0.000411975	down-regulated
CR_02760C	RPD3	1243.41	-0.5374	0.121939	-4.40714	1.05e-05	2.73e-05	down-regulated
C6_00630W	C6_00630W	356.088	-0.53678	0.175073	-3.06604	0.00216916	0.00406717	down-regulated
C3_03050C	PGA18	721.357	-0.535558	0.172453	-3.10554	0.00189934	0.00359065	down-regulated
C1_01170C	ZCF17	755.43	-0.535089	0.150769	-3.54907	0.000386591	0.00081289	down-regulated
C7_00940W	KEX1	3132.77	-0.534365	0.131643	-4.05921	4.92e-05	0.000116961	down-regulated
C6_00260W	C6_00260W	2976.55	-0.533461	0.145225	-3.67334	0.000239397	0.000520106	down-regulated
CR_01020C	CR_01020C	1033.22	-0.533142	0.136704	-3.89996	9.62e-05	0.000220267	down-regulated
C2_02700C	C2_02700C	872.389	-0.532864	0.137228	-3.88306	0.000103149	0.000235075	down-regulated
CR_09150W	CR_09150W	1776.22	-0.532544	0.157182	-3.38808	0.000703849	0.00142323	down-regulated
C4_05150W	VAC8	11402.1	-0.531728	0.108458	-4.9026	9.46e-07	2.85e-06	down-regulated
C3_00690C	SWD1	738.7	-0.53166	0.162912	-3.26347	0.00110056	0.00216799	down-regulated
C1_13620W	ROB1	4719.84	-0.531466	0.166294	-3.19595	0.00139373	0.00269733	down-regulated
C1_10860C	ADA2	1792.85	-0.531035	0.181786	-2.92121	0.0034867	0.00631006	down-regulated
C3_05410W	C3_05410W	13462.5	-0.530193	0.141454	-3.74817	0.000178126	0.000394328	down-regulated
C4_00090W	PHR3	5203.5	-0.529717	0.117201	-4.51974	6.19e-06	1.68e-05	down-regulated
C1_11620W	C1_11620W	664.813	-0.529521	0.161777	-3.27316	0.00106354	0.00209993	down-regulated
C4_04760C	C4_04760C	1144.86	-0.529476	0.144057	-3.67546	0.000237418	0.000516183	down-regulated
C2_01490C	C2_01490C	3225.85	-0.529464	0.126034	-4.20096	2.66e-05	6.54e-05	down-regulated
C3_02370C	ALR1	12181.3	-0.52945	0.182652	-2.89868	0.00374737	0.00675002	down-regulated
CR_07340C	CR_07340C	1691.04	-0.529169	0.156907	-3.3725	0.000744881	0.00150077	down-regulated
C3_05010C	C3_05010C	1118.94	-0.526819	0.133678	-3.94094	8.12e-05	0.000187988	down-regulated
C1_01860W	C1_01860W	2591.77	-0.526347	0.12107	-4.34748	1.38e-05	3.53e-05	down-regulated
C3_07680W	HIR3	5650.53	-0.526283	0.142695	-3.68818	0.000225868	0.000493412	down-regulated
C1_04460C	C1_04460C	6920.42	-0.525186	0.123708	-4.24539	2.18e-05	5.43e-05	down-regulated
C7_03010W	SAP190	3620.27	-0.525125	0.120792	-4.34735	1.38e-05	3.54e-05	down-regulated
C2_04400W	C2_04400W	5059.5	-0.525048	0.138025	-3.804	0.000142381	0.000318153	down-regulated
C6_02970C	C6_02970C	1869.89	-0.524491	0.127544	-4.11223	3.92e-05	9.4e-05	down-regulated
C4_05170C	NBP35	1245.55	-0.524313	0.182174	-2.87809	0.00400087	0.00717194	down-regulated
C5_04090C	SUI1	17300.9	-0.523532	0.156149	-3.35278	0.000800035	0.00160303	down-regulated
C1_01010W	C1_01010W	2988.53	-0.522931	0.125619	-4.16285	3.14e-05	7.67e-05	down-regulated
CR_08870W	PEX13	6303.86	-0.52287	0.12628	-4.14055	3.46e-05	8.37e-05	down-regulated
C1_10420C	C1_10420C	1757.38	-0.52241	0.14302	-3.65272	0.000259481	0.000561485	down-regulated
C1_06910C	C1_06910C	2745.04	-0.522107	0.122855	-4.24978	2.14e-05	5.34e-05	down-regulated
C3_03160C	C3_03160C	507.197	-0.522071	0.160627	-3.2502	0.00115325	0.0022643	down-regulated
C1_00550W	CIS2	1214.31	-0.521838	0.143404	-3.63894	0.00027376	0.000591095	down-regulated
C7_01490W	C7_01490W	724.758	-0.52159	0.157993	-3.30135	0.0009622	0.0019106	down-regulated
C1_08370W	SDS24	13172.3	-0.521488	0.107118	-4.86834	1.13e-06	3.36e-06	down-regulated
CR_03210C	SSU72	1265.97	-0.521138	0.160111	-3.25486	0.00113448	0.00223111	down-regulated
CR_07960C	TRK1	3143.01	-0.516464	0.133328	-3.87364	0.000107221	0.000243611	down-regulated
C6_00170C	C6_00170C	4521.23	-0.51605	0.125458	-4.11335	3.9e-05	9.36e-05	down-regulated
C5_00580W	C5_00580W	2964.69	-0.515617	0.107301	-4.80531	1.55e-06	4.53e-06	down-regulated
C1_12080W	LCB4	1159.88	-0.5151	0.145572	-3.53846	0.000402471	0.000844019	down-regulated
C2_09690C	C2_09690C	2273.57	-0.51427	0.122362	-4.20287	2.64e-05	6.49e-05	down-regulated
C6_00070C	PGA25	3296.28	-0.513115	0.133255	-3.85061	0.000117824	0.000266379	down-regulated
C1_09260C	PTC1	2671.34	-0.513074	0.155179	-3.30634	0.000945232	0.00188005	down-regulated
C6_01750C	C6_01750C	493.799	-0.51291	0.177303	-2.89284	0.00381774	0.00686847	down-regulated
C5_01920C	C5_01920C	3154.86	-0.512263	0.121533	-4.21502	2.5e-05	6.16e-05	down-regulated
C4_03550W	RAD2	1549.34	-0.512067	0.132127	-3.87557	0.000106376	0.000241873	down-regulated
CR_00980C	CAB3	6714.51	-0.511827	0.146437	-3.49521	0.000473683	0.000981484	down-regulated
C1_08660C	C1_08660C	768.734	-0.511646	0.161891	-3.16044	0.0015753	0.00302221	down-regulated
CR_03230W	CR_03230W	1233.5	-0.511583	0.124059	-4.12371	3.73e-05	8.97e-05	down-regulated
C1_09280W	C1_09280W	1975.64	-0.511455	0.129922	-3.93665	8.26e-05	0.000191013	down-regulated
C1_01190C	C1_01190C	1803.67	-0.511358	0.125135	-4.08645	4.38e-05	0.000104671	down-regulated
C1_07280C	C1_07280C	682.626	-0.511351	0.147131	-3.47549	0.000509913	0.00105216	down-regulated
C4_00320C	C4_00320C	2647.31	-0.510559	0.14215	-3.59168	0.000328548	0.00069975	down-regulated
C7_03450C	HSM3	8068.38	-0.510429	0.183489	-2.7818	0.00540582	0.00944315	down-regulated
C3_00380C	C3_00380C	1621.98	-0.510322	0.130119	-3.92196	8.78e-05	0.000201941	down-regulated
C1_13990W	OCA6	1031.57	-0.510309	0.153065	-3.33393	0.000856289	0.00171114	down-regulated
CR_09340W	UBC7	8182.09	-0.510241	0.159081	-3.20742	0.00133929	0.00260212	down-regulated
CR_06040W	CR_06040W	5122.8	-0.510133	0.119542	-4.2674	1.98e-05	4.97e-05	down-regulated
C1_05390C	C1_05390C	2623.32	-0.509919	0.114553	-4.45136	8.53e-06	2.26e-05	down-regulated
C2_06090W	C2_06090W	3869.52	-0.50822	0.117246	-4.33465	1.46e-05	3.73e-05	down-regulated
C3_07000W	RPD31	2785.05	-0.507006	0.125957	-4.02522	5.69e-05	0.000134298	down-regulated
C3_07090W	HHT1	36017.3	-0.507	0.149848	-3.38343	0.000715855	0.00144555	down-regulated
C4_01890C	ARL1	1020.64	-0.505766	0.125979	-4.01468	5.95e-05	0.000140001	down-regulated
C3_04990W	FGR44	1968.9	-0.505522	0.122766	-4.11776	3.83e-05	9.19e-05	down-regulated
C1_07130C	C1_07130C	1454.92	-0.505493	0.165287	-3.05827	0.00222622	0.0041676	down-regulated
C3_03070W	C3_03070W	1993.76	-0.505485	0.143768	-3.51597	0.000438153	0.000914546	down-regulated
C1_04410C	ESS1	1811.26	-0.505412	0.140246	-3.60374	0.00031367	0.000670701	down-regulated
C1_06380C	C1_06380C	510.723	-0.504447	0.160676	-3.13952	0.00169223	0.00322781	down-regulated
C3_02120W	C3_02120W	5218.24	-0.503562	0.110586	-4.55356	5.27e-06	1.44e-05	down-regulated
C4_06380W	SOU2	1586.19	-0.501067	0.149545	-3.3506	0.000806367	0.00161463	down-regulated
C2_08100W	C2_08100W	751.098	-0.499351	0.158738	-3.14575	0.00165661	0.00316393	down-regulated
C6_01280W	EXO84	2571.63	-0.499338	0.125107	-3.9913	6.57e-05	0.000153758	down-regulated
C2_03320W	CHK1	2635.13	-0.499097	0.122201	-4.08425	4.42e-05	0.000105628	down-regulated
C2_00500W	ZCF9	1522.78	-0.498949	0.150915	-3.30615	0.000945878	0.0018807	down-regulated
C1_02210W	C1_02210W	2604.79	-0.49888	0.109832	-4.5422	5.57e-06	1.51e-05	down-regulated
C1_03400W	C1_03400W	2363.74	-0.49859	0.12586	-3.96146	7.45e-05	0.000173078	down-regulated
C4_05610C	C4_05610C	17068.7	-0.49854	0.103373	-4.82272	1.42e-06	4.18e-06	down-regulated
CR_01170W	CR_01170W	7228.86	-0.497882	0.139897	-3.5589	0.000372405	0.000784738	down-regulated
C4_06350C	NUP60	2233.27	-0.497824	0.1348	-3.69307	0.000221565	0.000484723	down-regulated
C1_03200C	ARO80	1752.38	-0.497392	0.153604	-3.23814	0.00120311	0.00235598	down-regulated
C6_04180W	C6_04180W	2665	-0.497354	0.158069	-3.14643	0.00165275	0.00315757	down-regulated
CR_03430W	CR_03430W	901.174	-0.497307	0.170111	-2.92343	0.00346199	0.00627202	down-regulated
CR_04290W	HAP31	1441.32	-0.497037	0.168454	-2.95058	0.00317175	0.00578316	down-regulated
C3_02860W	THI6	1986.5	-0.496866	0.115794	-4.29094	1.78e-05	4.5e-05	down-regulated
C2_06490W	C2_06490W	2600.28	-0.496618	0.124721	-3.98183	6.84e-05	0.00015958	down-regulated
C2_00850W	MSF1	4015.95	-0.496313	0.110744	-4.48164	7.41e-06	1.98e-05	down-regulated
C7_02630W	C7_02630W	1635.93	-0.495647	0.142796	-3.47101	0.000518498	0.00106839	down-regulated
C4_00030C	C4_00030C	2466.35	-0.495127	0.1444	-3.42887	0.000606107	0.00123693	down-regulated
C1_12400C	C1_12400C	1515	-0.493732	0.118962	-4.15034	3.32e-05	8.07e-05	down-regulated
C2_02150C	C2_02150C	2260.51	-0.492894	0.170912	-2.88391	0.00392769	0.00704924	down-regulated
C7_02960C	C7_02960C	1786.46	-0.492558	0.157393	-3.12948	0.00175113	0.00333163	down-regulated
C7_02170C	C7_02170C	2097.13	-0.492434	0.14382	-3.42396	0.00061715	0.00125904	down-regulated
C6_04470C	C6_04470C	3668.88	-0.490615	0.158528	-3.09481	0.00196939	0.00371601	down-regulated
CR_10800C	CR_10800C	8133.46	-0.489938	0.11856	-4.13241	3.59e-05	8.66e-05	down-regulated
C1_00670C	UGA32	1343.45	-0.489797	0.169355	-2.89213	0.00382634	0.00688186	down-regulated
C2_10290W	SLR1	16689.7	-0.489637	0.135391	-3.61646	0.000298661	0.000640911	down-regulated
C1_14000C	DOA4	2237.18	-0.487008	0.115651	-4.211	2.54e-05	6.27e-05	down-regulated
CR_02590C	CR_02590C	1669.53	-0.486643	0.121754	-3.99695	6.42e-05	0.000150312	down-regulated
C1_05700W	AUT7	21835.6	-0.484836	0.150278	-3.22627	0.00125415	0.00244948	down-regulated
C3_07080W	RRD1	1741.21	-0.484361	0.165841	-2.92064	0.00349311	0.00631879	down-regulated
C1_06670W	C1_06670W	1486.51	-0.484297	0.144227	-3.35788	0.000785433	0.00157512	down-regulated
C5_03600W	MDJ1	4183.88	-0.484086	0.137231	-3.52753	0.00041946	0.000876758	down-regulated
C3_03190C	C3_03190C	1373.33	-0.483862	0.129669	-3.73152	0.000190327	0.00041931	down-regulated
CR_03160W	CR_03160W	721.221	-0.483443	0.158551	-3.04913	0.00229504	0.00428339	down-regulated
C5_00860W	IMP2	690.34	-0.482475	0.168076	-2.87057	0.00409734	0.00733383	down-regulated
C1_03260W	C1_03260W	2270.94	-0.481792	0.123249	-3.9091	9.26e-05	0.000212595	down-regulated
C4_05290W	ABZ1	1772.4	-0.479315	0.120565	-3.97558	7.02e-05	0.00016357	down-regulated
C4_03290W	C4_03290W	2847.93	-0.479135	0.113884	-4.20721	2.59e-05	6.37e-05	down-regulated
C3_07250W	GCD2	3034.68	-0.478835	0.136782	-3.5007	0.000464035	0.000963167	down-regulated
C7_00200W	C7_00200W	1518.16	-0.478772	0.150085	-3.19002	0.00142265	0.00275061	down-regulated
CR_09860W	YTA6	2709.12	-0.4787	0.118671	-4.03383	5.49e-05	0.000129778	down-regulated
CR_09010C	CR_09010C	6370.23	-0.476709	0.107619	-4.4296	9.44e-06	2.48e-05	down-regulated
C1_00860W	C1_00860W	683.538	-0.476414	0.171078	-2.78477	0.00535654	0.00936804	down-regulated
C4_00470C	C4_00470C	2428.52	-0.475659	0.120212	-3.95683	7.6e-05	0.00017633	down-regulated
C4_01930C	C4_01930C	2524.31	-0.475523	0.161545	-2.9436	0.00324419	0.0059098	down-regulated
C6_04420W	C6_04420W	7943.6	-0.47548	0.129655	-3.66728	0.000245147	0.000532209	down-regulated
C5_03550W	C5_03550W	6059.88	-0.475234	0.12692	-3.74435	0.000180858	0.000400078	down-regulated
C3_06950W	C3_06950W	2026.16	-0.475133	0.167908	-2.82972	0.00465881	0.00826674	down-regulated
C7_01870W	MSK1	1796.99	-0.474015	0.128965	-3.67555	0.000237342	0.000516183	down-regulated
C1_03320C	EHD3	14317.9	-0.471128	0.124393	-3.78741	0.000152223	0.000339	down-regulated
C4_00480W	DUR4	1207.82	-0.470962	0.163524	-2.88007	0.00397586	0.00712925	down-regulated
C2_02520W	C2_02520W	1779.08	-0.470726	0.117754	-3.99755	6.4e-05	0.00015005	down-regulated
C3_07780C	NUP159	4045.51	-0.469556	0.159958	-2.9355	0.00333012	0.00604231	down-regulated
C5_04650C	MSM1	871.728	-0.468606	0.149616	-3.13206	0.00173584	0.00330542	down-regulated
C2_00250W	STF2	129415	-0.46859	0.124939	-3.75055	0.00017645	0.000390908	down-regulated
C1_13910C	MODF	2147.08	-0.467919	0.14716	-3.17967	0.00147441	0.00284421	down-regulated
C2_08330W	C2_08330W	3038.24	-0.467669	0.165334	-2.82863	0.0046748	0.00829018	down-regulated
C6_03800C	C6_03800C	2765.68	-0.467594	0.123438	-3.78808	0.000151815	0.000338218	down-regulated
C2_05940C	VPS33	3115.48	-0.467414	0.117832	-3.96679	7.28e-05	0.000169406	down-regulated
CR_01670W	CR_01670W	475.776	-0.467061	0.162879	-2.86754	0.00413677	0.00739995	down-regulated
C4_04530C	PHR1	52611.1	-0.466785	0.107517	-4.34149	1.42e-05	3.62e-05	down-regulated
C2_09790W	COE1	687.53	-0.465582	0.148817	-3.12856	0.00175664	0.00334103	down-regulated
C5_00250C	C5_00250C	563.733	-0.46549	0.164943	-2.82212	0.00477067	0.00843258	down-regulated
CR_04480C	LAP3	4965.72	-0.464903	0.142315	-3.26671	0.00108805	0.00214476	down-regulated
CR_06420W	PPZ1	2756	-0.464403	0.113014	-4.10925	3.97e-05	9.52e-05	down-regulated
C7_02530C	C7_02530C	2486.43	-0.460798	0.143682	-3.20707	0.00134093	0.00260444	down-regulated
C5_05130C	C5_05130C	1421.81	-0.4585	0.133652	-3.43056	0.000602334	0.00122965	down-regulated
C3_06700C	C3_06700C	2968.42	-0.454173	0.141693	-3.20534	0.00134905	0.0026168	down-regulated
C6_03820C	C6_03820C	1775.07	-0.453648	0.158407	-2.86381	0.00418574	0.00747858	down-regulated
C1_08860C	C1_08860C	2089.06	-0.452375	0.128583	-3.51816	0.000434545	0.000907334	down-regulated
C6_01640W	MED19	711.539	-0.452303	0.134346	-3.36671	0.000760719	0.00153043	down-regulated
C1_06710W	KIN28	1640.78	-0.452188	0.132512	-3.41243	0.000643855	0.00131082	down-regulated
C1_06600W	C1_06600W	9658.38	-0.451806	0.129758	-3.48193	0.000497822	0.00102899	down-regulated
C5_02730C	C5_02730C	982.843	-0.451794	0.143054	-3.15822	0.00158738	0.00304342	down-regulated
C6_04510C	C6_04510C	940.978	-0.451443	0.139585	-3.23418	0.00121993	0.00238656	down-regulated
C2_01520W	PPE1	1171.52	-0.448802	0.139159	-3.2251	0.00125928	0.00245707	down-regulated
CR_04150W	CR_04150W	3811.95	-0.448796	0.101734	-4.41146	1.03e-05	2.68e-05	down-regulated
C1_14500C	C1_14500C	3903.38	-0.448763	0.127961	-3.50703	0.000453146	0.000942866	down-regulated
C4_03230C	C4_03230C	3217.65	-0.447955	0.123148	-3.63753	0.000275266	0.000593915	down-regulated
C2_10760C	C2_10760C	4082.26	-0.44725	0.108032	-4.13999	3.47e-05	8.39e-05	down-regulated
C1_06650W	NAA20	1434.84	-0.446648	0.153394	-2.91177	0.00359389	0.00649517	down-regulated
C1_00410C	C1_00410C	9541.6	-0.44607	0.129046	-3.45667	0.000546894	0.0011207	down-regulated
C1_04190C	BST1	734.153	-0.445727	0.153459	-2.90454	0.00367795	0.00663903	down-regulated
C1_12430W	C1_12430W	1992.41	-0.445529	0.124721	-3.5722	0.000353999	0.000750201	down-regulated
C2_09760W	C2_09760W	1866.88	-0.444508	0.12662	-3.51058	0.000447137	0.00093134	down-regulated
C1_02830W	C1_02830W	2299.24	-0.444404	0.123425	-3.6006	0.000317488	0.000678379	down-regulated
CR_03240C	CR_03240C	637.961	-0.444227	0.142398	-3.11961	0.00181088	0.0034387	down-regulated
CR_06080W	SIS1	12528.2	-0.443618	0.128405	-3.45484	0.000550628	0.00112758	down-regulated
C1_08620W	CTR2	1443.92	-0.443194	0.137318	-3.2275	0.00124877	0.00243978	down-regulated
C1_11590W	PLD1	8861.06	-0.442316	0.12632	-3.50156	0.000462541	0.000960821	down-regulated
C2_10250C	SET2	2004.25	-0.442062	0.125874	-3.51194	0.000444847	0.000927543	down-regulated
C1_02750C	RSC2	2318.77	-0.441329	0.127768	-3.45413	0.000552062	0.00112974	down-regulated
CR_09650W	WAL1	2860.2	-0.440986	0.12676	-3.4789	0.000503481	0.00103997	down-regulated
C1_00990C	NMA111	4364.49	-0.439368	0.145564	-3.01839	0.00254122	0.00470553	down-regulated
C3_03740W	C3_03740W	1216.5	-0.438772	0.142825	-3.0721	0.00212557	0.00399425	down-regulated
C2_07070W	ZTA1	3649.53	-0.438578	0.114958	-3.8151	0.000136126	0.000305091	down-regulated
C4_02660W	C4_02660W	944.179	-0.438274	0.130501	-3.35839	0.000783982	0.00157298	down-regulated
C1_05020C	ARG2	1124	-0.436184	0.157009	-2.77808	0.00546811	0.00954087	down-regulated
C3_04360W	C3_04360W	1312.62	-0.434525	0.13473	-3.22514	0.00125909	0.00245707	down-regulated
C2_08480W	RRP8	1554.13	-0.433906	0.145811	-2.97581	0.00292215	0.0053477	down-regulated
C1_11010C	C1_11010C	1815.17	-0.431721	0.122961	-3.51105	0.000446348	0.000930023	down-regulated
C3_02090C	C3_02090C	1479.19	-0.430716	0.128008	-3.36477	0.000766084	0.00153966	down-regulated
C4_04120C	C4_04120C	1282.51	-0.430187	0.154841	-2.77826	0.00546514	0.00954087	down-regulated
C3_06280W	C3_06280W	1808.4	-0.428448	0.154477	-2.77354	0.00554505	0.00965802	down-regulated
C2_03460C	C2_03460C	2031.45	-0.428035	0.122453	-3.49551	0.000473158	0.000980736	down-regulated
C1_00190C	C1_00190C	1610.77	-0.427513	0.138963	-3.07646	0.00209471	0.00393999	down-regulated
C1_08260C	LTP1	3068.29	-0.426897	0.106159	-4.02132	5.79e-05	0.000136437	down-regulated
C2_03410W	C2_03410W	3567.52	-0.425633	0.122602	-3.47166	0.000517259	0.00106621	down-regulated
C1_05600W	GSL1	4720.2	-0.425627	0.146481	-2.90568	0.00366453	0.00661682	down-regulated
C3_05970C	HAL3	4796.23	-0.42538	0.132232	-3.21692	0.00129574	0.00252326	down-regulated
C4_02060C	TFG1	6843.99	-0.423516	0.128746	-3.28955	0.00100349	0.00198795	down-regulated
C6_03920W	SNF4	3098.81	-0.423414	0.112787	-3.75411	0.00017396	0.000385535	down-regulated
C1_01700W	ARP8	2568.03	-0.423302	0.141389	-2.99388	0.00275456	0.00506344	down-regulated
C5_02340C	CST20	2848.89	-0.421639	0.128298	-3.28642	0.00101471	0.00200951	down-regulated
C4_02970C	UBR1	9632.04	-0.42142	0.134329	-3.13722	0.00170559	0.00325226	down-regulated
C2_02340C	ENT3	9184.14	-0.420418	0.108957	-3.85856	0.000114058	0.000258454	down-regulated
C7_01700W	C7_01700W	5200.15	-0.420338	0.148352	-2.83338	0.00460586	0.00818254	down-regulated
C2_02840C	C2_02840C	1905.36	-0.419269	0.11937	-3.51236	0.000444153	0.000926421	down-regulated
C1_08130C	TERT	1753.34	-0.418493	0.138721	-3.01679	0.00255471	0.00472609	down-regulated
C5_02970W	DAP2	2386.68	-0.418373	0.123757	-3.38061	0.00072326	0.00146	down-regulated
C6_02850W	RAV2	982.136	-0.418037	0.14663	-2.85095	0.00435883	0.00777151	down-regulated
C2_09740W	SSO2	1110.74	-0.416668	0.140645	-2.96255	0.00305099	0.00556809	down-regulated
C1_14380C	C1_14380C	1710.89	-0.416318	0.145342	-2.86441	0.00417793	0.00746686	down-regulated
C5_02700W	CTA7	2009.19	-0.416238	0.149911	-2.77657	0.00549362	0.00957432	down-regulated
C3_07700W	C3_07700W	728.54	-0.415993	0.139087	-2.99089	0.00278165	0.00510627	down-regulated
C7_04270C	UFE1	2210.06	-0.415477	0.148241	-2.80272	0.00506737	0.00890595	down-regulated
C2_02720W	C2_02720W	2562.15	-0.41525	0.138702	-2.99384	0.00275492	0.00506344	down-regulated
C6_04210C	ATM1	2147.82	-0.414513	0.139239	-2.97699	0.00291098	0.00533052	down-regulated
CR_01030W	DAL81	983.87	-0.413628	0.148671	-2.78218	0.00539958	0.009435	down-regulated
CR_09610C	CR_09610C	1501.37	-0.412699	0.136183	-3.03047	0.00244173	0.00453541	down-regulated
CR_03930C	CR_03930C	1633.31	-0.410985	0.125215	-3.28223	0.00102988	0.0020382	down-regulated
C2_00420W	C2_00420W	3293.4	-0.410372	0.128147	-3.20235	0.0013631	0.00264234	down-regulated
C3_02760C	C3_02760C	2965.26	-0.410325	0.121767	-3.36977	0.000752323	0.00151457	down-regulated
C3_06210C	MUB1	2601.9	-0.408498	0.131382	-3.10925	0.00187565	0.00355038	down-regulated
C1_14040W	APL1	1803.65	-0.407246	0.127751	-3.18782	0.00143351	0.00277071	down-regulated
C7_03980W	C7_03980W	1145.66	-0.406671	0.143953	-2.82502	0.00472772	0.00836658	down-regulated
C1_10730W	C1_10730W	5851.34	-0.405362	0.105928	-3.82678	0.000129828	0.000291636	down-regulated
C3_05110W	C3_05110W	1174.08	-0.403654	0.137418	-2.93741	0.00330962	0.00600878	down-regulated
C2_01340W	C2_01340W	2211.83	-0.403605	0.144899	-2.78541	0.00534593	0.00935224	down-regulated
C1_03630W	C1_03630W	2252.33	-0.403293	0.142749	-2.82519	0.00472523	0.00836658	down-regulated
CR_02260C	CR_02260C	1043.17	-0.400416	0.128598	-3.11369	0.00184763	0.00350515	down-regulated
C2_02350C	SAC3	2683.67	-0.400359	0.113759	-3.51935	0.000432611	0.000903612	down-regulated
C6_04530C	C6_04530C	4342.55	-0.400085	0.129075	-3.09964	0.00193759	0.00366064	down-regulated
C6_04650W	C6_04650W	11683.6	-0.398775	0.115317	-3.45808	0.000544039	0.001116	down-regulated
C1_10120C	C1_10120C	4531.82	-0.39757	0.131589	-3.0213	0.00251691	0.0046634	down-regulated
C6_00540W	C6_00540W	1501.75	-0.396254	0.127574	-3.10608	0.00189582	0.00358515	down-regulated
C1_12410C	PKH2	6912.9	-0.395061	0.112984	-3.4966	0.000471229	0.000977418	down-regulated
C7_01280C	C7_01280C	1491.67	-0.394114	0.128471	-3.06773	0.00215688	0.00404798	down-regulated
C1_06420C	C1_06420C	1420.74	-0.393515	0.128975	-3.05109	0.00228012	0.00425913	down-regulated
C3_00150W	C3_00150W	8537.73	-0.39272	0.123107	-3.19007	0.00142237	0.00275061	down-regulated
C4_07070W	CTA6	1518.19	-0.392716	0.127997	-3.06817	0.00215375	0.00404338	down-regulated
CR_03460W	CR_03460W	1499.74	-0.391611	0.139729	-2.80265	0.00506839	0.00890595	down-regulated
CR_03820C	ULP2	1398.09	-0.39078	0.129044	-3.02827	0.00245959	0.00456431	down-regulated
C2_07860W	C2_07860W	1110.53	-0.390169	0.129795	-3.00604	0.00264671	0.00488113	down-regulated
C1_00580W	C1_00580W	3718.67	-0.389201	0.121056	-3.21505	0.0013042	0.00253808	down-regulated
C4_02160C	C4_02160C	1968.9	-0.388669	0.122398	-3.17545	0.00149607	0.0028804	down-regulated
C3_06710W	C3_06710W	2797.31	-0.38845	0.137503	-2.82504	0.00472752	0.00836658	down-regulated
C3_00780W	HOS2	1245.39	-0.386177	0.130278	-2.96425	0.00303423	0.00554259	down-regulated
C1_04320W	GPM2	836.09	-0.385765	0.131219	-2.93986	0.00328356	0.00597239	down-regulated
C3_01690W	C3_01690W	2522.26	-0.38457	0.121367	-3.16865	0.00153151	0.00294292	down-regulated
C2_03800C	C2_03800C	4260.12	-0.384409	0.113451	-3.38833	0.000703195	0.00142239	down-regulated
C7_01960W	C7_01960W	3509.58	-0.382742	0.136962	-2.79451	0.00519784	0.00910923	down-regulated
C5_01770C	OBPA	15055.8	-0.382632	0.125296	-3.05383	0.00225941	0.0042231	down-regulated
CR_00350W	CR_00350W	2027.53	-0.382577	0.127963	-2.98975	0.0027921	0.00512387	down-regulated
C6_03460W	C6_03460W	3888.55	-0.380685	0.115276	-3.30239	0.000958632	0.00190415	down-regulated
C1_00330C	C1_00330C	1825.06	-0.380268	0.124357	-3.05786	0.0022292	0.00417187	down-regulated
C5_00270W	PGA14	6558.21	-0.379883	0.118473	-3.2065	0.00134358	0.00260789	down-regulated
CR_02170W	MET2	3018.52	-0.379793	0.117728	-3.22601	0.0012553	0.00245091	down-regulated
C2_00580C	SMF3	2190.62	-0.379233	0.136067	-2.78711	0.00531812	0.00931179	down-regulated
C1_04380W	SIT4	2399.8	-0.377412	0.116761	-3.23234	0.00122783	0.00240044	down-regulated
C2_04130W	C2_04130W	2857.88	-0.375725	0.124509	-3.01764	0.00254748	0.00471565	down-regulated
C2_04410W	C2_04410W	2317.89	-0.375488	0.115964	-3.23796	0.00120387	0.00235669	down-regulated
C7_04260W	C7_04260W	6727.06	-0.375186	0.119683	-3.13483	0.00171954	0.00327571	down-regulated
C4_00050W	C4_00050W	4392.72	-0.374689	0.122889	-3.04901	0.00229598	0.00428339	down-regulated
C4_04580W	ZDS1	3469.57	-0.373985	0.121102	-3.0882	0.00201376	0.00379371	down-regulated
CR_00420W	CR_00420W	1556.03	-0.371143	0.131523	-2.8219	0.00477405	0.00843604	down-regulated
C5_01775C	OBPALPHA	3230.93	-0.371103	0.128645	-2.8847	0.00391783	0.00703579	down-regulated
C2_07550W	C2_07550W	7186.87	-0.369004	0.122512	-3.01198	0.00259554	0.00479567	down-regulated
CR_02970C	CR_02970C	6060.11	-0.368802	0.12187	-3.02618	0.00247664	0.00459309	down-regulated
C2_10220C	PHO23	1376.7	-0.368368	0.119798	-3.07492	0.00210558	0.00395918	down-regulated
C1_14200W	C1_14200W	1604.53	-0.368045	0.118814	-3.09765	0.00195063	0.00368294	down-regulated
C2_01530C	C2_01530C	6867.98	-0.366039	0.125838	-2.9088	0.0036282	0.00655519	down-regulated
C2_06170C	ECM17	6604.66	-0.360467	0.12977	-2.77774	0.0054739	0.00954526	down-regulated
C2_04020C	SDS22	3306.09	-0.35782	0.112295	-3.18642	0.00144043	0.00278229	down-regulated
C3_04110C	MBP1	2166.56	-0.3566	0.128432	-2.77656	0.00549378	0.00957432	down-regulated
C3_00130C	C3_00130C	17368.7	-0.356165	0.123492	-2.88411	0.0039252	0.0070469	down-regulated
C3_04770C	ZCF32	2566.12	-0.35435	0.116604	-3.03892	0.00237429	0.00441564	down-regulated
C3_06940W	C3_06940W	25474.8	-0.353537	0.115534	-3.06004	0.0022131	0.00414695	down-regulated
CR_08200C	CR_08200C	4734.84	-0.345403	0.114831	-3.00793	0.00263036	0.00485397	down-regulated
C3_06290W	C3_06290W	8630.23	-0.341397	0.112292	-3.04026	0.00236378	0.00440022	down-regulated
C2_01350C	SNX4	2819.93	-0.340612	0.120648	-2.8232	0.00475472	0.00840937	down-regulated
CR_02390W	CR_02390W	3500.86	-0.340238	0.121237	-2.80637	0.00501024	0.00881938	down-regulated
C1_12140W	C1_12140W	3485.5	-0.339687	0.120652	-2.81542	0.00487138	0.00859528	down-regulated
C3_01790C	C3_01790C	2158.38	-0.339102	0.116019	-2.92282	0.00346882	0.00628248	down-regulated
CR_00190W	NGS1	2754.17	-0.339001	0.112364	-3.017	0.00255288	0.00472418	down-regulated
C3_04400C	NUP85	2846.45	-0.337054	0.10981	-3.06944	0.00214464	0.00402754	down-regulated
CR_08370W	GSH2	2895.49	-0.335815	0.118015	-2.84552	0.00443394	0.00789597	down-regulated
C1_07080W	RTT102	6768.31	-0.328686	0.110121	-2.98478	0.0028378	0.00520453	down-regulated
C1_00620W	MOB2	2822.87	-0.327611	0.11297	-2.9	0.00373167	0.00672785	down-regulated
C2_02000W	C2_02000W	3563.57	-0.326899	0.111239	-2.93871	0.00329585	0.00598925	down-regulated
C7_03620C	C7_03620C	2641.09	-0.320058	0.112591	-2.84268	0.00447364	0.00795952	down-regulated
CR_10510W	CR_10510W	2557.19	-0.317785	0.113668	-2.79574	0.00517807	0.00907725	down-regulated
C2_01130W	NOT3	2834.16	-0.317347	0.107961	-2.93946	0.00328787	0.00597658	down-regulated
CR_10420W	CR_10420W	4030.68	-0.314883	0.113686	-2.76976	0.0056098	0.00976286	down-regulated
C4_04710W	GYP1	2387.02	-0.314866	0.11131	-2.82874	0.00467318	0.00828978	down-regulated
C1_09470C	C1_09470C	2397.03	-0.308103	0.109463	-2.81468	0.00488262	0.00861255	down-regulated
C4_03180W	NCP1	4585.91	-0.292796	0.104677	-2.79715	0.00515557	0.00904313	down-regulated
C6_00330C	GNP1	2113.64	4.04759	1.17166	3.45458	NA	NA	NA
CR_04680C	CR_04680C	2.44202	-4.80864	2.16962	-2.21635	0.0266675	0.0409181	no change
CM_00360W	CM_00360W	442.827	-3.4308	1.35491	-2.53213	0.011337	0.0186755	no change
C1_06870C	C1_06870C	13.1852	-2.94922	1.07611	-2.74064	0.00613203	0.0106121	no change
CM_00010W	CM_00010W	921.491	-2.89065	1.13769	-2.54081	0.0110596	0.018264	no change
C1_10400C	FGR41	188.742	-2.00602	0.981102	-2.04465	0.0408889	0.0601219	no change
CR_08820C	TAR1	13985.7	-1.97309	1.13055	-1.74524	0.0809425	0.112018	no change
C6_04130C	ALS4	7346.3	-1.7939	0.738137	-2.43031	0.0150859	0.0243394	no change
CR_08770W	RDN18	52203.6	-1.71787	0.798995	-2.15004	0.0315523	0.0476043	no change
C2_08150W	C2_08150W	41.5413	-1.57107	0.850094	-1.84811	0.0645859	0.091118	no change
C2_00130W	C2_00130W	10.9802	-1.56743	1.08967	-1.43845	0.150306	0.195218	no change
C5_00510W	C5_00510W	2.96804	-1.54367	1.90065	-0.812178	0.41669	0.479773	no change
CR_08810W	RDN25	90831.4	-1.48128	1.06028	-1.39707	0.162393	0.208776	no change
CR_06010W	CR_06010W	5152.16	-1.44792	0.5303	-2.73039	0.00632603	0.0109066	no change
CR_02490W	OPT4	7185.55	-1.42322	0.780183	-1.82421	0.0681203	0.0958092	no change
C6_01360W	C6_01360W	905.102	-1.31444	0.531542	-2.47288	0.013403	0.0218311	no change
C5_04930C	MAL31	5949.34	-1.2998	0.520929	-2.49516	0.0125899	0.0205799	no change
CR_07500W	CR_07500W	73.3448	-1.29556	0.474251	-2.7318	0.00629898	0.0108663	no change
CR_02220C	OPT3	1865.78	-1.25591	0.529939	-2.36991	0.0177924	0.0282845	no change
C1_10170W	C1_10170W	87.6426	-1.18744	0.591112	-2.00882	0.0445559	0.0651918	no change
C4_01940W	PHO89	7625.98	-1.1858	0.475305	-2.49481	0.0126023	0.0205946	no change
C4_03310C	C4_03310C	120.486	-1.11194	0.414564	-2.68219	0.00731429	0.0124697	no change
CR_02240C	OPT2	54.0475	-1.09507	0.516148	-2.12161	0.0338701	0.0507668	no change
C2_03580W	C2_03580W	83.4996	-1.08798	0.449784	-2.41889	0.0155681	0.0250494	no change
C2_01960C	C2_01960C	59.0026	-1.066	0.535616	-1.99024	0.0465646	0.0678473	no change
C1_06620C	C1_06620C	66.0106	-1.04647	0.426303	-2.45476	0.014098	0.0228446	no change
C2_08170W	C2_08170W	97.6478	-0.9887	0.445958	-2.21703	0.0266212	0.0408792	no change
CR_01010W	TEN1	284.516	-0.954566	0.368665	-2.58925	0.00961844	0.0160442	no change
CR_10110W	CHT3	884.679	-0.945119	0.80069	-1.18038	0.237849	0.293613	no change
CR_10460W	CR_10460W	162.525	-0.935315	0.342115	-2.73392	0.00625855	0.0108122	no change
C6_01600W	C6_01600W	71.9361	-0.933109	0.360087	-2.59134	0.00956028	0.0159561	no change
CR_00920W	CCE1	55.78	-0.901033	0.458463	-1.96534	0.0493754	0.0714881	no change
C5_04560C	CUP1	71606.6	-0.895424	0.593328	-1.50915	0.131259	0.173276	no change
C2_01630W	C2_01630W	91.1334	-0.891495	0.388124	-2.29694	0.0216224	0.0338222	no change
C3_00320W	RHR2	1541	-0.877383	0.634888	-1.38195	0.166987	0.213989	no change
C2_06460W	RTA3	94.1336	-0.868422	0.5807	-1.49547	0.134791	0.177545	no change
CR_03500W	CIT1	35300.9	-0.864056	0.599431	-1.44146	0.149455	0.194239	no change
C1_03480C	AGE1	3102.86	-0.843409	0.545751	-1.54541	0.122247	0.16246	no change
C2_03110W	C2_03110W	117.293	-0.833371	0.467292	-1.7834	0.0745205	0.104025	no change
C3_02200W	C3_02200W	93.3275	-0.813875	0.334831	-2.43071	0.0150694	0.0243193	no change
C7_00180W	FAR1	165.349	-0.805916	0.30692	-2.62582	0.00864404	0.0145246	no change
C1_13210C	C1_13210C	59.1493	-0.797848	0.410408	-1.94404	0.0518911	0.074803	no change
CR_06310W	CR_06310W	115.688	-0.792323	0.306712	-2.58328	0.00978664	0.0163111	no change
C4_04380C	C4_04380C	153.285	-0.787625	0.325788	-2.4176	0.0156232	0.0251245	no change
CR_02210W	CR_02210W	2455.61	-0.780107	0.289762	-2.69223	0.00709755	0.0121245	no change
CR_00450C	CR_00450C	56.8294	-0.765564	0.397952	-1.92376	0.0543847	0.0780012	no change
C4_05020W	IMG2	34.9141	-0.762867	0.649559	-1.17444	0.24022	0.296294	no change
CR_05680C	CR_05680C	151.243	-0.746455	0.313036	-2.38456	0.0170994	0.0272775	no change
C1_14120C	RBE1	33.237	-0.746069	0.969679	-0.769398	0.441657	0.504424	no change
C3_03360W	FCY2	65.7716	-0.73777	0.504235	-1.46315	0.143428	0.187264	no change
C3_05670C	C3_05670C	190.713	-0.715429	0.275753	-2.59446	0.00947409	0.0158211	no change
C5_01220W	C5_01220W	2229.9	-0.710261	0.265641	-2.67376	0.00750062	0.0127654	no change
CR_07290W	FRE7	25727.3	-0.703476	0.268299	-2.62198	0.00874198	0.0146726	no change
CR_09570W	CR_09570W	887.793	-0.69823	0.280174	-2.49212	0.0126982	0.02073	no change
CR_07060C	CRZ2	12.3219	-0.695333	0.902491	-0.77046	0.441027	0.503802	no change
C2_04970W	ABP2	363.357	-0.685096	0.398491	-1.71923	0.0855733	0.117623	no change
CR_06980W	CR_06980W	376.937	-0.672834	0.245134	-2.74476	0.00605548	0.0104888	no change
C2_00530W	C2_00530W	277.896	-0.67137	0.251705	-2.66729	0.00764661	0.0129879	no change
C1_08890C	C1_08890C	243.751	-0.669255	0.295547	-2.26446	0.0235459	0.0365717	no change
C3_06040W	C3_06040W	1545.81	-0.667891	0.278311	-2.3998	0.0164041	0.0262317	no change
C3_03550C	ULP1	305.882	-0.66714	0.271654	-2.45584	0.0140556	0.0227996	no change
C2_06990W	C2_06990W	983.172	-0.664812	0.321246	-2.06948	0.038501	0.0569906	no change
C4_05590W	C4_05590W	6027.75	-0.664082	0.246253	-2.69675	0.00700198	0.0119749	no change
C6_04230W	C6_04230W	477.121	-0.660275	0.252068	-2.61943	0.00880758	0.0147661	no change
C5_04110W	SCW11	602.792	-0.657934	0.315858	-2.08301	0.0372505	0.0553183	no change
C6_01380C	C6_01380C	210.773	-0.656111	0.327984	-2.00044	0.0454527	0.0664223	no change
C6_01370W	C6_01370W	675.328	-0.644729	0.269189	-2.39507	0.016617	0.0265435	no change
C2_08200W	C2_08200W	664.661	-0.627755	0.241506	-2.59933	0.00934048	0.0156068	no change
CR_06300C	FGR50	106.697	-0.62615	0.368388	-1.6997	0.0891866	0.121981	no change
C2_03170W	C2_03170W	116.133	-0.623242	0.275575	-2.26161	0.0237218	0.036816	no change
CR_07280W	FRE30	9764.65	-0.613865	0.244876	-2.50684	0.0121817	0.019984	no change
C4_03380C	DAO2	180.28	-0.610708	0.294092	-2.07659	0.0378397	0.0561374	no change
CR_05690W	MCT1	480.089	-0.606503	0.242144	-2.50472	0.0122547	0.0200817	no change
C4_05130C	ALD6	5541.65	-0.606221	0.234766	-2.58223	0.00981639	0.0163515	no change
C5_05080W	GRF10	413.22	-0.600548	0.251277	-2.38998	0.0168493	0.0269074	no change
C6_01250W	C6_01250W	459.693	-0.59585	0.278607	-2.13867	0.0324621	0.0488655	no change
CR_06190C	CR_06190C	38.9474	-0.591115	0.56474	-1.0467	0.295236	0.355038	no change
C6_03630W	PAD1	308.539	-0.586585	0.238022	-2.46442	0.0137237	0.0222986	no change
C4_03820C	HRQ2	2023.45	-0.585359	0.310157	-1.8873	0.0591202	0.0840843	no change
C2_02610C	HGT20	314.192	-0.578166	0.228974	-2.52502	0.0115691	0.0190314	no change
C2_07250C	C2_07250C	512.119	-0.578137	0.221835	-2.60616	0.00915624	0.0153247	no change
CR_03780C	CR_03780C	1394.12	-0.572741	0.244827	-2.33937	0.0193162	0.0304145	no change
C6_01500C	TRY5	2140.72	-0.571577	0.215542	-2.65181	0.00800611	0.0135367	no change
C1_10130W	C1_10130W	270.257	-0.57071	0.226097	-2.52418	0.0115968	0.0190717	no change
CR_01190C	SFT1	356.337	-0.570248	0.303838	-1.87682	0.0605434	0.0858419	no change
C4_00960W	PTC8	217.931	-0.568789	0.28423	-2.00116	0.0453755	0.0663257	no change
C7_02880C	LIP9	57.0666	-0.565676	0.450463	-1.25577	0.2092	0.26194	no change
C2_02230C	C2_02230C	1003.91	-0.560755	0.292071	-1.91993	0.0548672	0.0786554	no change
CR_03190C	CR_03190C	90.132	-0.560272	0.595972	-0.940098	0.347167	0.408932	no change
C5_02370C	OPY1	455.795	-0.559615	0.270573	-2.06826	0.0386157	0.0571321	no change
C6_02620C	C6_02620C	259.74	-0.558629	0.271341	-2.05877	0.039516	0.0582903	no change
C2_00960C	MXR1	3603.25	-0.554787	0.208223	-2.66439	0.00771277	0.0130891	no change
C7_04090C	C7_04090C	420.552	-0.549595	0.25505	-2.15485	0.0311734	0.0471043	no change
C1_06030C	C1_06030C	388.303	-0.543618	0.248145	-2.19073	0.0284716	0.0434183	no change
C1_08940C	MSN4	2535.81	-0.54269	0.223124	-2.43224	0.0150058	0.0242296	no change
C5_05220W	CAG1	160.344	-0.542231	0.275869	-1.96554	0.049352	0.0714881	no change
CR_07690W	CR_07690W	182.301	-0.537746	0.213213	-2.5221	0.0116656	0.0191797	no change
C2_10060C	C2_10060C	206.766	-0.536562	0.260695	-2.05819	0.0395716	0.0583434	no change
C2_07530C	C2_07530C	77.5016	-0.534652	0.332805	-1.6065	0.108164	0.145366	no change
CR_06160C	DAD3	146.424	-0.534571	0.271514	-1.96885	0.0489702	0.0709877	no change
C3_02060W	C3_02060W	337.779	-0.531799	0.309367	-1.71899	0.0856164	0.117639	no change
C1_11000C	C1_11000C	799.899	-0.529546	0.215216	-2.46054	0.013873	0.0225228	no change
C6_03610W	FGR17	642.775	-0.526942	0.200538	-2.62764	0.00859789	0.0144552	no change
C1_10080W	C1_10080W	300.703	-0.522234	0.212667	-2.45564	0.0140635	0.0228011	no change
C6_04400W	C6_04400W	364.214	-0.522139	0.207119	-2.52096	0.0117035	0.0192366	no change
C2_08710W	PEX17	802.636	-0.522115	0.262205	-1.99125	0.0464537	0.0677175	no change
C4_07050W	YDC1	744.953	-0.52173	0.240474	-2.16959	0.0300377	0.0455384	no change
C5_04380C	C5_04380C	46.6967	-0.518853	0.441709	-1.17465	0.240134	0.29625	no change
C1_02250W	CWH8	11156.6	-0.517123	0.897301	-0.576309	0.564406	0.622415	no change
C1_01280C	MED22	171.623	-0.516892	0.348393	-1.48365	0.137903	0.181163	no change
C1_12660W	C1_12660W	794.572	-0.516317	0.242506	-2.12909	0.0332467	0.0498951	no change
C6_03030W	SAP5	230.213	-0.512185	0.235461	-2.17525	0.0296115	0.0449494	no change
CR_04850C	CR_04850C	514.811	-0.511907	0.395705	-1.29366	0.195784	0.247378	no change
C6_03090W	C6_03090W	105.634	-0.511382	0.274132	-1.86546	0.062117	0.0879056	no change
C3_04120C	C3_04120C	376.299	-0.510898	0.284523	-1.79563	0.0725527	0.101561	no change
C1_13310W	ECM25	776.903	-0.509184	0.185981	-2.73783	0.00618469	0.0106908	no change
C1_12990W	C1_12990W	139.528	-0.508832	0.322569	-1.57744	0.114695	0.153279	no change
C7_00580C	C7_00580C	1007.18	-0.506722	0.193712	-2.61585	0.00890048	0.0149134	no change
C7_01570C	C7_01570C	158.949	-0.505356	0.307675	-1.6425	0.100487	0.136061	no change
CR_08900C	CR_08900C	2509.17	-0.502306	0.207672	-2.41874	0.0155743	0.0250527	no change
C7_04230W	NRG1	5831.47	-0.501571	0.19366	-2.58996	0.00959874	0.0160158	no change
C3_00310C	C3_00310C	390.805	-0.500913	0.206144	-2.42992	0.015102	0.0243521	no change
C2_08740W	C2_08740W	434.008	-0.500029	0.206117	-2.42595	0.0152685	0.0246006	no change
C1_10360C	C1_10360C	1589.69	-0.499497	0.261873	-1.9074	0.0564682	0.0807366	no change
C1_13710C	DAD1	87.8517	-0.499279	0.41473	-1.20386	0.228642	0.283541	no change
C1_01260C	TRS20	559.937	-0.498555	0.213157	-2.33891	0.0193398	0.0304438	no change
C4_05420C	TSC2	1842.98	-0.498549	0.18249	-2.73193	0.00629639	0.010865	no change
C4_04850C	CSR1	144.019	-0.496961	0.335138	-1.48285	0.138113	0.181399	no change
CR_03740C	CR_03740C	555.782	-0.495406	0.212758	-2.3285	0.0198856	0.0312616	no change
C5_00540C	AGA1	1182.99	-0.495036	0.194706	-2.54249	0.0110067	0.0181968	no change
C7_00850W	C7_00850W	2488.42	-0.493989	0.210728	-2.3442	0.0190679	0.0300873	no change
C2_04740C	C2_04740C	87.4057	-0.492996	0.379866	-1.29782	0.194351	0.245776	no change
CR_06570C	CR_06570C	255.483	-0.492327	0.249835	-1.97061	0.0487684	0.0707124	no change
C4_01420W	C4_01420W	1763.02	-0.489254	0.18094	-2.70396	0.00685186	0.0117351	no change
C1_07900W	COI1	248.97	-0.488925	0.204805	-2.38727	0.0169739	0.0270846	no change
C6_04300W	C6_04300W	800.125	-0.488852	0.209069	-2.33823	0.0193752	0.0304913	no change
C3_05540C	C3_05540C	359.718	-0.488582	0.182051	-2.68376	0.00727993	0.0124218	no change
C2_04990W	C2_04990W	369.978	-0.488275	0.191086	-2.55526	0.0106107	0.0175715	no change
C1_04950C	RPM2	4448.22	-0.485682	0.207532	-2.34027	0.0192697	0.0303494	no change
C3_06060W	ELP3	4311.66	-0.484733	0.18818	-2.5759	0.00999794	0.0166446	no change
C1_02400C	MNN11	257.449	-0.481153	0.360804	-1.33356	0.182349	0.231879	no change
C2_08970C	DFG10	474.788	-0.480724	0.198914	-2.41674	0.0156601	0.0251703	no change
C3_05740C	SSN8	560.219	-0.479804	0.220549	-2.1755	0.0295925	0.044932	no change
C6_01260W	C6_01260W	536.778	-0.479576	0.235976	-2.03231	0.0421227	0.0617987	no change
C4_06300C	PGA42	304.321	-0.47916	0.239598	-1.99985	0.045516	0.0664985	no change
C3_03000W	C3_03000W	750.999	-0.478596	0.187182	-2.55685	0.0105626	0.0175063	no change
C2_05060C	C2_05060C	134.36	-0.47859	0.262722	-1.82166	0.0685067	0.0962617	no change
C1_02950W	C1_02950W	718.596	-0.475726	0.180414	-2.63686	0.00836768	0.0140921	no change
C3_00590W	C3_00590W	262.298	-0.473723	0.189465	-2.50032	0.0124082	0.0203108	no change
C5_03740W	C5_03740W	1688.93	-0.473028	0.205161	-2.30564	0.0211307	0.0330879	no change
C4_05400C	C4_05400C	304.469	-0.471537	0.226165	-2.08493	0.0370759	0.0550895	no change
C6_04170C	SEC5	1420.89	-0.469811	0.176527	-2.66141	0.00778148	0.0131906	no change
C6_00620W	FCA1	702.58	-0.469423	0.184159	-2.54901	0.0108028	0.0178746	no change
C2_02710C	C2_02710C	1067.71	-0.468466	0.18478	-2.53527	0.0112361	0.0185298	no change
CR_01230C	CDC27	811.254	-0.466975	0.207235	-2.25336	0.0242365	0.0375268	no change
CR_07740W	CR_07740W	100.474	-0.466903	0.393188	-1.18748	0.235038	0.290384	no change
C1_02800W	C1_02800W	358.317	-0.465817	0.23336	-1.99613	0.0459202	0.0670232	no change
C3_03530W	C3_03530W	1130.73	-0.464285	0.175467	-2.64599	0.00814516	0.0137406	no change
CR_02100C	CR_02100C	1203.91	-0.464065	0.209866	-2.21125	0.0270188	0.0414034	no change
CR_04860C	CR_04860C	575.978	-0.458047	0.289407	-1.58271	0.113488	0.151802	no change
C2_05970C	TES1	454.486	-0.457023	0.190034	-2.40495	0.0161748	0.0259205	no change
C2_02880C	EBP7	271.388	-0.454827	0.244081	-1.86343	0.0624023	0.0882673	no change
C2_02650C	C2_02650C	275.846	-0.453388	0.292804	-1.54844	0.121517	0.161562	no change
C7_02520W	C7_02520W	923.787	-0.44996	0.214431	-2.09839	0.0358708	0.0534696	no change
C2_02110C	C2_02110C	380.664	-0.449548	0.199298	-2.25566	0.0240922	0.0373325	no change
C1_02240W	C1_02240W	5693.3	-0.449287	0.20294	-2.21389	0.0268361	0.0411455	no change
CR_09920W	GNP2	1755.28	-0.448496	0.573082	-0.782603	0.43386	0.496662	no change
C2_05210W	DAD2	444.665	-0.447734	0.20955	-2.13664	0.0326273	0.0490769	no change
C1_02730W	C1_02730W	4425.41	-0.447654	0.260604	-1.71776	0.0858405	0.117919	no change
C2_03670W	SAP99	274.906	-0.446275	0.274035	-1.62853	0.103412	0.139578	no change
C6_02830W	MNN45	560.374	-0.446003	0.228988	-1.94771	0.0514491	0.0742199	no change
C2_06160W	C2_06160W	419.761	-0.44447	0.19626	-2.2647	0.023531	0.0365581	no change
C1_05620C	STE3	314.667	-0.444195	0.192319	-2.30967	0.0209063	0.0327709	no change
CR_05370W	CR_05370W	366.018	-0.44305	0.19784	-2.23944	0.0251274	0.0388255	no change
C3_02890C	C3_02890C	756.282	-0.442057	0.167288	-2.6425	0.00822977	0.0138716	no change
C1_11190W	ARL3	1754.99	-0.441644	0.168573	-2.6199	0.00879543	0.0147499	no change
C2_09830C	C2_09830C	995.684	-0.441009	0.190689	-2.31272	0.0207381	0.0325416	no change
C4_05160C	C4_05160C	607.496	-0.439218	0.22891	-1.91874	0.0550175	0.0788328	no change
C2_00690W	C2_00690W	1612.19	-0.438629	0.228758	-1.91744	0.0551824	0.0790501	no change
C1_13650C	C1_13650C	828.771	-0.438442	0.160615	-2.72977	0.00633783	0.01092	no change
C4_06260W	PGA43	592.812	-0.437567	0.18951	-2.30894	0.0209471	0.0328263	no change
C2_04480W	C2_04480W	3362.31	-0.437289	0.217814	-2.00763	0.0446828	0.0653452	no change
C5_02610C	RAD9	2171.51	-0.437083	0.189856	-2.30218	0.0213248	0.0333743	no change
C2_03020C	C2_03020C	5969.99	-0.433844	0.171289	-2.53282	0.0113148	0.0186441	no change
C3_00360W	C3_00360W	836.256	-0.433675	0.180506	-2.40256	0.0162809	0.0260556	no change
C2_10050W	C2_10050W	15925.4	-0.433321	0.159689	-2.71353	0.00665713	0.0114377	no change
C1_02030C	C1_02030C	630.856	-0.432989	0.182773	-2.369	0.0178363	0.0283392	no change
C3_00890C	C3_00890C	1094.3	-0.432561	0.195276	-2.21512	0.0267516	0.0410265	no change
C3_01520C	C3_01520C	1556.78	-0.432054	0.168164	-2.56925	0.0101919	0.0169485	no change
C4_01620C	C4_01620C	62.4743	-0.431942	0.362423	-1.19182	0.233332	0.288636	no change
CR_05390W	PST3	761.725	-0.431648	0.226822	-1.90303	0.0570372	0.0814328	no change
C3_02710W	C3_02710W	4098.43	-0.428777	0.177943	-2.40963	0.0159689	0.0256251	no change
C2_08750W	C2_08750W	146.156	-0.428625	0.302075	-1.41893	0.155918	0.201584	no change
C2_07870C	C2_07870C	608.064	-0.428548	0.161743	-2.64956	0.00805955	0.0136232	no change
C2_05200C	SGO1	1352.53	-0.428066	0.159413	-2.68527	0.00724712	0.0123693	no change
C6_00140C	HPA2	501.691	-0.427685	0.181402	-2.35766	0.0183904	0.029134	no change
C2_03350W	PGA17	859.022	-0.426504	0.300555	-1.41905	0.155884	0.201584	no change
C1_03810C	ELA1	597.105	-0.425578	0.162424	-2.62017	0.00878866	0.0147427	no change
C1_09270W	FGR43	1966.02	-0.42553	0.172336	-2.46918	0.0135421	0.0220337	no change
C7_02310C	C7_02310C	870.665	-0.424385	0.197513	-2.14864	0.0316628	0.0477589	no change
CR_09440C	CR_09440C	5548.12	-0.424112	0.199716	-2.12358	0.0337057	0.0505331	no change
C2_05590C	C2_05590C	419.032	-0.423549	0.256411	-1.65184	0.098567	0.133675	no change
C7_01390W	C7_01390W	618.098	-0.422972	0.228588	-1.85037	0.0642602	0.0906813	no change
C5_05210W	C5_05210W	1397.44	-0.422927	0.155905	-2.71272	0.00667341	0.0114591	no change
C3_01130C	C3_01130C	42098.5	-0.422342	0.171769	-2.45878	0.0139409	0.0226269	no change
C3_04250W	WSC1	3586.29	-0.42218	0.175559	-2.40477	0.0161826	0.0259261	no change
C1_13270W	C1_13270W	3105.79	-0.421464	0.200924	-2.09762	0.0359384	0.0535555	no change
C1_13430C	C1_13430C	10144	-0.420324	0.153283	-2.74215	0.00610392	0.0105665	no change
CR_04830C	CR_04830C	703.848	-0.419224	0.157429	-2.66295	0.00774598	0.0131379	no change
C5_03990W	MID1	1888.56	-0.418511	0.158967	-2.63269	0.00847123	0.0142503	no change
C6_01450C	C6_01450C	6514.49	-0.418209	0.185439	-2.25523	0.0241186	0.0373638	no change
C1_06520C	BPH1	6184.64	-0.416197	0.173727	-2.39569	0.0165892	0.0265062	no change
C2_06370C	SCP1	264.156	-0.415894	0.290293	-1.43267	0.151952	0.19714	no change
C1_06860W	C1_06860W	2122.27	-0.415623	0.22216	-1.87083	0.0613685	0.0869083	no change
C3_06420C	C3_06420C	1206.28	-0.415601	0.235221	-1.76685	0.0772531	0.107333	no change
C1_12830C	C1_12830C	1326.64	-0.414683	0.196485	-2.11051	0.0348145	0.0520383	no change
C1_02650W	C1_02650W	5129.67	-0.414004	0.153231	-2.70183	0.00689588	0.0118071	no change
C1_04530C	C1_04530C	1281.23	-0.413931	0.158419	-2.6129	0.00897781	0.0150345	no change
C5_00690C	TFB3	583.366	-0.413412	0.174128	-2.37418	0.0175878	0.0279817	no change
C5_04630W	C5_04630W	569.053	-0.413128	0.166551	-2.4805	0.0131199	0.0213876	no change
C1_03910C	C1_03910C	717.483	-0.412884	0.155992	-2.64683	0.0081249	0.0137103	no change
C2_07060W	C2_07060W	981.231	-0.41136	0.160908	-2.5565	0.0105731	0.0175189	no change
C1_10300W	MNN12	1685.95	-0.410962	0.2353	-1.74655	0.0807154	0.111755	no change
C1_07000W	MEF2	1043.23	-0.410046	0.202689	-2.02303	0.0430697	0.0631102	no change
CR_00930W	ATO10	2967.11	-0.410011	0.304267	-1.34754	0.177808	0.226685	no change
C4_06610C	SDH12	30444.2	-0.409467	0.178942	-2.28827	0.0221219	0.0345039	no change
C1_00780C	HGC1	707.719	-0.408961	0.205584	-1.98927	0.0466718	0.067987	no change
C7_01970C	TOM40	7126.18	-0.408825	0.163474	-2.50086	0.0123891	0.0202851	no change
C3_04320W	VAM3	316.042	-0.408584	0.205689	-1.98642	0.0469869	0.0684125	no change
C4_02880C	C4_02880C	895.682	-0.408318	0.181111	-2.25451	0.024164	0.0374243	no change
C2_02940W	MET1	630.468	-0.407902	0.279648	-1.45862	0.144668	0.188801	no change
C1_02530C	DIP5	30924.8	-0.404839	0.214636	-1.88617	0.0592722	0.0841694	no change
C2_04800C	MDM10	587.335	-0.404448	0.16827	-2.40357	0.0162359	0.0259975	no change
C3_04150W	C3_04150W	1721.95	-0.404014	0.168199	-2.402	0.0163056	0.0260881	no change
CR_09090C	CR_09090C	1727.61	-0.403033	0.146685	-2.74761	0.0060031	0.0104041	no change
C2_08730W	MFG1	750.454	-0.400885	0.173548	-2.30994	0.0208916	0.0327566	no change
C5_02980C	C5_02980C	505.653	-0.399759	0.225328	-1.77412	0.0760434	0.105878	no change
C3_00650W	NGT1	652.343	-0.399742	0.170311	-2.34713	0.0189187	0.0299232	no change
C3_02580C	C3_02580C	283.461	-0.399659	0.216539	-1.84567	0.0649407	0.0915751	no change
CR_05640C	CR_05640C	646.271	-0.398961	0.200674	-1.9881	0.0468005	0.0681577	no change
C3_01710C	PPT1	858.079	-0.398399	0.257132	-1.5494	0.121287	0.161291	no change
C3_01750C	BRO1	3446.48	-0.398323	0.148982	-2.67363	0.00750347	0.0127666	no change
C7_00770W	C7_00770W	258.601	-0.396431	0.272433	-1.45515	0.145628	0.189831	no change
C1_11670W	C1_11670W	61721	-0.395858	0.16886	-2.34429	0.0190631	0.0300873	no change
C2_03360W	C2_03360W	8023.61	-0.395572	0.187735	-2.10708	0.0351108	0.0524416	no change
C1_13970C	HPC2	1410.54	-0.395318	0.143638	-2.75218	0.00591999	0.010266	no change
C2_01450C	C2_01450C	3008.2	-0.395163	0.216292	-1.82699	0.0677012	0.0952423	no change
C4_06540W	MNN4	2991.54	-0.395066	0.164492	-2.40173	0.0163178	0.0261005	no change
C2_00270C	C2_00270C	2264.89	-0.393723	0.172016	-2.28887	0.0220866	0.0344579	no change
CR_08320W	ATS1	883.261	-0.393045	0.177168	-2.21848	0.0265218	0.0407456	no change
C5_05330C	RER2	2023.25	-0.392933	0.170067	-2.31046	0.0208625	0.0327195	no change
CR_09710W	PCD1	2493.47	-0.39284	0.189405	-2.07407	0.038073	0.0564272	no change
C5_01910W	GIS2	8418.45	-0.392632	0.14955	-2.62542	0.00865416	0.0145375	no change
C1_12370W	C1_12370W	424.514	-0.390325	0.179975	-2.16878	0.0300997	0.0456091	no change
C2_02870W	C2_02870W	712.404	-0.39024	0.158592	-2.46066	0.0138683	0.0225213	no change
C2_07200W	C2_07200W	600.039	-0.388915	0.200354	-1.94114	0.0522411	0.0752165	no change
C6_00720C	COX15	2856.73	-0.388861	0.173718	-2.23846	0.0251911	0.0389038	no change
C2_00220C	C2_00220C	3266.07	-0.388651	0.143601	-2.70647	0.00680036	0.0116569	no change
CR_02520W	RPC19	399.955	-0.388511	0.219268	-1.77185	0.0764196	0.106327	no change
C6_00600C	YHM2	2423.71	-0.38823	0.248004	-1.56542	0.117484	0.156724	no change
C1_12650C	MMS2	2045.31	-0.387269	0.232512	-1.66559	0.0957956	0.130243	no change
C1_07220W	C1_07220W	3253.47	-0.386787	0.237745	-1.6269	0.103758	0.139919	no change
C3_01190C	C3_01190C	1178.81	-0.386701	0.147399	-2.6235	0.00870314	0.0146116	no change
C4_03330W	IPK1	521.857	-0.385133	0.239785	-1.60616	0.108239	0.145401	no change
C2_00300C	CKB1	1731.61	-0.383539	0.15333	-2.5014	0.0123705	0.0202602	no change
C3_07320W	MDS3	6592.95	-0.383448	0.140583	-2.72755	0.00638062	0.0109849	no change
C5_01730W	C5_01730W	375.283	-0.38265	0.202599	-1.8887	0.0589316	0.0838361	no change
C4_04160W	C4_04160W	2927.01	-0.382447	0.148738	-2.57128	0.0101323	0.0168589	no change
C2_04880C	ARH2	870.7	-0.38173	0.183028	-2.08563	0.0370119	0.0550285	no change
C1_01100W	CCH1	7421.39	-0.381404	0.160633	-2.37437	0.0175787	0.0279746	no change
CR_08070W	PTP1	1479.52	-0.38115	0.14294	-2.6665	0.00766459	0.0130147	no change
C7_03970C	C7_03970C	1839.7	-0.38068	0.13891	-2.74048	0.00613487	0.0106139	no change
C1_00290W	POL93	241.247	-0.38047	0.29446	-1.2921	0.196324	0.247955	no change
C6_01300W	C6_01300W	411.812	-0.379421	0.161758	-2.34561	0.0189961	0.0300296	no change
C7_04310C	C7_04310C	4174.46	-0.379387	0.199038	-1.9061	0.0566367	0.0809581	no change
C1_06770W	C1_06770W	1535.54	-0.378584	0.179532	-2.10873	0.0349678	0.0522543	no change
CR_05290W	MNT3	279.655	-0.377502	0.249492	-1.51308	0.130259	0.172223	no change
C3_06990W	C3_06990W	509.98	-0.376966	0.192418	-1.9591	0.050101	0.0724506	no change
C4_00690C	C4_00690C	1443.53	-0.37648	0.146973	-2.56156	0.0104202	0.0172895	no change
C1_11760C	C1_11760C	1026.22	-0.374869	0.16989	-2.20654	0.0273459	0.041841	no change
C3_01700W	CDC53	4844.08	-0.37445	0.168941	-2.21645	0.0266604	0.0409181	no change
C1_07920W	C1_07920W	1100.82	-0.374255	0.141568	-2.64364	0.00820199	0.0138326	no change
CR_08010W	DAD4	565.415	-0.374103	0.198293	-1.88662	0.059212	0.0841241	no change
C2_08300C	C2_08300C	21243.5	-0.372284	0.212172	-1.75463	0.0793224	0.110057	no change
C6_00520W	C6_00520W	190.565	-0.37201	0.23655	-1.57264	0.115801	0.154618	no change
C2_02170W	C2_02170W	1342.44	-0.371587	0.149253	-2.48964	0.0127872	0.0208681	no change
C1_08340C	C1_08340C	1720.7	-0.37099	0.161944	-2.29086	0.0219714	0.034299	no change
C1_03500W	YPT1	13301.8	-0.370029	0.136578	-2.70928	0.00674299	0.0115686	no change
CR_09980W	SPT7	3985.24	-0.369804	0.160553	-2.30331	0.0212613	0.0332837	no change
C7_02840C	ERG5	1435.51	-0.368804	0.15029	-2.45396	0.0141294	0.0228892	no change
C3_00680C	C3_00680C	631.915	-0.368756	0.205894	-1.791	0.0732932	0.102456	no change
C4_06760W	GUT2	324.587	-0.368611	0.231626	-1.5914	0.111519	0.14947	no change
C3_07860C	MRR2	1544.51	-0.368003	0.138547	-2.65616	0.00790372	0.0133788	no change
C6_04290W	C6_04290W	3421.65	-0.367813	0.134839	-2.72779	0.00637606	0.0109802	no change
C4_06950W	C4_06950W	574.488	-0.367629	0.194913	-1.88612	0.059279	0.0841694	no change
C1_08390C	C1_08390C	3028.2	-0.367201	0.135346	-2.71306	0.0066665	0.0114505	no change
CR_10340W	PTP3	25825.9	-0.367193	0.149866	-2.45014	0.01428	0.0231205	no change
C2_00310W	C2_00310W	1174.65	-0.367065	0.160638	-2.28504	0.0223103	0.0347432	no change
C1_05750C	C1_05750C	4470.79	-0.366113	0.139708	-2.62055	0.00877881	0.0147303	no change
C4_05090C	SRB8	2294.89	-0.365909	0.20547	-1.78084	0.0749381	0.10451	no change
C5_00490C	BUD2	2016.33	-0.365309	0.15477	-2.36034	0.0182584	0.028948	no change
C1_04840C	C1_04840C	809.719	-0.365059	0.193504	-1.88657	0.0592188	0.0841241	no change
C6_03420W	C6_03420W	309.147	-0.364779	0.340672	-1.07076	0.284276	0.343798	no change
C3_03920W	C3_03920W	701.374	-0.364258	0.17374	-2.09657	0.0360321	0.0536696	no change
C1_06050C	QCR10	4064.42	-0.363913	0.174558	-2.08476	0.0370909	0.055095	no change
C3_01680C	C3_01680C	527.044	-0.362087	0.207868	-1.74191	0.0815246	0.112771	no change
CR_00970W	ATO9	5283.48	-0.361926	0.300245	-1.20544	0.228035	0.283082	no change
C2_00590W	C2_00590W	940.269	-0.361703	0.186156	-1.94301	0.0520152	0.0749456	no change
C3_03020W	C3_03020W	1220.73	-0.361498	0.162298	-2.22738	0.0259221	0.0399602	no change
C7_03680W	C7_03680W	983.435	-0.361078	0.141735	-2.54755	0.0108482	0.0179448	no change
[truncated: 3,958 more rows]
