# Supplementary material for: Roles of P-body factors in Candida albicans filamentation and stress response
Source: PLoS Genet. 2025 Mar 17;21(3):e1011632. doi: 10.1371/journal.pgen.1011632 (PMC11975087; doi:10.1371/journal.pgen.1011632)
Supplement: S7 Table — WT P57055 yeast cells in YPD at 30°C and WT P57055 grown under physiologically relevant filamentation conditions (RPMI + 10% serum at 37°C) for 4 hours. RNA extraction performed in triplicate from three separate samples. (XLSX) [file pgen.1011632.s016.xlsx]

## Sheet: Sheet1
Table S7. DEseq2 results comparing RPMI P57055 WT vs. YPD P57055 WT for Fig S5. A.
Feature Name	Gene Name	baseMean	log2FoldChange	lfcSE	stat	pvalue	padj	Regulation
CR_01440C	CR_01440C	2844.41	-15.0422	1.18525	-12.6912	6.61e-37	2.24e-36	down-regulated
CR_04210C	QDR1	2751.89	-14.9946	1.18608	-12.6421	1.24e-36	4.17e-36	down-regulated
C2_01000W	HGT7	100215	-12.2822	0.21116	-58.1651	0	0	down-regulated
C6_01990W	PLB1	327.643	-10.1407	1.63868	-6.18833	6.08e-10	1.04e-09	down-regulated
C1_08400C	GCV2	11080.7	-8.59707	0.232401	-36.9925	1.51e-299	8.93e-298	down-regulated
C4_02270C	BFR1	6809.38	-8.39137	0.216372	-38.7821	0	0	down-regulated
C1_09080C	PGA6	4333.62	-8.3428	0.269352	-30.9736	1.22e-210	3.33e-209	down-regulated
C5_03790W	GUK1	1501.27	-8.21242	0.297408	-27.6133	7.7e-168	1.45e-166	down-regulated
CR_10540C	MCD1	1192.49	-8.12165	0.3047	-26.6546	1.58e-156	2.54e-155	down-regulated
C5_03280W	CAM1-1	10429.7	-7.7682	0.157646	-49.2762	0	0	down-regulated
C1_05940W	PHO87	2496.83	-7.71498	0.229482	-33.6191	8.81e-248	3.36e-246	down-regulated
C6_03790C	HGT10	913.801	-7.64854	1.16495	-6.56553	5.18e-11	9.17e-11	down-regulated
C2_05250C	AAT1	4720.71	-7.33769	0.188105	-39.0085	0	0	down-regulated
C6_02480W	C6_02480W	1138.69	-7.32589	0.278919	-26.2653	4.78e-152	7.29e-151	down-regulated
CR_04100C	RPL15A	57741.2	-7.24775	0.222328	-32.5993	4.2e-233	1.4e-231	down-regulated
C7_01630W	RNH35	671.018	-7.23866	0.309386	-23.3968	4.6e-121	5.15e-120	down-regulated
C1_11350C	TOS4	2020.33	-7.00492	0.214373	-32.6763	3.39e-234	1.14e-232	down-regulated
C2_06960W	SPE3	3742.05	-6.96231	0.26127	-26.6479	1.89e-156	3.03e-155	down-regulated
C1_00800C	ERG2	1390.08	-6.91671	0.282556	-24.4791	2.47e-132	3.05e-131	down-regulated
C1_06460C	RPS22A	21644.5	-6.848	0.203556	-33.6418	4.11e-248	1.58e-246	down-regulated
C3_05240C	RPL8B	35864.9	-6.79458	0.165944	-40.945	0	0	down-regulated
C2_01400C	ESC4	642.528	-6.78722	0.284371	-23.8675	6.67e-126	7.79e-125	down-regulated
C1_13870W	MET3	1085.59	-6.78538	0.229101	-29.6174	8.92e-193	2.12e-191	down-regulated
C3_07950C	SRB1	25555.7	-6.77179	0.154396	-43.8598	0	0	down-regulated
C4_01770W	POL30	4464.68	-6.66721	0.151733	-43.9405	0	0	down-regulated
C4_04390W	C4_04390W	16904.3	-6.65888	0.148765	-44.7609	0	0	down-regulated
C5_04140W	C5_04140W	30.9506	-6.64355	1.11675	-5.94898	2.7e-09	4.49e-09	down-regulated
C7_01250W	ASC1	50358.1	-6.6275	0.155503	-42.6196	0	0	down-regulated
C7_00620W	GUS1	6216.79	-6.61863	0.208054	-31.8121	4.41e-222	1.31e-220	down-regulated
C3_07150C	RPS12	29886.8	-6.61131	0.224941	-29.3913	7.1e-190	1.65e-188	down-regulated
C7_01260W	C7_01260W	8617.31	-6.60193	0.187269	-35.2537	3.01e-272	1.43e-270	down-regulated
C2_05460W	CDC19	108001	-6.5757	0.184607	-35.6201	6.86e-278	3.46e-276	down-regulated
C2_09060C	ASN1	12685.4	-6.521	0.225521	-28.9152	7.69e-184	1.69e-182	down-regulated
C1_13070C	FAD3	1049.04	-6.42941	0.271914	-23.645	1.33e-123	1.52e-122	down-regulated
C7_01790C	RPL5	50672.1	-6.41607	0.184386	-34.7968	2.72e-265	1.2e-263	down-regulated
C1_01330C	DUT1	1630.36	-6.40691	0.253519	-25.2719	6.51e-141	8.75e-140	down-regulated
C2_09640W	PMI1	4789.65	-6.38854	0.219606	-29.0909	4.67e-186	1.06e-184	down-regulated
C2_03160C	RNR1	10793.7	-6.33464	0.154531	-40.9927	0	0	down-regulated
C5_00740W	CTF8	162.82	-6.331	0.469855	-13.4744	2.21e-41	8.19e-41	down-regulated
C1_10450W	GLY1	4946.25	-6.32926	0.181605	-34.8518	4e-266	1.8e-264	down-regulated
C6_02240C	RPL10A	58023.7	-6.29038	0.170409	-36.9135	2.81e-298	1.62e-296	down-regulated
C3_07810C	SEC61	7772.65	-6.28238	0.128628	-48.8416	0	0	down-regulated
C5_02890W	YNK1	13177.8	-6.27058	0.215628	-29.0806	6.32e-186	1.42e-184	down-regulated
C2_06810C	RPL11	27673.6	-6.26966	0.171996	-36.4523	6.33e-291	3.43e-289	down-regulated
C1_02330C	C1_02330C	16075.7	-6.25933	0.265265	-23.5965	4.18e-123	4.74e-122	down-regulated
CR_08150W	RPS20	28652.9	-6.24094	0.157105	-39.7247	0	0	down-regulated
C4_06110C	TRP5	4865.39	-6.23704	0.474532	-13.1436	1.85e-39	6.62e-39	down-regulated
C3_04960W	RPL35	22495.5	-6.1758	0.270025	-22.8713	8.98e-116	9.54e-115	down-regulated
CR_09160C	ERG13	9443.61	-6.17526	0.139019	-44.4201	0	0	down-regulated
C7_03920C	RPP1B	16279.3	-6.15284	0.144617	-42.5457	0	0	down-regulated
C6_00330C	GNP1	7539.77	-6.14681	0.13602	-45.1904	0	0	down-regulated
C1_05110C	ARO4	6870.28	-6.12301	0.123228	-49.6883	0	0	down-regulated
C5_02850W	C5_02850W	4496.6	-6.10404	0.137624	-44.3528	0	0	down-regulated
C3_05100C	RPL18	32156.3	-6.09252	0.148727	-40.9646	0	0	down-regulated
C1_11450C	SAM2	6665.44	-6.08957	0.138447	-43.9848	0	0	down-regulated
C3_06880W	C3_06880W	75.6808	-6.08775	1.48173	-4.10854	3.98e-05	5.53e-05	down-regulated
C5_01540W	C5_01540W	35068.8	-6.08376	0.201676	-30.166	6.61e-200	1.67e-198	down-regulated
C5_01550C	C5_01550C	36592.8	-6.07882	0.202634	-29.9991	1.01e-197	2.47e-196	down-regulated
C3_02150C	ERG6	4642.17	-6.05312	0.240028	-25.2184	2.52e-140	3.36e-139	down-regulated
C4_07180W	UBI3	65073.5	-5.99848	0.151945	-39.4779	0	0	down-regulated
C4_03960W	C4_03960W	260.529	-5.96895	0.918543	-6.49828	8.12e-11	1.43e-10	down-regulated
C1_07490C	C1_07490C	883.621	-5.96372	0.322436	-18.4958	2.23e-76	1.46e-75	down-regulated
C4_04050C	RHD3	317.919	-5.95873	0.30891	-19.2896	6.57e-83	4.73e-82	down-regulated
C1_08500C	ENO1	196115	-5.93422	0.19197	-30.9123	8.18e-210	2.2e-208	down-regulated
C3_02700W	SMC3	973.709	-5.91171	0.258861	-22.8374	1.95e-115	2.06e-114	down-regulated
C2_06970W	AAH1	295.84	-5.90038	0.328078	-17.9847	2.57e-72	1.58e-71	down-regulated
CR_07710W	ARO2	3774.21	-5.85672	0.137862	-42.4826	0	0	down-regulated
C2_01610C	RPS26A	28675.3	-5.85171	0.182096	-32.1353	1.42e-226	4.47e-225	down-regulated
C5_00510W	C5_00510W	107.574	-5.83542	0.511632	-11.4055	3.92e-30	1.15e-29	down-regulated
C7_00960W	RPS18	31635.4	-5.81959	0.186337	-31.2315	3.98e-214	1.12e-212	down-regulated
C2_10010C	C2_10010C	1681.52	-5.79295	0.205615	-28.1737	1.23e-174	2.51e-173	down-regulated
C1_02480W	PMM1	2905.6	-5.75892	0.293591	-19.6155	1.14e-85	8.62e-85	down-regulated
C1_01480C	RPS21	59428.3	-5.75844	0.153415	-37.5351	0	0	down-regulated
C5_00650C	THR1	2339.7	-5.74392	0.199748	-28.7558	7.65e-182	1.67e-180	down-regulated
C6_02130C	CTF5	149.671	-5.73916	0.407471	-14.0848	4.71e-45	1.88e-44	down-regulated
C3_04140C	EGD2	13034.7	-5.72478	0.126424	-45.2824	0	0	down-regulated
CR_07630C	RPS27	13007.8	-5.71243	0.156293	-36.5496	1.81e-292	9.9e-291	down-regulated
C1_05720W	C1_05720W	31924.5	-5.68282	0.151635	-37.4769	2.19e-307	1.39e-305	down-regulated
C2_05290C	C2_05290C	1677.08	-5.68164	0.524714	-10.8281	2.53e-27	6.96e-27	down-regulated
C1_11060C	RPL2	69670.8	-5.67754	0.183332	-30.9687	1.42e-210	3.86e-209	down-regulated
C1_01370C	RPS21B	19502.6	-5.66271	0.235233	-24.0728	4.82e-128	5.81e-127	down-regulated
C3_02470C	RPL9B	25250.1	-5.65955	0.194173	-29.1469	9.15e-187	2.08e-185	down-regulated
C4_04320W	FRE10	987.538	-5.65499	0.231895	-24.386	2.41e-131	2.95e-130	down-regulated
CR_07590W	EMP24	2892.78	-5.64807	0.128091	-44.0941	0	0	down-regulated
C4_04890C	RPL24A	48862.8	-5.64357	0.13907	-40.5806	0	0	down-regulated
C4_01250W	NAT4	433.995	-5.63136	0.6484	-8.685	3.79e-18	8.38e-18	down-regulated
C4_06490C	PRI2	547.759	-5.62386	0.300108	-18.7395	2.36e-78	1.59e-77	down-regulated
C5_03130W	SUT1	320.591	-5.62254	0.309307	-18.1779	7.73e-74	4.87e-73	down-regulated
C3_04680W	RPP2B	28520.2	-5.61071	0.221832	-25.2926	3.86e-141	5.22e-140	down-regulated
C1_09680W	MTS1	13011.1	-5.60412	0.149374	-37.5172	4.82e-308	3.09e-306	down-regulated
C4_01360W	PGA53	3941.08	-5.59964	0.171356	-32.6783	3.17e-234	1.07e-232	down-regulated
C1_01030W	HMT1	2363.87	-5.58902	0.207567	-26.9263	1.08e-159	1.81e-158	down-regulated
C1_02120C	SHA3	13394.9	-5.58762	0.122254	-45.7049	0	0	down-regulated
C6_02080W	C6_02080W	15216.9	-5.57724	0.161937	-34.4407	6.2e-260	2.7e-258	down-regulated
CR_08340W	CYS3	7790.91	-5.57187	0.461206	-12.0811	1.33e-33	4.18e-33	down-regulated
C2_03810C	RPL21A	32730.5	-5.56264	0.158273	-35.1459	1.34e-270	6.29e-269	down-regulated
C6_01700W	RPL32	22153.1	-5.53704	0.171002	-32.38	5.25e-230	1.7e-228	down-regulated
C6_02070C	RPL23A	31151.6	-5.5063	0.182255	-30.212	1.65e-200	4.22e-199	down-regulated
C1_10030W	DBP3	1449.58	-5.49645	0.220681	-24.9068	6.28e-137	8.07e-136	down-regulated
C1_01690C	LSC1	11249.7	-5.48213	0.120569	-45.4688	0	0	down-regulated
CR_08480C	CR_08480C	8018.18	-5.46211	0.165345	-33.0346	2.59e-239	9.35e-238	down-regulated
C4_04900W	RPL30	24263.1	-5.45496	0.181122	-30.1177	2.84e-199	7.09e-198	down-regulated
C5_03210C	C5_03210C	335.412	-5.45387	0.270559	-20.1578	2.3e-90	1.87e-89	down-regulated
C5_04590C	RPL43A	28905.7	-5.4454	0.20971	-25.9663	1.19e-148	1.76e-147	down-regulated
CR_01400W	LYS12	2835.52	-5.44225	0.157216	-34.6164	1.43e-262	6.27e-261	down-regulated
C3_02110W	RPL12	45873.5	-5.43653	0.146054	-37.2229	2.91e-303	1.77e-301	down-regulated
C2_08040C	RPS10	26829	-5.41055	0.193463	-27.9669	4.11e-172	8.24e-171	down-regulated
C5_00430W	MET14	1247.17	-5.40185	0.278971	-19.3635	1.57e-83	1.15e-82	down-regulated
C4_01010C	DAG7	354.098	-5.38846	0.282203	-19.0943	2.82e-81	1.97e-80	down-regulated
C3_06870W	TDH3	266979	-5.38605	0.251534	-21.4128	1.01e-101	9.28e-101	down-regulated
C1_03010W	RPP1A	22760.4	-5.3776	0.16643	-32.3114	4.84e-229	1.54e-227	down-regulated
CR_00080W	MIS12	7566.32	-5.3678	0.173153	-31.0003	5.34e-211	1.47e-209	down-regulated
C3_01490W	RPS7A	29006.7	-5.35898	0.192417	-27.851	1.05e-170	2.03e-169	down-regulated
C1_03020C	RPL13	50259.4	-5.34078	0.151784	-35.1868	3.18e-271	1.5e-269	down-regulated
C3_04300C	POL1	3878.78	-5.32344	0.128589	-41.3989	0	0	down-regulated
C6_02880W	C6_02880W	1273.47	-5.29907	0.535335	-9.89862	4.22e-23	1.05e-22	down-regulated
C6_00420W	DPM2	893.397	-5.2978	0.323373	-16.3829	2.53e-60	1.34e-59	down-regulated
C1_12550C	CDC54	1738.37	-5.29102	0.161768	-32.7074	1.23e-234	4.2e-233	down-regulated
C4_01270W	RPS6A	40416.4	-5.28236	0.133429	-39.5895	0	0	down-regulated
C1_13170C	MSH6	2424.18	-5.2769	0.21077	-25.0363	2.46e-138	3.21e-137	down-regulated
C1_10390C	RPL42	32453	-5.26903	0.164792	-31.9739	2.51e-224	7.68e-223	down-regulated
C7_00990W	RPP0	72086	-5.26212	0.128632	-40.9084	0	0	down-regulated
C1_10870W	RPS17B	18506.7	-5.25944	0.215026	-24.4596	3.98e-132	4.9e-131	down-regulated
C2_00210W	RPL38	14310.5	-5.24934	0.190136	-27.6083	8.84e-168	1.66e-166	down-regulated
C7_01000C	C7_01000C	45195.9	-5.24269	0.117875	-44.4767	0	0	down-regulated
C4_04590W	SCS7	3468.21	-5.23192	0.155494	-33.6471	3.44e-248	1.33e-246	down-regulated
C1_05730W	C1_05730W	2942.94	-5.21553	0.260925	-19.9886	6.92e-89	5.47e-88	down-regulated
C1_11650W	EGD1	16533.4	-5.2081	0.115959	-44.9132	0	0	down-regulated
C3_06120C	GDA1	2840.37	-5.18159	0.159954	-32.3943	3.3e-230	1.08e-228	down-regulated
C5_00190C	FAS1	32346.6	-5.18015	0.147995	-35.0022	2.08e-268	9.54e-267	down-regulated
CR_08360C	RPP2A	20389.9	-5.18011	0.181896	-28.4784	2.17e-178	4.61e-177	down-regulated
C2_10620W	RPS4A	52787.7	-5.1756	0.141143	-36.6691	2.27e-294	1.26e-292	down-regulated
CR_04510W	HXK2	45434.1	-5.16009	0.146184	-35.2986	6.18e-273	2.97e-271	down-regulated
C4_06760W	GUT2	5801.69	-5.1428	0.136447	-37.6908	0	0	down-regulated
C2_09430W	RPL3	106534	-5.12021	0.117166	-43.7004	0	0	down-regulated
C5_02780W	C5_02780W	1267.99	-5.11957	0.192532	-26.5907	8.69e-156	1.38e-154	down-regulated
C5_03500W	GAP6	1539.57	-5.09713	0.286856	-17.769	1.23e-70	7.44e-70	down-regulated
C4_04910C	SPC34	288.687	-5.08393	0.284653	-17.8601	2.41e-71	1.47e-70	down-regulated
C1_14110C	RPL4B	62458.8	-5.07876	0.138867	-36.5728	7.73e-293	4.27e-291	down-regulated
C6_00870C	ILV5	11245.7	-5.07431	0.16454	-30.8394	7.76e-209	2.06e-207	down-regulated
C2_03230C	FEN12	2223.07	-5.06071	0.170376	-29.7032	6.98e-194	1.67e-192	down-regulated
C5_01110W	C5_01110W	1204.55	-5.04324	0.162008	-31.1296	9.58e-213	2.65e-211	down-regulated
C6_01630W	TIF3	5666.82	-5.03828	0.109205	-46.1358	0	0	down-regulated
C3_02180C	C3_02180C	2225.73	-5.0204	0.156843	-32.0091	8.16e-225	2.52e-223	down-regulated
C3_05370C	YST1	36954.6	-5.0171	0.131088	-38.2727	0	0	down-regulated
C1_11440C	GIN1	1147.64	-5.01455	0.266551	-18.8127	5.94e-79	4.04e-78	down-regulated
C4_02480C	TIM13	342.339	-5.01397	0.291756	-17.1855	3.41e-66	1.93e-65	down-regulated
C3_03800W	PTR22	9047.88	-5.01285	0.239075	-20.9676	1.3e-97	1.13e-96	down-regulated
C3_04270C	CTP1	1017.84	-5.00256	0.188211	-26.5796	1.17e-155	1.85e-154	down-regulated
C1_03090W	RPS1	60435.8	-4.98488	0.14191	-35.127	2.61e-270	1.21e-268	down-regulated
C7_02890C	PMT1	6879.17	-4.97969	0.184023	-27.0601	2.9e-161	4.94e-160	down-regulated
C6_01460C	C6_01460C	833.49	-4.9758	0.179709	-27.6881	9.72e-169	1.85e-167	down-regulated
CR_04810W	RPS3	36841.7	-4.96147	0.139637	-35.5313	1.62e-276	8.09e-275	down-regulated
C6_00650C	RPS13	23506.5	-4.96144	0.139896	-35.4652	1.69e-275	8.39e-274	down-regulated
C1_06890C	C1_06890C	22255.1	-4.96131	0.178363	-27.8158	2.79e-170	5.4e-169	down-regulated
C1_11790W	C1_11790W	411.899	-4.92858	0.223418	-22.0599	7.67e-108	7.51e-107	down-regulated
CR_07790C	YHB1	12794.6	-4.89725	0.160983	-30.421	2.9e-203	7.54e-202	down-regulated
C1_03030W	RPS16A	34988.3	-4.8852	0.167403	-29.1822	3.26e-187	7.44e-186	down-regulated
CR_08090W	SSB1	89909.9	-4.86254	0.127031	-38.2785	0	0	down-regulated
CR_04680C	CR_04680C	63.4701	-4.84881	0.510875	-9.49117	2.28e-21	5.43e-21	down-regulated
C1_12390C	RPL27A	28906.8	-4.8402	0.13038	-37.1238	1.16e-301	6.99e-300	down-regulated
C2_06400C	C2_06400C	1850.62	-4.83982	0.14427	-33.5468	1e-246	3.77e-245	down-regulated
C2_05610C	RPS8A	57116.8	-4.82171	0.151919	-31.7387	4.54e-221	1.34e-219	down-regulated
C6_01670W	MAE1	10862.2	-4.81852	0.190813	-25.2526	1.06e-140	1.42e-139	down-regulated
C2_10200W	C2_10200W	468.272	-4.812	0.261399	-18.4087	1.12e-75	7.26e-75	down-regulated
C1_06450C	RPS14B	30470.1	-4.80548	0.18217	-26.3791	2.38e-153	3.68e-152	down-regulated
C5_04130C	CHT2	17035.9	-4.78871	0.140892	-33.9886	3.28e-253	1.33e-251	down-regulated
CR_07720C	CDC45	658.939	-4.78111	0.226375	-21.1203	5.17e-99	4.57e-98	down-regulated
C1_06250W	C1_06250W	807.886	-4.7799	0.181127	-26.3897	1.8e-153	2.79e-152	down-regulated
CR_09900C	DPB2	881.327	-4.75828	0.18352	-25.9279	3.23e-148	4.72e-147	down-regulated
C1_00180W	RPL16A	48832.7	-4.75787	0.173182	-27.4732	3.68e-166	6.63e-165	down-regulated
C6_01970C	RPL25	26687.3	-4.75756	0.161326	-29.4904	3.83e-191	9.01e-190	down-regulated
C1_07200W	YMC1	2282.62	-4.75707	0.167163	-28.4576	3.92e-178	8.32e-177	down-regulated
C3_04670C	RPS15	39275.8	-4.74693	0.149037	-31.8507	1.29e-222	3.83e-221	down-regulated
C2_03960W	RPL39	16166.4	-4.74424	0.173319	-27.3728	5.78e-165	1.03e-163	down-regulated
CR_03400W	CR_03400W	1551.99	-4.73836	0.174236	-27.195	7.44e-163	1.3e-161	down-regulated
C5_03070W	RPS5	33323.7	-4.73367	0.121365	-39.0035	0	0	down-regulated
C7_01600W	C7_01600W	2184.64	-4.72892	0.133879	-35.3224	2.66e-273	1.29e-271	down-regulated
C2_08320C	C2_08320C	112.994	-4.72483	0.490741	-9.62796	6.09e-22	1.47e-21	down-regulated
C4_01750C	FBA1	124078	-4.72353	0.173489	-27.2266	3.14e-163	5.52e-162	down-regulated
C4_01050C	RPL40B	14905.6	-4.70443	0.183411	-25.6497	4.26e-145	6.05e-144	down-regulated
C3_06010W	CAM1	15821.5	-4.68381	0.159512	-29.3634	1.61e-189	3.71e-188	down-regulated
C2_06860W	LTE1	1216.04	-4.66661	0.225633	-20.6823	5e-95	4.25e-94	down-regulated
C2_06390C	IMH3	15097.8	-4.66563	0.0989767	-47.1387	0	0	down-regulated
C4_02280W	IDI1	2369.52	-4.64739	0.226053	-20.5588	6.41e-94	5.39e-93	down-regulated
C2_02690W	SER2	1387.81	-4.60439	0.201042	-22.9026	4.37e-116	4.67e-115	down-regulated
C3_04830C	FAS2	31755.3	-4.59331	0.155862	-29.4705	6.88e-191	1.61e-189	down-regulated
C3_05200W	RPS19A	27172.9	-4.58859	0.140018	-32.7713	1.51e-235	5.26e-234	down-regulated
C2_05410W	C2_05410W	17330.7	-4.57199	0.157176	-29.0883	5.05e-186	1.14e-184	down-regulated
C1_00220W	PHR2	11436.2	-4.56268	0.449103	-10.1595	3.01e-24	7.67e-24	down-regulated
C2_01430W	APT1	1994.65	-4.56089	0.191766	-23.7837	4.93e-125	5.72e-124	down-regulated
C1_08010W	DPM1	2683.72	-4.55	0.1459	-31.1858	1.66e-213	4.64e-212	down-regulated
C1_05530C	SSH1	2228.82	-4.53853	0.166164	-27.3135	2.93e-164	5.21e-163	down-regulated
C4_06120W	GDH3	2070.89	-4.53611	0.978133	-4.63752	3.53e-06	5.18e-06	down-regulated
C3_00090W	RPS24	31151.1	-4.52546	0.163083	-27.7495	1.77e-169	3.4e-168	down-regulated
CR_00900W	TRM1	1309.14	-4.52385	0.223029	-20.2837	1.79e-91	1.47e-90	down-regulated
C1_13050W	RPL14	25609.1	-4.51915	0.179344	-25.1982	4.19e-140	5.59e-139	down-regulated
C5_00630C	EXO1	1360.24	-4.51319	0.161904	-27.8758	5.25e-171	1.03e-169	down-regulated
C2_10560C	ZSF1	3427.22	-4.51105	0.283716	-15.8999	6.35e-57	3.17e-56	down-regulated
C1_11860W	C1_11860W	8111.79	-4.50124	0.102505	-43.9125	0	0	down-regulated
C3_02390W	C3_02390W	164.299	-4.49032	0.332435	-13.5074	1.42e-41	5.25e-41	down-regulated
C7_03250C	PDI1	7883.41	-4.48284	0.15496	-28.9291	5.14e-184	1.14e-182	down-regulated
C1_13400C	AGC1	994.064	-4.47544	0.671035	-6.66946	2.57e-11	4.59e-11	down-regulated
C1_04260W	HHT21	21655.2	-4.47133	0.574208	-7.78697	6.86e-15	1.38e-14	down-regulated
CR_00640W	ACC1	17980.4	-4.46834	0.113717	-39.2935	0	0	down-regulated
C4_05540W	HOM3	1839.88	-4.46311	0.170615	-26.159	7.78e-151	1.17e-149	down-regulated
C2_04600C	RPL17B	25603	-4.4311	0.131653	-33.6575	2.42e-248	9.42e-247	down-regulated
C1_02620C	HOM6	5320.76	-4.43016	0.129751	-34.1434	1.67e-255	7.02e-254	down-regulated
C2_07290W	C2_07290W	4595.66	-4.4181	0.154473	-28.6011	6.51e-180	1.4e-178	down-regulated
C5_00590W	PET9	63678.9	-4.40154	0.131398	-33.4977	5.2e-246	1.95e-244	down-regulated
CR_07010W	MIS11	14800.8	-4.39202	0.144818	-30.3278	4.93e-202	1.27e-200	down-regulated
C4_01520C	RPL20B	27095.8	-4.39006	0.156941	-27.9727	3.49e-172	7.03e-171	down-regulated
C2_03010C	RNR21	9355.55	-4.38808	0.166567	-26.3442	5.98e-153	9.2e-152	down-regulated
C1_06470W	C1_06470W	12006.8	-4.37079	0.192462	-22.7098	3.58e-114	3.71e-113	down-regulated
CR_02500W	CR_02500W	308.951	-4.36265	0.271622	-16.0614	4.75e-58	2.42e-57	down-regulated
C4_07090C	TRP4	1753.42	-4.36244	0.157864	-27.6341	4.33e-168	8.19e-167	down-regulated
C1_08520C	C1_08520C	805.122	-4.36086	0.185228	-23.5433	1.47e-122	1.66e-121	down-regulated
C2_05300C	C2_05300C	2113.01	-4.34091	0.1655	-26.2291	1.24e-151	1.88e-150	down-regulated
C4_00730C	C4_00730C	67.082	-4.34014	1.54082	-2.81676	0.00485103	0.00604198	down-regulated
C1_11080W	C1_11080W	1379.47	-4.33024	0.290275	-14.9177	2.53e-50	1.13e-49	down-regulated
C2_02590W	ZRT2	1910.65	-4.32993	0.194366	-22.2772	6.14e-110	6.12e-109	down-regulated
CR_04650W	CR_04650W	606.003	-4.3221	0.222817	-19.3975	8.1e-84	5.95e-83	down-regulated
C4_05380C	C4_05380C	232.922	-4.3204	0.253917	-17.015	6.35e-65	3.54e-64	down-regulated
C7_01950W	C7_01950W	527.542	-4.31818	0.230103	-18.7662	1.43e-78	9.63e-78	down-regulated
CR_10700W	RFC4	2016.68	-4.31668	0.157016	-27.4919	2.19e-166	4.01e-165	down-regulated
C2_06100W	PMT4	4463.23	-4.31317	0.115382	-37.3815	7.8e-306	4.89e-304	down-regulated
C1_10400C	FGR41	2751.78	-4.31124	0.222257	-19.3975	8.09e-84	5.95e-83	down-regulated
CR_03030C	RPL28	47231.6	-4.29273	0.139785	-30.7094	4.26e-207	1.13e-205	down-regulated
C1_01640W	RPS42	5477.41	-4.28747	0.175288	-24.4596	3.98e-132	4.9e-131	down-regulated
C2_06950C	C2_06950C	612.244	-4.28707	0.203874	-21.028	3.63e-98	3.18e-97	down-regulated
C4_04820C	C4_04820C	1229.83	-4.27304	0.28109	-15.2017	3.45e-52	1.59e-51	down-regulated
CR_07860C	ASF1	448.5	-4.26713	0.304707	-14.004	1.47e-44	5.86e-44	down-regulated
C7_01450C	PRT1	9435.21	-4.2661	0.152978	-27.887	3.83e-171	7.54e-170	down-regulated
C5_05320C	HIS1	4330.04	-4.2661	0.167983	-25.396	2.79e-142	3.82e-141	down-regulated
C2_09400C	ERG24	1661.85	-4.26425	0.155056	-27.5014	1.69e-166	3.11e-165	down-regulated
C1_11360W	RPL37B	24782.2	-4.26298	0.164062	-25.9841	7.5e-149	1.12e-147	down-regulated
C3_04500C	RPL19A	51949.3	-4.25683	0.133258	-31.9442	6.51e-224	1.98e-222	down-regulated
C2_03820C	RPS9B	27618.4	-4.25468	0.108715	-39.1359	0	0	down-regulated
C3_03360W	FCY2	720.796	-4.25449	0.295979	-14.3743	7.51e-47	3.12e-46	down-regulated
CR_09320C	PHO88	3320.41	-4.24843	0.115316	-36.8418	3.96e-297	2.27e-295	down-regulated
C2_03070C	SMP3	158.818	-4.23336	0.387835	-10.9154	9.73e-28	2.69e-27	down-regulated
C5_00030W	C5_00030W	2301.01	-4.23301	0.155488	-27.2239	3.38e-163	5.93e-162	down-regulated
CR_00200W	PCK1	2562.65	-4.21797	0.302114	-13.9615	2.68e-44	1.06e-43	down-regulated
C1_04870W	SAP7	103.728	-4.21428	0.350012	-12.0404	2.18e-33	6.83e-33	down-regulated
C2_05310C	C2_05310C	277.258	-4.20657	0.247324	-17.0083	7.12e-65	3.96e-64	down-regulated
C2_01270W	CHA1	1720.37	-4.20325	0.155566	-27.019	8.84e-161	1.49e-159	down-regulated
C1_14120C	RBE1	351.415	-4.19327	0.274105	-15.2981	7.88e-53	3.68e-52	down-regulated
C2_09780C	C2_09780C	2943.89	-4.18276	0.132269	-31.6231	1.78e-219	5.19e-218	down-regulated
C1_11400C	GIN4	3570.47	-4.17865	0.12683	-32.9469	4.68e-238	1.68e-236	down-regulated
C4_01370W	ILV6	4164.11	-4.17326	0.11108	-37.5699	0	0	down-regulated
CR_01590C	TRP2	2541.79	-4.17203	0.186141	-22.4132	2.92e-111	2.95e-110	down-regulated
C2_09470C	PMS1	530.35	-4.16811	0.221911	-18.7828	1.04e-78	7.08e-78	down-regulated
C2_05710C	C2_05710C	22922.6	-4.16599	0.137982	-30.1923	2.99e-200	7.64e-199	down-regulated
CR_02790C	ALG5	321.612	-4.15431	0.266121	-15.6106	6.16e-55	2.98e-54	down-regulated
C3_06890W	PMT2	6383.64	-4.15429	0.145854	-28.4825	1.93e-178	4.12e-177	down-regulated
C1_12200W	MCD4	714.106	-4.15429	0.250808	-16.5636	1.28e-61	6.83e-61	down-regulated
C3_01850W	C3_01850W	1675.36	-4.15256	0.156344	-26.5604	1.95e-155	3.05e-154	down-regulated
C7_01520W	FLU1	2075.83	-4.14735	0.196193	-21.1391	3.48e-99	3.08e-98	down-regulated
C4_06720W	NOP1	7696.45	-4.1451	0.160909	-25.7606	2.45e-146	3.54e-145	down-regulated
CR_01760C	FRS1	7780.99	-4.13032	0.150312	-27.4783	3.19e-166	5.77e-165	down-regulated
CR_01620C	MET6	27121.8	-4.11284	0.197171	-20.8593	1.26e-96	1.09e-95	down-regulated
C1_12030W	SER33	4168.34	-4.11267	0.136335	-30.1659	6.64e-200	1.67e-198	down-regulated
C7_01640W	LAT1	15553.6	-4.10765	0.152686	-26.9027	2.04e-159	3.4e-158	down-regulated
C6_00750C	PGK1	96568.6	-4.10071	0.160296	-25.5821	2.42e-144	3.41e-143	down-regulated
C4_04150C	PDB1	16558.9	-4.09868	0.120754	-33.9423	1.58e-252	6.38e-251	down-regulated
C4_06570C	PDC11	187655	-4.09682	0.163862	-25.0017	5.86e-138	7.58e-137	down-regulated
C7_03200C	C7_03200C	1545	-4.09636	0.204243	-20.0563	1.78e-89	1.43e-88	down-regulated
C1_11550W	GAR1	3392.2	-4.09569	0.139383	-29.3844	8.69e-190	2.01e-188	down-regulated
C4_07080C	C4_07080C	1096.09	-4.09087	0.161413	-25.3441	1.04e-141	1.42e-140	down-regulated
C2_07010W	C2_07010W	4117.99	-4.08857	0.1096	-37.3044	1.39e-304	8.63e-303	down-regulated
C5_02790C	GAP1	1918.25	-4.08164	0.146422	-27.8758	5.25e-171	1.03e-169	down-regulated
C3_06850W	FCR1	2179.07	-4.07204	0.277662	-14.6654	1.07e-48	4.64e-48	down-regulated
C2_07190C	C2_07190C	2822.96	-4.06286	0.127193	-31.9426	6.85e-224	2.06e-222	down-regulated
C3_06180C	TSA1	14623.7	-4.05884	0.12453	-32.5932	5.13e-233	1.7e-231	down-regulated
C5_03530C	C5_03530C	389.819	-4.05699	0.197128	-20.5805	4.1e-94	3.46e-93	down-regulated
C1_05760C	PGA26	15.1017	-4.05555	1.11683	-3.63129	0.000282003	0.000376937	down-regulated
C4_05790W	C4_05790W	1292.98	-4.04882	0.156691	-25.8395	3.19e-147	4.63e-146	down-regulated
C4_01530C	ERG251	5748.37	-4.04687	0.161629	-25.038	2.36e-138	3.09e-137	down-regulated
C3_06330W	TSA1B	14534.7	-4.04564	0.122221	-33.1009	2.88e-240	1.05e-238	down-regulated
C2_03270W	GPM1	60923.4	-4.04089	0.168426	-23.9921	3.37e-127	4.04e-126	down-regulated
CR_03830C	MCM2	1594.45	-4.03882	0.26874	-15.0287	4.76e-51	2.15e-50	down-regulated
C2_02680W	PDR17	1366.61	-4.03561	0.246295	-16.3853	2.44e-60	1.29e-59	down-regulated
C4_00160C	CAR2	8195.75	-4.03161	0.157245	-25.639	5.6e-145	7.95e-144	down-regulated
C1_02460W	RPL10	54171.7	-4.02649	0.1073	-37.5256	0	0	down-regulated
CR_09370W	ELF1	4014.2	-4.00969	0.117678	-34.0733	1.83e-254	7.63e-253	down-regulated
C2_06440C	C2_06440C	296.214	-4.00591	0.280246	-14.2942	2.38e-46	9.78e-46	down-regulated
C1_02370C	C1_02370C	1034.37	-4.00466	0.517599	-7.737	1.02e-14	2.03e-14	down-regulated
C1_03110W	RPL6	32476	-4.00043	0.128621	-31.1024	2.24e-212	6.17e-211	down-regulated
C2_09020W	CDC47	3916.75	-3.98869	0.174581	-22.8472	1.56e-115	1.65e-114	down-regulated
CR_07000C	POL2	2665.24	-3.96444	0.152704	-25.9616	1.35e-148	1.98e-147	down-regulated
C1_11030W	RPL82	10628	-3.96249	0.151714	-26.1181	2.27e-150	3.41e-149	down-regulated
C2_10860C	C2_10860C	4973.52	-3.9575	0.109562	-36.1211	1.06e-285	5.58e-284	down-regulated
C1_03600W	C1_03600W	1492.94	-3.93745	0.274657	-14.3359	1.31e-46	5.4e-46	down-regulated
CR_05800C	CR_05800C	408.144	-3.93346	0.225212	-17.4656	2.62e-68	1.53e-67	down-regulated
C1_13860C	GND1	32068.8	-3.93279	0.158983	-24.7371	4.27e-135	5.39e-134	down-regulated
C1_00160C	C1_00160C	8058.76	-3.9029	0.121491	-32.1251	1.97e-226	6.17e-225	down-regulated
CR_01690C	CDC60	13649.5	-3.90077	0.118767	-32.8438	1.4e-236	4.92e-235	down-regulated
C2_06250C	CDC46	1774.27	-3.89515	0.139333	-27.9556	5.63e-172	1.13e-170	down-regulated
C3_01540W	C3_01540W	174.754	-3.88721	0.832569	-4.66894	3.03e-06	4.46e-06	down-regulated
C5_02840C	HSL1	3365.54	-3.8658	0.18339	-21.0797	1.22e-98	1.08e-97	down-regulated
C2_04370W	TIF33	1680.16	-3.86352	0.253943	-15.2141	2.85e-52	1.32e-51	down-regulated
C1_13130C	C1_13130C	1900.33	-3.86241	0.209777	-18.4119	1.05e-75	6.84e-75	down-regulated
C1_14230C	IRR1	1794.81	-3.8592	0.176376	-21.8805	3.98e-106	3.85e-105	down-regulated
C2_05190W	CDC21	1143.7	-3.85212	0.214645	-17.9465	5.11e-72	3.13e-71	down-regulated
C4_04780W	PMT6	3575.11	-3.84689	0.151677	-25.3623	6.57e-142	8.96e-141	down-regulated
C1_07230W	PHO15	1979.36	-3.83918	0.172382	-22.2714	7.01e-110	6.97e-109	down-regulated
CR_02110W	MCM6	2586.44	-3.83463	0.136699	-28.0516	3.82e-173	7.7e-172	down-regulated
C2_00380C	RFA1	4834.37	-3.82069	0.187925	-20.331	6.84e-92	5.64e-91	down-regulated
C6_03110C	C6_03110C	88.9478	-3.81555	0.410266	-9.30018	1.4e-20	3.28e-20	down-regulated
C1_00840C	NRM1	854.866	-3.81514	0.20133	-18.9497	4.44e-80	3.06e-79	down-regulated
CR_07390C	MRPL8	1979.73	-3.81119	0.11575	-32.926	9.33e-238	3.33e-236	down-regulated
C2_06570C	C2_06570C	2975.41	-3.807	0.163212	-23.3255	2.44e-120	2.72e-119	down-regulated
C1_09720W	URA1	6396.62	-3.79731	0.147706	-25.7086	9.36e-146	1.33e-144	down-regulated
C1_14280C	NPL3	7496.31	-3.79633	0.108627	-34.9483	1.38e-267	6.25e-266	down-regulated
CR_00480W	MRPL6	1027.98	-3.78591	0.160317	-23.6151	2.69e-123	3.06e-122	down-regulated
C1_06580W	RPS23A	31383.2	-3.78068	0.102674	-36.8221	8.19e-297	4.64e-295	down-regulated
C5_02470W	INT1	2901.15	-3.78002	0.174424	-21.6714	3.82e-104	3.59e-103	down-regulated
C5_02660C	C5_02660C	2985.88	-3.76994	0.158367	-23.8051	2.95e-125	3.44e-124	down-regulated
C3_02310W	MEP1	305.389	-3.75904	0.321518	-11.6915	1.41e-31	4.24e-31	down-regulated
C7_00970C	YOX1	415.734	-3.75503	0.2608	-14.3981	5.32e-47	2.22e-46	down-regulated
C3_07440W	TPI1	39106	-3.75401	0.159923	-23.4738	7.56e-122	8.51e-121	down-regulated
C5_03540C	RPS25B	26497.2	-3.75214	0.139325	-26.9309	9.56e-160	1.6e-158	down-regulated
C1_02640C	TOM20	2947.76	-3.75187	0.13857	-27.0756	1.91e-161	3.26e-160	down-regulated
C2_01420C	C2_01420C	445.51	-3.74886	0.244008	-15.3637	2.87e-53	1.35e-52	down-regulated
CR_03060W	ARC1	5738.88	-3.74433	0.112803	-33.1937	1.33e-241	4.88e-240	down-regulated
CR_00390W	MMS22	1149.74	-3.74203	0.149509	-25.0288	2.97e-138	3.87e-137	down-regulated
C2_01260W	C2_01260W	620.586	-3.74074	0.191473	-19.5367	5.36e-85	3.98e-84	down-regulated
C4_01920W	DPM3	567.405	-3.73947	0.201085	-18.5964	3.43e-77	2.27e-76	down-regulated
C1_06630W	C1_06630W	1441.39	-3.73778	0.130738	-28.5898	9e-180	1.93e-178	down-regulated
C5_04000W	RFC3	828.354	-3.73542	0.221552	-16.8602	8.82e-64	4.84e-63	down-regulated
C4_03350C	AIF1	190.945	-3.73514	0.431647	-8.65322	5.01e-18	1.1e-17	down-regulated
C3_07420W	C3_07420W	3954.93	-3.72404	0.118923	-31.3148	2.93e-215	8.36e-214	down-regulated
C7_03670W	DED81	9503.54	-3.72209	0.146357	-25.4315	1.13e-142	1.55e-141	down-regulated
CR_04780W	RPB8	738.953	-3.71947	0.186977	-19.8926	4.71e-88	3.68e-87	down-regulated
C1_10800C	ALP1	1622.22	-3.70979	0.162661	-22.8069	3.92e-115	4.12e-114	down-regulated
C1_14260C	TIF35	5023.59	-3.68844	0.112694	-32.7298	5.88e-235	2.04e-233	down-regulated
C2_03950W	C2_03950W	1666.74	-3.68608	0.194858	-18.9167	8.3e-80	5.69e-79	down-regulated
C1_04300C	SSA2	38836.7	-3.66483	0.202846	-18.0671	5.79e-73	3.6e-72	down-regulated
C5_05410C	ILV3	11528.1	-3.66433	0.109208	-33.5537	7.94e-247	3.01e-245	down-regulated
C1_11220C	TIM50	5883.26	-3.66097	0.114236	-32.0474	2.39e-225	7.41e-224	down-regulated
C3_07820W	C3_07820W	776.326	-3.65641	0.184858	-19.7795	4.47e-87	3.43e-86	down-regulated
C7_03300C	LIP8	309.905	-3.6562	0.206161	-17.7347	2.26e-70	1.36e-69	down-regulated
CR_00490W	CR_00490W	3193.86	-3.65196	0.128919	-28.3275	1.59e-176	3.32e-175	down-regulated
C4_02600C	CAC1	490.229	-3.65133	0.186206	-19.6091	1.29e-85	9.76e-85	down-regulated
C4_03730C	C4_03730C	509.687	-3.6425	0.183655	-19.8334	1.53e-87	1.19e-86	down-regulated
C6_01980C	C6_01980C	2657.73	-3.63913	0.162507	-22.3936	4.54e-111	4.56e-110	down-regulated
C2_06590C	GIT1	25.1017	-3.63609	0.84126	-4.32219	1.54e-05	2.19e-05	down-regulated
C1_11040W	RPL29	11343.4	-3.63517	0.169498	-21.4467	4.9e-102	4.5e-101	down-regulated
C1_04880C	MRPL37	678.624	-3.63011	0.212481	-17.0844	1.94e-65	1.09e-64	down-regulated
C3_07410C	KRS1	13213.4	-3.62531	0.100361	-36.1227	9.99e-286	5.31e-284	down-regulated
C6_00370C	NOP5	8108.88	-3.6248	0.143421	-25.2739	6.19e-141	8.34e-140	down-regulated
C2_06540C	SPF1	5149.71	-3.62062	0.128097	-28.2648	9.37e-176	1.93e-174	down-regulated
C4_02260C	C4_02260C	576.382	-3.61882	0.210761	-17.1703	4.43e-66	2.5e-65	down-regulated
C4_00240C	PRO3	3284.91	-3.61872	0.153037	-23.6461	1.29e-123	1.48e-122	down-regulated
C2_05000C	MRPL10	2218.96	-3.61511	0.131041	-27.5876	1.57e-167	2.91e-166	down-regulated
C1_08410C	SAM4	4130.64	-3.60802	0.13556	-26.6157	4.47e-156	7.12e-155	down-regulated
C1_08670W	SWI6	1170.55	-3.60551	0.165286	-21.8138	1.72e-105	1.64e-104	down-regulated
C1_08570C	PCL2	202.106	-3.60268	0.349525	-10.3073	6.53e-25	1.69e-24	down-regulated
C1_13830C	PDX1	5386.52	-3.59707	0.128896	-27.9067	2.21e-171	4.39e-170	down-regulated
C2_03870W	GNA1	535.27	-3.59603	0.167497	-21.4692	3.02e-102	2.78e-101	down-regulated
C5_02410C	C5_02410C	234.12	-3.59415	0.313827	-11.4527	2.28e-30	6.72e-30	down-regulated
C5_04340W	C5_04340W	834.804	-3.5728	0.145331	-24.5839	1.88e-133	2.34e-132	down-regulated
C7_03940C	CLB4	1957.54	-3.57255	0.164695	-21.6919	2.44e-104	2.3e-103	down-regulated
C6_00480C	FET31	6364.64	-3.57028	0.307242	-11.6204	3.25e-31	9.7e-31	down-regulated
C2_05890C	IDP1	2754.37	-3.56956	0.155051	-23.0218	2.82e-117	3.03e-116	down-regulated
C1_04280C	C1_04280C	181.175	-3.56913	0.372363	-9.58508	9.24e-22	2.22e-21	down-regulated
C4_00250W	C4_00250W	2470.21	-3.56322	0.150674	-23.6486	1.22e-123	1.4e-122	down-regulated
C2_04080W	C2_04080W	2221.22	-3.56084	0.172452	-20.6483	1.01e-94	8.57e-94	down-regulated
C5_00820W	C5_00820W	2056.89	-3.54419	0.152477	-23.2441	1.63e-119	1.79e-118	down-regulated
C5_03380W	ARP1	351.961	-3.54284	0.281001	-12.6079	1.91e-36	6.41e-36	down-regulated
C3_06570C	OPI3	864.086	-3.54206	0.179475	-19.7357	1.06e-86	8.11e-86	down-regulated
C1_10940C	ERP5	3811.88	-3.54175	0.116522	-30.3955	6.29e-203	1.63e-201	down-regulated
C2_07650C	C2_07650C	1470.89	-3.5405	0.211414	-16.7467	5.98e-63	3.24e-62	down-regulated
C3_04740C	C3_04740C	587.767	-3.53714	0.212297	-16.6613	2.51e-62	1.35e-61	down-regulated
CR_02710W	RRP9	841.28	-3.53678	0.182165	-19.4152	5.74e-84	4.22e-83	down-regulated
C6_01900C	DOG1	1273.44	-3.52882	0.164	-21.5172	1.07e-102	9.9e-102	down-regulated
C2_09900C	TIM23	2151.58	-3.52848	0.11587	-30.4521	1.13e-203	2.94e-202	down-regulated
C5_01800C	HIP1	1784.45	-3.52074	0.473375	-7.43754	1.03e-13	1.98e-13	down-regulated
C1_08360C	OLE1	41314.8	-3.51503	0.108589	-32.3701	7.24e-230	2.33e-228	down-regulated
C4_04480C	EFB1	36933.1	-3.51333	0.124876	-28.1344	3.72e-174	7.58e-173	down-regulated
C2_07660W	PDS5	2190.1	-3.50007	0.129841	-26.9565	4.78e-160	8.04e-159	down-regulated
C6_01510W	OYE23	252.084	-3.49204	0.231279	-15.0988	1.65e-51	7.51e-51	down-regulated
CR_08840C	NIT2	386.003	-3.49128	0.26953	-12.9532	2.25e-38	7.84e-38	down-regulated
C4_02100C	GPI14	488.677	-3.49039	0.198937	-17.5452	6.47e-69	3.81e-68	down-regulated
C4_02870C	ZUO1	8249.63	-3.48974	0.103196	-33.8167	1.12e-250	4.42e-249	down-regulated
C2_05230C	RPF2	1122.64	-3.4738	0.172697	-20.1149	5.46e-90	4.43e-89	down-regulated
C2_06020W	CNT	2008.67	-3.45791	0.191527	-18.0544	7.28e-73	4.52e-72	down-regulated
C2_09040W	C2_09040W	1212.1	-3.4535	0.153076	-22.5607	1.05e-112	1.08e-111	down-regulated
C1_10650W	APN2	319.344	-3.45104	0.277879	-12.4192	2.06e-35	6.77e-35	down-regulated
C5_01460W	YBL053	1204.03	-3.45089	0.152632	-22.6091	3.52e-113	3.62e-112	down-regulated
C7_00500W	C7_00500W	1052.6	-3.44556	0.1614	-21.348	4.07e-101	3.71e-100	down-regulated
C3_00840C	C3_00840C	389.077	-3.44511	0.194162	-17.7434	1.94e-70	1.17e-69	down-regulated
C2_05050C	C2_05050C	637.438	-3.44045	0.160759	-21.4013	1.3e-101	1.19e-100	down-regulated
CR_02530W	DBP2	4856.81	-3.44019	0.135412	-25.4054	2.2e-142	3.02e-141	down-regulated
C1_13370W	C1_13370W	314.131	-3.434	0.218341	-15.7277	9.76e-56	4.77e-55	down-regulated
C4_03190W	C4_03190W	229.185	-3.43375	0.346044	-9.92286	3.31e-23	8.26e-23	down-regulated
CR_00860C	TMA19	25448.8	-3.43141	0.0979034	-35.049	4.04e-269	1.87e-267	down-regulated
C5_04570C	URA7	7090.29	-3.43006	0.123786	-27.7095	5.36e-169	1.03e-167	down-regulated
C1_00740C	SPE1	4604.36	-3.41922	0.128125	-26.6867	6.72e-157	1.08e-155	down-regulated
C1_07700C	VRG4	2392.82	-3.40868	0.22921	-14.8714	5.05e-50	2.24e-49	down-regulated
C2_01970C	ROD1	1389.06	-3.40229	0.220292	-15.4444	8.22e-54	3.89e-53	down-regulated
CR_09950C	SIK1	7635.17	-3.40071	0.110146	-30.8747	2.61e-209	7e-208	down-regulated
C2_07420W	C2_07420W	2303.75	-3.39796	0.123654	-27.4795	3.08e-166	5.6e-165	down-regulated
C6_02390W	C6_02390W	89.5224	-3.39441	0.674352	-5.03358	4.81e-07	7.33e-07	down-regulated
C2_07120W	RFA2	2136.34	-3.39064	0.131253	-25.8328	3.8e-147	5.49e-146	down-regulated
C6_02350C	C6_02350C	1024.38	-3.38598	0.155311	-21.8013	2.25e-105	2.15e-104	down-regulated
CR_02370W	ERG25	1104.63	-3.37764	0.187192	-18.0437	8.84e-73	5.48e-72	down-regulated
C5_04740C	HYS2	1164.4	-3.37167	0.134918	-24.9906	7.74e-138	9.98e-137	down-regulated
C3_03790W	MEU1	1909.93	-3.371	0.127433	-26.4532	3.35e-154	5.23e-153	down-regulated
C3_06200C	MMS21	541.119	-3.36436	0.178035	-18.8972	1.2e-79	8.22e-79	down-regulated
C6_01610W	ANB1	27426.6	-3.36072	0.121898	-27.57	2.55e-167	4.69e-166	down-regulated
C1_00710C	TUB2	8179.21	-3.36033	0.125234	-26.8324	1.35e-158	2.23e-157	down-regulated
C1_04570C	CHL4	205.918	-3.35914	0.33639	-9.98585	1.76e-23	4.4e-23	down-regulated
CR_05210W	CR_05210W	438.397	-3.35731	0.294231	-11.4105	3.71e-30	1.09e-29	down-regulated
C3_05530W	OST1	1893.55	-3.34624	0.270015	-12.3928	2.86e-35	9.38e-35	down-regulated
C7_02840C	ERG5	7869.1	-3.34329	0.130882	-25.5443	6.35e-144	8.9e-143	down-regulated
C1_09490C	GUA1	11957.6	-3.34328	0.124261	-26.9052	1.91e-159	3.19e-158	down-regulated
C1_03460C	C1_03460C	678.013	-3.34043	0.279888	-11.9349	7.79e-33	2.41e-32	down-regulated
C3_06250W	ERV25	2886.88	-3.33113	0.156889	-21.2324	4.8e-100	4.32e-99	down-regulated
C5_02920W	C5_02920W	590.221	-3.32753	0.262453	-12.6786	7.77e-37	2.63e-36	down-regulated
C3_05770C	SAM50	408.747	-3.32242	0.254694	-13.0447	6.81e-39	2.4e-38	down-regulated
C6_02270C	ALG11	516.129	-3.31507	0.241136	-13.7477	5.26e-43	2.02e-42	down-regulated
C1_09670C	C1_09670C	641.894	-3.31286	0.152374	-21.7416	8.3e-105	7.87e-104	down-regulated
C5_02000C	ACH1	6540.13	-3.31126	0.160427	-20.6403	1.19e-94	1.01e-93	down-regulated
C3_06750W	C3_06750W	1229.48	-3.30877	0.233639	-14.1619	1.58e-45	6.37e-45	down-regulated
C3_00830C	C3_00830C	1484.31	-3.30617	0.131038	-25.2307	1.85e-140	2.47e-139	down-regulated
C2_08610W	ERG9	2034.36	-3.30562	0.261532	-12.6395	1.28e-36	4.31e-36	down-regulated
C2_02370C	HOM2	3486.71	-3.30174	0.164392	-20.0845	1.01e-89	8.13e-89	down-regulated
C6_02500C	GCV1	2078.26	-3.30002	0.218591	-15.0968	1.7e-51	7.74e-51	down-regulated
C2_07300C	RPA12	462.7	-3.29946	0.31926	-10.3347	4.91e-25	1.28e-24	down-regulated
C7_00490C	C7_00490C	1137.55	-3.2987	0.15092	-21.8573	6.63e-106	6.38e-105	down-regulated
C3_06640W	C3_06640W	291.371	-3.2983	0.281037	-11.7362	8.32e-32	2.51e-31	down-regulated
C1_08000W	NRP1	1472.29	-3.29356	0.131418	-25.0617	1.3e-138	1.71e-137	down-regulated
C4_01390W	HAP3	47.3621	-3.29043	0.474657	-6.93224	4.14e-12	7.59e-12	down-regulated
C7_00950W	YML6	1419.5	-3.29042	0.15897	-20.6984	3.58e-95	3.05e-94	down-regulated
C4_01490W	NIP1	5270.28	-3.287	0.127137	-25.854	2.19e-147	3.18e-146	down-regulated
CR_06760C	LSC2	10529.2	-3.28636	0.107892	-30.4597	8.92e-204	2.34e-202	down-regulated
C2_07490W	HEM15	4108.73	-3.27851	0.136936	-23.9419	1.12e-126	1.34e-125	down-regulated
C1_00590W	TUF1	15561.7	-3.27581	0.121012	-27.0701	2.21e-161	3.78e-160	down-regulated
C6_03410C	APA2	1076.93	-3.26776	0.20629	-15.8406	1.63e-56	8.06e-56	down-regulated
C3_03810W	RAD53	1018	-3.26546	0.141222	-23.1229	2.72e-118	2.96e-117	down-regulated
CR_02580W	PAN6	1000.6	-3.26461	0.171424	-19.0441	7.36e-81	5.14e-80	down-regulated
C2_07570W	RNR22	3780.06	-3.26053	0.103587	-31.4762	1.84e-217	5.32e-216	down-regulated
C2_02380W	POB3	3313.38	-3.25792	0.153989	-21.1569	2.39e-99	2.12e-98	down-regulated
C5_05050W	ADH1	222974	-3.25748	0.220596	-14.7668	2.4e-49	1.05e-48	down-regulated
C2_07030C	C2_07030C	1594.97	-3.25036	0.174135	-18.6658	9.4e-78	6.26e-77	down-regulated
CR_07600W	FUN30	1901.11	-3.24935	0.130956	-24.8125	6.57e-136	8.38e-135	down-regulated
C7_03270W	C7_03270W	2911.35	-3.2479	0.10781	-30.1261	2.21e-199	5.52e-198	down-regulated
C7_01580W	SMC6	2004.11	-3.22913	0.124357	-25.9667	1.18e-148	1.75e-147	down-regulated
C1_03620C	C1_03620C	2150.62	-3.21794	0.184732	-17.4195	5.87e-68	3.41e-67	down-regulated
C5_05350W	C5_05350W	1886.77	-3.20587	0.155094	-20.6705	6.38e-95	5.42e-94	down-regulated
C7_03830C	C7_03830C	681.685	-3.20273	0.237736	-13.4718	2.29e-41	8.47e-41	down-regulated
C6_01120C	C6_01120C	62.2182	-3.2023	0.384291	-8.33301	7.88e-17	1.68e-16	down-regulated
C6_00770C	C6_00770C	448.749	-3.1989	0.169137	-18.913	8.91e-80	6.1e-79	down-regulated
C5_02170C	GCD11	10026.7	-3.19847	0.116455	-27.4652	4.58e-166	8.23e-165	down-regulated
C4_04490C	C4_04490C	4969.32	-3.19715	0.124124	-25.7577	2.64e-146	3.79e-145	down-regulated
CR_06150C	ADE13	8204.18	-3.1968	0.21067	-15.1745	5.22e-52	2.4e-51	down-regulated
C6_01530C	PMP1	151.417	-3.1923	0.444869	-7.17582	7.19e-13	1.35e-12	down-regulated
CR_03680C	SMC1	1823.41	-3.16259	0.155105	-20.3901	2.05e-92	1.7e-91	down-regulated
C5_01680C	CCN1	584.776	-3.16023	0.215414	-14.6705	9.97e-49	4.31e-48	down-regulated
C1_07500C	LHP1	1615.45	-3.1547	0.147918	-21.3274	6.33e-101	5.75e-100	down-regulated
C4_01760W	C4_01760W	1208.64	-3.15402	0.167036	-18.8822	1.6e-79	1.09e-78	down-regulated
CR_09120C	TUB1	7180.93	-3.15195	0.149467	-21.088	1.03e-98	9.05e-98	down-regulated
C5_01580C	CEF3	66846	-3.15004	0.125045	-25.1913	4.99e-140	6.63e-139	down-regulated
C4_03170W	C4_03170W	413.26	-3.1493	0.30625	-10.2834	8.37e-25	2.16e-24	down-regulated
C6_01880W	C6_01880W	611.684	-3.14479	0.180049	-17.4664	2.58e-68	1.51e-67	down-regulated
CR_03100W	SMC5	1431.12	-3.13967	0.134824	-23.2871	5.99e-120	6.63e-119	down-regulated
C5_02270W	THR4	4345.04	-3.13372	0.119293	-26.2692	4.31e-152	6.58e-151	down-regulated
C5_00110C	THS1	11144	-3.1322	0.116884	-26.7975	3.45e-158	5.62e-157	down-regulated
C3_04060C	HEM13	6152.27	-3.13021	0.231167	-13.5409	8.97e-42	3.34e-41	down-regulated
C3_05280C	C3_05280C	1657.61	-3.12899	0.143068	-21.8707	4.94e-106	4.77e-105	down-regulated
C5_03410C	C5_03410C	881.974	-3.12843	0.217111	-14.4094	4.52e-47	1.89e-46	down-regulated
CR_02980C	SRP40	1493.77	-3.12647	0.163614	-19.1088	2.13e-81	1.5e-80	down-regulated
CR_04440C	RBR1	16.3357	-3.12604	0.777792	-4.01912	5.84e-05	8.07e-05	down-regulated
C5_01090C	C5_01090C	1021.95	-3.12165	0.251586	-12.4079	2.37e-35	7.79e-35	down-regulated
C6_00460C	FET3	478.689	-3.11912	0.162993	-19.1366	1.25e-81	8.83e-81	down-regulated
CR_04580W	CR_04580W	2487.29	-3.10844	0.177794	-17.4833	1.92e-68	1.12e-67	down-regulated
C1_04240C	HHF1	12537.4	-3.10669	0.209239	-14.8476	7.21e-50	3.19e-49	down-regulated
C2_10270W	PUS7	1289.4	-3.10606	0.159061	-19.5275	6.41e-85	4.76e-84	down-regulated
C1_04890W	YBN5	12916	-3.10251	0.100095	-30.9957	6.16e-211	1.68e-209	down-regulated
C2_06530W	C2_06530W	120.99	-3.10159	0.505076	-6.14084	8.21e-10	1.39e-09	down-regulated
C7_02120C	C7_02120C	923.894	-3.10041	0.151096	-20.5195	1.44e-93	1.21e-92	down-regulated
C1_03350C	RLI1	6688.54	-3.0984	0.108289	-28.6122	4.74e-180	1.02e-178	down-regulated
C1_01600W	MRP20	2362.61	-3.09575	0.1297	-23.8686	6.49e-126	7.59e-125	down-regulated
C6_02770W	MRT4	1136.09	-3.09496	0.155101	-19.9545	1.37e-88	1.08e-87	down-regulated
CR_04560C	CR_04560C	1556.66	-3.0925	0.145624	-21.2361	4.43e-100	4e-99	down-regulated
C4_00660W	C4_00660W	1704.74	-3.0858	0.199668	-15.4546	7.02e-54	3.33e-53	down-regulated
C1_00170W	LEU4	7657.13	-3.08365	0.144455	-21.3468	4.18e-101	3.81e-100	down-regulated
C5_04270C	SAH1	14027.4	-3.07988	0.131503	-23.4205	2.64e-121	2.96e-120	down-regulated
CR_05790C	ACO2	1790.37	-3.07674	0.226535	-13.5817	5.14e-42	1.93e-41	down-regulated
C1_13660W	RAD54	778.272	-3.07195	0.223118	-13.7682	3.96e-43	1.53e-42	down-regulated
C7_03910W	OGG1	278.901	-3.0674	0.241211	-12.7167	4.78e-37	1.62e-36	down-regulated
C1_06930W	PGA63	7515.9	-3.06472	0.103312	-29.6647	2.19e-193	5.22e-192	down-regulated
C1_04830W	SEC21	6157.06	-3.0607	0.189286	-16.1698	8.24e-59	4.25e-58	down-regulated
C2_03560C	C2_03560C	2207.31	-3.05137	0.146512	-20.8268	2.48e-96	2.14e-95	down-regulated
C4_03250C	RHD2	2846.01	-3.04307	0.155261	-19.5997	1.56e-85	1.17e-84	down-regulated
C7_00680W	C7_00680W	89.6583	-3.04004	0.355461	-8.55241	1.21e-17	2.63e-17	down-regulated
C6_01960W	C6_01960W	573.191	-3.03917	0.231367	-13.1357	2.06e-39	7.33e-39	down-regulated
C1_04770C	ERG3	1634.6	-3.03496	0.114409	-26.5273	4.69e-155	7.33e-154	down-regulated
C7_00370W	DCC1	367.652	-3.0339	0.22141	-13.7027	9.79e-43	3.73e-42	down-regulated
C7_02750W	FGR6-1	354.547	-3.0272	0.230803	-13.116	2.67e-39	9.48e-39	down-regulated
CR_05390W	PST3	3485.07	-3.0235	0.132132	-22.8824	6.96e-116	7.4e-115	down-regulated
C5_04700C	MES1	5169.97	-3.02301	0.122805	-24.6163	8.44e-134	1.06e-132	down-regulated
CR_03090C	MLC1	1982.72	-3.02027	0.147364	-20.4952	2.38e-93	1.98e-92	down-regulated
C3_00320W	RHR2	7918.51	-3.01806	0.511212	-5.90373	3.55e-09	5.89e-09	down-regulated
C1_04180W	C1_04180W	14527.8	-3.0081	0.231623	-12.9871	1.45e-38	5.06e-38	down-regulated
C7_01800C	PFK2	44562.4	-3.00808	0.0955236	-31.4904	1.17e-217	3.41e-216	down-regulated
C6_04610C	NAG3	1582.18	-3.00027	0.202027	-14.8508	6.87e-50	3.04e-49	down-regulated
C2_05340C	RPC40	1571.86	-2.99729	0.133768	-22.4066	3.4e-111	3.42e-110	down-regulated
C1_02430C	C1_02430C	3902.58	-2.99697	0.121544	-24.6575	3.05e-134	3.84e-133	down-regulated
C4_03410W	C4_03410W	1432.83	-2.99681	0.151907	-19.7279	1.24e-86	9.43e-86	down-regulated
C1_10630C	C1_10630C	300.953	-2.99158	0.246839	-12.1196	8.32e-34	2.63e-33	down-regulated
C4_04700W	SSZ1	15737.7	-2.98862	0.111842	-26.7219	2.62e-157	4.25e-156	down-regulated
C7_02340C	C7_02340C	676.344	-2.98835	0.202366	-14.767	2.39e-49	1.05e-48	down-regulated
C2_01950C	AMN1	616.006	-2.98437	0.268194	-11.1276	9.2e-29	2.61e-28	down-regulated
C1_14630C	C1_14630C	282.31	-2.97654	0.281638	-10.5687	4.16e-26	1.11e-25	down-regulated
C2_10580W	UBC15	404.822	-2.97616	0.207017	-14.3764	7.27e-47	3.02e-46	down-regulated
CR_06340C	PGI1	28165.9	-2.97326	0.205558	-14.4644	2.04e-47	8.57e-47	down-regulated
C1_10620W	C1_10620W	5893.62	-2.97148	0.0984856	-30.1717	5.56e-200	1.42e-198	down-regulated
C6_02960W	C6_02960W	449.226	-2.97084	0.217207	-13.6775	1.38e-42	5.26e-42	down-regulated
C4_01150W	ASK1	699.355	-2.97072	0.153901	-19.3027	5.09e-83	3.69e-82	down-regulated
C2_07730W	YVC1	3139.25	-2.9632	0.219249	-13.5152	1.27e-41	4.72e-41	down-regulated
C5_04110W	SCW11	2826.95	-2.96043	0.194109	-15.2513	1.61e-52	7.49e-52	down-regulated
C3_00340W	C3_00340W	557.127	-2.95797	0.240159	-12.3167	7.36e-35	2.4e-34	down-regulated
C6_02380W	C6_02380W	4314.29	-2.95517	0.100235	-29.4825	4.82e-191	1.13e-189	down-regulated
C1_07710C	ADE4	3946.87	-2.95237	0.147344	-20.0372	2.61e-89	2.08e-88	down-regulated
CR_03280W	IFR2	3874.59	-2.9514	0.147164	-20.0552	1.82e-89	1.46e-88	down-regulated
C3_07360W	DLD2	562.927	-2.9504	0.265862	-11.0975	1.29e-28	3.64e-28	down-regulated
C1_10040W	ERO1	2436.84	-2.94623	0.216181	-13.6285	2.71e-42	1.02e-41	down-regulated
C3_04810C	C3_04810C	35037.3	-2.94612	0.11762	-25.0478	1.85e-138	2.42e-137	down-regulated
C7_03630C	TIM9	837.499	-2.94425	0.261748	-11.2484	2.36e-29	6.78e-29	down-regulated
C4_02370C	PGA59	74260.3	-2.94338	0.126843	-23.2048	4.07e-119	4.46e-118	down-regulated
C4_05530W	FGR6-10	563.397	-2.9347	0.156658	-18.7331	2.66e-78	1.79e-77	down-regulated
C1_01580W	C1_01580W	1254.58	-2.93196	0.14054	-20.8621	1.18e-96	1.02e-95	down-regulated
C1_12310C	CSI2	587.087	-2.93145	0.215152	-13.625	2.84e-42	1.07e-41	down-regulated
C1_02230W	C1_02230W	1988.63	-2.9281	0.109956	-26.6299	3.06e-156	4.89e-155	down-regulated
C5_03910C	C5_03910C	19.9258	-2.9249	0.708093	-4.13068	3.62e-05	5.04e-05	down-regulated
C2_07280W	C2_07280W	47.5705	-2.92024	0.556389	-5.24857	1.53e-07	2.38e-07	down-regulated
C6_00400C	C6_00400C	532.027	-2.91734	0.170989	-17.0616	2.87e-65	1.6e-64	down-regulated
C1_12220W	CDC6	336.951	-2.91684	0.27168	-10.7363	6.87e-27	1.86e-26	down-regulated
C1_08380W	TEF2	244697	-2.91306	0.11234	-25.9307	3e-148	4.4e-147	down-regulated
C1_13940W	SIM1	15040.9	-2.91023	0.105321	-27.6319	4.6e-168	8.68e-167	down-regulated
C7_00690W	NOP15	725.9	-2.90736	0.196236	-14.8156	1.16e-49	5.11e-49	down-regulated
C7_00710W	RPS28B	13954.5	-2.90205	0.136864	-21.2038	8.81e-100	7.9e-99	down-regulated
CR_07060C	CRZ2	56.4769	-2.89098	0.524821	-5.50852	3.62e-08	5.77e-08	down-regulated
C5_05020C	C5_05020C	1987.89	-2.88859	0.157552	-18.3342	4.41e-75	2.84e-74	down-regulated
C4_06600W	TOP2	2991.27	-2.88307	0.126529	-22.7858	6.34e-115	6.64e-114	down-regulated
C6_00190W	C6_00190W	1702.26	-2.88209	0.150386	-19.1645	7.32e-82	5.17e-81	down-regulated
CR_03720W	TAL1	19698.2	-2.88121	0.131804	-21.8599	6.26e-106	6.04e-105	down-regulated
C5_00660C	ERG11	7508.3	-2.8747	0.119085	-24.1399	9.53e-129	1.16e-127	down-regulated
C2_02030W	ARO3	2957.64	-2.87383	0.152768	-18.8118	6.05e-79	4.11e-78	down-regulated
C1_11170W	WBP1	3598.98	-2.87249	0.120133	-23.911	2.36e-126	2.77e-125	down-regulated
CR_01290C	CWH43	3483.73	-2.8709	0.143149	-20.0554	1.81e-89	1.45e-88	down-regulated
C1_03790C	C1_03790C	3380.1	-2.87036	0.119848	-23.95	9.23e-127	1.1e-125	down-regulated
C1_07510W	C1_07510W	535.441	-2.86928	0.15303	-18.7498	1.94e-78	1.31e-77	down-regulated
CR_10110W	CHT3	4215.8	-2.86727	0.227137	-12.6235	1.57e-36	5.28e-36	down-regulated
C4_05850C	C4_05850C	913.818	-2.86697	0.272465	-10.5223	6.82e-26	1.8e-25	down-regulated
C1_14160W	C1_14160W	699.627	-2.86306	0.189511	-15.1076	1.44e-51	6.58e-51	down-regulated
C5_05280C	SDH4	728.028	-2.8586	0.155634	-18.3674	2.4e-75	1.54e-74	down-regulated
C5_05400W	APM1	2152.47	-2.85824	0.132393	-21.5891	2.27e-103	2.12e-102	down-regulated
CR_03020C	CR_03020C	1567.75	-2.8563	0.157679	-18.1146	2.44e-73	1.53e-72	down-regulated
C5_00130C	C5_00130C	1801.1	-2.85432	0.191233	-14.9258	2.24e-50	1e-49	down-regulated
C3_02780W	SES1	8388.16	-2.85414	0.102625	-27.8112	3.17e-170	6.12e-169	down-regulated
C1_13060C	C1_13060C	6069.07	-2.85197	0.124208	-22.9612	1.14e-116	1.22e-115	down-regulated
C4_00200C	MET15	2872.73	-2.85071	0.156962	-18.1618	1.04e-73	6.52e-73	down-regulated
C1_13140C	TYE7	23415.1	-2.84693	0.160997	-17.6831	5.66e-70	3.36e-69	down-regulated
C6_03390W	C6_03390W	979.608	-2.84397	0.159476	-17.8332	3.9e-71	2.38e-70	down-regulated
CR_03470W	CR_03470W	1013.6	-2.83524	0.210943	-13.4408	3.49e-41	1.28e-40	down-regulated
CR_01150C	CTF18	905.148	-2.83284	0.140179	-20.2088	8.2e-91	6.72e-90	down-regulated
C1_11990W	CWP419	1582.17	-2.82981	0.229462	-12.3324	6.06e-35	1.98e-34	down-regulated
C4_02440C	PGA38	4778.77	-2.82529	0.180145	-15.6834	1.96e-55	9.54e-55	down-regulated
C1_11470C	DPP1	266.263	-2.82338	0.250063	-11.2907	1.46e-29	4.22e-29	down-regulated
C2_02930C	C2_02930C	3282.32	-2.82114	0.146295	-19.2839	7.34e-83	5.27e-82	down-regulated
CR_09330C	CR_09330C	4438.68	-2.82068	0.142393	-19.8092	2.48e-87	1.91e-86	down-regulated
C6_02360W	NIP7	589.981	-2.81545	0.213532	-13.1852	1.07e-39	3.83e-39	down-regulated
C1_14330W	C1_14330W	603.29	-2.81206	0.174898	-16.0783	3.62e-58	1.85e-57	down-regulated
C4_00220C	SUB2	10956.9	-2.80769	0.108084	-25.977	9.01e-149	1.34e-147	down-regulated
C4_07030W	MET16	1708.42	-2.80563	0.141486	-19.8298	1.65e-87	1.27e-86	down-regulated
C4_00720W	CSP2	102.752	-2.80532	0.363254	-7.72274	1.14e-14	2.27e-14	down-regulated
C4_00800W	C4_00800W	301.399	-2.80035	0.21693	-12.909	4.01e-38	1.39e-37	down-regulated
C4_03530W	C4_03530W	301.022	-2.79739	0.234469	-11.9307	8.18e-33	2.53e-32	down-regulated
C1_10010C	SWE1	2017.23	-2.79185	0.146557	-19.0496	6.62e-81	4.63e-80	down-regulated
C3_05440C	C3_05440C	94.2019	-2.7841	0.407368	-6.83438	8.24e-12	1.49e-11	down-regulated
C4_02460W	C4_02460W	202.165	-2.77881	0.347812	-7.98938	1.36e-15	2.77e-15	down-regulated
CR_06380C	CR_06380C	526.352	-2.77533	0.172163	-16.1204	1.83e-58	9.41e-58	down-regulated
C2_07960C	NSA1	870.414	-2.77493	0.278162	-9.97594	1.94e-23	4.87e-23	down-regulated
C6_03070C	C6_03070C	427.722	-2.77426	0.191209	-14.5091	1.06e-47	4.5e-47	down-regulated
C5_05100C	DUN1	659.556	-2.77276	0.186317	-14.882	4.32e-50	1.92e-49	down-regulated
C5_01700W	C5_01700W	857.799	-2.7718	0.136249	-20.3436	5.29e-92	4.37e-91	down-regulated
C4_06710W	C4_06710W	638.045	-2.77142	0.156131	-17.7506	1.71e-70	1.03e-69	down-regulated
C1_05850W	POL32	1179.1	-2.77031	0.176379	-15.7066	1.36e-55	6.65e-55	down-regulated
C2_00430C	DPB4	1094.52	-2.769	0.167937	-16.4883	4.45e-61	2.36e-60	down-regulated
C2_08370C	TEF1	236891	-2.76797	0.113036	-24.4875	2.01e-132	2.49e-131	down-regulated
C2_06130W	CSM3	619.391	-2.76753	0.156033	-17.7367	2.18e-70	1.31e-69	down-regulated
C5_00070W	CDC11	2458.03	-2.76645	0.112514	-24.5875	1.72e-133	2.15e-132	down-regulated
C1_05470W	MTM1	576.76	-2.76324	0.187509	-14.7365	3.76e-49	1.64e-48	down-regulated
C1_08320W	TKL1	20451.4	-2.76254	0.14956	-18.4711	3.53e-76	2.31e-75	down-regulated
C1_03870C	C1_03870C	36.4232	-2.76242	0.595173	-4.64138	3.46e-06	5.09e-06	down-regulated
C1_02300W	C1_02300W	226.667	-2.7608	0.25847	-10.6813	1.24e-26	3.36e-26	down-regulated
C2_07680W	C2_07680W	2634.02	-2.76076	0.121883	-22.651	1.36e-113	1.41e-112	down-regulated
CR_04010C	MRPL40	2821.05	-2.75896	0.113714	-24.2623	4.91e-130	5.98e-129	down-regulated
C5_04530W	C5_04530W	1675.23	-2.75512	0.138212	-19.934	2.06e-88	1.62e-87	down-regulated
C1_04170C	HTA2	23812.9	-2.754	0.231522	-11.8952	1.25e-32	3.86e-32	down-regulated
C5_03780C	C5_03780C	303.342	-2.75359	0.226728	-12.1449	6.1e-34	1.94e-33	down-regulated
C2_09320C	PES1	3251.85	-2.75312	0.115058	-23.9281	1.56e-126	1.85e-125	down-regulated
C4_00650W	HIS5	1066.16	-2.75303	0.192344	-14.313	1.81e-46	7.48e-46	down-regulated
C1_09510W	YTM1	1770.21	-2.74937	0.195315	-14.0766	5.29e-45	2.11e-44	down-regulated
C6_03550C	C6_03550C	770.817	-2.74834	0.140536	-19.5561	3.66e-85	2.73e-84	down-regulated
C3_06830C	C3_06830C	2149.02	-2.74436	0.125061	-21.9441	9.85e-107	9.59e-106	down-regulated
C4_05570C	TUB4	586.016	-2.74399	0.174294	-15.7434	7.62e-56	3.73e-55	down-regulated
C7_00380W	C7_00380W	1139.88	-2.74396	0.146531	-18.7262	3.03e-78	2.03e-77	down-regulated
C4_04410C	LYS4	1428.3	-2.74203	0.142656	-19.2213	2.46e-82	1.74e-81	down-regulated
C1_10710C	C1_10710C	467.827	-2.74202	0.164418	-16.6771	1.92e-62	1.04e-61	down-regulated
C1_12340C	MRPS9	1964.53	-2.74076	0.122295	-22.411	3.07e-111	3.1e-110	down-regulated
CR_09510C	CR_09510C	1679.93	-2.73878	0.20474	-13.3768	8.26e-41	3.02e-40	down-regulated
CR_00280C	CR_00280C	447.469	-2.73449	0.207704	-13.1653	1.39e-39	4.97e-39	down-regulated
C1_04660W	DUR1,2	383.801	-2.73374	0.224492	-12.1774	4.1e-34	1.31e-33	down-regulated
C6_02400W	C6_02400W	84.8402	-2.73229	0.407256	-6.70902	1.96e-11	3.52e-11	down-regulated
CR_02330C	KAR4	281.469	-2.72583	0.250271	-10.8915	1.27e-27	3.49e-27	down-regulated
C1_06960W	SUI2	5755.39	-2.72264	0.119531	-22.7778	7.62e-115	7.97e-114	down-regulated
C1_03390W	EHT1	1616.56	-2.72257	0.121902	-22.3341	1.72e-110	1.72e-109	down-regulated
C2_07180W	C2_07180W	83.4018	-2.72109	0.370142	-7.35147	1.96e-13	3.75e-13	down-regulated
C6_00950C	TOP1	1934.07	-2.72051	0.111625	-24.3718	3.4e-131	4.16e-130	down-regulated
C2_01030W	C2_01030W	2073.87	-2.72004	0.128118	-21.2308	4.96e-100	4.47e-99	down-regulated
C4_00450C	PGA10	61.9443	-2.71639	0.367276	-7.39605	1.4e-13	2.7e-13	down-regulated
C5_01050C	C5_01050C	1092.29	-2.71437	0.13531	-20.0604	1.64e-89	1.32e-88	down-regulated
CR_02630C	CR_02630C	120.968	-2.7109	0.403253	-6.72258	1.79e-11	3.21e-11	down-regulated
C5_00280C	C5_00280C	1727.49	-2.70978	0.138288	-19.5951	1.7e-85	1.28e-84	down-regulated
C6_02690C	C6_02690C	2827.01	-2.70623	0.112395	-24.0778	4.27e-128	5.15e-127	down-regulated
C4_00280W	STE24	3895.78	-2.70246	0.118479	-22.8097	3.67e-115	3.87e-114	down-regulated
CR_06770C	CR_06770C	620.84	-2.70172	0.180952	-14.9306	2.08e-50	9.34e-50	down-regulated
CR_01650W	URA5	1483.58	-2.69769	0.166972	-16.1565	1.02e-58	5.27e-58	down-regulated
C4_03690C	C4_03690C	273.051	-2.6963	0.20858	-12.927	3.17e-38	1.1e-37	down-regulated
C7_03850W	C7_03850W	487.212	-2.69174	0.250876	-10.7294	7.41e-27	2.01e-26	down-regulated
CR_00270C	CR_00270C	191.308	-2.68663	0.244694	-10.9796	4.79e-28	1.33e-27	down-regulated
C6_03730C	C6_03730C	1810.1	-2.68367	0.115433	-23.2488	1.46e-119	1.61e-118	down-regulated
C1_10820C	C1_10820C	4150.78	-2.68058	0.11237	-23.855	8.99e-126	1.05e-124	down-regulated
C7_03350C	C7_03350C	418.067	-2.67971	0.331793	-8.07645	6.67e-16	1.38e-15	down-regulated
C6_02370C	C6_02370C	1760.34	-2.67656	0.138671	-19.3016	5.21e-83	3.77e-82	down-regulated
C4_07110C	PDA1	32626.9	-2.67332	0.128795	-20.7565	1.07e-95	9.16e-95	down-regulated
C1_08350C	C1_08350C	6668.03	-2.67332	0.149445	-17.8883	1.45e-71	8.88e-71	down-regulated
C1_12770W	RPG1A	6314.92	-2.67106	0.150737	-17.72	2.94e-70	1.76e-69	down-regulated
C5_03900W	PGA56	43529.9	-2.67007	0.138405	-19.2917	6.3e-83	4.54e-82	down-regulated
C3_00640W	C3_00640W	1022.82	-2.66841	0.170908	-15.6132	5.92e-55	2.86e-54	down-regulated
C7_00820W	RFC2	712.486	-2.66729	0.134622	-19.8132	2.29e-87	1.77e-86	down-regulated
C3_02280C	GFA1	5496.96	-2.6601	0.178195	-14.928	2.17e-50	9.71e-50	down-regulated
C1_08240C	C1_08240C	776.013	-2.65995	0.194559	-13.6717	1.5e-42	5.69e-42	down-regulated
C4_02140C	TIM10	1400.67	-2.65474	0.178294	-14.8897	3.85e-50	1.72e-49	down-regulated
C2_00130W	C2_00130W	51.8119	-2.65431	0.418539	-6.34185	2.27e-10	3.94e-10	down-regulated
C1_02760W	C1_02760W	4597.61	-2.64663	0.112943	-23.4332	1.96e-121	2.2e-120	down-regulated
C5_03120W	C5_03120W	315.473	-2.64287	0.222252	-11.8913	1.31e-32	4.04e-32	down-regulated
C2_09290W	C2_09290W	272.76	-2.64174	0.197283	-13.3906	6.87e-41	2.51e-40	down-regulated
C1_02710W	FRS2	7492.95	-2.64136	0.169165	-15.6141	5.84e-55	2.82e-54	down-regulated
C5_01650C	MYO1	1497.76	-2.63657	0.182176	-14.4726	1.8e-47	7.61e-47	down-regulated
CR_00060C	CR_00060C	3239.84	-2.63504	0.126032	-20.9078	4.55e-97	3.95e-96	down-regulated
CR_10530W	CR_10530W	741.687	-2.62965	0.155574	-16.9028	4.29e-64	2.36e-63	down-regulated
C2_09180W	C2_09180W	282.241	-2.62463	0.212617	-12.3444	5.22e-35	1.71e-34	down-regulated
C4_01800W	C4_01800W	45.8424	-2.62451	0.577605	-4.54377	5.53e-06	8.04e-06	down-regulated
C5_03290C	C5_03290C	443.568	-2.6234	0.179209	-14.6388	1.59e-48	6.85e-48	down-regulated
C1_10880W	C1_10880W	1686.61	-2.61832	0.155968	-16.7876	3.01e-63	1.64e-62	down-regulated
C4_00820W	C4_00820W	834.27	-2.6161	0.159594	-16.3922	2.17e-60	1.15e-59	down-regulated
C3_02430W	APL2	1640.33	-2.61595	0.123716	-21.1448	3.08e-99	2.73e-98	down-regulated
C1_03210C	CDC12	4503.18	-2.61523	0.100288	-26.0771	6.63e-150	9.93e-149	down-regulated
C3_06630W	C3_06630W	358.677	-2.61059	0.219566	-11.8898	1.34e-32	4.11e-32	down-regulated
C6_01000C	AEP1	467.215	-2.61035	0.173753	-15.0233	5.16e-51	2.33e-50	down-regulated
C2_06890C	C2_06890C	293.096	-2.60985	0.213413	-12.2291	2.17e-34	6.99e-34	down-regulated
CR_03600C	CR_03600C	1476.45	-2.60965	0.187927	-13.8865	7.64e-44	3e-43	down-regulated
C5_03580C	CAC2	595.326	-2.6093	0.144796	-18.0205	1.34e-72	8.31e-72	down-regulated
C7_01020C	C7_01020C	958.096	-2.60419	0.147361	-17.6722	6.87e-70	4.08e-69	down-regulated
C1_12800W	C1_12800W	46.1781	-2.59881	0.423237	-6.14032	8.24e-10	1.4e-09	down-regulated
C1_02190W	ABP140	335.047	-2.59776	0.277069	-9.37587	6.86e-21	1.61e-20	down-regulated
C1_12790C	FEN1	1113.46	-2.59453	0.253715	-10.2262	1.51e-24	3.89e-24	down-regulated
C3_02130W	UTP4	1225.84	-2.5931	0.183807	-14.1077	3.4e-45	1.37e-44	down-regulated
C1_12280C	C1_12280C	309.826	-2.59281	0.400664	-6.47128	9.72e-11	1.7e-10	down-regulated
C3_06050C	C3_06050C	1219.22	-2.5916	0.123409	-21.0001	6.54e-98	5.72e-97	down-regulated
C4_06190C	MPH1	1123.17	-2.58861	0.234324	-11.0472	2.26e-28	6.33e-28	down-regulated
C1_00900W	RRS1	929.92	-2.58711	0.15623	-16.5597	1.36e-61	7.28e-61	down-regulated
C7_03330C	SHM1	6555.05	-2.58701	0.208135	-12.4294	1.81e-35	5.98e-35	down-regulated
CR_01060W	LAG1	1442.95	-2.58677	0.177358	-14.5851	3.5e-48	1.49e-47	down-regulated
C7_01100C	C7_01100C	361.73	-2.58027	0.186793	-13.8135	2.11e-43	8.21e-43	down-regulated
C1_00790W	C1_00790W	163.502	-2.57946	0.276606	-9.32538	1.11e-20	2.59e-20	down-regulated
C3_01260C	C3_01260C	507.22	-2.57804	0.181782	-14.182	1.18e-45	4.81e-45	down-regulated
C5_01230C	C5_01230C	4471.66	-2.57792	0.130383	-19.7719	5.19e-87	3.97e-86	down-regulated
C3_03200C	C3_03200C	315.779	-2.5778	0.176323	-14.6197	2.1e-48	9.01e-48	down-regulated
C1_14240W	RSC8	3385.6	-2.57025	0.0993355	-25.8744	1.29e-147	1.88e-146	down-regulated
C4_00940W	C4_00940W	143.546	-2.5678	0.269274	-9.53601	1.48e-21	3.55e-21	down-regulated
C1_07550W	SWD2	878.366	-2.5667	0.126879	-20.2295	5.38e-91	4.41e-90	down-regulated
C4_00520W	PAM18	873.236	-2.56164	0.140818	-18.1912	6.06e-74	3.83e-73	down-regulated
C2_05700W	OSM1	7605.6	-2.56039	0.203404	-12.5877	2.47e-36	8.28e-36	down-regulated
C2_01740C	C2_01740C	807.13	-2.55591	0.165749	-15.4203	1.2e-53	5.63e-53	down-regulated
C2_09100C	C2_09100C	1728.92	-2.55305	0.178706	-14.2863	2.66e-46	1.09e-45	down-regulated
CR_04570C	CDC10	3871.27	-2.55275	0.124392	-20.5218	1.38e-93	1.15e-92	down-regulated
C3_01980C	TOM6	1621.93	-2.55115	0.145752	-17.5034	1.35e-68	7.91e-68	down-regulated
C6_00670W	CDC14	1638.13	-2.5475	0.1794	-14.2001	9.15e-46	3.72e-45	down-regulated
C2_02270C	C2_02270C	1009.44	-2.54655	0.13348	-19.0781	3.84e-81	2.69e-80	down-regulated
CR_10120C	CR_10120C	134.688	-2.54466	0.296017	-8.59633	8.23e-18	1.81e-17	down-regulated
C4_01900C	MDH1-1	18003.3	-2.54371	0.222576	-11.4285	3.01e-30	8.86e-30	down-regulated
C1_01910W	C1_01910W	2181.78	-2.54216	0.118609	-21.433	6.58e-102	6.02e-101	down-regulated
C5_00040C	C5_00040C	4805.97	-2.53992	0.116373	-21.8256	1.32e-105	1.27e-104	down-regulated
C5_02530W	UAP1	1307.23	-2.53957	0.139655	-18.1846	6.83e-74	4.31e-73	down-regulated
C1_11870W	MUP1	3985.04	-2.53655	0.158941	-15.9591	2.46e-57	1.24e-56	down-regulated
C5_00840W	C5_00840W	445.181	-2.53391	0.211516	-11.9798	4.53e-33	1.41e-32	down-regulated
CR_08640C	CR_08640C	4252.55	-2.5337	0.143228	-17.69	5.01e-70	2.98e-69	down-regulated
C1_09330W	C1_09330W	312.563	-2.53211	0.245904	-10.2971	7.26e-25	1.88e-24	down-regulated
C2_02430W	UTP21	2294.28	-2.53184	0.174202	-14.534	7.38e-48	3.14e-47	down-regulated
C1_12810W	RIB7	375.907	-2.53178	0.199881	-12.6664	9.07e-37	3.06e-36	down-regulated
C1_01350C	TIF	25641.7	-2.52744	0.0926837	-27.2695	9.76e-164	1.72e-162	down-regulated
C1_02600W	SNO1	1195.83	-2.52686	0.23005	-10.984	4.56e-28	1.27e-27	down-regulated
CR_01950W	CR_01950W	1326.07	-2.52447	0.185947	-13.5763	5.54e-42	2.07e-41	down-regulated
C4_02550C	EMP70	3092.55	-2.52422	0.119267	-21.1644	2.03e-99	1.81e-98	down-regulated
CR_07080W	CR_07080W	2533.52	-2.52399	0.149959	-16.8312	1.44e-63	7.89e-63	down-regulated
C2_05100C	ERF1	5176.8	-2.52233	0.096669	-26.0924	4.44e-150	6.67e-149	down-regulated
C1_10160W	MIR1	17529.1	-2.5201	0.120762	-20.8684	1.04e-96	8.99e-96	down-regulated
CR_06630W	CR_06630W	88.2069	-2.51774	0.380781	-6.61206	3.79e-11	6.73e-11	down-regulated
C2_06770W	C2_06770W	298.418	-2.51667	0.248273	-10.1367	3.8e-24	9.67e-24	down-regulated
C2_04790C	C2_04790C	1432.46	-2.51295	0.120798	-20.8029	4.07e-96	3.5e-95	down-regulated
C4_07140W	C4_07140W	906.55	-2.50908	0.149201	-16.8168	1.84e-63	1e-62	down-regulated
C7_03790W	MRP7	1861.41	-2.50175	0.146192	-17.1128	1.19e-65	6.71e-65	down-regulated
C1_14080W	C1_14080W	4378.23	-2.50024	0.179968	-13.8926	7.02e-44	2.76e-43	down-regulated
C7_01350C	C7_01350C	369.493	-2.49905	0.190421	-13.1238	2.41e-39	8.57e-39	down-regulated
C4_02470C	PRE7	2166.92	-2.49862	0.161351	-15.4856	4.34e-54	2.07e-53	down-regulated
CR_10520C	SLD5	236.538	-2.49838	0.226782	-11.0166	3.18e-28	8.86e-28	down-regulated
C1_11810W	CAS1	537.114	-2.49793	0.208799	-11.9633	5.53e-33	1.72e-32	down-regulated
CR_09770C	PMT5	1583.04	-2.49745	0.133661	-18.6849	6.57e-78	4.38e-77	down-regulated
C2_02860W	SUR2	2303.29	-2.49618	0.156559	-15.944	3.14e-57	1.58e-56	down-regulated
CR_10400W	CR_10400W	1436.11	-2.49615	0.129684	-19.248	1.47e-82	1.05e-81	down-regulated
C1_08510W	EAF6	1014.01	-2.49517	0.158866	-15.7061	1.37e-55	6.69e-55	down-regulated
C3_00450C	C3_00450C	4717.58	-2.49355	0.117648	-21.1951	1.06e-99	9.49e-99	down-regulated
C3_02320W	ILV2	6370.38	-2.49225	0.102593	-24.2925	2.35e-130	2.87e-129	down-regulated
C1_09810W	C1_09810W	1689.74	-2.48907	0.126126	-19.7349	1.08e-86	8.23e-86	down-regulated
C4_05000W	C4_05000W	204.174	-2.48417	0.26982	-9.20677	3.36e-20	7.8e-20	down-regulated
C2_01120W	KAR2	22754.4	-2.47954	0.133996	-18.5046	1.9e-76	1.24e-75	down-regulated
C2_02880C	EBP7	900.486	-2.47823	0.172249	-14.3875	6.2e-47	2.58e-46	down-regulated
C2_10570W	SGS1	1303.61	-2.47751	0.201928	-12.2693	1.32e-34	4.27e-34	down-regulated
C7_04190C	UTP18	1992.47	-2.47616	0.189109	-13.0938	3.57e-39	1.27e-38	down-regulated
C2_08380C	C2_08380C	630.214	-2.47461	0.172106	-14.3784	7.07e-47	2.94e-46	down-regulated
C1_09820C	C1_09820C	862.068	-2.47049	0.15341	-16.1038	2.4e-58	1.23e-57	down-regulated
CR_06810W	HHT2	16490.5	-2.46785	0.482772	-5.11184	3.19e-07	4.88e-07	down-regulated
C2_07140W	C2_07140W	1346.75	-2.46679	0.191993	-12.8483	8.79e-38	3.03e-37	down-regulated
C1_12320C	ATP19	2229.71	-2.46539	0.207582	-11.8767	1.56e-32	4.79e-32	down-regulated
C1_03370W	C1_03370W	22009.5	-2.46426	0.0901273	-27.342	1.34e-164	2.4e-163	down-regulated
C4_00960W	PTC8	738.681	-2.46291	0.237834	-10.3556	3.95e-25	1.03e-24	down-regulated
C3_00720W	PMA1	26922.1	-2.46227	0.184567	-13.3408	1.34e-40	4.89e-40	down-regulated
C1_01050C	TSC13	3171.89	-2.46077	0.131096	-18.7707	1.31e-78	8.86e-78	down-regulated
CR_10240W	UTP5	1880.01	-2.45512	0.177118	-13.8615	1.08e-43	4.24e-43	down-regulated
C1_07890C	ADE5,7	7084.38	-2.45511	0.177039	-13.8676	9.95e-44	3.9e-43	down-regulated
C1_05290W	GRS1	9635.76	-2.45504	0.10385	-23.6403	1.49e-123	1.69e-122	down-regulated
C1_07770W	FGR6-3	501.804	-2.45389	0.169602	-14.4685	1.92e-47	8.07e-47	down-regulated
C2_03100W	EFT2	115775	-2.45261	0.142174	-17.2508	1.1e-66	6.33e-66	down-regulated
C1_07340W	C1_07340W	2559.58	-2.45184	0.133331	-18.3891	1.61e-75	1.04e-74	down-regulated
C1_04130W	ERB1	2134.83	-2.45009	0.157217	-15.5841	9.33e-55	4.49e-54	down-regulated
C3_01200W	UTP20	2004.01	-2.43921	0.204794	-11.9106	1.04e-32	3.22e-32	down-regulated
C2_07350W	MCM3	2580.85	-2.439	0.143321	-17.0177	6.07e-65	3.38e-64	down-regulated
CR_09350C	CR_09350C	28.2903	-2.43864	0.56164	-4.342	1.41e-05	2e-05	down-regulated
C1_09190C	DAK2	4863.66	-2.43832	0.168429	-14.4768	1.7e-47	7.16e-47	down-regulated
C2_05520W	C2_05520W	724.352	-2.43739	0.201059	-12.1228	8e-34	2.53e-33	down-regulated
C2_02540W	C2_02540W	3658.75	-2.43739	0.13366	-18.2358	2.68e-74	1.7e-73	down-regulated
C2_10550C	GCN1	13113.3	-2.4349	0.131545	-18.51	1.72e-76	1.13e-75	down-regulated
C2_01670C	STT3	4655.93	-2.43481	0.104686	-23.2583	1.17e-119	1.29e-118	down-regulated
C1_13010W	C1_13010W	1255.84	-2.43312	0.139108	-17.4908	1.68e-68	9.84e-68	down-regulated
C2_08070C	MRS4	1513.2	-2.43177	0.121105	-20.0798	1.11e-89	8.93e-89	down-regulated
C4_02980W	TYS1	6037.75	-2.43034	0.12142	-20.016	3.99e-89	3.18e-88	down-regulated
C5_04780W	ASH2	829.149	-2.42839	0.165193	-14.7003	6.42e-49	2.78e-48	down-regulated
C4_05460C	OFD1	1522.22	-2.42791	0.225672	-10.7586	5.4e-27	1.47e-26	down-regulated
C2_10020C	C2_10020C	18.5809	-2.42419	0.649286	-3.73362	0.000188747	0.000254109	down-regulated
C4_03990C	C4_03990C	358.186	-2.42143	0.229296	-10.5603	4.55e-26	1.21e-25	down-regulated
C1_13020C	SPC3	916.882	-2.42115	0.141682	-17.0887	1.8e-65	1.01e-64	down-regulated
C2_07110C	C2_07110C	1027.43	-2.42025	0.151292	-15.9972	1.34e-57	6.75e-57	down-regulated
C3_01470W	ARF3	821.57	-2.42017	0.242107	-9.9963	1.58e-23	3.97e-23	down-regulated
C3_00250C	TIM44	5812.08	-2.41975	0.136207	-17.7653	1.31e-70	7.94e-70	down-regulated
C2_05510C	C2_05510C	708.786	-2.41903	0.156421	-15.4648	5.99e-54	2.85e-53	down-regulated
C5_04300C	C5_04300C	7027.82	-2.41595	0.120126	-20.1117	5.83e-90	4.72e-89	down-regulated
C6_04560W	C6_04560W	6290.94	-2.41583	0.13764	-17.5518	5.76e-69	3.4e-68	down-regulated
C2_09910C	C2_09910C	340.436	-2.41311	0.175536	-13.7471	5.3e-43	2.04e-42	down-regulated
C7_00530C	PSF3	382.874	-2.40488	0.276627	-8.6936	3.51e-18	7.78e-18	down-regulated
CR_06120W	RPL7	1684.51	-2.40416	0.197549	-12.1699	4.49e-34	1.43e-33	down-regulated
C7_02600C	C7_02600C	20430.1	-2.40201	0.21191	-11.3351	8.8e-30	2.56e-29	down-regulated
C6_02990W	C6_02990W	503.056	-2.39764	0.169071	-14.1812	1.2e-45	4.86e-45	down-regulated
C5_00830C	ERV46	1925.72	-2.39612	0.107693	-22.2497	1.14e-109	1.13e-108	down-regulated
C2_08000C	KRE30	12580.8	-2.3915	0.106688	-22.4157	2.77e-111	2.8e-110	down-regulated
C7_04130C	SUI3	7653.77	-2.39145	0.135512	-17.6475	1.06e-69	6.3e-69	down-regulated
C2_10590W	GAL4	2827.71	-2.38767	0.180863	-13.2015	8.6e-40	3.09e-39	down-regulated
C5_02550C	UTP13	1327.78	-2.38542	0.218514	-10.9166	9.61e-28	2.66e-27	down-regulated
C2_06190W	ILV1	3036.1	-2.38521	0.11974	-19.9199	2.73e-88	2.14e-87	down-regulated
C6_04540C	HAT2	2961.91	-2.3844	0.154283	-15.4547	7.02e-54	3.33e-53	down-regulated
C1_01790W	SWI4	2146.48	-2.38335	0.224907	-10.597	3.08e-26	8.21e-26	down-regulated
C4_04570W	RCE1	1149.09	-2.37921	0.196531	-12.1061	9.81e-34	3.09e-33	down-regulated
C7_00570W	RPA135	5394.3	-2.3786	0.171172	-13.896	6.7e-44	2.63e-43	down-regulated
C2_03080W	IDH2	12572.1	-2.37799	0.146116	-16.2746	1.5e-59	7.8e-59	down-regulated
CR_06540W	KIP1	659.675	-2.36521	0.165	-14.3346	1.33e-46	5.5e-46	down-regulated
C1_08920W	C1_08920W	1072.63	-2.36371	0.155118	-15.2381	1.97e-52	9.16e-52	down-regulated
C1_08590C	ERG1	6253.3	-2.36269	0.108686	-21.7386	8.85e-105	8.38e-104	down-regulated
C4_02120W	ERV29	2300.17	-2.36148	0.146399	-16.1304	1.56e-58	8.02e-58	down-regulated
C6_03160C	BMT6	2472.03	-2.35895	0.107328	-21.979	4.58e-107	4.47e-106	down-regulated
C2_09930W	C2_09930W	660.855	-2.35498	0.226992	-10.3747	3.23e-25	8.44e-25	down-regulated
C6_03480W	YMX6	44.9923	-2.35495	0.568157	-4.14489	3.4e-05	4.74e-05	down-regulated
C1_02290C	C1_02290C	782.812	-2.35058	0.173195	-13.5719	5.88e-42	2.2e-41	down-regulated
C4_02050W	HGH1	1683.69	-2.34829	0.142398	-16.491	4.26e-61	2.26e-60	down-regulated
C1_10610W	FCY23	1178.34	-2.34706	0.239222	-9.81124	1.01e-22	2.47e-22	down-regulated
C5_01140C	C5_01140C	2966.02	-2.34623	0.12607	-18.6105	2.64e-77	1.75e-76	down-regulated
C6_03990C	C6_03990C	335.249	-2.34338	0.177573	-13.1967	9.17e-40	3.3e-39	down-regulated
C4_00380W	C4_00380W	1605.05	-2.34238	0.12196	-19.2061	3.29e-82	2.33e-81	down-regulated
C7_03130C	DFR1	229.187	-2.34008	0.303676	-7.70585	1.3e-14	2.58e-14	down-regulated
C7_01810W	RVB2	3935.16	-2.33972	0.115041	-20.338	5.93e-92	4.89e-91	down-regulated
CR_04140W	CR_04140W	4253.09	-2.33853	0.0991713	-23.5807	6.08e-123	6.88e-122	down-regulated
C3_05460W	C3_05460W	686.523	-2.33808	0.160997	-14.5226	8.72e-48	3.7e-47	down-regulated
C2_07940C	ALG7	1021.83	-2.33663	0.161281	-14.4879	1.45e-47	6.11e-47	down-regulated
C2_08560W	SMC2	897.736	-2.33257	0.186638	-12.4978	7.67e-36	2.56e-35	down-regulated
C6_01040C	C6_01040C	372.665	-2.33017	0.196129	-11.8808	1.49e-32	4.57e-32	down-regulated
C1_02080W	SET6	393.745	-2.32942	0.226625	-10.2788	8.78e-25	2.26e-24	down-regulated
C2_10640C	MTR2	1064.81	-2.32899	0.178286	-13.0632	5.34e-39	1.89e-38	down-regulated
C6_01170W	CIC1	587.397	-2.327	0.160297	-14.5168	9.48e-48	4.02e-47	down-regulated
C4_06270C	ERG26	2109.57	-2.32536	0.124394	-18.6936	5.58e-78	3.73e-77	down-regulated
C1_10970W	C1_10970W	1404.9	-2.32071	0.144573	-16.0521	5.52e-58	2.81e-57	down-regulated
C1_06540C	C1_06540C	613.107	-2.32037	0.184262	-12.5928	2.31e-36	7.77e-36	down-regulated
C1_11330C	SMT3	3613.98	-2.32021	0.138559	-16.7453	6.13e-63	3.32e-62	down-regulated
C7_03800W	C7_03800W	352.826	-2.31856	0.183715	-12.6204	1.63e-36	5.48e-36	down-regulated
C6_01480W	C6_01480W	108.699	-2.31776	0.300273	-7.71884	1.17e-14	2.33e-14	down-regulated
C1_06870C	C1_06870C	60.702	-2.31623	0.502614	-4.60837	4.06e-06	5.94e-06	down-regulated
C1_04600C	C1_04600C	2983.34	-2.30944	0.121849	-18.9533	4.15e-80	2.86e-79	down-regulated
C1_00640C	RPO41	4553.75	-2.30895	0.0992368	-23.2671	9.55e-120	1.06e-118	down-regulated
C3_01150C	C3_01150C	509.596	-2.30873	0.63225	-3.65161	0.000260602	0.000348875	down-regulated
C3_06590W	LYS9	1985.76	-2.30844	0.122613	-18.827	4.54e-79	3.09e-78	down-regulated
C4_05230C	C4_05230C	421.932	-2.30554	0.240116	-9.60175	7.86e-22	1.89e-21	down-regulated
C4_01240C	C4_01240C	233.04	-2.30535	0.302465	-7.62186	2.5e-14	4.93e-14	down-regulated
C3_07390C	C3_07390C	1486.45	-2.30461	0.157235	-14.6571	1.21e-48	5.25e-48	down-regulated
C5_02490C	TIF5	2926.07	-2.30342	0.101876	-22.61	3.46e-113	3.56e-112	down-regulated
C1_08290C	DIP2	2108.91	-2.30227	0.15119	-15.2276	2.32e-52	1.07e-51	down-regulated
C5_05490C	HTS1	10640.9	-2.30101	0.129586	-17.7567	1.53e-70	9.24e-70	down-regulated
C4_03930C	C4_03930C	289.134	-2.30095	0.225755	-10.1922	2.15e-24	5.51e-24	down-regulated
C3_00770C	SCL1	2280.17	-2.30024	0.121168	-18.9838	2.32e-80	1.61e-79	down-regulated
C5_00050W	C5_00050W	724.342	-2.29722	0.172336	-13.3299	1.55e-40	5.65e-40	down-regulated
C4_01690C	HRT2	1948.26	-2.29618	0.144899	-15.8468	1.48e-56	7.33e-56	down-regulated
C2_06640C	VAS1	7376.57	-2.2952	0.0958848	-23.937	1.26e-126	1.49e-125	down-regulated
C1_04450C	FMA1	1455.8	-2.29507	0.502385	-4.56834	4.92e-06	7.17e-06	down-regulated
C5_03400C	C5_03400C	598.045	-2.29117	0.150063	-15.2681	1.25e-52	5.8e-52	down-regulated
CR_01370C	CR_01370C	2239.4	-2.28874	0.150407	-15.217	2.73e-52	1.26e-51	down-regulated
C1_10320W	C1_10320W	194.96	-2.28685	0.243215	-9.40258	5.32e-21	1.26e-20	down-regulated
C3_01030W	ARP9	1361.81	-2.28459	0.133254	-17.1447	6.89e-66	3.89e-65	down-regulated
C1_00500C	GLO1	4608.96	-2.28229	0.103064	-22.1443	1.18e-108	1.16e-107	down-regulated
C1_04610W	ATP1	58479.3	-2.28036	0.158023	-14.4306	3.32e-47	1.39e-46	down-regulated
C1_12210W	TRP3	1305.74	-2.27535	0.159996	-14.2213	6.76e-46	2.75e-45	down-regulated
C1_10110W	C1_10110W	387.275	-2.27463	0.230664	-9.86119	6.13e-23	1.51e-22	down-regulated
C3_02550C	DCG1	266.175	-2.27431	0.27296	-8.33205	7.95e-17	1.69e-16	down-regulated
C2_05270W	C2_05270W	2808.41	-2.27375	0.136413	-16.6681	2.24e-62	1.2e-61	down-regulated
C4_03340C	CPD2	31.8973	-2.27094	0.704842	-3.22191	0.00127337	0.00164267	down-regulated
C1_12840W	C1_12840W	127.193	-2.27057	0.315521	-7.19625	6.19e-13	1.17e-12	down-regulated
C1_02790W	TIF34	6886.68	-2.26983	0.089776	-25.2832	4.89e-141	6.6e-140	down-regulated
C6_01930W	YHM1	2049.21	-2.26894	0.159068	-14.264	3.67e-46	1.5e-45	down-regulated
C1_00070W	MVD	7741.22	-2.26526	0.157948	-14.3418	1.2e-46	4.97e-46	down-regulated
C3_07400W	C3_07400W	953.144	-2.26056	0.136424	-16.5701	1.15e-61	6.13e-61	down-regulated
C1_12380C	WRS1	3356.9	-2.25968	0.113926	-19.8346	1.5e-87	1.16e-86	down-regulated
C4_06500W	CDC68	3469.4	-2.2591	0.139688	-16.1725	7.89e-59	4.07e-58	down-regulated
C2_03980C	MED1	1037.82	-2.25466	0.157764	-14.2913	2.48e-46	1.02e-45	down-regulated
CR_05910W	CR_05910W	921.901	-2.2539	0.153981	-14.6375	1.62e-48	6.97e-48	down-regulated
C1_03340C	SEC62	2011.17	-2.25307	0.10701	-21.0547	2.07e-98	1.82e-97	down-regulated
C3_06920W	C3_06920W	1087	-2.25222	0.192776	-11.6831	1.56e-31	4.68e-31	down-regulated
C7_02610C	C7_02610C	11244.7	-2.25222	0.225823	-9.9734	1.99e-23	4.99e-23	down-regulated
C1_07900W	COI1	730.98	-2.25131	0.154272	-14.5931	3.11e-48	1.33e-47	down-regulated
C3_06970W	C3_06970W	908.846	-2.25052	0.223521	-10.0685	7.61e-24	1.93e-23	down-regulated
C1_00110W	CCT8	12040.2	-2.24853	0.129548	-17.3567	1.76e-67	1.01e-66	down-regulated
C1_10810W	C1_10810W	43.8966	-2.24755	0.434933	-5.16758	2.37e-07	3.64e-07	down-regulated
C1_14130W	FTR1	754.508	-2.24381	0.250329	-8.96344	3.15e-19	7.15e-19	down-regulated
C6_00820W	SUN41	11093	-2.24135	0.197552	-11.3456	7.8e-30	2.27e-29	down-regulated
C6_00340C	C6_00340C	1355.18	-2.24073	0.172826	-12.9652	1.93e-38	6.71e-38	down-regulated
C3_03420C	NDE1	16771.4	-2.23702	0.107525	-20.8047	3.92e-96	3.38e-95	down-regulated
C1_00950C	CDC5	3340.55	-2.23372	0.217273	-10.2807	8.61e-25	2.22e-24	down-regulated
C1_14320C	C1_14320C	1179.97	-2.23167	0.152496	-14.6342	1.7e-48	7.31e-48	down-regulated
C4_00270W	ATP2	73814.4	-2.23076	0.147229	-15.1517	7.39e-52	3.39e-51	down-regulated
C2_02280W	C2_02280W	1199.81	-2.22709	0.128311	-17.357	1.75e-67	1.01e-66	down-regulated
C1_13900C	LCB2	3619.71	-2.22705	0.136141	-16.3584	3.79e-60	1.99e-59	down-regulated
C7_01300C	PSF1	290.137	-2.2252	0.214168	-10.39	2.75e-25	7.21e-25	down-regulated
C4_05330C	C4_05330C	776.555	-2.2237	0.19293	-11.5259	9.76e-31	2.89e-30	down-regulated
C5_05250C	C5_05250C	1921.25	-2.22354	0.118208	-18.8103	6.22e-79	4.22e-78	down-regulated
C2_01180W	COX17	252.563	-2.22287	0.312713	-7.10836	1.17e-12	2.2e-12	down-regulated
C1_12070C	C1_12070C	382.235	-2.22205	0.182852	-12.1522	5.59e-34	1.78e-33	down-regulated
C6_03380W	C6_03380W	2522.5	-2.22145	0.153901	-14.4343	3.15e-47	1.32e-46	down-regulated
C5_02300C	RET2	3552.93	-2.22126	0.122551	-18.1252	2.02e-73	1.26e-72	down-regulated
C7_04330C	SYS1	785.921	-2.22076	0.162394	-13.6752	1.43e-42	5.43e-42	down-regulated
C4_00140C	HIS4	4071.86	-2.21831	0.200373	-11.0709	1.74e-28	4.88e-28	down-regulated
C5_01020C	C5_01020C	115.758	-2.21557	0.357989	-6.18893	6.06e-10	1.04e-09	down-regulated
C1_03640C	HFL1	678.846	-2.21525	0.162911	-13.5979	4.12e-42	1.55e-41	down-regulated
C7_00750W	ACB1	1962.82	-2.21356	0.188393	-11.7497	7.09e-32	2.14e-31	down-regulated
C6_01110W	FAD2	2919.55	-2.21346	0.168713	-13.1197	2.54e-39	9.04e-39	down-regulated
C4_02400C	C4_02400C	545.72	-2.21299	0.362152	-6.11067	9.92e-10	1.68e-09	down-regulated
C7_01270C	C7_01270C	715.681	-2.21029	0.136658	-16.1738	7.72e-59	3.99e-58	down-regulated
C3_05140C	C3_05140C	1163.44	-2.21016	0.149115	-14.8219	1.06e-49	4.66e-49	down-regulated
C4_05780C	CFL2	135.121	-2.20993	0.386532	-5.71734	1.08e-08	1.76e-08	down-regulated
C3_07890W	TIM8	704.228	-2.20951	0.159183	-13.8803	8.34e-44	3.27e-43	down-regulated
C2_00110W	C2_00110W	315.968	-2.20817	0.221975	-9.94787	2.58e-23	6.43e-23	down-regulated
C4_05660C	BRN1	929.119	-2.20377	0.16583	-13.2893	2.67e-40	9.69e-40	down-regulated
C2_10710W	TIF11	4694.17	-2.19948	0.11589	-18.979	2.55e-80	1.76e-79	down-regulated
C1_08090C	FUN12	14916.2	-2.19879	0.0990532	-22.198	3.59e-109	3.55e-108	down-regulated
C2_00140W	NDT80	4282.6	-2.1986	0.149675	-14.6891	7.57e-49	3.28e-48	down-regulated
C5_04790C	C5_04790C	348.51	-2.19597	0.170913	-12.8485	8.77e-38	3.03e-37	down-regulated
C7_01560C	NUP	126.368	-2.19558	0.447868	-4.90229	9.47e-07	1.42e-06	down-regulated
C1_10470W	C1_10470W	3037.96	-2.19342	0.113653	-19.2992	5.45e-83	3.94e-82	down-regulated
C3_01810C	MNT1	12913.4	-2.19337	0.0984129	-22.2875	4.89e-110	4.88e-109	down-regulated
C2_02320C	CPR3	3636.01	-2.19207	0.120064	-18.2575	1.8e-74	1.14e-73	down-regulated
C1_06900C	MMD1	5941.62	-2.19183	0.135524	-16.1731	7.81e-59	4.04e-58	down-regulated
C2_05470W	COQ5	2680.19	-2.19177	0.109872	-19.9485	1.55e-88	1.21e-87	down-regulated
C7_01470C	PRE10	1767.67	-2.18473	0.119608	-18.2657	1.55e-74	9.87e-74	down-regulated
C5_04490C	CAR1	3010.22	-2.18409	0.137197	-15.9194	4.65e-57	2.33e-56	down-regulated
C2_02330W	C2_02330W	2655.94	-2.182	0.140798	-15.4974	3.61e-54	1.72e-53	down-regulated
C2_08490W	DSE1	1554.36	-2.18129	0.178824	-12.198	3.19e-34	1.02e-33	down-regulated
C1_08560W	TCP1	7243.26	-2.18087	0.0968035	-22.5289	2.16e-112	2.2e-111	down-regulated
C1_04970W	C1_04970W	3580.71	-2.17872	0.158967	-13.7055	9.41e-43	3.59e-42	down-regulated
C2_08590W	YWP1	45315.1	-2.17815	0.470357	-4.63085	3.64e-06	5.34e-06	down-regulated
C1_05630C	C1_05630C	12054.4	-2.17729	0.12411	-17.5432	6.7e-69	3.95e-68	down-regulated
CR_00130C	CR_00130C	940.673	-2.17618	0.202703	-10.7358	6.91e-27	1.87e-26	down-regulated
C7_02640W	TOM70	3864.19	-2.1747	0.168239	-12.9262	3.2e-38	1.11e-37	down-regulated
C2_04820W	C2_04820W	656.632	-2.17264	0.140473	-15.4666	5.83e-54	2.78e-53	down-regulated
C5_01690C	CCT7	4055.8	-2.17101	0.0942859	-23.0259	2.57e-117	2.76e-116	down-regulated
C2_03090C	ADE8	1568.51	-2.16453	0.13235	-16.3546	4.03e-60	2.12e-59	down-regulated
C3_07280C	C3_07280C	1211.92	-2.16417	0.318815	-6.78818	1.14e-11	2.05e-11	down-regulated
CR_03770C	RPS30	10936	-2.16213	0.166981	-12.9484	2.4e-38	8.35e-38	down-regulated
C1_11070W	PET127	745.197	-2.15661	0.172009	-12.5378	4.64e-36	1.55e-35	down-regulated
CR_02950C	MRP21	1491.91	-2.15622	0.139703	-15.4343	9.63e-54	4.55e-53	down-regulated
C4_00790C	MLH1	273.176	-2.15482	0.214783	-10.0326	1.1e-23	2.76e-23	down-regulated
C6_03080C	ADO1	4866.85	-2.15306	0.11449	-18.8056	6.79e-79	4.61e-78	down-regulated
C2_09520C	CCT2	6349.33	-2.15141	0.101528	-21.1904	1.17e-99	1.05e-98	down-regulated
C2_10310C	KIP2	691.951	-2.1514	0.219812	-9.78746	1.27e-22	3.13e-22	down-regulated
C4_03950C	C4_03950C	55.98	-2.14701	0.592221	-3.62536	0.000288558	0.000385434	down-regulated
CR_01410C	CR_01410C	697.871	-2.1468	0.18634	-11.5209	1.04e-30	3.07e-30	down-regulated
CR_01570W	CR_01570W	417.428	-2.1446	0.181215	-11.8345	2.59e-32	7.91e-32	down-regulated
C1_03230C	ARX1	3374.28	-2.14373	0.190974	-11.2253	3.07e-29	8.8e-29	down-regulated
C4_01700C	NHP6A	14057.7	-2.1436	0.136111	-15.7489	6.98e-56	3.42e-55	down-regulated
C1_04150C	C1_04150C	196.475	-2.13864	0.375898	-5.68942	1.27e-08	2.07e-08	down-regulated
CR_04300W	CR_04300W	4066.38	-2.13831	0.127986	-16.7074	1.16e-62	6.26e-62	down-regulated
C5_05480W	DES1	6109.23	-2.13625	0.116782	-18.2927	9.47e-75	6.05e-74	down-regulated
CR_05150W	CR_05150W	465.628	-2.1353	0.216509	-9.86241	6.06e-23	1.5e-22	down-regulated
CR_05130C	CR_05130C	516.906	-2.13379	0.202172	-10.5543	4.85e-26	1.29e-25	down-regulated
C1_09630W	IDH1	19127.3	-2.13058	0.12035	-17.7033	3.96e-70	2.36e-69	down-regulated
C1_04980C	C1_04980C	1320.19	-2.12788	0.126845	-16.7755	3.69e-63	2.01e-62	down-regulated
C2_05160C	C2_05160C	2562.89	-2.12654	0.135503	-15.6937	1.67e-55	8.13e-55	down-regulated
C1_02100W	C1_02100W	236.202	-2.12535	0.224423	-9.47028	2.79e-21	6.61e-21	down-regulated
C2_08810C	IPP1	23774.6	-2.12409	0.120766	-17.5885	3.02e-69	1.79e-68	down-regulated
CR_04740C	ADE6	7100.08	-2.12223	0.170658	-12.4355	1.68e-35	5.54e-35	down-regulated
C5_01290C	C5_01290C	1217.05	-2.11791	0.147982	-14.3119	1.84e-46	7.6e-46	down-regulated
CR_02020C	OPT1	3280.37	-2.11558	0.212376	-9.96149	2.25e-23	5.62e-23	down-regulated
C2_09480W	C2_09480W	140.037	-2.11431	0.270139	-7.82675	5.01e-15	1.01e-14	down-regulated
CR_00570W	CR_00570W	2169.73	-2.11311	0.208276	-10.1457	3.46e-24	8.83e-24	down-regulated
C2_00060C	C2_00060C	3781.09	-2.11095	0.142914	-14.7708	2.26e-49	9.92e-49	down-regulated
C5_00460C	FET33	660.663	-2.1096	0.143319	-14.7197	4.82e-49	2.1e-48	down-regulated
C4_03380C	DAO2	504.993	-2.10853	0.208208	-10.127	4.19e-24	1.07e-23	down-regulated
C1_12760W	C1_12760W	1120.21	-2.10641	0.136641	-15.4156	1.28e-53	6.05e-53	down-regulated
C1_05270C	C1_05270C	1273.25	-2.10472	0.15783	-13.3354	1.44e-40	5.25e-40	down-regulated
C2_00630C	C2_00630C	243.444	-2.10342	0.289102	-7.27571	3.45e-13	6.56e-13	down-regulated
C1_08420W	GCR3	2843.77	-2.10071	0.11495	-18.275	1.31e-74	8.34e-74	down-regulated
C4_00310C	MNN10	2721.3	-2.09918	0.132492	-15.8439	1.55e-56	7.66e-56	down-regulated
C1_11380W	NEP1	1316.53	-2.097	0.144541	-14.508	1.08e-47	4.56e-47	down-regulated
C3_07700W	C3_07700W	1917.42	-2.096	0.10562	-19.8448	1.22e-87	9.47e-87	down-regulated
C7_04240C	C7_04240C	1900.53	-2.09308	0.177079	-11.82	3.08e-32	9.37e-32	down-regulated
CR_01990C	SPC98	836.539	-2.09297	0.213904	-9.78461	1.31e-22	3.21e-22	down-regulated
CR_01490C	CR_01490C	2686.12	-2.0884	0.110016	-18.9827	2.37e-80	1.64e-79	down-regulated
C1_13030C	C1_13030C	4603.1	-2.0877	0.124517	-16.7664	4.3e-63	2.33e-62	down-regulated
C4_01740W	TIM12	307.273	-2.08716	0.215059	-9.70505	2.87e-22	6.97e-22	down-regulated
C5_00480C	SEC14	2581.77	-2.08711	0.103971	-20.074	1.24e-89	1e-88	down-regulated
C1_07790C	C1_07790C	468.696	-2.08685	0.193439	-10.7881	3.92e-27	1.07e-26	down-regulated
C1_11520C	ZCF3	1204.22	-2.08635	0.172444	-12.0987	1.07e-33	3.38e-33	down-regulated
C4_00920C	C4_00920C	475.14	-2.08586	0.207632	-10.046	9.57e-24	2.41e-23	down-regulated
C1_13760W	AGM1	1158.38	-2.08422	0.132545	-15.7247	1.02e-55	5e-55	down-regulated
C3_01090W	C3_01090W	342.672	-2.08404	0.244215	-8.53363	1.42e-17	3.09e-17	down-regulated
C3_02460C	PHA2	376.358	-2.083	0.181362	-11.4853	1.56e-30	4.62e-30	down-regulated
CR_04080C	SEC63	4546.67	-2.08205	0.0999884	-20.8229	2.68e-96	2.31e-95	down-regulated
CR_08020C	NOP10	1702.75	-2.07869	0.134797	-15.4209	1.18e-53	5.59e-53	down-regulated
C3_06400C	C3_06400C	1094.2	-2.07494	0.162765	-12.7481	3.2e-37	1.09e-36	down-regulated
C3_06220C	OAC1	178.411	-2.07284	0.221002	-9.3793	6.64e-21	1.56e-20	down-regulated
C7_00520W	C7_00520W	4318.38	-2.07248	0.116912	-17.7269	2.6e-70	1.56e-69	down-regulated
C1_01450W	ABC1	2036.03	-2.07125	0.141641	-14.6232	2e-48	8.58e-48	down-regulated
C4_05690W	SEC23	8868.73	-2.06677	0.105412	-19.6066	1.36e-85	1.02e-84	down-regulated
C3_05730C	LAC1	708.173	-2.0667	0.176379	-11.7174	1.04e-31	3.13e-31	down-regulated
C3_07880C	C3_07880C	331.169	-2.06583	0.193735	-10.6632	1.51e-26	4.07e-26	down-regulated
CR_00580W	YRB1	4526.14	-2.06355	0.118981	-17.3435	2.21e-67	1.27e-66	down-regulated
C2_01250W	C2_01250W	344.992	-2.06315	0.213005	-9.68595	3.46e-22	8.39e-22	down-regulated
C5_02710W	TRR1	4046.4	-2.05966	0.104966	-19.6221	1e-85	7.58e-85	down-regulated
C3_06760W	C3_06760W	640.344	-2.05931	0.197367	-10.4339	1.74e-25	4.57e-25	down-regulated
C5_01745W	PAPALPHA	1158.63	-2.05796	0.132644	-15.5149	2.75e-54	1.31e-53	down-regulated
CR_03170W	DPS1-1	10141.9	-2.05527	0.100777	-20.3941	1.89e-92	1.56e-91	down-regulated
C3_06240C	C3_06240C	409.112	-2.04437	0.287272	-7.11647	1.11e-12	2.07e-12	down-regulated
C7_00190W	C7_00190W	1735.9	-2.04409	0.194043	-10.5342	6.01e-26	1.59e-25	down-regulated
C1_13700W	ACT1	36705.1	-2.0433	0.124201	-16.4516	8.17e-61	4.33e-60	down-regulated
C1_08020W	UBA2	1904.29	-2.04278	0.118402	-17.2529	1.06e-66	6.11e-66	down-regulated
C1_14310W	C1_14310W	1212.11	-2.04137	0.118783	-17.1857	3.4e-66	1.93e-65	down-regulated
C2_03470C	COX6	8363.62	-2.04133	0.123549	-16.5224	2.53e-61	1.35e-60	down-regulated
CR_06700C	SOL3	2291.15	-2.03807	0.186684	-10.9172	9.54e-28	2.64e-27	down-regulated
C7_04170W	C7_04170W	112.833	-2.03347	0.338391	-6.00924	1.86e-09	3.12e-09	down-regulated
C1_05740C	C1_05740C	236.239	-2.0237	0.236651	-8.55141	1.22e-17	2.65e-17	down-regulated
CR_07050C	URA2	12541	-2.02358	0.15896	-12.7301	4.02e-37	1.37e-36	down-regulated
C1_01870C	CYS4	6609.89	-2.02277	0.091242	-22.1692	6.81e-109	6.71e-108	down-regulated
C4_00880W	C4_00880W	1125.06	-2.0227	0.191956	-10.5373	5.81e-26	1.54e-25	down-regulated
CR_09730C	SSF1	782.172	-2.02054	0.170907	-11.8225	2.99e-32	9.12e-32	down-regulated
CR_06300C	FGR50	286.419	-2.01972	0.256662	-7.86921	3.57e-15	7.21e-15	down-regulated
C2_09270C	SGT1	3322.34	-2.0194	0.119345	-16.9207	3.17e-64	1.75e-63	down-regulated
C5_04720C	C5_04720C	916.045	-2.01884	0.148953	-13.5535	7.55e-42	2.82e-41	down-regulated
C1_04820C	C1_04820C	493.604	-2.01806	0.218514	-9.23539	2.57e-20	5.99e-20	down-regulated
C2_01170C	VPS54	1986.52	-2.01769	0.14963	-13.4846	1.93e-41	7.14e-41	down-regulated
C1_02590C	SNZ1	6225.7	-2.01465	0.195158	-10.3232	5.54e-25	1.44e-24	down-regulated
CR_04360C	NHP2	2435.28	-2.00468	0.115941	-17.2905	5.55e-67	3.19e-66	down-regulated
CR_05360C	CR_05360C	500.756	-2.00257	0.171467	-11.679	1.63e-31	4.9e-31	down-regulated
C1_09040C	C1_09040C	467.92	-2.00164	0.213213	-9.38796	6.12e-21	1.44e-20	down-regulated
C2_07910C	C2_07910C	299.26	-1.99953	0.217556	-9.19085	3.9e-20	9.03e-20	down-regulated
C1_10670C	RPA190	7355.61	-1.9988	0.135539	-14.747	3.22e-49	1.41e-48	down-regulated
C2_08160C	C2_08160C	3746.56	-1.99651	0.157496	-12.6766	7.97e-37	2.69e-36	down-regulated
CR_07400C	LPD1	14775.3	-1.99382	0.117379	-16.9862	1.04e-64	5.77e-64	down-regulated
C4_00810C	C4_00810C	341.144	-1.9918	0.176788	-11.2666	1.92e-29	5.53e-29	down-regulated
C7_02680W	TOM22	1818.25	-1.99159	0.163778	-12.1603	5.05e-34	1.61e-33	down-regulated
C1_03190C	ECM33	23923.3	-1.98915	0.141236	-14.0839	4.77e-45	1.91e-44	down-regulated
CR_10170C	CR_10170C	793.822	-1.98827	0.178113	-11.163	6.19e-29	1.76e-28	down-regulated
C3_04520C	ADE2	4857.52	-1.98631	0.15494	-12.8199	1.27e-37	4.36e-37	down-regulated
CR_08800W	ITS2	1896.5	-1.98566	0.178844	-11.1028	1.22e-28	3.43e-28	down-regulated
C2_06360C	MAK16	831.649	-1.98495	0.219334	-9.04987	1.43e-19	3.27e-19	down-regulated
C2_01090C	ERG28	811.761	-1.98256	0.153817	-12.889	5.19e-38	1.8e-37	down-regulated
C7_00700W	CYB5	3159.48	-1.9791	0.1346	-14.7035	6.12e-49	2.66e-48	down-regulated
C2_01240C	C2_01240C	372.814	-1.97838	0.172077	-11.4971	1.36e-30	4.03e-30	down-regulated
C4_06680C	C4_06680C	3797.7	-1.97833	0.128362	-15.4122	1.36e-53	6.38e-53	down-regulated
C1_06070W	C1_06070W	971.076	-1.97692	0.143187	-13.8066	2.33e-43	9.01e-43	down-regulated
C5_01520C	GLR1	5074.25	-1.97675	0.114596	-17.2497	1.12e-66	6.44e-66	down-regulated
C3_02490C	STH1	4327.2	-1.96731	0.09816	-20.0418	2.38e-89	1.9e-88	down-regulated
C6_02260C	SEC27	5388.61	-1.9666	0.121178	-16.229	3.14e-59	1.63e-58	down-regulated
C1_03080C	TEM1	421.394	-1.96588	0.161761	-12.153	5.53e-34	1.76e-33	down-regulated
C1_07910C	MRPL3	2312.79	-1.96438	0.107472	-18.278	1.24e-74	7.9e-74	down-regulated
C1_08110W	C1_08110W	6473.45	-1.96366	0.12452	-15.7698	5.02e-56	2.47e-55	down-regulated
CR_00510C	ADE1	3730.75	-1.96288	0.133164	-14.7402	3.55e-49	1.55e-48	down-regulated
C1_01720C	C1_01720C	432.936	-1.96077	0.254093	-7.71674	1.19e-14	2.37e-14	down-regulated
C5_00680W	RMT2	752.395	-1.95911	0.136433	-14.3595	9.28e-47	3.85e-46	down-regulated
C1_10260C	RPA34	790.362	-1.95749	0.13902	-14.0807	4.99e-45	1.99e-44	down-regulated
CR_03010C	ERV1	453.708	-1.95692	0.186499	-10.4929	9.31e-26	2.46e-25	down-regulated
C3_04380C	C3_04380C	4307.52	-1.95388	0.123295	-15.8472	1.47e-56	7.29e-56	down-regulated
CR_02770C	CR_02770C	875.404	-1.95337	0.16281	-11.9979	3.65e-33	1.14e-32	down-regulated
C2_02450C	UTP22	4869.15	-1.95123	0.0975367	-20.0051	4.97e-89	3.93e-88	down-regulated
C3_07210W	MET8	473.877	-1.94985	0.216594	-9.00232	2.21e-19	5.04e-19	down-regulated
CR_08440W	CR_08440W	337.738	-1.94524	0.176421	-11.0261	2.86e-28	7.98e-28	down-regulated
C1_02880C	MIA40	2645.57	-1.94518	0.148961	-13.0583	5.7e-39	2.01e-38	down-regulated
C6_00160W	PGA48	734.48	-1.94126	0.146446	-13.2559	4.17e-40	1.51e-39	down-regulated
CR_02200C	RAD51	1991.46	-1.93987	0.144243	-13.4487	3.13e-41	1.16e-40	down-regulated
C1_00210C	C1_00210C	5593.14	-1.93783	0.140336	-13.8085	2.27e-43	8.79e-43	down-regulated
C7_04210C	C7_04210C	5380.31	-1.93769	0.19248	-10.067	7.73e-24	1.95e-23	down-regulated
CR_09790W	ALO1	5310.28	-1.93636	0.118773	-16.303	9.39e-60	4.91e-59	down-regulated
C7_00400W	LEU2	1819.75	-1.93381	0.152139	-12.7108	5.15e-37	1.75e-36	down-regulated
C6_02290C	C6_02290C	1113.66	-1.93252	0.120526	-16.034	7.4e-58	3.75e-57	down-regulated
C6_00180C	C6_00180C	125.921	-1.93131	0.276674	-6.98045	2.94e-12	5.42e-12	down-regulated
CR_03840C	CR_03840C	129.197	-1.92975	0.466458	-4.13703	3.52e-05	4.9e-05	down-regulated
C3_02040C	C3_02040C	667.255	-1.9261	0.178695	-10.7787	4.34e-27	1.18e-26	down-regulated
C3_03280C	HTA3	4220.3	-1.92534	0.1016	-18.9502	4.4e-80	3.03e-79	down-regulated
C1_12440W	C1_12440W	199.073	-1.92526	0.257275	-7.48326	7.25e-14	1.41e-13	down-regulated
C6_02560W	C6_02560W	2849.33	-1.92523	0.143764	-13.3916	6.77e-41	2.48e-40	down-regulated
C6_03120W	POL5	1073.09	-1.92431	0.127489	-15.094	1.77e-51	8.07e-51	down-regulated
C1_11110C	C1_11110C	553.046	-1.92409	0.181995	-10.5722	4.01e-26	1.07e-25	down-regulated
CR_04200W	YDJ1	10196.3	-1.91263	0.0955984	-20.007	4.79e-89	3.79e-88	down-regulated
C1_12610W	C1_12610W	1671.58	-1.91089	0.158595	-12.0489	1.97e-33	6.17e-33	down-regulated
C6_01780C	C6_01780C	1323.17	-1.90912	0.172634	-11.0588	1.99e-28	5.58e-28	down-regulated
C1_13730C	DIM1	587.836	-1.90741	0.238245	-8.00609	1.18e-15	2.42e-15	down-regulated
C7_03720C	HIS7	2353.59	-1.90547	0.145801	-13.0689	4.96e-39	1.75e-38	down-regulated
C4_02390W	PGA62	47559.5	-1.90519	0.134088	-14.2085	8.12e-46	3.3e-45	down-regulated
CR_10040W	CR_10040W	371.469	-1.90434	0.174606	-10.9065	1.07e-27	2.97e-27	down-regulated
C1_06480C	C1_06480C	1715.12	-1.90356	0.182341	-10.4395	1.64e-25	4.31e-25	down-regulated
C4_04920W	C4_04920W	1263.37	-1.90282	0.120702	-15.7646	5.45e-56	2.68e-55	down-regulated
C3_07220C	PRO2	1721.38	-1.90005	0.133183	-14.2665	3.54e-46	1.45e-45	down-regulated
C4_05960W	NIF3	1396.94	-1.89957	0.139571	-13.6101	3.49e-42	1.31e-41	down-regulated
C6_01890C	C6_01890C	1458.97	-1.89142	0.1742	-10.8578	1.83e-27	5.04e-27	down-regulated
C4_04220W	DUO1	202.874	-1.88885	0.215531	-8.7637	1.89e-18	4.22e-18	down-regulated
C3_01350C	URA3	972.324	-1.88791	0.133938	-14.0954	4.06e-45	1.63e-44	down-regulated
C6_01910W	ADK1	9189.77	-1.8861	0.132161	-14.2713	3.31e-46	1.36e-45	down-regulated
CR_01630C	CR_01630C	35.8199	-1.88166	0.602912	-3.12096	0.00180263	0.00229805	down-regulated
CR_04240C	CR_04240C	3691.96	-1.88124	0.151401	-12.4256	1.9e-35	6.27e-35	down-regulated
C2_06310C	GSP1	15310.3	-1.87702	0.101026	-18.5795	4.71e-77	3.11e-76	down-regulated
CR_08790W	RDN58	1389.96	-1.8765	0.214379	-8.75316	2.07e-18	4.62e-18	down-regulated
C6_01470W	C6_01470W	146.747	-1.87642	0.278244	-6.7438	1.54e-11	2.78e-11	down-regulated
C1_11500C	ARO7	939.672	-1.87512	0.12811	-14.6368	1.64e-48	7.04e-48	down-regulated
C4_07150W	C4_07150W	239.582	-1.8735	0.233841	-8.01184	1.13e-15	2.31e-15	down-regulated
C1_04040C	C1_04040C	1046.83	-1.8724	0.170359	-10.991	4.22e-28	1.18e-27	down-regulated
C1_09870W	HCM1	337.873	-1.87231	0.264437	-7.08035	1.44e-12	2.68e-12	down-regulated
CR_05000C	CR_05000C	53.3901	-1.86885	0.35936	-5.20049	1.99e-07	3.07e-07	down-regulated
C5_00120W	C5_00120W	257.636	-1.86847	0.229228	-8.15112	3.61e-16	7.51e-16	down-regulated
C2_00440W	SAS2	514.299	-1.86382	0.176203	-10.5777	3.78e-26	1.01e-25	down-regulated
CR_10010C	MSS51	2449.49	-1.863	0.10946	-17.0199	5.85e-65	3.27e-64	down-regulated
C7_03060C	CHS6	1519.26	-1.86289	0.143069	-13.0209	9.3e-39	3.27e-38	down-regulated
C4_03830W	C4_03830W	706.492	-1.86207	0.228927	-8.13387	4.16e-16	8.63e-16	down-regulated
C1_10720C	MNN2	1927.74	-1.86025	0.117974	-15.7684	5.13e-56	2.52e-55	down-regulated
C3_06100C	DED1	7503.08	-1.86017	0.148156	-12.5555	3.71e-36	1.24e-35	down-regulated
C2_04160W	C2_04160W	817.853	-1.85987	0.166244	-11.1876	4.69e-29	1.34e-28	down-regulated
C7_01440W	C7_01440W	451.72	-1.85774	0.234126	-7.93478	2.11e-15	4.29e-15	down-regulated
C1_08980C	ZWF1	3954.68	-1.8524	0.224392	-8.25517	1.52e-16	3.2e-16	down-regulated
C1_01380C	TRM2	977.508	-1.8514	0.148442	-12.4723	1.06e-35	3.52e-35	down-regulated
C3_01280W	C3_01280W	477.113	-1.84894	0.198457	-9.3166	1.2e-20	2.81e-20	down-regulated
CR_10650W	LTV1	1257.35	-1.84518	0.182499	-10.1106	4.96e-24	1.26e-23	down-regulated
C1_06100C	MSI3	16585.4	-1.84249	0.143055	-12.8796	5.87e-38	2.03e-37	down-regulated
C5_02860C	GRP2	3314.59	-1.8422	0.226837	-8.12126	4.61e-16	9.57e-16	down-regulated
C4_03440C	DOT4	978.095	-1.8419	0.155813	-11.8212	3.03e-32	9.25e-32	down-regulated
C6_03200W	EMF1	1439.32	-1.83995	0.136778	-13.452	3e-41	1.11e-40	down-regulated
CR_08960C	MPS1	629.919	-1.83914	0.143218	-12.8416	9.59e-38	3.31e-37	down-regulated
C4_04440W	C4_04440W	887.487	-1.8387	0.153875	-11.9493	6.55e-33	2.03e-32	down-regulated
C5_00420C	MRP17	948.261	-1.83653	0.19204	-9.56331	1.14e-21	2.74e-21	down-regulated
C1_03060C	TSR2	919.492	-1.83431	0.16337	-11.2279	2.97e-29	8.54e-29	down-regulated
C5_05090W	MSS2	250.131	-1.8312	0.250099	-7.32189	2.44e-13	4.67e-13	down-regulated
C1_03540C	C1_03540C	602.36	-1.82686	0.152441	-11.984	4.31e-33	1.34e-32	down-regulated
C3_06430W	APN1	1429.76	-1.82529	0.131693	-13.8602	1.1e-43	4.31e-43	down-regulated
CR_10680W	RPO21	14793	-1.82435	0.0963094	-18.9426	5.08e-80	3.49e-79	down-regulated
C3_03560W	C3_03560W	1127.34	-1.82298	0.143497	-12.704	5.62e-37	1.9e-36	down-regulated
C4_00750C	C4_00750C	245.546	-1.81866	0.211831	-8.58542	9.05e-18	1.98e-17	down-regulated
C1_05210C	C1_05210C	1583.16	-1.81854	0.111542	-16.3036	9.3e-60	4.87e-59	down-regulated
C7_02810W	PRX1	1027.93	-1.81587	0.135092	-13.4417	3.44e-41	1.27e-40	down-regulated
C7_03000C	C7_03000C	1090	-1.81539	0.153014	-11.8642	1.82e-32	5.56e-32	down-regulated
C2_08280W	EAF3	244.486	-1.81516	0.202607	-8.95905	3.27e-19	7.44e-19	down-regulated
C1_04030W	C1_04030W	931.034	-1.81182	0.132255	-13.6994	1.02e-42	3.89e-42	down-regulated
C5_04710W	C5_04710W	446.882	-1.81115	0.187383	-9.66546	4.23e-22	1.02e-21	down-regulated
C1_03780C	HMG1	7482.65	-1.80768	0.454065	-3.9811	6.86e-05	9.44e-05	down-regulated
C2_09600C	C2_09600C	711.496	-1.80643	0.149664	-12.0699	1.52e-33	4.79e-33	down-regulated
C1_01680C	C1_01680C	896.89	-1.80614	0.178592	-10.1132	4.83e-24	1.23e-23	down-regulated
C4_00230W	C4_00230W	1916.68	-1.80506	0.119844	-15.0618	2.89e-51	1.31e-50	down-regulated
C5_03370C	C5_03370C	153.433	-1.80317	0.220791	-8.16684	3.17e-16	6.61e-16	down-regulated
C5_03950W	C5_03950W	632.897	-1.80198	0.309656	-5.81928	5.91e-09	9.72e-09	down-regulated
C4_03070W	PGA54	4371.83	-1.80089	0.207161	-8.69321	3.52e-18	7.81e-18	down-regulated
C6_01210W	C6_01210W	1536.57	-1.79879	0.106253	-16.9293	2.74e-64	1.51e-63	down-regulated
C1_12590W	ATP20	2418.01	-1.79631	0.146994	-12.2202	2.42e-34	7.79e-34	down-regulated
C2_09490W	PHO13	230.895	-1.79392	0.270328	-6.63608	3.22e-11	5.74e-11	down-regulated
C4_00710W	C4_00710W	1392.56	-1.78691	0.122609	-14.5741	4.1e-48	1.75e-47	down-regulated
C5_00370W	COF1	7567.16	-1.78627	0.134239	-13.3067	2.12e-40	7.7e-40	down-regulated
C3_03390C	YAH1	662.103	-1.78307	0.161011	-11.0742	1.67e-28	4.7e-28	down-regulated
C3_01720C	C3_01720C	7690.97	-1.78151	0.143681	-12.3991	2.64e-35	8.68e-35	down-regulated
C1_06340W	C1_06340W	89.4497	-1.78113	0.331471	-5.37341	7.73e-08	1.22e-07	down-regulated
C1_05680C	RIM1	2184.87	-1.77988	0.111331	-15.9872	1.57e-57	7.89e-57	down-regulated
C7_03650W	C7_03650W	684.567	-1.77927	0.163779	-10.8638	1.71e-27	4.72e-27	down-regulated
C1_11880W	C1_11880W	1200.13	-1.77836	0.185749	-9.574	1.03e-21	2.47e-21	down-regulated
C1_09640W	ADE12	12407.5	-1.77819	0.114624	-15.5132	2.82e-54	1.35e-53	down-regulated
C1_02820W	LYS2	3070.09	-1.77751	0.160303	-11.0884	1.43e-28	4.02e-28	down-regulated
C4_04810C	C4_04810C	1052.16	-1.77649	0.176375	-10.0722	7.33e-24	1.86e-23	down-regulated
CR_08910C	RPN7	3407.76	-1.77635	0.186136	-9.54327	1.38e-21	3.31e-21	down-regulated
C1_08740C	SEC24	10368.2	-1.77555	0.130066	-13.6512	1.99e-42	7.51e-42	down-regulated
C2_00090W	C2_00090W	509.576	-1.77514	0.174362	-10.1808	2.42e-24	6.18e-24	down-regulated
C6_03350C	ARP4	1060.45	-1.77396	0.134672	-13.1725	1.26e-39	4.53e-39	down-regulated
C1_02920W	CDC73	2084.69	-1.77301	0.122104	-14.5205	8.99e-48	3.82e-47	down-regulated
CR_05100W	BIR1	451.272	-1.77117	0.234365	-7.55731	4.11e-14	8.06e-14	down-regulated
C3_06370C	C3_06370C	1855.8	-1.76329	0.187675	-9.39541	5.7e-21	1.34e-20	down-regulated
C3_00330W	UTP8	2283.58	-1.76285	0.158462	-11.1248	9.51e-29	2.69e-28	down-regulated
C7_00440C	GBP2	10671.8	-1.76078	0.0950457	-18.5256	1.28e-76	8.45e-76	down-regulated
C2_05960C	C2_05960C	273.53	-1.75898	0.40396	-4.35434	1.33e-05	1.9e-05	down-regulated
C1_13780W	MYO2	6903.46	-1.75644	0.111287	-15.7829	4.08e-56	2.01e-55	down-regulated
C1_00690W	RIC1	749.382	-1.7526	0.213623	-8.20419	2.32e-16	4.86e-16	down-regulated
C2_07260C	DQD1	941.024	-1.75215	0.120551	-14.5345	7.33e-48	3.12e-47	down-regulated
C2_04860W	PZF1	272.842	-1.75194	0.242024	-7.23871	4.53e-13	8.57e-13	down-regulated
CR_03950W	CR_03950W	775.776	-1.75005	0.150906	-11.597	4.27e-31	1.27e-30	down-regulated
C4_00910C	C4_00910C	1141.28	-1.74609	0.126909	-13.7586	4.52e-43	1.74e-42	down-regulated
C2_08840W	C2_08840W	312.384	-1.74596	0.241583	-7.22718	4.93e-13	9.32e-13	down-regulated
C4_04800W	C4_04800W	7422.76	-1.74475	0.14122	-12.3548	4.59e-35	1.5e-34	down-regulated
C6_01840C	COQ3	1824.05	-1.74414	0.11008	-15.8443	1.54e-56	7.62e-56	down-regulated
C1_11160C	C1_11160C	476.894	-1.74183	0.167044	-10.4274	1.86e-25	4.89e-25	down-regulated
C5_00670C	HMS1	1165.39	-1.74025	0.222138	-7.83408	4.72e-15	9.52e-15	down-regulated
C1_05560W	RIB4	1612.88	-1.73946	0.160996	-10.8044	3.28e-27	8.97e-27	down-regulated
C4_06690C	C4_06690C	1526.9	-1.73944	0.10976	-15.8477	1.46e-56	7.24e-56	down-regulated
C2_06920C	C2_06920C	1423.06	-1.73846	0.142766	-12.177	4.12e-34	1.32e-33	down-regulated
CR_02700W	CR_02700W	289.691	-1.73844	0.17462	-9.95556	2.38e-23	5.96e-23	down-regulated
C4_04430W	MRP8	568.266	-1.73781	0.198359	-8.76094	1.94e-18	4.32e-18	down-regulated
C3_04150W	C3_04150W	3709.05	-1.73707	0.122541	-14.1754	1.3e-45	5.28e-45	down-regulated
C5_03390C	FUR1	1593.38	-1.73381	0.117567	-14.7474	3.2e-49	1.4e-48	down-regulated
C4_05310W	C4_05310W	343.114	-1.73219	0.20347	-8.51325	1.69e-17	3.67e-17	down-regulated
CR_07320C	CR_07320C	2407.84	-1.73102	0.105111	-16.4684	6.19e-61	3.28e-60	down-regulated
C7_01220W	GCN3	1742.18	-1.72992	0.107683	-16.0649	4.5e-58	2.29e-57	down-regulated
C2_01410C	CLB2	3122.41	-1.72841	0.133365	-12.96	2.06e-38	7.18e-38	down-regulated
C6_04450W	C6_04450W	1182.19	-1.72838	0.112638	-15.3445	3.86e-53	1.81e-52	down-regulated
C6_00680C	C6_00680C	446.538	-1.72755	0.175548	-9.84092	7.5e-23	1.85e-22	down-regulated
CR_06800C	HHF22	15762.2	-1.72221	0.266123	-6.47149	9.7e-11	1.7e-10	down-regulated
C4_05020W	IMG2	81.9993	-1.722	0.494585	-3.48171	0.00049822	0.000658106	down-regulated
C6_03720W	ALA1	8142.27	-1.71905	0.100023	-17.1865	3.35e-66	1.9e-65	down-regulated
C2_00950C	RFC5	1465.15	-1.7172	0.139178	-12.3381	5.64e-35	1.84e-34	down-regulated
C3_02530W	YSY6	343.549	-1.71682	0.202815	-8.46493	2.56e-17	5.52e-17	down-regulated
C2_02420C	C2_02420C	2567.82	-1.714	0.116577	-14.7027	6.19e-49	2.69e-48	down-regulated
C2_04950C	CYT1	13851.2	-1.71381	0.131263	-13.0564	5.85e-39	2.06e-38	down-regulated
C3_00860W	CSE4	986.09	-1.7117	0.185542	-9.22537	2.83e-20	6.57e-20	down-regulated
C2_00260C	MUQ1	1891.38	-1.71029	0.121415	-14.0863	4.61e-45	1.85e-44	down-regulated
C7_01890C	TOM7	1189.59	-1.7069	0.143266	-11.9142	9.98e-33	3.08e-32	down-regulated
C6_02220W	SAR1	3549.11	-1.70663	0.109632	-15.5669	1.22e-54	5.88e-54	down-regulated
C5_04810W	PFK1	29604.1	-1.70231	0.112292	-15.1597	6.54e-52	3.01e-51	down-regulated
C6_00320C	DNA2	1450.09	-1.70184	0.133914	-12.7085	5.31e-37	1.8e-36	down-regulated
CR_05380C	YCP4	3376.81	-1.69928	0.12327	-13.7851	3.14e-43	1.21e-42	down-regulated
C4_06590W	CCJ1	1072.51	-1.69878	0.123643	-13.7394	5.9e-43	2.26e-42	down-regulated
C1_04670W	HAT1	1235.24	-1.694	0.137452	-12.3243	6.7e-35	2.18e-34	down-regulated
CR_05520W	NOC2	2626.95	-1.69192	0.159944	-10.5783	3.76e-26	1e-25	down-regulated
CR_05970C	CR_05970C	1970.05	-1.69163	0.130287	-12.9839	1.51e-38	5.27e-38	down-regulated
C7_02770W	CHS1	3184.37	-1.69126	0.158719	-10.6557	1.64e-26	4.41e-26	down-regulated
C3_00800W	MIH1	1596.34	-1.6894	0.274885	-6.14585	7.95e-10	1.35e-09	down-regulated
C4_01450W	PWP1	2568.18	-1.68887	0.157118	-10.749	5.99e-27	1.63e-26	down-regulated
CR_07460C	CR_07460C	1732.59	-1.68703	0.157106	-10.7382	6.74e-27	1.83e-26	down-regulated
C6_02470W	C6_02470W	2173.76	-1.68439	0.13724	-12.2733	1.26e-34	4.07e-34	down-regulated
C4_03200C	C4_03200C	421.977	-1.68409	0.160288	-10.5066	8.05e-26	2.13e-25	down-regulated
C4_07160W	C4_07160W	172.247	-1.68157	0.258919	-6.49457	8.33e-11	1.46e-10	down-regulated
C7_02970W	ECM39	2095.09	-1.68114	0.113633	-14.7945	1.59e-49	6.99e-49	down-regulated
C1_04210C	CDC3	4233.81	-1.68078	0.116415	-14.4378	2.99e-47	1.25e-46	down-regulated
CR_10470C	CR_10470C	1081.44	-1.67988	0.191744	-8.76106	1.93e-18	4.31e-18	down-regulated
C1_06820W	C1_06820W	1509.63	-1.67829	0.133612	-12.561	3.46e-36	1.16e-35	down-regulated
CR_07180W	EMP46	1075.99	-1.67704	0.145991	-11.4873	1.53e-30	4.51e-30	down-regulated
C4_01310W	C4_01310W	74.1734	-1.67556	0.333511	-5.02401	5.06e-07	7.69e-07	down-regulated
C1_08100W	DRG1	4725.78	-1.67398	0.12003	-13.9463	3.31e-44	1.31e-43	down-regulated
C6_00100C	HET1	5900.27	-1.67265	0.122	-13.7102	8.82e-43	3.37e-42	down-regulated
C6_02190C	C6_02190C	1864.67	-1.67014	0.156428	-10.6767	1.31e-26	3.52e-26	down-regulated
C1_04990C	C1_04990C	605.069	-1.66849	0.150281	-11.1025	1.22e-28	3.45e-28	down-regulated
C3_04950W	ARF2	9602.25	-1.66796	0.114082	-14.6208	2.07e-48	8.88e-48	down-regulated
C7_01030C	C7_01030C	3582.22	-1.66715	0.191677	-8.69769	3.39e-18	7.51e-18	down-regulated
C1_09610W	C1_09610W	1469.75	-1.66462	0.136425	-12.2017	3.04e-34	9.76e-34	down-regulated
C4_00360C	RCH1	677.05	-1.66216	0.192347	-8.6415	5.55e-18	1.22e-17	down-regulated
C2_03000C	C2_03000C	586.419	-1.66194	0.238725	-6.96171	3.36e-12	6.17e-12	down-regulated
C1_03730C	MNS1	2293.11	-1.66178	0.12012	-13.8343	1.58e-43	6.17e-43	down-regulated
C6_03760C	SHM2	13778.2	-1.66157	0.194725	-8.53291	1.43e-17	3.11e-17	down-regulated
C6_01160W	RCN1	132.603	-1.66123	0.254509	-6.52721	6.7e-11	1.18e-10	down-regulated
CR_06720W	NMD3	2548.4	-1.65769	0.155227	-10.6791	1.27e-26	3.44e-26	down-regulated
C4_06210C	C4_06210C	2585.73	-1.65734	0.155578	-10.6528	1.69e-26	4.54e-26	down-regulated
C1_01940C	C1_01940C	715.437	-1.65618	0.163986	-10.0995	5.55e-24	1.41e-23	down-regulated
C4_06850C	C4_06850C	3669.09	-1.65404	0.141213	-11.7131	1.09e-31	3.29e-31	down-regulated
C4_06140C	C4_06140C	508.536	-1.65082	0.181559	-9.09246	9.68e-20	2.22e-19	down-regulated
CR_10440W	CR_10440W	589.648	-1.65017	0.145872	-11.3125	1.14e-29	3.31e-29	down-regulated
CR_10750C	CR_10750C	959.197	-1.64679	0.152526	-10.7968	3.57e-27	9.74e-27	down-regulated
C1_10530W	SNL1	1661.34	-1.64644	0.1255	-13.119	2.56e-39	9.12e-39	down-regulated
C1_08970W	C1_08970W	286.712	-1.64631	0.207595	-7.93038	2.18e-15	4.44e-15	down-regulated
CR_10130W	CR_10130W	598.474	-1.64503	0.182253	-9.02609	1.78e-19	4.06e-19	down-regulated
C7_02660C	C7_02660C	146.34	-1.64455	0.277776	-5.92043	3.21e-09	5.33e-09	down-regulated
C3_03630W	ECM18	225.647	-1.64395	0.278655	-5.89957	3.64e-09	6.04e-09	down-regulated
C2_09140C	MET10	3900.96	-1.64389	0.100678	-16.3282	6.21e-60	3.26e-59	down-regulated
CR_01550C	CR_01550C	507.762	-1.64303	0.178192	-9.2206	2.95e-20	6.86e-20	down-regulated
C1_01520C	SOD2	4569.43	-1.64206	0.181933	-9.02564	1.79e-19	4.08e-19	down-regulated
C2_07800W	C2_07800W	424.513	-1.64093	0.188521	-8.70426	3.2e-18	7.1e-18	down-regulated
C1_01080W	C1_01080W	483.3	-1.63871	0.154861	-10.5818	3.62e-26	9.65e-26	down-regulated
C6_00090W	C6_00090W	826.014	-1.63838	0.167497	-9.78154	1.35e-22	3.31e-22	down-regulated
C1_09460W	ERG12	3187.82	-1.63824	0.182872	-8.95839	3.29e-19	7.48e-19	down-regulated
CR_09520C	CR_09520C	997.45	-1.63815	0.161149	-10.1655	2.83e-24	7.22e-24	down-regulated
CR_06330C	CR_06330C	398.878	-1.63643	0.267515	-6.11715	9.53e-10	1.61e-09	down-regulated
C1_04750W	IFE1	310.909	-1.63455	0.30309	-5.39297	6.93e-08	1.09e-07	down-regulated
C2_10840W	RDH54	1461.82	-1.63444	0.156664	-10.4328	1.76e-25	4.62e-25	down-regulated
C4_02800W	RPC53	796.398	-1.6343	0.182838	-8.93849	3.95e-19	8.94e-19	down-regulated
C1_03280W	C1_03280W	3515.86	-1.63415	0.108206	-15.1023	1.56e-51	7.13e-51	down-regulated
C5_02280C	C5_02280C	275.113	-1.63296	0.294836	-5.53853	3.05e-08	4.87e-08	down-regulated
C3_06670C	C3_06670C	184.191	-1.63249	0.278521	-5.86128	4.59e-09	7.59e-09	down-regulated
C4_06400C	VMA8	2581.49	-1.63122	0.139699	-11.6767	1.68e-31	5.04e-31	down-regulated
C3_01520C	C3_01520C	3189.88	-1.62675	0.126317	-12.8784	5.96e-38	2.06e-37	down-regulated
C5_01010W	CCW14	603.021	-1.62168	0.152891	-10.6068	2.77e-26	7.4e-26	down-regulated
C1_00100C	C1_00100C	1268.91	-1.62019	0.178359	-9.08387	1.05e-19	2.4e-19	down-regulated
C3_05720C	KIP3	842.363	-1.61832	0.182912	-8.84754	8.95e-19	2.01e-18	down-regulated
C3_05400C	C3_05400C	113.558	-1.61768	0.35062	-4.61378	3.95e-06	5.79e-06	down-regulated
C3_01780C	C3_01780C	137.584	-1.6149	0.253604	-6.36778	1.92e-10	3.33e-10	down-regulated
C2_03890W	C2_03890W	212.609	-1.61453	0.243908	-6.61944	3.61e-11	6.41e-11	down-regulated
C4_05430C	GAP5	1621.47	-1.61425	0.151671	-10.6431	1.88e-26	5.04e-26	down-regulated
C5_05120W	CCT3	5685.73	-1.61403	0.104025	-15.5158	2.71e-54	1.3e-53	down-regulated
C5_02050W	C5_02050W	2833.52	-1.61193	0.123846	-13.0156	9.98e-39	3.5e-38	down-regulated
C5_04990W	C5_04990W	131.844	-1.61183	0.433937	-3.71444	0.000203653	0.000273744	down-regulated
CR_06740W	CR_06740W	732.474	-1.61071	0.163799	-9.83347	8.08e-23	1.99e-22	down-regulated
CR_09620C	CR_09620C	490.721	-1.60894	0.144228	-11.1555	6.73e-29	1.91e-28	down-regulated
C3_01430W	C3_01430W	227.627	-1.6086	0.224592	-7.16231	7.93e-13	1.49e-12	down-regulated
CR_03350C	CR_03350C	1263.52	-1.60855	0.13176	-12.2082	2.81e-34	9.02e-34	down-regulated
C7_02570C	RBP1	4346.9	-1.6074	0.105353	-15.2572	1.47e-52	6.84e-52	down-regulated
C1_08460C	UPC2	3644.21	-1.6063	0.198561	-8.08971	5.98e-16	1.24e-15	down-regulated
C6_00210W	C6_00210W	1692.74	-1.6054	0.15605	-10.2877	8.01e-25	2.07e-24	down-regulated
C5_04860C	C5_04860C	333.475	-1.60138	0.178383	-8.97723	2.78e-19	6.32e-19	down-regulated
CR_03340C	CR_03340C	437.428	-1.59887	0.188353	-8.48868	2.09e-17	4.51e-17	down-regulated
C3_07460W	C3_07460W	1507.33	-1.59772	0.130192	-12.272	1.28e-34	4.13e-34	down-regulated
C3_01080W	MRPL33	544.192	-1.59708	0.20608	-7.74983	9.2e-15	1.84e-14	down-regulated
C2_04490W	C2_04490W	2236.36	-1.59641	0.109091	-14.6337	1.71e-48	7.37e-48	down-regulated
C2_09950W	FCY21	3735.94	-1.59394	0.123563	-12.8999	4.51e-38	1.56e-37	down-regulated
C4_06100W	CWH41	1922.59	-1.59214	0.105043	-15.1571	6.8e-52	3.12e-51	down-regulated
C6_02210W	C6_02210W	245.794	-1.58928	0.279163	-5.69303	1.25e-08	2.03e-08	down-regulated
C1_08960W	C1_08960W	91.6452	-1.58852	0.390157	-4.07149	4.67e-05	6.47e-05	down-regulated
CR_08490W	TSR1	4166.63	-1.58621	0.139008	-11.4109	3.69e-30	1.08e-29	down-regulated
C5_03850W	C5_03850W	833.892	-1.58538	0.183168	-8.65531	4.92e-18	1.08e-17	down-regulated
C1_07860W	C1_07860W	88.5559	-1.58306	0.285584	-5.54325	2.97e-08	4.74e-08	down-regulated
C1_03550C	COQ6	3696.8	-1.58114	0.103465	-15.2818	1.01e-52	4.71e-52	down-regulated
C3_01830C	MNT2	1020.94	-1.57986	0.130083	-12.145	6.1e-34	1.94e-33	down-regulated
C3_07130W	C3_07130W	1093.33	-1.57488	0.260625	-6.04271	1.52e-09	2.55e-09	down-regulated
C4_02430W	C4_02430W	1678.81	-1.57362	0.143996	-10.9282	8.45e-28	2.34e-27	down-regulated
C4_04340C	YFH1	716.871	-1.57231	0.164411	-9.56327	1.14e-21	2.74e-21	down-regulated
C3_05390C	GPI1	231.133	-1.57212	0.297252	-5.28884	1.23e-07	1.92e-07	down-regulated
C1_05030C	PSF2	298.346	-1.56876	0.166144	-9.44217	3.65e-21	8.63e-21	down-regulated
CR_03760W	CR_03760W	1520.66	-1.56779	0.110303	-14.2135	7.55e-46	3.07e-45	down-regulated
C1_06440C	C1_06440C	939.794	-1.56592	0.137877	-11.3574	6.82e-30	1.99e-29	down-regulated
C1_11800C	C1_11800C	83.2856	-1.56581	0.30132	-5.1965	2.03e-07	3.13e-07	down-regulated
C5_02390C	C5_02390C	700.505	-1.56489	0.131581	-11.8929	1.29e-32	3.96e-32	down-regulated
C5_00080C	C5_00080C	4655.7	-1.56397	0.113241	-13.8109	2.19e-43	8.5e-43	down-regulated
C2_03990W	GCD7	2145.33	-1.55939	0.107293	-14.5339	7.38e-48	3.14e-47	down-regulated
C3_05920W	MRR1	1266.47	-1.55784	0.185941	-8.37817	5.38e-17	1.15e-16	down-regulated
C4_00630C	SEC72	1247.85	-1.55666	0.156254	-9.96232	2.23e-23	5.57e-23	down-regulated
C1_10360C	C1_10360C	3200.91	-1.55444	0.275611	-5.64	1.7e-08	2.74e-08	down-regulated
C1_01570C	RPB7	916.926	-1.55322	0.117701	-13.1963	9.22e-40	3.31e-39	down-regulated
C7_01570C	C7_01570C	319.921	-1.55269	0.255379	-6.07993	1.2e-09	2.03e-09	down-regulated
C3_02500W	PAM17	1939.69	-1.54974	0.112193	-13.8131	2.12e-43	8.25e-43	down-regulated
C7_02790C	POL3	3103.68	-1.54928	0.14024	-11.0473	2.26e-28	6.32e-28	down-regulated
CR_01140C	ERG27	1424.67	-1.54919	0.10689	-14.4933	1.34e-47	5.65e-47	down-regulated
CR_08570W	SKI2	5580.9	-1.54874	0.0888914	-17.4228	5.54e-68	3.22e-67	down-regulated
C5_05380W	RPN5	3684.29	-1.54821	0.112355	-13.7797	3.38e-43	1.3e-42	down-regulated
C1_09350W	C1_09350W	2192.56	-1.54763	0.102027	-15.1687	5.7e-52	2.62e-51	down-regulated
C2_04030C	ACP12	2485.05	-1.54682	0.137095	-11.2828	1.6e-29	4.61e-29	down-regulated
CR_06520C	CR_06520C	442.344	-1.54364	0.178779	-8.63438	5.9e-18	1.3e-17	down-regulated
C2_00030W	RRN3	1905.87	-1.5427	0.168659	-9.14684	5.86e-20	1.35e-19	down-regulated
C1_10840C	C1_10840C	4803.9	-1.54129	0.437136	-3.52588	0.000422081	0.000559268	down-regulated
C2_06850W	C2_06850W	183.749	-1.54128	0.265787	-5.79893	6.67e-09	1.09e-08	down-regulated
C4_06830C	CCT6	6771.14	-1.54077	0.112358	-13.7131	8.48e-43	3.24e-42	down-regulated
CR_01040C	ARC19	388.431	-1.53941	0.207448	-7.42072	1.16e-13	2.25e-13	down-regulated
C2_03130W	C2_03130W	1151.26	-1.53932	0.113392	-13.5752	5.62e-42	2.1e-41	down-regulated
C4_03860C	C4_03860C	271.153	-1.53867	0.185032	-8.31569	9.12e-17	1.94e-16	down-regulated
CR_07760W	CR_07760W	603.839	-1.53641	0.166879	-9.20673	3.36e-20	7.8e-20	down-regulated
C1_01360C	C1_01360C	4443.84	-1.53528	0.13586	-11.3004	1.31e-29	3.79e-29	down-regulated
C6_03450C	NAM2	1332.79	-1.53446	0.150676	-10.1838	2.34e-24	6e-24	down-regulated
C1_13720W	C1_13720W	1433.35	-1.53143	0.123251	-12.4253	1.91e-35	6.29e-35	down-regulated
C2_04230W	BAT21	1093.01	-1.52443	0.122474	-12.4469	1.45e-35	4.82e-35	down-regulated
C2_07060W	C2_07060W	1891.5	-1.52173	0.15129	-10.0583	8.44e-24	2.13e-23	down-regulated
C3_07340W	GCY1	887.682	-1.52132	0.160727	-9.46524	2.93e-21	6.93e-21	down-regulated
C2_10080W	RAP1	931.318	-1.52006	0.143265	-10.6102	2.67e-26	7.14e-26	down-regulated
C4_00390W	C4_00390W	888.159	-1.51759	0.136795	-11.0939	1.34e-28	3.78e-28	down-regulated
C7_00220W	C7_00220W	401.5	-1.51709	0.177329	-8.55524	1.18e-17	2.57e-17	down-regulated
C6_04520W	ILS1	16603.9	-1.51691	0.0948208	-15.9976	1.33e-57	6.71e-57	down-regulated
CR_02680W	CR_02680W	375.39	-1.5152	0.244254	-6.20337	5.53e-10	9.46e-10	down-regulated
C2_01320W	RPN9	524.341	-1.51514	0.332508	-4.55669	5.2e-06	7.57e-06	down-regulated
C3_07540C	C3_07540C	1130.86	-1.51425	0.235139	-6.43979	1.2e-10	2.09e-10	down-regulated
C3_03040W	AIP2	4981.01	-1.51382	0.161753	-9.35887	8.06e-21	1.89e-20	down-regulated
C3_00460W	ATP5	12799.1	-1.51324	0.108627	-13.9306	4.13e-44	1.63e-43	down-regulated
C3_03130C	C3_03130C	225.428	-1.51304	0.248738	-6.08287	1.18e-09	1.99e-09	down-regulated
C7_01460C	C7_01460C	350.177	-1.51044	0.20825	-7.25301	4.08e-13	7.73e-13	down-regulated
C7_03880C	C7_03880C	236.731	-1.50901	0.238452	-6.32836	2.48e-10	4.29e-10	down-regulated
C3_05150W	C3_05150W	3342.98	-1.50658	0.116617	-12.9191	3.51e-38	1.22e-37	down-regulated
CR_05310W	CR_05310W	910.387	-1.50542	0.181437	-8.29723	1.07e-16	2.26e-16	down-regulated
C2_09740W	SSO2	2126.59	-1.50532	0.107636	-13.9853	1.92e-44	7.62e-44	down-regulated
C3_01990W	RNA1	3835.43	-1.50519	0.103884	-14.4891	1.42e-47	6e-47	down-regulated
C4_05360C	C4_05360C	169.838	-1.5045	0.280876	-5.35644	8.49e-08	1.33e-07	down-regulated
C6_01060C	CAN2	177.496	-1.50434	0.420538	-3.57718	0.00034732	0.000462162	down-regulated
C3_04080W	QCR6	5499.8	-1.50213	0.13322	-11.2756	1.73e-29	5e-29	down-regulated
C2_03830W	C2_03830W	1280.3	-1.50176	0.110042	-13.6471	2.1e-42	7.94e-42	down-regulated
C2_10240W	GPD1	1096.66	-1.49935	0.145445	-10.3087	6.43e-25	1.67e-24	down-regulated
C6_04260C	C6_04260C	398.042	-1.49914	0.149976	-9.99588	1.59e-23	3.99e-23	down-regulated
C6_00510C	RAD52	846.089	-1.49781	0.153849	-9.73562	2.13e-22	5.17e-22	down-regulated
C3_06300W	DOT1	3358.07	-1.49587	0.120436	-12.4205	2.02e-35	6.67e-35	down-regulated
CR_08940W	CR_08940W	803.029	-1.49518	0.156461	-9.55625	1.22e-21	2.93e-21	down-regulated
CR_04730W	CR_04730W	1331.08	-1.49293	0.138921	-10.7467	6.14e-27	1.67e-26	down-regulated
C1_08610C	C1_08610C	4813.31	-1.49288	0.143881	-10.3758	3.2e-25	8.35e-25	down-regulated
C1_01750W	C1_01750W	773.36	-1.49163	0.185755	-8.03013	9.74e-16	2e-15	down-regulated
C3_02210C	C3_02210C	1514.91	-1.49074	0.171519	-8.69141	3.58e-18	7.93e-18	down-regulated
C3_03170W	SEC13	3383.79	-1.49043	0.10932	-13.6336	2.53e-42	9.54e-42	down-regulated
C7_03660C	C7_03660C	10568.6	-1.48539	0.0998166	-14.8812	4.37e-50	1.94e-49	down-regulated
C2_09170W	SLP2	672.884	-1.48506	0.154953	-9.5839	9.34e-22	2.25e-21	down-regulated
C4_01200C	AAT22	1403.77	-1.48467	0.158564	-9.36319	7.74e-21	1.82e-20	down-regulated
C1_13120C	MON2	1776.85	-1.4843	0.164579	-9.01872	1.9e-19	4.34e-19	down-regulated
C7_01590C	COE2	521.412	-1.48345	0.212663	-6.97557	3.05e-12	5.61e-12	down-regulated
C2_02050C	C2_02050C	1622.26	-1.48323	0.174688	-8.49073	2.05e-17	4.44e-17	down-regulated
C2_04360W	C2_04360W	1261.46	-1.48207	0.131662	-11.2567	2.15e-29	6.18e-29	down-regulated
C4_02080W	C4_02080W	349.55	-1.4812	0.179872	-8.23474	1.8e-16	3.78e-16	down-regulated
C2_00160C	NAT2	4011.61	-1.47964	0.133384	-11.0931	1.35e-28	3.81e-28	down-regulated
C1_06920C	C1_06920C	715.434	-1.47937	0.216967	-6.8184	9.21e-12	1.67e-11	down-regulated
C2_01620W	COX4	11388.1	-1.47935	0.132144	-11.195	4.31e-29	1.23e-28	down-regulated
C4_03780C	C4_03780C	837.476	-1.47934	0.153025	-9.66727	4.15e-22	1.01e-21	down-regulated
C3_01410C	ALI1	2229.41	-1.4774	0.203391	-7.26384	3.76e-13	7.15e-13	down-regulated
C1_10380C	CBK1	3172.94	-1.47676	0.106869	-13.8184	1.97e-43	7.67e-43	down-regulated
C7_04200C	C7_04200C	3229.01	-1.47645	0.103709	-14.2364	5.45e-46	2.22e-45	down-regulated
C6_00440C	FET34	1168.23	-1.47536	0.188161	-7.84096	4.47e-15	9.01e-15	down-regulated
C3_01860C	DBP5	5485.72	-1.47443	0.107564	-13.7074	9.17e-43	3.5e-42	down-regulated
C2_07310W	CCT5	8476.17	-1.47154	0.0953486	-15.4332	9.78e-54	4.62e-53	down-regulated
CR_10830C	CR_10830C	1747.05	-1.46991	0.148744	-9.88209	4.98e-23	1.23e-22	down-regulated
C4_04170C	AXL2	1371.92	-1.46695	0.127377	-11.5166	1.09e-30	3.22e-30	down-regulated
C2_10000C	C2_10000C	58.682	-1.46629	0.379931	-3.85936	0.000113685	0.000154697	down-regulated
C3_07750W	UTP9	3310.44	-1.46274	0.160475	-9.11507	7.86e-20	1.81e-19	down-regulated
CR_00320C	NAP1	5030.15	-1.46226	0.100083	-14.6105	2.41e-48	1.03e-47	down-regulated
C2_05220C	C2_05220C	2120.41	-1.46204	0.136725	-10.6933	1.09e-26	2.95e-26	down-regulated
C5_05200C	C5_05200C	658.361	-1.45545	0.162972	-8.93064	4.24e-19	9.6e-19	down-regulated
CR_06900C	ALG6	585.349	-1.45403	0.152804	-9.51562	1.81e-21	4.31e-21	down-regulated
C7_03120W	TIM54	2848.22	-1.45246	0.104333	-13.9214	4.7e-44	1.85e-43	down-regulated
C7_00430W	C7_00430W	11005.5	-1.4505	0.180986	-8.01445	1.11e-15	2.27e-15	down-regulated
CR_07380C	KSR1	940.173	-1.4504	0.150818	-9.61685	6.79e-22	1.64e-21	down-regulated
CR_02000C	HEM1	4174.5	-1.44982	0.115707	-12.5302	5.11e-36	1.71e-35	down-regulated
C3_06700C	C3_06700C	5584.97	-1.44898	0.204112	-7.09896	1.26e-12	2.34e-12	down-regulated
C2_05620W	KTI11	80.6379	-1.44602	0.48005	-3.01224	0.00259331	0.00327796	down-regulated
C4_02410C	AHP1	9205.11	-1.4447	0.191303	-7.55193	4.29e-14	8.39e-14	down-regulated
C3_06020W	MNN9	2615.08	-1.44151	0.118787	-12.1352	6.87e-34	2.18e-33	down-regulated
C6_01350W	C6_01350W	1241.64	-1.44125	0.170892	-8.43367	3.35e-17	7.2e-17	down-regulated
C1_06840C	C1_06840C	415.147	-1.44076	0.205489	-7.01138	2.36e-12	4.36e-12	down-regulated
C1_06210W	BUD16	353.794	-1.43737	0.168062	-8.55267	1.2e-17	2.62e-17	down-regulated
C3_05350C	SMI1B	509.364	-1.4344	0.193019	-7.43137	1.07e-13	2.08e-13	down-regulated
C2_07600C	MSC7	3276.39	-1.43405	0.11571	-12.3935	2.83e-35	9.3e-35	down-regulated
CR_06160C	DAD3	279.722	-1.43245	0.198037	-7.23327	4.71e-13	8.92e-13	down-regulated
C4_05190C	EDC3	1405.34	-1.43068	0.125525	-11.3976	4.3e-30	1.26e-29	down-regulated
C2_05500W	ATP4	13401.9	-1.43039	0.121557	-11.7673	5.76e-32	1.74e-31	down-regulated
C5_00180W	VIP1	4515.39	-1.42765	0.111367	-12.8194	1.28e-37	4.39e-37	down-regulated
C1_10440W	C1_10440W	1361.11	-1.42595	0.150619	-9.46726	2.87e-21	6.81e-21	down-regulated
C1_02510W	C1_02510W	458.546	-1.42478	0.166437	-8.56043	1.12e-17	2.46e-17	down-regulated
C1_12110C	C1_12110C	88.8741	-1.42117	0.500627	-2.83878	0.0045287	0.00564996	down-regulated
C4_02780W	C4_02780W	5319.69	-1.41931	0.120773	-11.7519	6.9e-32	2.09e-31	down-regulated
C3_02620C	C3_02620C	714.269	-1.41722	0.198111	-7.15367	8.45e-13	1.59e-12	down-regulated
C2_07380W	SSC1	30682.4	-1.41626	0.181798	-7.79028	6.69e-15	1.34e-14	down-regulated
C2_06620W	C2_06620W	151.882	-1.41578	0.329239	-4.30015	1.71e-05	2.41e-05	down-regulated
CR_06050W	CDC28	2414.71	-1.41521	0.114941	-12.3126	7.75e-35	2.52e-34	down-regulated
CR_10370W	HCR1	5483.65	-1.41512	0.107164	-13.2052	8.18e-40	2.95e-39	down-regulated
C1_08440C	C1_08440C	326.141	-1.41477	0.186977	-7.56651	3.83e-14	7.52e-14	down-regulated
C2_06520C	C2_06520C	385.967	-1.41194	0.16759	-8.42495	3.61e-17	7.75e-17	down-regulated
C2_08670C	UTP15	979.298	-1.41145	0.148723	-9.49047	2.3e-21	5.47e-21	down-regulated
C5_02770W	MSW1	700.078	-1.41026	0.17603	-8.01147	1.13e-15	2.32e-15	down-regulated
C1_11420W	KRR1	995.573	-1.40898	0.181464	-7.7645	8.2e-15	1.64e-14	down-regulated
C5_03350W	QCR2	10367.5	-1.40422	0.113784	-12.341	5.45e-35	1.78e-34	down-regulated
C4_01990W	C4_01990W	155.039	-1.40198	0.25499	-5.49817	3.84e-08	6.1e-08	down-regulated
C2_08530C	C2_08530C	232.427	-1.40179	0.260216	-5.38701	7.16e-08	1.13e-07	down-regulated
CR_05510W	STE13	784.084	-1.39592	0.168134	-8.30238	1.02e-16	2.16e-16	down-regulated
CR_03380W	MTG1	570.374	-1.39464	0.161698	-8.62498	6.41e-18	1.41e-17	down-regulated
C7_04090C	C7_04090C	791.204	-1.39348	0.138271	-10.0779	6.92e-24	1.75e-23	down-regulated
C2_08630C	C2_08630C	1037.12	-1.39276	0.125859	-11.0661	1.83e-28	5.14e-28	down-regulated
C3_05160C	C3_05160C	2708.19	-1.39257	0.164161	-8.48295	2.2e-17	4.74e-17	down-regulated
C4_04350W	C4_04350W	772.641	-1.39161	0.171954	-8.09289	5.83e-16	1.21e-15	down-regulated
C1_01110C	ZPR1	3158.03	-1.388	0.193618	-7.16878	7.57e-13	1.43e-12	down-regulated
C2_06820C	PRE2	2901.8	-1.38691	0.133596	-10.3814	3.01e-25	7.88e-25	down-regulated
C1_09800C	TVP18	1127.71	-1.38549	0.127869	-10.8352	2.34e-27	6.44e-27	down-regulated
C2_06740W	C2_06740W	859.823	-1.38455	0.167035	-8.28899	1.14e-16	2.42e-16	down-regulated
C6_04160C	SPB1	1993.2	-1.38076	0.196742	-7.0181	2.25e-12	4.16e-12	down-regulated
C4_04840C	AGP3	393.412	-1.38057	0.197837	-6.97832	2.99e-12	5.5e-12	down-regulated
CR_10490W	EIF4E	6128.92	-1.38021	0.092842	-14.8663	5.46e-50	2.42e-49	down-regulated
C1_12820C	C1_12820C	1585.49	-1.37917	0.119288	-11.5616	6.45e-31	1.92e-30	down-regulated
C5_00770C	FOL1	1864.16	-1.3788	0.148933	-9.25791	2.08e-20	4.86e-20	down-regulated
C4_00510C	RLP24	1252.15	-1.37863	0.137419	-10.0323	1.1e-23	2.77e-23	down-regulated
C3_01450C	MET18	377.572	-1.37825	0.261252	-5.27554	1.32e-07	2.06e-07	down-regulated
CR_02720C	RPC31	787.864	-1.37576	0.129437	-10.6287	2.19e-26	5.86e-26	down-regulated
C1_05500W	RSM22	625.436	-1.37228	0.156877	-8.74747	2.18e-18	4.86e-18	down-regulated
CR_04770C	CR_04770C	359.963	-1.37171	0.191617	-7.15861	8.15e-13	1.53e-12	down-regulated
C3_03550C	ULP1	588.024	-1.37096	0.235321	-5.82592	5.68e-09	9.35e-09	down-regulated
CR_09580C	CR_09580C	885.735	-1.36995	0.185302	-7.39309	1.43e-13	2.76e-13	down-regulated
C1_06790C	MRPL19	1475	-1.36894	0.139998	-9.77828	1.4e-22	3.42e-22	down-regulated
CR_10350C	TRX1	6434.58	-1.36788	0.147775	-9.25654	2.11e-20	4.92e-20	down-regulated
C4_04270W	C4_04270W	93.4196	-1.36726	0.286781	-4.7676	1.86e-06	2.77e-06	down-regulated
C1_09660W	DOA1	2926.77	-1.36694	0.103471	-13.2109	7.59e-40	2.73e-39	down-regulated
CR_04090C	ADE17	23712.7	-1.36588	0.153295	-8.91017	5.1e-19	1.15e-18	down-regulated
C1_13210C	C1_13210C	116.993	-1.36508	0.300661	-4.54026	5.62e-06	8.17e-06	down-regulated
CR_04260W	SNP3	582.697	-1.36495	0.170145	-8.02226	1.04e-15	2.13e-15	down-regulated
C2_06210C	SER1	4166.37	-1.3648	0.130977	-10.4201	2.01e-25	5.27e-25	down-regulated
C2_08180C	C2_08180C	984.227	-1.36347	0.143256	-9.51773	1.77e-21	4.22e-21	down-regulated
C7_00330C	C7_00330C	843.955	-1.36088	0.190401	-7.14747	8.84e-13	1.66e-12	down-regulated
C1_00810W	C1_00810W	187.619	-1.36071	0.237524	-5.72871	1.01e-08	1.65e-08	down-regulated
C1_06800W	C1_06800W	686.934	-1.35823	0.196509	-6.91179	4.79e-12	8.76e-12	down-regulated
C3_07450C	C3_07450C	492.14	-1.35746	0.185317	-7.32505	2.39e-13	4.56e-13	down-regulated
C2_01010W	HGT8	11569	-1.3561	0.141768	-9.56559	1.12e-21	2.68e-21	down-regulated
C4_03880W	C4_03880W	146.467	-1.35568	0.252411	-5.37093	7.83e-08	1.23e-07	down-regulated
C4_01380W	ZCF27	841.323	-1.35409	0.176588	-7.66809	1.75e-14	3.45e-14	down-regulated
C2_03880C	C2_03880C	192.171	-1.35363	0.207361	-6.52787	6.67e-11	1.18e-10	down-regulated
C2_05680W	COG4	1526.44	-1.35259	0.125139	-10.8087	3.13e-27	8.57e-27	down-regulated
C6_02090C	C6_02090C	1297.45	-1.35239	0.150806	-8.96771	3.03e-19	6.89e-19	down-regulated
CR_00350W	CR_00350W	3556.34	-1.35121	0.105619	-12.7933	1.79e-37	6.13e-37	down-regulated
C1_08990C	KEX2	1889.6	-1.34981	0.132306	-10.2022	1.94e-24	4.97e-24	down-regulated
C3_07260C	ECM29	1865.41	-1.34751	0.163952	-8.21892	2.05e-16	4.31e-16	down-regulated
C1_00450C	C1_00450C	2194.31	-1.34591	0.141689	-9.49905	2.12e-21	5.04e-21	down-regulated
C1_06270W	C1_06270W	761.321	-1.34358	0.156791	-8.56926	1.04e-17	2.28e-17	down-regulated
CR_05200C	CR_05200C	1498.28	-1.34342	0.174575	-7.69539	1.41e-14	2.8e-14	down-regulated
C7_04040C	NPT1	2730.64	-1.34303	0.103427	-12.9853	1.48e-38	5.17e-38	down-regulated
C2_04310W	ERG10	7642.04	-1.33782	0.172365	-7.76159	8.39e-15	1.68e-14	down-regulated
C3_06420C	C3_06420C	2120.56	-1.3375	0.2226	-6.00854	1.87e-09	3.13e-09	down-regulated
C7_00320C	PMR1	4088.67	-1.33666	0.128146	-10.4308	1.79e-25	4.72e-25	down-regulated
C1_14390W	RPC10	499.522	-1.33469	0.207527	-6.43141	1.26e-10	2.2e-10	down-regulated
C1_08810C	MSS116	2412.96	-1.33425	0.143282	-9.31207	1.25e-20	2.94e-20	down-regulated
C2_09620W	C2_09620W	733.978	-1.33318	0.159199	-8.37431	5.55e-17	1.18e-16	down-regulated
CR_06950C	ATX1	492.786	-1.33213	0.173063	-7.69732	1.39e-14	2.76e-14	down-regulated
C1_00980W	C1_00980W	779.798	-1.32921	0.185258	-7.17489	7.24e-13	1.36e-12	down-regulated
C5_03250W	RMS1	722.216	-1.3275	0.202011	-6.57143	4.98e-11	8.81e-11	down-regulated
C7_02150C	ECM42	4298.25	-1.32687	0.117493	-11.2932	1.42e-29	4.11e-29	down-regulated
C7_00910C	C7_00910C	486.559	-1.3256	0.225769	-5.87148	4.32e-09	7.14e-09	down-regulated
CR_02690W	CR_02690W	612.151	-1.32499	0.163484	-8.10472	5.29e-16	1.1e-15	down-regulated
C5_03760C	MTR10	2125.6	-1.32426	0.126	-10.51	7.77e-26	2.05e-25	down-regulated
C1_11050W	C1_11050W	110.743	-1.32333	0.333042	-3.97345	7.08e-05	9.74e-05	down-regulated
C2_02670C	C2_02670C	317.13	-1.32154	0.183213	-7.2131	5.47e-13	1.03e-12	down-regulated
C1_06970C	C1_06970C	1350.16	-1.32129	0.135893	-9.72296	2.41e-22	5.86e-22	down-regulated
CR_05620C	MTG2	978.678	-1.32101	0.15526	-8.50833	1.76e-17	3.82e-17	down-regulated
C7_00670C	C7_00670C	2052.53	-1.32034	0.117639	-11.2236	3.12e-29	8.96e-29	down-regulated
C3_04430W	RIP1	12714.1	-1.31949	0.132492	-9.95896	2.3e-23	5.76e-23	down-regulated
C5_03840W	C5_03840W	294.577	-1.3184	0.197752	-6.66697	2.61e-11	4.66e-11	down-regulated
C1_01470W	C1_01470W	2634.68	-1.3177	0.142541	-9.24434	2.37e-20	5.51e-20	down-regulated
C7_03870W	RAD6	897.88	-1.31476	0.135763	-9.68429	3.52e-22	8.52e-22	down-regulated
C2_07200W	C2_07200W	1034.47	-1.31449	0.161167	-8.15606	3.46e-16	7.21e-16	down-regulated
C3_01560W	C3_01560W	2204.83	-1.31376	0.138243	-9.50329	2.03e-21	4.84e-21	down-regulated
C4_06770W	C4_06770W	758.331	-1.31352	0.159228	-8.24931	1.59e-16	3.35e-16	down-regulated
C1_01670C	ESP1	1058.64	-1.3134	0.211324	-6.21509	5.13e-10	8.8e-10	down-regulated
C1_03820W	PDR16	783.502	-1.31187	0.169821	-7.72505	1.12e-14	2.23e-14	down-regulated
CR_03870W	CR_03870W	410.229	-1.31037	0.175257	-7.47685	7.61e-14	1.48e-13	down-regulated
C4_06840W	C4_06840W	505.521	-1.3097	0.156105	-8.38986	4.87e-17	1.04e-16	down-regulated
C6_01760W	SEC12	3237.43	-1.30846	0.10427	-12.5488	4.04e-36	1.35e-35	down-regulated
C5_00320W	C5_00320W	819.626	-1.30331	0.197835	-6.58786	4.46e-11	7.9e-11	down-regulated
C7_00230W	C7_00230W	1200.5	-1.30319	0.136458	-9.55012	1.3e-21	3.1e-21	down-regulated
C3_03860W	C3_03860W	430.732	-1.30133	0.264816	-4.91408	8.92e-07	1.34e-06	down-regulated
C5_03000C	C5_03000C	754.574	-1.30122	0.132276	-9.83716	7.79e-23	1.92e-22	down-regulated
C7_00550C	GLN4	5250.95	-1.30096	0.104069	-12.5009	7.38e-36	2.46e-35	down-regulated
C1_07370C	CPH1	399.287	-1.29913	0.20917	-6.21091	5.27e-10	9.03e-10	down-regulated
CR_04550W	PRE6	3616.9	-1.29864	0.118289	-10.9786	4.84e-28	1.35e-27	down-regulated
CR_09810W	CR_09810W	131.834	-1.29463	0.354264	-3.65441	0.000257777	0.000345326	down-regulated
C6_01560W	C6_01560W	791.574	-1.29414	0.211149	-6.12903	8.84e-10	1.5e-09	down-regulated
CR_02850C	GZF3	1048.49	-1.29222	0.210836	-6.12901	8.84e-10	1.5e-09	down-regulated
C2_10160W	C2_10160W	213.559	-1.29169	0.241221	-5.35478	8.57e-08	1.34e-07	down-regulated
C6_02250W	C6_02250W	253.237	-1.29159	0.23466	-5.50408	3.71e-08	5.91e-08	down-regulated
C1_12690C	C1_12690C	85.3559	-1.29014	0.355309	-3.63103	0.000282295	0.000377238	down-regulated
C7_02670W	C7_02670W	351.732	-1.29006	0.248839	-5.18433	2.17e-07	3.33e-07	down-regulated
C2_01850W	RAD23	4806.6	-1.28991	0.115278	-11.1896	4.58e-29	1.31e-28	down-regulated
C6_02530C	C6_02530C	847.191	-1.28877	0.170763	-7.54715	4.45e-14	8.7e-14	down-regulated
C7_02950C	DBF4	1476.55	-1.28804	0.152956	-8.42096	3.73e-17	8.01e-17	down-regulated
C6_01180C	EBP1	398.343	-1.2879	0.212494	-6.0609	1.35e-09	2.28e-09	down-regulated
C2_02980C	DLD1	1628.36	-1.28765	0.249211	-5.1669	2.38e-07	3.65e-07	down-regulated
C2_10830W	C2_10830W	482.052	-1.28729	0.166232	-7.74393	9.64e-15	1.93e-14	down-regulated
C2_05450C	MDJ2	152.458	-1.2857	0.265225	-4.84759	1.25e-06	1.87e-06	down-regulated
C7_03840W	C7_03840W	1052.62	-1.28411	0.130491	-9.84061	7.53e-23	1.86e-22	down-regulated
CR_04340W	PIM1	4164.32	-1.28389	0.107819	-11.9078	1.08e-32	3.33e-32	down-regulated
CR_03800C	PPH3	471.617	-1.28321	0.21995	-5.83409	5.41e-09	8.92e-09	down-regulated
C1_13200C	REX3	376.541	-1.2823	0.264595	-4.84627	1.26e-06	1.88e-06	down-regulated
C4_06390W	SOU1	3845.73	-1.28153	0.151815	-8.44139	3.14e-17	6.74e-17	down-regulated
C5_00500W	NAM7	4075.65	-1.28093	0.109858	-11.6599	2.04e-31	6.12e-31	down-regulated
C1_04730C	LYS21	4941.2	-1.27945	0.091491	-13.9844	1.94e-44	7.7e-44	down-regulated
C1_03710C	MSB1	1757.97	-1.2787	0.108057	-11.8336	2.62e-32	7.99e-32	down-regulated
C4_01000C	PGA57	118.959	-1.27866	0.359391	-3.55786	0.000373882	0.00049673	down-regulated
C3_01880W	ALG8	724.657	-1.2777	0.129068	-9.89944	4.19e-23	1.04e-22	down-regulated
C1_12060C	C1_12060C	216.072	-1.27723	0.197803	-6.45712	1.07e-10	1.86e-10	down-regulated
C2_04510W	RIM2	872.239	-1.27562	0.141411	-9.0206	1.87e-19	4.27e-19	down-regulated
CR_03490W	DEM1	608.91	-1.27521	0.137351	-9.28431	1.63e-20	3.81e-20	down-regulated
C4_07130W	C4_07130W	2556.06	-1.27472	0.145166	-8.78113	1.62e-18	3.62e-18	down-regulated
C1_09990W	SAC1	1863.92	-1.27412	0.127011	-10.0316	1.11e-23	2.79e-23	down-regulated
C2_03700W	C2_03700W	248.146	-1.27364	0.205424	-6.20005	5.64e-10	9.66e-10	down-regulated
C4_02420C	C4_02420C	354.951	-1.27015	0.214825	-5.91251	3.37e-09	5.59e-09	down-regulated
CR_02870W	APL4	2563.19	-1.27005	0.120611	-10.5302	6.27e-26	1.66e-25	down-regulated
C3_05510W	C3_05510W	277.757	-1.26982	0.171636	-7.39832	1.38e-13	2.65e-13	down-regulated
C5_03360W	RPO26	1642.67	-1.26965	0.121222	-10.4738	1.14e-25	3.01e-25	down-regulated
C2_08870C	PIR1	5338.59	-1.26886	0.218583	-5.80491	6.44e-09	1.06e-08	down-regulated
CR_07020W	CR_07020W	3173.49	-1.26884	0.108375	-11.7079	1.16e-31	3.5e-31	down-regulated
C3_01310W	C3_01310W	549.09	-1.2681	0.14088	-9.00125	2.23e-19	5.08e-19	down-regulated
C4_01190W	CAS5	1368.25	-1.26274	0.128888	-9.7972	1.16e-22	2.84e-22	down-regulated
C5_00900C	URA4	1992.56	-1.26249	0.132102	-9.55693	1.21e-21	2.91e-21	down-regulated
C6_00720C	COX15	4799.6	-1.26049	0.160582	-7.84953	4.18e-15	8.43e-15	down-regulated
C3_05880C	C3_05880C	4552.11	-1.25983	0.102471	-12.2945	9.69e-35	3.14e-34	down-regulated
C4_02290W	LAB5	2913.84	-1.25945	0.106334	-11.8443	2.3e-32	7.04e-32	down-regulated
CR_07650W	GLC7	5086.47	-1.25689	0.106696	-11.78	4.95e-32	1.5e-31	down-regulated
C2_00170C	HMA1	3590	-1.25661	0.169835	-7.39901	1.37e-13	2.64e-13	down-regulated
C2_04570W	C2_04570W	1965.67	-1.25624	0.155902	-8.05788	7.76e-16	1.6e-15	down-regulated
C1_00510W	C1_00510W	1295.76	-1.25524	0.130807	-9.59612	8.3e-22	2e-21	down-regulated
C1_02980W	GOR1	310.345	-1.25355	0.234466	-5.34639	8.97e-08	1.41e-07	down-regulated
C5_00640C	SAM51	1342.83	-1.25308	0.168232	-7.44849	9.44e-14	1.83e-13	down-regulated
C3_00370C	BUD21	952.386	-1.25275	0.172621	-7.25723	3.95e-13	7.49e-13	down-regulated
C7_04120W	C7_04120W	214.044	-1.25163	0.215337	-5.81241	6.16e-09	1.01e-08	down-regulated
C1_07600W	ATP7	4212.23	-1.25072	0.183171	-6.82818	8.6e-12	1.56e-11	down-regulated
C1_12680W	C1_12680W	2417.95	-1.25004	0.139439	-8.96475	3.11e-19	7.07e-19	down-regulated
C2_04240C	HYM1	823.743	-1.24908	0.135921	-9.18978	3.94e-20	9.11e-20	down-regulated
C3_07110W	C3_07110W	707.623	-1.24774	0.166329	-7.50164	6.3e-14	1.23e-13	down-regulated
C2_10420W	FGR6-4	653.494	-1.24774	0.164005	-7.60791	2.79e-14	5.48e-14	down-regulated
C4_01840C	C4_01840C	3813.04	-1.24708	0.126897	-9.82749	8.57e-23	2.11e-22	down-regulated
C1_04400C	APE2	23031.4	-1.2465	0.123365	-10.1042	5.29e-24	1.34e-23	down-regulated
C1_09430W	C1_09430W	1589.18	-1.24618	0.145973	-8.53707	1.38e-17	3e-17	down-regulated
C3_06310C	ISW2	1420.54	-1.24466	0.110153	-11.2994	1.32e-29	3.83e-29	down-regulated
CR_05450C	CR_05450C	835.615	-1.24256	0.194909	-6.3751	1.83e-10	3.18e-10	down-regulated
C5_05040W	C5_05040W	909.747	-1.24197	0.117457	-10.5738	3.94e-26	1.05e-25	down-regulated
C4_07170C	C4_07170C	148.687	-1.24168	0.3161	-3.92813	8.56e-05	0.00011719	down-regulated
CR_00410W	RTT109	688.623	-1.23485	0.144224	-8.56208	1.11e-17	2.42e-17	down-regulated
C4_03030C	NAN1	2633.81	-1.23182	0.158955	-7.74949	9.23e-15	1.84e-14	down-regulated
C6_03690W	ALS5	778.193	-1.22907	0.149658	-8.21255	2.17e-16	4.54e-16	down-regulated
C1_06760C	C1_06760C	1304.88	-1.22854	0.229911	-5.34356	9.11e-08	1.43e-07	down-regulated
C7_03230C	C7_03230C	69.75	-1.22691	0.442008	-2.77576	0.00550723	0.00682076	down-regulated
C2_07920W	C2_07920W	615.989	-1.22683	0.177519	-6.91096	4.81e-12	8.81e-12	down-regulated
C4_03870C	C4_03870C	55.0323	-1.22626	0.379277	-3.23315	0.00122435	0.00158114	down-regulated
C5_00270W	PGA14	10803.1	-1.2254	0.119882	-10.2217	1.59e-24	4.07e-24	down-regulated
C2_10820C	C2_10820C	1890.02	-1.22465	0.149697	-8.18084	2.82e-16	5.89e-16	down-regulated
C5_04750C	HAS1	3552.71	-1.22359	0.116289	-10.522	6.84e-26	1.81e-25	down-regulated
C2_03920C	GPI13	1140.79	-1.22274	0.116082	-10.5334	6.06e-26	1.61e-25	down-regulated
CR_06180W	ARC40	4517.5	-1.22191	0.128374	-9.51831	1.76e-21	4.2e-21	down-regulated
C5_04910W	C5_04910W	353.76	-1.22101	0.21116	-5.78239	7.36e-09	1.21e-08	down-regulated
CR_05660W	SDA1	1989.86	-1.2196	0.188495	-6.47019	9.79e-11	1.71e-10	down-regulated
C1_07930C	ERD1	253.758	-1.21945	0.25675	-4.74956	2.04e-06	3.02e-06	down-regulated
C5_05230C	COR1	16828.1	-1.2191	0.124788	-9.76934	1.52e-22	3.73e-22	down-regulated
C1_14460W	RPN11	5803	-1.21623	0.109922	-11.0644	1.87e-28	5.24e-28	down-regulated
C6_00600C	YHM2	3984.39	-1.21606	0.117333	-10.3642	3.61e-25	9.42e-25	down-regulated
C1_05490C	C1_05490C	1542.49	-1.21596	0.16396	-7.41622	1.21e-13	2.33e-13	down-regulated
CR_04380C	SEC26	8926.52	-1.21585	0.0969223	-12.5445	4.26e-36	1.42e-35	down-regulated
C6_03250W	BMT4	368.513	-1.21486	0.216303	-5.61645	1.95e-08	3.14e-08	down-regulated
C2_02720W	C2_02720W	4243.14	-1.21485	0.1201	-10.1154	4.72e-24	1.2e-23	down-regulated
C3_07040C	YSA1	684.682	-1.21436	0.157039	-7.73284	1.05e-14	2.1e-14	down-regulated
CR_05670C	HMO1	6808.33	-1.21353	0.189298	-6.41068	1.45e-10	2.52e-10	down-regulated
C4_00620C	SPC2	630.535	-1.21302	0.165335	-7.33672	2.19e-13	4.19e-13	down-regulated
C7_03080W	LMO1	2393.09	-1.2105	0.123104	-9.83315	8.1e-23	2e-22	down-regulated
C6_01050W	C6_01050W	541.282	-1.20724	0.156085	-7.73454	1.04e-14	2.07e-14	down-regulated
C1_03860C	BNI4	1641.49	-1.20705	0.130354	-9.25982	2.05e-20	4.78e-20	down-regulated
C1_07360W	C1_07360W	2884.73	-1.20679	0.152807	-7.89747	2.85e-15	5.77e-15	down-regulated
C5_03810C	C5_03810C	189.387	-1.20656	0.256344	-4.7068	2.52e-06	3.72e-06	down-regulated
C1_05820C	RAD10	494.947	-1.20651	0.167382	-7.2081	5.67e-13	1.07e-12	down-regulated
C3_02810C	FAA21	1499.16	-1.20519	0.178735	-6.74291	1.55e-11	2.79e-11	down-regulated
CR_10180W	CR_10180W	92.5809	-1.20513	0.309438	-3.89459	9.84e-05	0.00013425	down-regulated
C6_02280W	C6_02280W	1225.48	-1.20418	0.1347	-8.93965	3.9e-19	8.85e-19	down-regulated
C1_02090C	C1_02090C	528.126	-1.20293	0.147682	-8.14541	3.78e-16	7.86e-16	down-regulated
C3_00660W	C3_00660W	1221.81	-1.20287	0.168835	-7.12449	1.04e-12	1.96e-12	down-regulated
C4_04720W	C4_04720W	2821.96	-1.20141	0.224734	-5.34592	9e-08	1.41e-07	down-regulated
C3_05570W	QDR2	753.798	-1.19989	0.242343	-4.9512	7.38e-07	1.11e-06	down-regulated
C4_03840C	RRP42	483.918	-1.19936	0.147775	-8.11612	4.81e-16	9.99e-16	down-regulated
C1_00480C	GCN20	4610.5	-1.19876	0.0982258	-12.2041	2.96e-34	9.48e-34	down-regulated
C2_01960C	C2_01960C	115.12	-1.19831	0.364286	-3.28948	0.00100372	0.00130157	down-regulated
C6_03940C	PBP2	3910.23	-1.1977	0.100092	-11.966	5.36e-33	1.67e-32	down-regulated
C7_02300W	YPS7	703.607	-1.1963	0.147892	-8.08901	6.02e-16	1.24e-15	down-regulated
CR_10580W	PRO1	2311.26	-1.19617	0.140626	-8.50603	1.8e-17	3.9e-17	down-regulated
C1_04370C	C1_04370C	1656.35	-1.19473	0.137823	-8.66853	4.38e-18	9.67e-18	down-regulated
C1_06200W	C1_06200W	752.259	-1.19457	0.14264	-8.37468	5.54e-17	1.18e-16	down-regulated
C1_02750C	RSC2	3831.35	-1.19383	0.116068	-10.2857	8.18e-25	2.11e-24	down-regulated
C5_03440W	C5_03440W	852.227	-1.19236	0.265213	-4.49585	6.93e-06	1e-05	down-regulated
C6_04100W	C6_04100W	2615.43	-1.19176	0.120697	-9.87397	5.4e-23	1.34e-22	down-regulated
C3_05210C	DYN1	2533.07	-1.18982	0.158981	-7.48405	7.21e-14	1.4e-13	down-regulated
C1_12050W	RPN2	9051.49	-1.18817	0.0997867	-11.9071	1.09e-32	3.35e-32	down-regulated
C1_12920C	C1_12920C	563.51	-1.18806	0.143603	-8.27323	1.3e-16	2.75e-16	down-regulated
CR_02520W	RPC19	648.208	-1.18765	0.168043	-7.06751	1.58e-12	2.93e-12	down-regulated
C1_14410W	C1_14410W	826.008	-1.18643	0.173072	-6.85511	7.13e-12	1.3e-11	down-regulated
C1_00540C	C1_00540C	1213.2	-1.18528	0.147178	-8.0534	8.05e-16	1.66e-15	down-regulated
C2_03170W	C2_03170W	200.856	-1.18491	0.206583	-5.73576	9.71e-09	1.58e-08	down-regulated
CR_10250C	FDH3	13455.3	-1.18483	0.11826	-10.0189	1.26e-23	3.16e-23	down-regulated
C7_03390C	PUP3	2212.19	-1.18254	0.145053	-8.15249	3.57e-16	7.43e-16	down-regulated
C4_03140C	C4_03140C	585.234	-1.18075	0.169092	-6.98289	2.89e-12	5.33e-12	down-regulated
C7_01970C	TOM40	11585.2	-1.17985	0.159392	-7.40222	1.34e-13	2.58e-13	down-regulated
C5_04880C	PUT2	2191.93	-1.17962	0.124339	-9.48715	2.37e-21	5.64e-21	down-regulated
C5_03100C	C5_03100C	978.11	-1.17945	0.135301	-8.71725	2.85e-18	6.34e-18	down-regulated
CR_01780W	CR_01780W	562.633	-1.17872	0.182525	-6.45786	1.06e-10	1.86e-10	down-regulated
C7_02060W	LIG1	1340.77	-1.17713	0.136777	-8.60621	7.55e-18	1.66e-17	down-regulated
C1_08140W	C1_08140W	628.459	-1.17373	0.171563	-6.8414	7.84e-12	1.42e-11	down-regulated
C2_10110W	CYC1	5732.8	-1.17328	0.121233	-9.67785	3.74e-22	9.07e-22	down-regulated
C4_00700C	C4_00700C	741.848	-1.17325	0.130386	-8.99826	2.29e-19	5.22e-19	down-regulated
C3_03910W	HTA1	11782.6	-1.17083	0.216093	-5.41818	6.02e-08	9.5e-08	down-regulated
C1_10830W	BIG1	888.271	-1.16949	0.137102	-8.53007	1.46e-17	3.18e-17	down-regulated
CR_10190C	CR_10190C	237.451	-1.16866	0.187509	-6.23255	4.59e-10	7.89e-10	down-regulated
C2_05590C	C2_05590C	680.602	-1.16792	0.187984	-6.21288	5.2e-10	8.92e-10	down-regulated
C2_09660W	C2_09660W	876.972	-1.16684	0.146106	-7.98629	1.39e-15	2.84e-15	down-regulated
C5_03110C	C5_03110C	320.861	-1.16472	0.195403	-5.96059	2.51e-09	4.18e-09	down-regulated
CR_00890C	CR_00890C	333.515	-1.16331	0.188449	-6.17305	6.7e-10	1.14e-09	down-regulated
C1_07250C	ALG9	1201.09	-1.16232	0.152999	-7.5969	3.03e-14	5.96e-14	down-regulated
C1_02410C	C1_02410C	633.101	-1.15486	0.176366	-6.54809	5.83e-11	1.03e-10	down-regulated
C1_10200C	C1_10200C	2335.14	-1.15349	0.0979118	-11.7809	4.9e-32	1.49e-31	down-regulated
C3_00960W	NDU1	489.028	-1.15317	0.20239	-5.69777	1.21e-08	1.97e-08	down-regulated
C7_00250C	C7_00250C	2754.9	-1.15178	0.116357	-9.89867	4.22e-23	1.05e-22	down-regulated
C3_05340W	DIE2	124.766	-1.15151	0.392199	-2.93603	0.00332445	0.00417907	down-regulated
C1_02400C	MNN11	420.971	-1.15136	0.243545	-4.72751	2.27e-06	3.37e-06	down-regulated
CR_08460W	TPM2	10230	-1.14982	0.0963524	-11.9335	7.92e-33	2.45e-32	down-regulated
C5_01640W	MAS2	1801.29	-1.1497	0.13218	-8.69803	3.38e-18	7.49e-18	down-regulated
C5_02590C	C5_02590C	520.147	-1.14926	0.140295	-8.19175	2.57e-16	5.38e-16	down-regulated
CR_00250W	ATP17	6494.79	-1.14914	0.121115	-9.48799	2.36e-21	5.6e-21	down-regulated
C4_04830W	DCR1	1470.85	-1.14865	0.118133	-9.72331	2.4e-22	5.84e-22	down-regulated
CR_08350W	CR_08350W	2100.74	-1.14645	0.107562	-10.6585	1.59e-26	4.28e-26	down-regulated
CR_10820W	CR_10820W	1218.23	-1.14493	0.128583	-8.90423	5.38e-19	1.21e-18	down-regulated
CR_10380C	CR_10380C	295.107	-1.14311	0.163595	-6.98742	2.8e-12	5.16e-12	down-regulated
C1_13710C	DAD1	143.662	-1.1397	0.357812	-3.1852	0.00144653	0.00185759	down-regulated
C7_00470C	PEL1	1373.07	-1.13783	0.122959	-9.25373	2.17e-20	5.05e-20	down-regulated
C3_00950C	C3_00950C	410.447	-1.13477	0.15579	-7.28394	3.24e-13	6.17e-13	down-regulated
C5_00200C	BDF1	6613.48	-1.13362	0.134006	-8.45944	2.69e-17	5.78e-17	down-regulated
C4_00370W	HOF1	1136.11	-1.12953	0.185327	-6.09483	1.1e-09	1.85e-09	down-regulated
C2_06200C	C2_06200C	1113.33	-1.12501	0.123548	-9.10583	8.56e-20	1.97e-19	down-regulated
C2_03640W	UGA11	377.343	-1.12497	0.261192	-4.30707	1.65e-05	2.34e-05	down-regulated
C3_07060W	FESUR1	2976.18	-1.12494	0.142656	-7.88566	3.13e-15	6.33e-15	down-regulated
CR_03740C	CR_03740C	902.516	-1.12435	0.157394	-7.14356	9.09e-13	1.71e-12	down-regulated
C1_01250W	C1_01250W	2900.6	-1.12394	0.123609	-9.09273	9.66e-20	2.22e-19	down-regulated
C4_05280W	USO1	1232.79	-1.12306	0.157644	-7.12402	1.05e-12	1.96e-12	down-regulated
C5_04070C	CKS1	509.806	-1.12276	0.204965	-5.47781	4.31e-08	6.84e-08	down-regulated
CR_04000W	RPT4	4956.29	-1.1207	0.0994118	-11.2733	1.78e-29	5.13e-29	down-regulated
C1_03440C	C1_03440C	3309.08	-1.11956	0.0983388	-11.3847	4.98e-30	1.46e-29	down-regulated
CR_03370C	KTI12	788.72	-1.11808	0.190295	-5.87551	4.22e-09	6.97e-09	down-regulated
C2_02100W	SNF2	4991.82	-1.11717	0.0909089	-12.2889	1.04e-34	3.36e-34	down-regulated
C2_02740C	HPT1	5116.79	-1.11396	0.102318	-10.8873	1.33e-27	3.66e-27	down-regulated
C5_04620C	C5_04620C	839.538	-1.11117	0.141465	-7.85479	4e-15	8.08e-15	down-regulated
C3_05310W	USO6	1955.11	-1.11117	0.133109	-8.34785	6.95e-17	1.48e-16	down-regulated
CR_04110W	CR_04110W	1105.11	-1.11067	0.165557	-6.7087	1.96e-11	3.52e-11	down-regulated
C1_11600W	C1_11600W	801.163	-1.11038	0.177663	-6.24991	4.11e-10	7.07e-10	down-regulated
CR_02050C	HDA1	2114.6	-1.1098	0.112405	-9.8732	5.44e-23	1.35e-22	down-regulated
C2_04960C	C2_04960C	324.993	-1.10963	0.226926	-4.88981	1.01e-06	1.51e-06	down-regulated
C7_03700C	ENP1	1142.91	-1.10754	0.190125	-5.82534	5.7e-09	9.38e-09	down-regulated
C2_05790C	RFC1	3108.93	-1.10653	0.115068	-9.61633	6.82e-22	1.65e-21	down-regulated
C3_02960C	KRE5	1458.64	-1.10609	0.157667	-7.01532	2.29e-12	4.24e-12	down-regulated
CR_06490C	HSP60	11753	-1.1048	0.138462	-7.97913	1.47e-15	3.01e-15	down-regulated
C5_04660C	TIP1	929.006	-1.10381	0.127781	-8.6383	5.71e-18	1.26e-17	down-regulated
C2_08930W	RPN12	1929.4	-1.1033	0.158687	-6.95268	3.58e-12	6.57e-12	down-regulated
C5_01080C	GDS1	2575.93	-1.10244	0.210599	-5.23479	1.65e-07	2.56e-07	down-regulated
C4_07200C	C4_07200C	1072.05	-1.10232	0.170214	-6.47607	9.41e-11	1.65e-10	down-regulated
C5_05080W	GRF10	683.009	-1.10088	0.197279	-5.5803	2.4e-08	3.85e-08	down-regulated
C2_04300C	C2_04300C	355.5	-1.10053	0.182215	-6.03975	1.54e-09	2.59e-09	down-regulated
C6_03100W	SHE3	2038.02	-1.10017	0.153489	-7.16773	7.63e-13	1.44e-12	down-regulated
C1_04230W	RPN13	1586.17	-1.09993	0.119551	-9.20048	3.56e-20	8.26e-20	down-regulated
CR_04600W	CR_04600W	1716.57	-1.09985	0.116658	-9.428	4.18e-21	9.87e-21	down-regulated
C1_06500W	C1_06500W	776.711	-1.09807	0.122707	-8.94869	3.6e-19	8.16e-19	down-regulated
C4_06420W	C4_06420W	1063.58	-1.09781	0.160507	-6.83962	7.94e-12	1.44e-11	down-regulated
C1_02660C	MGM101	1247.12	-1.09779	0.115856	-9.4755	2.65e-21	6.3e-21	down-regulated
C1_09710C	C1_09710C	1662.78	-1.09771	0.13868	-7.91542	2.46e-15	5e-15	down-regulated
C4_04130W	C4_04130W	958.622	-1.09743	0.132784	-8.2648	1.4e-16	2.95e-16	down-regulated
CR_05010W	CR_05010W	721.784	-1.09705	0.139357	-7.87227	3.48e-15	7.05e-15	down-regulated
C2_02310W	C2_02310W	3593.88	-1.09597	0.123653	-8.8633	7.77e-19	1.75e-18	down-regulated
C1_08600C	GCD6	3632.9	-1.09329	0.0948074	-11.5317	9.13e-31	2.71e-30	down-regulated
C2_02650C	C2_02650C	435.753	-1.09189	0.226859	-4.81306	1.49e-06	2.22e-06	down-regulated
C1_07950C	C1_07950C	370.972	-1.09189	0.189717	-5.75533	8.65e-09	1.41e-08	down-regulated
CR_08300C	CR_08300C	4389.28	-1.0917	0.130874	-8.34157	7.33e-17	1.56e-16	down-regulated
C4_01400W	UEC1	58.1878	-1.09151	0.383558	-2.84575	0.00443069	0.00553	down-regulated
C4_01670C	C4_01670C	404.575	-1.09113	0.1474	-7.40256	1.34e-13	2.57e-13	down-regulated
C1_10640C	PEA2	730.33	-1.08932	0.16916	-6.43957	1.2e-10	2.09e-10	down-regulated
C7_00090C	CSA1	1443.71	-1.08839	0.145656	-7.47233	7.88e-14	1.53e-13	down-regulated
C1_05100W	C1_05100W	338.666	-1.08449	0.210898	-5.14224	2.71e-07	4.17e-07	down-regulated
C4_03390W	CSH3	2563.52	-1.08371	0.138601	-7.8189	5.33e-15	1.07e-14	down-regulated
C4_04520W	C4_04520W	581.139	-1.08165	0.184414	-5.8653	4.48e-09	7.41e-09	down-regulated
C1_07460C	GPI8	1024.82	-1.08092	0.13092	-8.25631	1.5e-16	3.17e-16	down-regulated
CR_00180C	CHT1	455.999	-1.08062	0.176266	-6.1306	8.75e-10	1.49e-09	down-regulated
CR_09110C	CR_09110C	1143.03	-1.07985	0.155111	-6.96179	3.36e-12	6.17e-12	down-regulated
C3_01170W	C3_01170W	1195.36	-1.07808	0.119304	-9.03644	1.62e-19	3.7e-19	down-regulated
CR_04590C	PDX3	4349.25	-1.07747	0.142461	-7.56331	3.93e-14	7.7e-14	down-regulated
C3_07690C	C3_07690C	1413.66	-1.07609	0.146239	-7.35841	1.86e-13	3.56e-13	down-regulated
C4_05450C	CBR1	3428.88	-1.07489	0.115944	-9.27072	1.85e-20	4.32e-20	down-regulated
C4_05630W	C4_05630W	4135.64	-1.07247	0.132152	-8.11547	4.84e-16	1e-15	down-regulated
CR_01600C	CR_01600C	574.731	-1.0713	0.159567	-6.71381	1.9e-11	3.4e-11	down-regulated
CR_04280C	CR_04280C	1184.19	-1.07094	0.147929	-7.23956	4.5e-13	8.52e-13	down-regulated
C7_03050W	C7_03050W	1266.55	-1.06829	0.141367	-7.55682	4.13e-14	8.08e-14	down-regulated
C1_02350W	TIM21	661.334	-1.06767	0.145042	-7.36116	1.82e-13	3.49e-13	down-regulated
C6_02840C	RBF1	1335.98	-1.06674	0.151298	-7.05059	1.78e-12	3.3e-12	down-regulated
C1_10210C	CLA4	1931.54	-1.06649	0.103877	-10.2668	9.94e-25	2.56e-24	down-regulated
C1_10270C	SFH5	1308.24	-1.06459	0.13464	-7.90694	2.64e-15	5.35e-15	down-regulated
C4_04240C	C4_04240C	2953.42	-1.06259	0.143247	-7.41784	1.19e-13	2.3e-13	down-regulated
C4_06170C	C4_06170C	1618.32	-1.06253	0.124677	-8.52224	1.56e-17	3.4e-17	down-regulated
C2_07220W	C2_07220W	2047.76	-1.06223	0.127676	-8.31973	8.82e-17	1.87e-16	down-regulated
C2_01160W	C2_01160W	1262.74	-1.06103	0.124258	-8.53889	1.36e-17	2.95e-17	down-regulated
C7_01490W	C7_01490W	1149.65	-1.0598	0.129265	-8.19867	2.43e-16	5.09e-16	down-regulated
C1_14090W	C1_14090W	3061.68	-1.05733	0.148957	-7.09823	1.26e-12	2.36e-12	down-regulated
C3_02420C	PET111	295.141	-1.05655	0.244717	-4.31745	1.58e-05	2.24e-05	down-regulated
C4_06580W	CBF1	3103.97	-1.05638	0.100351	-10.5269	6.49e-26	1.72e-25	down-regulated
C2_10740C	C2_10740C	3064.73	-1.05039	0.173228	-6.06362	1.33e-09	2.24e-09	down-regulated
C2_05720C	OSH4	4645.5	-1.04915	0.123508	-8.4946	1.99e-17	4.29e-17	down-regulated
C4_05390W	C4_05390W	1258.22	-1.04809	0.26025	-4.02725	5.64e-05	7.8e-05	down-regulated
C4_05010W	C4_05010W	1184.24	-1.04661	0.149184	-7.01557	2.29e-12	4.23e-12	down-regulated
C3_04660C	ARG11	146.831	-1.04443	0.311249	-3.35562	0.000791877	0.00103317	down-regulated
C1_12350W	C1_12350W	2230.91	-1.04303	0.142795	-7.30443	2.78e-13	5.31e-13	down-regulated
C2_03530W	C2_03530W	1605.15	-1.04025	0.143271	-7.26069	3.85e-13	7.31e-13	down-regulated
C5_03970W	C5_03970W	150.446	-1.03868	0.35559	-2.92101	0.00348904	0.0043795	down-regulated
C2_09510C	C2_09510C	2526.81	-1.03814	0.109927	-9.44394	3.59e-21	8.49e-21	down-regulated
CR_07230W	CR_07230W	1122.27	-1.03801	0.137567	-7.54553	4.5e-14	8.8e-14	down-regulated
CR_06680C	CR_06680C	1906.22	-1.03762	0.112211	-9.24704	2.31e-20	5.38e-20	down-regulated
C2_00830C	RSC4	2152.41	-1.03713	0.124652	-8.32021	8.78e-17	1.87e-16	down-regulated
C2_10730W	C2_10730W	218.811	-1.03426	0.323349	-3.19859	0.001381	0.00177689	down-regulated
C4_02790C	SAS10	1161.42	-1.03341	0.178625	-5.78537	7.24e-09	1.19e-08	down-regulated
C1_08030W	PFY1	4738.9	-1.03312	0.102989	-10.0313	1.11e-23	2.79e-23	down-regulated
C5_02440C	C5_02440C	400.3	-1.03126	0.185476	-5.56007	2.7e-08	4.32e-08	down-regulated
CR_04170W	CR_04170W	3807.05	-1.0303	0.141966	-7.25739	3.95e-13	7.49e-13	down-regulated
CR_05480W	CR_05480W	3894.74	-1.02858	0.155595	-6.61064	3.83e-11	6.8e-11	down-regulated
C2_02940W	MET1	953.48	-1.02847	0.211677	-4.85865	1.18e-06	1.77e-06	down-regulated
C2_07100W	SNF12	2997.27	-1.02772	0.0952262	-10.7925	3.74e-27	1.02e-26	down-regulated
CR_04050C	MEX67	3387.7	-1.0257	0.104946	-9.77361	1.46e-22	3.57e-22	down-regulated
C1_08760W	C1_08760W	479.228	-1.02425	0.191322	-5.35353	8.63e-08	1.35e-07	down-regulated
CR_04120C	CR_04120C	1442.8	-1.02402	0.137217	-7.46277	8.47e-14	1.64e-13	down-regulated
C3_05560W	PRE3	2532.29	-1.02312	0.133465	-7.66585	1.78e-14	3.51e-14	down-regulated
C1_10100C	NTF2	4916.44	-1.02269	0.105868	-9.66007	4.46e-22	1.08e-21	down-regulated
C3_04780C	C3_04780C	3182.23	-1.02134	0.10408	-9.81305	9.89e-23	2.43e-22	down-regulated
C7_03400C	C7_03400C	3134.85	-1.01941	0.137502	-7.41382	1.23e-13	2.37e-13	down-regulated
C7_01880C	C7_01880C	280.363	-1.01876	0.222466	-4.5794	4.66e-06	6.81e-06	down-regulated
C5_02210W	C5_02210W	2354.32	-1.0184	0.125113	-8.13981	3.96e-16	8.22e-16	down-regulated
CR_05680C	CR_05680C	250.377	-1.01825	0.275837	-3.69151	0.00022293	0.00029925	down-regulated
C4_07120C	MSH2	2511.96	-1.01781	0.138567	-7.3453	2.05e-13	3.93e-13	down-regulated
C7_03640C	C7_03640C	569.886	-1.01708	0.155657	-6.53414	6.4e-11	1.13e-10	down-regulated
C1_09450C	NUP188	4656.36	-1.01535	0.13393	-7.58123	3.42e-14	6.72e-14	down-regulated
C6_03210C	C6_03210C	661.948	-1.01097	0.156467	-6.46124	1.04e-10	1.81e-10	down-regulated
C3_06360C	CYP5	6068.58	-1.01086	0.101163	-9.99235	1.65e-23	4.13e-23	down-regulated
CR_08500W	CR_08500W	1905.91	-1.00858	0.149485	-6.74701	1.51e-11	2.72e-11	down-regulated
C7_03540C	ENP2	1061.74	-1.00829	0.217351	-4.63898	3.5e-06	5.14e-06	down-regulated
C3_01770C	SCM3	519.57	-1.00791	0.181154	-5.56381	2.64e-08	4.23e-08	down-regulated
C3_06860C	C3_06860C	2561.39	-1.00705	0.14988	-6.71901	1.83e-11	3.29e-11	down-regulated
C5_02040W	C5_02040W	1897.66	-1.00578	0.133417	-7.53863	4.75e-14	9.27e-14	down-regulated
C5_02400W	C5_02400W	3030.33	-1.00552	0.135272	-7.4333	1.06e-13	2.05e-13	down-regulated
CR_02610C	CR_02610C	2898.82	-1.00503	0.117691	-8.53957	1.35e-17	2.94e-17	down-regulated
CR_02060W	CR_02060W	266.937	-1.0045	0.193423	-5.19328	2.07e-07	3.18e-07	down-regulated
C4_02450W	C4_02450W	255.042	-1.0029	0.264054	-3.7981	0.00014581	0.00019715	down-regulated
C5_05290C	MRP2	1540.21	-1.00255	0.134803	-7.43717	1.03e-13	1.99e-13	down-regulated
C4_01730C	C4_01730C	1722	-1.00181	0.138677	-7.22403	5.05e-13	9.54e-13	down-regulated
C2_10850C	C2_10850C	2642.11	-1.00088	0.145469	-6.88037	5.97e-12	1.09e-11	down-regulated
C3_00260C	BNA4	3046.08	-1.00064	0.12618	-7.93022	2.19e-15	4.45e-15	down-regulated
C6_01150W	CDC20	1942.35	-1.0003	0.128932	-7.75838	8.6e-15	1.72e-14	down-regulated
C5_00940C	HAP5	1240.34	-0.999838	0.146705	-6.81528	9.41e-12	1.7e-11	down-regulated
C1_00200C	C1_00200C	198.095	-0.998423	0.257168	-3.88238	0.00010344	0.000140987	down-regulated
C7_03990C	C7_03990C	821.164	-0.996224	0.127909	-7.78852	6.78e-15	1.36e-14	down-regulated
C2_02200W	ZRC1	1347.74	-0.995034	0.13287	-7.48879	6.95e-14	1.35e-13	down-regulated
C2_08550C	MSU1	586.481	-0.9946	0.161611	-6.15428	7.54e-10	1.28e-09	down-regulated
C7_00410C	C7_00410C	1415.49	-0.993761	0.147264	-6.74816	1.5e-11	2.7e-11	down-regulated
C3_02600C	SLC1	1622.65	-0.992452	0.115697	-8.57806	9.65e-18	2.11e-17	down-regulated
C5_04900C	C5_04900C	1427.63	-0.991141	0.128628	-7.70548	1.3e-14	2.59e-14	down-regulated
C2_01220W	C2_01220W	2720.04	-0.986685	0.149557	-6.5974	4.18e-11	7.42e-11	down-regulated
C4_03120C	BUB1	1830.78	-0.985798	0.115101	-8.56465	1.08e-17	2.37e-17	down-regulated
C6_00550W	C6_00550W	2194.43	-0.985785	0.14824	-6.64994	2.93e-11	5.23e-11	down-regulated
C2_01910W	C2_01910W	229.205	-0.985437	0.247659	-3.97901	6.92e-05	9.52e-05	down-regulated
C4_06130W	C4_06130W	4316.81	-0.985427	0.228149	-4.31922	1.57e-05	2.22e-05	down-regulated
CR_02140W	RSR1	1782.54	-0.981796	0.117963	-8.32295	8.58e-17	1.82e-16	down-regulated
C2_10470C	C2_10470C	1862.27	-0.979715	0.142953	-6.85342	7.21e-12	1.31e-11	down-regulated
C1_04620W	C1_04620W	1275.2	-0.978957	0.126967	-7.71032	1.26e-14	2.49e-14	down-regulated
C2_01370C	NRI1	1248.33	-0.977142	0.160156	-6.10119	1.05e-09	1.78e-09	down-regulated
CR_10030W	FGR34	1296.06	-0.97637	0.108119	-9.03054	1.71e-19	3.9e-19	down-regulated
C2_03690C	MNN42	242.392	-0.975523	0.236793	-4.11972	3.79e-05	5.28e-05	down-regulated
C2_05320W	CDC7	1132.38	-0.974975	0.12613	-7.72992	1.08e-14	2.15e-14	down-regulated
C1_07470C	C1_07470C	447.96	-0.973229	0.185379	-5.24996	1.52e-07	2.36e-07	down-regulated
C4_02590C	SLX4	865.859	-0.972055	0.18087	-5.37434	7.69e-08	1.21e-07	down-regulated
C1_04320W	GPM2	1223.85	-0.971541	0.225626	-4.30598	1.66e-05	2.35e-05	down-regulated
C3_00470W	C3_00470W	1496.16	-0.970931	0.141585	-6.8576	7e-12	1.27e-11	down-regulated
C6_01320W	TRA1	6002.08	-0.970302	0.163104	-5.94899	2.7e-09	4.49e-09	down-regulated
C7_00920C	C7_00920C	552.929	-0.969873	0.21079	-4.60114	4.2e-06	6.15e-06	down-regulated
C5_05310W	PRE1	2801.22	-0.968626	0.117573	-8.23847	1.74e-16	3.67e-16	down-regulated
C2_05670C	C2_05670C	429.688	-0.967702	0.185627	-5.21316	1.86e-07	2.87e-07	down-regulated
C2_05020W	C2_05020W	523.035	-0.965839	0.159025	-6.07349	1.25e-09	2.11e-09	down-regulated
C2_04650C	RPB4	833.151	-0.964565	0.167079	-5.7731	7.78e-09	1.27e-08	down-regulated
C3_04560W	MAK21	4048.59	-0.964029	0.152761	-6.31071	2.78e-10	4.8e-10	down-regulated
C1_10560C	C1_10560C	495.721	-0.963351	0.17784	-5.41696	6.06e-08	9.57e-08	down-regulated
C1_11230W	FGR39	341.818	-0.962836	0.176625	-5.45132	5e-08	7.92e-08	down-regulated
C7_01900W	NUC2	8816.03	-0.95951	0.119125	-8.05467	7.97e-16	1.64e-15	down-regulated
C1_05230W	C1_05230W	499.623	-0.958233	0.148619	-6.44757	1.14e-10	1.98e-10	down-regulated
C7_04360C	TLO16	289.053	-0.957625	0.182441	-5.24895	1.53e-07	2.37e-07	down-regulated
C2_01070W	C2_01070W	3338.01	-0.956668	0.128219	-7.46123	8.57e-14	1.66e-13	down-regulated
C5_02230W	PRE4	4525.32	-0.956082	0.102309	-9.34508	9.18e-21	2.16e-20	down-regulated
C5_04920C	C5_04920C	2789.68	-0.948307	0.120613	-7.86241	3.77e-15	7.61e-15	down-regulated
CR_09680C	RTA4	189.491	-0.947394	0.300598	-3.1517	0.00162322	0.00207644	down-regulated
C1_06740C	NOP6	614.118	-0.946228	0.172582	-5.48278	4.19e-08	6.65e-08	down-regulated
C1_03130C	GGA2	4050.95	-0.945698	0.120039	-7.87824	3.32e-15	6.72e-15	down-regulated
C3_00240C	GLO3	6042.36	-0.945591	0.113729	-8.31439	9.22e-17	1.96e-16	down-regulated
C1_07780W	C1_07780W	1161.87	-0.94442	0.117556	-8.03377	9.45e-16	1.94e-15	down-regulated
C6_04360C	GLE2	2498.78	-0.944106	0.124753	-7.56781	3.8e-14	7.44e-14	down-regulated
C2_00010W	TLO5	430.679	-0.943686	0.156179	-6.04232	1.52e-09	2.55e-09	down-regulated
C1_13680C	GCV3	4433.16	-0.943578	0.131159	-7.19417	6.28e-13	1.18e-12	down-regulated
C2_00610C	ATP18	3258.7	-0.942794	0.14175	-6.6511	2.91e-11	5.19e-11	down-regulated
C2_04540C	GDT1	1724.18	-0.942375	0.102641	-9.18127	4.26e-20	9.85e-20	down-regulated
C2_10670W	C2_10670W	5271.94	-0.942116	0.113171	-8.32468	8.46e-17	1.8e-16	down-regulated
C1_12360C	RIB3	2877.99	-0.941596	0.144186	-6.53043	6.56e-11	1.16e-10	down-regulated
CR_07670W	CR_07670W	704.399	-0.941183	0.138299	-6.80542	1.01e-11	1.82e-11	down-regulated
C5_02900W	SPT8	1213.56	-0.940987	0.136235	-6.9071	4.95e-12	9.04e-12	down-regulated
C4_00970C	MDN1	3263.19	-0.940694	0.20203	-4.65622	3.22e-06	4.74e-06	down-regulated
C5_01470C	C5_01470C	243.764	-0.940561	0.209949	-4.47994	7.47e-06	1.08e-05	down-regulated
C1_03650C	MRPL27	1880.38	-0.938348	0.103196	-9.09289	9.64e-20	2.22e-19	down-regulated
C3_02230C	YCG1	1098.44	-0.93793	0.166231	-5.64233	1.68e-08	2.71e-08	down-regulated
C3_04510W	C3_04510W	547.996	-0.937504	0.213452	-4.3921	1.12e-05	1.6e-05	down-regulated
CR_10850C	ATP16	11519.8	-0.937484	0.121901	-7.69054	1.47e-14	2.9e-14	down-regulated
C1_02930C	MST1	1138.48	-0.936679	0.144518	-6.48142	9.09e-11	1.59e-10	down-regulated
C6_00780W	SEC8	2398.72	-0.935666	0.128037	-7.30778	2.72e-13	5.18e-13	down-regulated
C3_06980W	HUT1	399.418	-0.934708	0.151519	-6.1689	6.88e-10	1.17e-09	down-regulated
C6_02940C	C6_02940C	1434.5	-0.934682	0.254879	-3.66717	0.000245254	0.000328772	down-regulated
CR_00840C	CR_00840C	272.161	-0.930224	0.216558	-4.29551	1.74e-05	2.46e-05	down-regulated
CR_00720W	CR_00720W	173.886	-0.929854	0.208698	-4.4555	8.37e-06	1.2e-05	down-regulated
C2_00730C	C2_00730C	1764.72	-0.929602	0.133504	-6.96312	3.33e-12	6.11e-12	down-regulated
CR_09590W	CR_09590W	474.596	-0.928801	0.229901	-4.04	5.35e-05	7.4e-05	down-regulated
C2_00790C	C2_00790C	1652.07	-0.928585	0.106694	-8.70327	3.22e-18	7.16e-18	down-regulated
C1_13510C	TGL99	631.425	-0.92793	0.213098	-4.35448	1.33e-05	1.9e-05	down-regulated
C4_05110C	HAP41	835.725	-0.925606	0.265061	-3.49205	0.000479321	0.000633599	down-regulated
C2_00590W	C2_00590W	1336.99	-0.925353	0.174586	-5.30027	1.16e-07	1.8e-07	down-regulated
C4_03080W	C4_03080W	1364.81	-0.92493	0.142368	-6.49674	8.21e-11	1.44e-10	down-regulated
C4_01870C	ERG8	2271.73	-0.924728	0.105651	-8.75267	2.08e-18	4.64e-18	down-regulated
C3_01800C	C3_01800C	1074.55	-0.923437	0.155415	-5.94173	2.82e-09	4.69e-09	down-regulated
CR_08930C	CR_08930C	2011.28	-0.922688	0.131819	-6.99968	2.57e-12	4.73e-12	down-regulated
C5_00340W	EIP1	1088.2	-0.920302	0.135557	-6.78902	1.13e-11	2.04e-11	down-regulated
C2_06290C	ATP14	7308.31	-0.919961	0.109534	-8.39889	4.51e-17	9.65e-17	down-regulated
C1_11740W	C1_11740W	542.981	-0.919703	0.148877	-6.17759	6.51e-10	1.11e-09	down-regulated
C1_04390C	NOP4	2874.9	-0.919008	0.148456	-6.19045	6e-10	1.03e-09	down-regulated
C1_07000W	MEF2	1502.08	-0.918666	0.184677	-4.97445	6.54e-07	9.9e-07	down-regulated
C3_07020W	SSN6	8115.32	-0.917812	0.179475	-5.11386	3.16e-07	4.83e-07	down-regulated
C6_02040W	MCR1	11096.3	-0.916211	0.176687	-5.18551	2.15e-07	3.31e-07	down-regulated
CR_08400C	CR_08400C	1310.63	-0.916052	0.158842	-5.76708	8.07e-09	1.32e-08	down-regulated
C5_01590W	C5_01590W	653.212	-0.915913	0.208288	-4.39734	1.1e-05	1.57e-05	down-regulated
C2_07470W	YCS4	2778.34	-0.915856	0.111739	-8.19642	2.48e-16	5.18e-16	down-regulated
C1_10960W	C1_10960W	1475.18	-0.915807	0.126457	-7.24206	4.42e-13	8.37e-13	down-regulated
C3_06030W	NOG1	3750.26	-0.915769	0.182976	-5.00486	5.59e-07	8.48e-07	down-regulated
CR_01480W	PRS	917.53	-0.914825	0.138857	-6.58825	4.45e-11	7.88e-11	down-regulated
CR_01300W	CR_01300W	1634.05	-0.913786	0.15235	-5.99795	2e-09	3.34e-09	down-regulated
C2_05090W	MAK5	1374.35	-0.911298	0.196253	-4.6435	3.43e-06	5.04e-06	down-regulated
C6_04330W	NOP8	566.145	-0.911063	0.162953	-5.59094	2.26e-08	3.62e-08	down-regulated
C2_05540C	C2_05540C	724.788	-0.910343	0.145463	-6.25826	3.89e-10	6.71e-10	down-regulated
C4_05820W	C4_05820W	626.523	-0.910043	0.205328	-4.43214	9.33e-06	1.34e-05	down-regulated
C1_03680W	ENG1	6203.97	-0.909371	0.138623	-6.56004	5.38e-11	9.51e-11	down-regulated
C5_05270C	C5_05270C	2392.26	-0.907132	0.128274	-7.07183	1.53e-12	2.84e-12	down-regulated
C1_01300W	C1_01300W	3230.57	-0.90632	0.124653	-7.27072	3.58e-13	6.8e-13	down-regulated
C1_04290C	ACS2	32254.1	-0.906295	0.151147	-5.99614	2.02e-09	3.38e-09	down-regulated
C1_14360C	WSC4	1159.31	-0.901732	0.168946	-5.3374	9.43e-08	1.47e-07	down-regulated
C5_03140C	C5_03140C	4289.36	-0.900291	0.126426	-7.12108	1.07e-12	2.01e-12	down-regulated
C2_08790W	JEM1	810.531	-0.900125	0.143454	-6.27465	3.5e-10	6.05e-10	down-regulated
C4_00330C	C4_00330C	6083.15	-0.899769	0.120617	-7.45973	8.67e-14	1.68e-13	down-regulated
C7_01360C	C7_01360C	122.92	-0.89927	0.283571	-3.17123	0.00151793	0.00194593	down-regulated
CR_05330W	CR_05330W	406.662	-0.897641	0.211055	-4.25311	2.11e-05	2.97e-05	down-regulated
C6_00270W	C6_00270W	1279.59	-0.8975	0.197499	-4.54433	5.51e-06	8.02e-06	down-regulated
CR_09300C	SCO1	2024.62	-0.896989	0.137372	-6.52961	6.59e-11	1.16e-10	down-regulated
C5_05450C	MUM2	1592.81	-0.896817	0.262503	-3.41641	0.000634522	0.000832976	down-regulated
C2_06630C	C2_06630C	108.725	-0.896514	0.264419	-3.39051	0.000697624	0.000912796	down-regulated
C4_04230W	C4_04230W	479.555	-0.896218	0.182426	-4.91277	8.98e-07	1.35e-06	down-regulated
CR_01180W	CR_01180W	769.652	-0.895349	0.201504	-4.44334	8.86e-06	1.27e-05	down-regulated
C2_09370C	KAR3	622.416	-0.895303	0.167313	-5.35106	8.74e-08	1.37e-07	down-regulated
CR_02250C	CEX1	1618.4	-0.895075	0.116832	-7.66119	1.84e-14	3.64e-14	down-regulated
C1_10790W	CDC48	20296.3	-0.894421	0.103287	-8.65953	4.74e-18	1.05e-17	down-regulated
C1_05840W	PRN1	263.981	-0.89434	0.199655	-4.47942	7.48e-06	1.08e-05	down-regulated
C1_07880C	GCS1	1507.96	-0.89419	0.150792	-5.92994	3.03e-09	5.03e-09	down-regulated
CR_08330W	CR_08330W	724.327	-0.893517	0.12099	-7.38502	1.52e-13	2.93e-13	down-regulated
C2_02810C	NCB2	1064.28	-0.892098	0.125613	-7.10194	1.23e-12	2.3e-12	down-regulated
C4_04500C	C4_04500C	1503.92	-0.891692	0.102928	-8.66324	4.59e-18	1.01e-17	down-regulated
C1_11130W	FGR16	169.535	-0.891536	0.277553	-3.21213	0.00131757	0.00169858	down-regulated
C2_04580W	ERG20	3201.33	-0.890609	0.210468	-4.23156	2.32e-05	3.26e-05	down-regulated
C7_02100W	C7_02100W	5108.16	-0.889799	0.137072	-6.49149	8.5e-11	1.49e-10	down-regulated
C2_04680W	TIM17	1194.56	-0.889484	0.146548	-6.06956	1.28e-09	2.16e-09	down-regulated
C6_03130W	C6_03130W	4034.81	-0.889022	0.125034	-7.11025	1.16e-12	2.17e-12	down-regulated
C1_07850C	C1_07850C	317.062	-0.887784	0.224685	-3.95123	7.77e-05	0.000106675	down-regulated
C3_03090W	USO5	687.451	-0.88685	0.150632	-5.88754	3.92e-09	6.49e-09	down-regulated
C1_08450C	CDC42	2881.65	-0.885923	0.113181	-7.82752	4.98e-15	1e-14	down-regulated
CR_10290C	CR_10290C	2879.23	-0.885582	0.112851	-7.84733	4.25e-15	8.57e-15	down-regulated
CR_10140W	CR_10140W	8829.13	-0.881777	0.143536	-6.14324	8.09e-10	1.37e-09	down-regulated
C1_00120C	TRP1	2620.24	-0.881653	0.132602	-6.64887	2.95e-11	5.27e-11	down-regulated
CR_03990C	GCD1	2385.36	-0.881194	0.115179	-7.65067	2e-14	3.95e-14	down-regulated
CR_00430C	CR_00430C	516.35	-0.880103	0.17192	-5.11925	3.07e-07	4.7e-07	down-regulated
C1_05810W	GIM5	919.514	-0.878707	0.113716	-7.72719	1.1e-14	2.19e-14	down-regulated
CR_04530W	FUM11	7156.51	-0.876938	0.127812	-6.86115	6.83e-12	1.24e-11	down-regulated
C5_02030W	RPN8	3389.79	-0.875797	0.104431	-8.38638	5.01e-17	1.07e-16	down-regulated
CR_00240W	LSM6	443.892	-0.875184	0.185651	-4.71414	2.43e-06	3.59e-06	down-regulated
C4_06800W	RVB1	3892.47	-0.874864	0.102132	-8.56604	1.07e-17	2.34e-17	down-regulated
CR_08560C	UBC9	3334.7	-0.873141	0.105092	-8.30834	9.7e-17	2.06e-16	down-regulated
C4_03180W	NCP1	6234.31	-0.871516	0.0938232	-9.28891	1.56e-20	3.65e-20	down-regulated
C6_02460C	C6_02460C	1299.62	-0.871426	0.131874	-6.60802	3.9e-11	6.91e-11	down-regulated
C2_06480W	C2_06480W	808.808	-0.868896	0.203606	-4.26753	1.98e-05	2.79e-05	down-regulated
C5_01940W	RIB2	3134.6	-0.86877	0.104517	-8.31227	9.39e-17	1.99e-16	down-regulated
C1_05070C	GPI7	1201.48	-0.866123	0.129909	-6.66714	2.61e-11	4.66e-11	down-regulated
C1_01530C	C1_01530C	8594.33	-0.863127	0.111835	-7.71785	1.18e-14	2.35e-14	down-regulated
CR_07420W	KGD2	9455.26	-0.861365	0.146055	-5.89756	3.69e-09	6.11e-09	down-regulated
C2_01380W	PLB4.5	1062.99	-0.861054	0.113909	-7.55913	4.06e-14	7.95e-14	down-regulated
C3_03650W	HBR3	1363.07	-0.86063	0.197353	-4.36086	1.3e-05	1.84e-05	down-regulated
C3_05870C	UBP1	1804.09	-0.860184	0.108131	-7.95505	1.79e-15	3.65e-15	down-regulated
C2_07450C	RCL1	2030.4	-0.860111	0.161524	-5.32498	1.01e-07	1.58e-07	down-regulated
C5_03160W	MED14	1314.38	-0.858019	0.119881	-7.15727	8.23e-13	1.55e-12	down-regulated
C5_02940C	MIG1	3860.93	-0.8569	0.177425	-4.82964	1.37e-06	2.04e-06	down-regulated
CR_10550W	DRS1	2805.16	-0.856746	0.172169	-4.9762	6.48e-07	9.81e-07	down-regulated
C4_01660W	C4_01660W	2774.62	-0.855601	0.133719	-6.39848	1.57e-10	2.73e-10	down-regulated
C7_04230W	NRG1	8376.82	-0.8555	0.117834	-7.26018	3.87e-13	7.34e-13	down-regulated
C2_06660W	C2_06660W	217.111	-0.854869	0.272143	-3.14125	0.0016823	0.0021474	down-regulated
CR_09240C	CR_09240C	1488.66	-0.852875	0.15366	-5.5504	2.85e-08	4.56e-08	down-regulated
C2_06220C	MEC3	275.981	-0.849495	0.203509	-4.17425	2.99e-05	4.18e-05	down-regulated
CR_03610C	VTC3	4280.29	-0.847895	0.133856	-6.33441	2.38e-10	4.13e-10	down-regulated
C3_01940C	C3_01940C	733.012	-0.847883	0.171929	-4.9316	8.16e-07	1.23e-06	down-regulated
C3_00880W	KGD1	15225	-0.84786	0.15162	-5.592	2.24e-08	3.6e-08	down-regulated
C6_02120W	CHC1	13577.2	-0.847798	0.201075	-4.21633	2.48e-05	3.49e-05	down-regulated
CR_00810W	CR_00810W	342.501	-0.84725	0.268172	-3.15935	0.00158122	0.00202488	down-regulated
C1_13580W	SEC18	2333.69	-0.845413	0.122629	-6.89407	5.42e-12	9.9e-12	down-regulated
C1_12620W	SPA2	5085.64	-0.844667	0.103719	-8.14384	3.83e-16	7.96e-16	down-regulated
C3_03670W	C3_03670W	1131.04	-0.843944	0.144736	-5.83091	5.51e-09	9.08e-09	down-regulated
C1_08630W	C1_08630W	1104.59	-0.843662	0.124914	-6.75396	1.44e-11	2.59e-11	down-regulated
C7_01650W	C7_01650W	3704.57	-0.840694	0.107854	-7.79477	6.45e-15	1.3e-14	down-regulated
CR_07470W	CR_07470W	534.615	-0.839899	0.209796	-4.00341	6.24e-05	8.61e-05	down-regulated
CR_09310W	CR_09310W	1198.42	-0.839385	0.12872	-6.52103	6.98e-11	1.23e-10	down-regulated
C2_09460C	RHA1	1296.52	-0.839218	0.146176	-5.74117	9.4e-09	1.53e-08	down-regulated
C1_09050W	HST1	566.015	-0.838623	0.168133	-4.98785	6.11e-07	9.25e-07	down-regulated
C1_06730W	RAC1	2585.7	-0.838608	0.13342	-6.28548	3.27e-10	5.65e-10	down-regulated
CR_00830W	CR_00830W	440.361	-0.837477	0.15319	-5.4669	4.58e-08	7.27e-08	down-regulated
C1_07140C	RIA1	3201.66	-0.837188	0.113015	-7.40777	1.28e-13	2.48e-13	down-regulated
C2_03060W	PR26	4843.04	-0.837142	0.112338	-7.45197	9.2e-14	1.78e-13	down-regulated
C2_02640C	BNA32	416.699	-0.837141	0.21719	-3.85443	0.000116001	0.000157668	down-regulated
C3_00760W	ERG4	3970.58	-0.836736	0.1541	-5.42983	5.64e-08	8.91e-08	down-regulated
C1_01170C	ZCF17	1086.4	-0.836501	0.147532	-5.66995	1.43e-08	2.31e-08	down-regulated
CR_01610C	SHP1	2782.18	-0.832207	0.113133	-7.35598	1.9e-13	3.63e-13	down-regulated
C1_10070C	MNN23	1810.92	-0.831842	0.103037	-8.07325	6.85e-16	1.41e-15	down-regulated
C2_08780W	RPT6	4424.51	-0.829987	0.107485	-7.7219	1.15e-14	2.28e-14	down-regulated
C2_05580W	C2_05580W	2828.99	-0.829331	0.112564	-7.36764	1.74e-13	3.33e-13	down-regulated
C5_03930C	C5_03930C	354.342	-0.828094	0.253876	-3.26181	0.00110704	0.00143275	down-regulated
C2_04350C	SUV3	1006.1	-0.828081	0.134762	-6.14476	8.01e-10	1.36e-09	down-regulated
C4_03790W	RPN6	1632.98	-0.827297	0.158352	-5.22441	1.75e-07	2.7e-07	down-regulated
C1_10690W	C1_10690W	1138.29	-0.826131	0.121843	-6.7803	1.2e-11	2.16e-11	down-regulated
CR_01700C	CR_01700C	1153.31	-0.823396	0.138117	-5.96158	2.5e-09	4.16e-09	down-regulated
CR_05500C	CR_05500C	1024.08	-0.823188	0.13872	-5.93416	2.95e-09	4.91e-09	down-regulated
C2_02950W	BNA31	699.297	-0.820082	0.177626	-4.61689	3.9e-06	5.71e-06	down-regulated
CR_09660W	CR_09660W	445.188	-0.813905	0.189988	-4.28399	1.84e-05	2.59e-05	down-regulated
C1_02610W	IML1	1920.4	-0.81368	0.131894	-6.16922	6.86e-10	1.17e-09	down-regulated
C2_05800C	C2_05800C	1424.13	-0.812256	0.118783	-6.83818	8.02e-12	1.45e-11	down-regulated
C1_06720C	C1_06720C	850.08	-0.812189	0.13241	-6.1339	8.58e-10	1.46e-09	down-regulated
C7_01190W	C7_01190W	521.453	-0.810848	0.16386	-4.9484	7.48e-07	1.13e-06	down-regulated
C2_10230W	MET32	301.918	-0.810334	0.179362	-4.51788	6.25e-06	9.04e-06	down-regulated
C4_04870C	C4_04870C	7340.99	-0.809723	0.0954177	-8.48609	2.14e-17	4.61e-17	down-regulated
C3_06230W	CYM1	1696.64	-0.808614	0.121138	-6.67513	2.47e-11	4.42e-11	down-regulated
C1_00530C	C1_00530C	993.832	-0.804944	0.15809	-5.0917	3.55e-07	5.42e-07	down-regulated
C5_01960C	C5_01960C	4880.6	-0.803865	0.164797	-4.87791	1.07e-06	1.61e-06	down-regulated
C5_00310C	C5_00310C	1057.96	-0.802058	0.19273	-4.16155	3.16e-05	4.42e-05	down-regulated
C1_10500W	C1_10500W	860.506	-0.800323	0.160843	-4.97581	6.5e-07	9.83e-07	down-regulated
C1_08210C	MLT1	7372.5	-0.799458	0.113751	-7.02816	2.09e-12	3.87e-12	down-regulated
C6_03640W	NOG2	2461.33	-0.798903	0.134904	-5.92201	3.18e-09	5.28e-09	down-regulated
C2_04980C	CKA2	1000.33	-0.798148	0.128197	-6.22593	4.79e-10	8.23e-10	down-regulated
C2_01580W	REX2	730.066	-0.797511	0.145353	-5.48673	4.09e-08	6.51e-08	down-regulated
C2_09500W	C2_09500W	1050.34	-0.797361	0.163011	-4.89147	1e-06	1.5e-06	down-regulated
C5_03700C	C5_03700C	1828.56	-0.79447	0.123054	-6.45628	1.07e-10	1.87e-10	down-regulated
C4_00590C	C4_00590C	2211.95	-0.794068	0.118366	-6.70859	1.97e-11	3.52e-11	down-regulated
C6_02140W	C6_02140W	1230.26	-0.794039	0.14448	-5.49584	3.89e-08	6.18e-08	down-regulated
C3_04900W	NOP14	1267.94	-0.793766	0.195006	-4.07047	4.69e-05	6.5e-05	down-regulated
CR_01740W	MCI4	2682.49	-0.793643	0.137609	-5.76738	8.05e-09	1.32e-08	down-regulated
CR_06840W	CR_06840W	879.071	-0.792817	0.175043	-4.52927	5.92e-06	8.59e-06	down-regulated
CR_02890C	CR_02890C	1393.97	-0.79223	0.150819	-5.25286	1.5e-07	2.33e-07	down-regulated
C2_06280C	C2_06280C	222.83	-0.789475	0.242225	-3.25927	0.00111701	0.00144534	down-regulated
CR_06070W	CR_06070W	2279.65	-0.78833	0.143418	-5.49674	3.87e-08	6.15e-08	down-regulated
C4_03700W	C4_03700W	2036.01	-0.787078	0.14296	-5.50559	3.68e-08	5.86e-08	down-regulated
C1_10890C	C1_10890C	2064.48	-0.784515	0.106257	-7.3832	1.55e-13	2.97e-13	down-regulated
C3_04600C	C3_04600C	93.5834	-0.783293	0.293882	-2.66533	0.00769128	0.00943937	down-regulated
C6_00110C	C6_00110C	972.803	-0.781193	0.1545	-5.05626	4.28e-07	6.52e-07	down-regulated
C3_02350W	C3_02350W	1581.99	-0.779636	0.14739	-5.28963	1.23e-07	1.91e-07	down-regulated
C2_07590W	VMA10	2525.12	-0.778247	0.117535	-6.62138	3.56e-11	6.33e-11	down-regulated
C1_05410C	TRP99	2780.5	-0.778149	0.144435	-5.38754	7.14e-08	1.12e-07	down-regulated
C5_02820C	C5_02820C	956.857	-0.777056	0.15413	-5.04156	4.62e-07	7.04e-07	down-regulated
C1_00870W	LRO1	1848.75	-0.77678	0.11788	-6.58956	4.41e-11	7.82e-11	down-regulated
C2_04120C	C2_04120C	1268.71	-0.775362	0.179715	-4.3144	1.6e-05	2.27e-05	down-regulated
C2_00470W	POM152	3537.41	-0.773613	0.12125	-6.38033	1.77e-10	3.07e-10	down-regulated
C1_08880W	HEM14	1141.01	-0.772451	0.202504	-3.8145	0.000136459	0.000184884	down-regulated
C2_00580C	SMF3	2925.41	-0.771835	0.128192	-6.02094	1.73e-09	2.91e-09	down-regulated
CR_03110W	CR_03110W	882.512	-0.771826	0.132465	-5.82663	5.66e-09	9.31e-09	down-regulated
C4_05260W	C4_05260W	1016.11	-0.771624	0.137925	-5.59451	2.21e-08	3.55e-08	down-regulated
C4_00770C	C4_00770C	2078.18	-0.771035	0.141113	-5.46395	4.66e-08	7.39e-08	down-regulated
C5_03640W	C5_03640W	1665.67	-0.771034	0.12379	-6.22856	4.71e-10	8.09e-10	down-regulated
C3_01180C	C3_01180C	848.218	-0.770548	0.178715	-4.3116	1.62e-05	2.29e-05	down-regulated
C1_05660C	C1_05660C	7033.44	-0.770097	0.124819	-6.16972	6.84e-10	1.17e-09	down-regulated
C6_01550C	C6_01550C	1407.8	-0.770039	0.181815	-4.2353	2.28e-05	3.21e-05	down-regulated
CR_01100C	CR_01100C	642.931	-0.76987	0.167462	-4.59729	4.28e-06	6.26e-06	down-regulated
CR_01660C	SEC65	1872.94	-0.769704	0.108559	-7.09018	1.34e-12	2.5e-12	down-regulated
C4_04970C	C4_04970C	2741.86	-0.769351	0.137721	-5.58629	2.32e-08	3.72e-08	down-regulated
C3_04690C	C3_04690C	429.121	-0.766775	0.169174	-4.53246	5.83e-06	8.46e-06	down-regulated
C1_05320C	C1_05320C	579.449	-0.765415	0.162103	-4.7218	2.34e-06	3.46e-06	down-regulated
C5_04630W	C5_04630W	765.377	-0.764715	0.138979	-5.50238	3.75e-08	5.96e-08	down-regulated
C4_03320W	C4_03320W	659.958	-0.761855	0.18449	-4.12953	3.64e-05	5.06e-05	down-regulated
C1_08550C	GCF1	4184.2	-0.761851	0.094254	-8.08295	6.32e-16	1.31e-15	down-regulated
CR_04870C	CR_04870C	576.129	-0.760506	0.199644	-3.8093	0.000139359	0.000188728	down-regulated
CR_00710C	CR_00710C	368.954	-0.75996	0.149255	-5.0917	3.55e-07	5.42e-07	down-regulated
[truncated: 3,958 more rows]
