# Supplementary material for: Roles of P-body factors in Candida albicans filamentation and stress response
Source: PLoS Genet. 2025 Mar 17;21(3):e1011632. doi: 10.1371/journal.pgen.1011632 (PMC11975087; doi:10.1371/journal.pgen.1011632)
Supplement: S8 Table — dhh1Δ/Δ yeast cells in YPD at 30°C and dhh1Δ/Δ grown under physiologically relevant filamentation conditions (RPMI + 10% serum at 37°C) for 4 hours. RNA extraction performed in triplicate from three separate samples. (XLSX) [file pgen.1011632.s017.xlsx]

## Sheet: Sheet1
Table S8. DEseq2 results comparing RPMI P57055 dhh1Δ/Δ vs YPD P57055 dhh1Δ/Δ for Fig S5. D.
Feature Name	Gene Name	baseMean	log2FoldChange	lfcSE	stat	pvalue	padj	Regulation
CR_01440C	CR_01440C	3898.95	-11.2983	0.483459	-23.3697	8.69e-121	5.94e-119	down-regulated
CR_04210C	QDR1	6067.39	-10.3045	0.427944	-24.0791	4.14e-128	3.16e-126	down-regulated
C2_01000W	HGT7	183312	-9.90572	0.437495	-22.6419	1.68e-113	1.02e-111	down-regulated
CR_04680C	CR_04680C	34.2953	-8.78026	1.27193	-6.90309	5.09e-12	2.73e-11	down-regulated
C1_04260W	HHT21	9091.41	-8.6642	0.234829	-36.8958	5.4e-298	1.07e-294	down-regulated
C1_05940W	PHO87	3054.2	-8.09279	0.28984	-27.9216	1.46e-171	2.48e-169	down-regulated
C4_03960W	C4_03960W	2891.54	-7.62351	0.714678	-10.667	1.45e-26	1.98e-25	down-regulated
C6_01990W	PLB1	52.568	-6.91414	1.21341	-5.69813	1.21e-08	4.69e-08	down-regulated
C4_01530C	ERG251	7954.15	-6.87766	0.301355	-22.8225	2.74e-115	1.68e-113	down-regulated
C1_08790W	TPO3	8057.01	-6.84468	0.471282	-14.5235	8.6e-48	2.23e-46	down-regulated
CR_06810W	HHT2	5683.42	-6.80717	0.254791	-26.7166	3.02e-157	3.81e-155	down-regulated
CR_07790C	YHB1	23193.9	-6.78134	0.385524	-17.5899	2.94e-69	1.11e-67	down-regulated
C1_09150W	AOX2	667.915	-6.52355	0.624414	-10.4475	1.5e-25	1.94e-24	down-regulated
C3_01540W	C3_01540W	12287.9	-6.4553	0.786981	-8.20261	2.35e-16	1.8e-15	down-regulated
C4_00450C	PGA10	1273.94	-6.24039	0.870861	-7.16577	7.74e-13	4.47e-12	down-regulated
C3_00320W	RHR2	34295.4	-6.11723	0.80057	-7.64109	2.15e-14	1.42e-13	down-regulated
C5_03280W	CAM1-1	8700.25	-5.96645	0.156649	-38.088	0	0	down-regulated
C4_03950C	C4_03950C	34.2128	-5.91337	0.844708	-7.00049	2.55e-12	1.41e-11	down-regulated
C6_01510W	OYE23	380.896	-5.89756	0.566462	-10.4112	2.2e-25	2.81e-24	down-regulated
C6_02480W	C6_02480W	1537.03	-5.81987	0.27773	-20.9551	1.69e-97	8.79e-96	down-regulated
C3_03360W	FCY2	1180.67	-5.70753	0.576399	-9.90205	4.08e-23	4.58e-22	down-regulated
C1_02120C	SHA3	7970.37	-5.61757	0.550297	-10.2083	1.82e-24	2.19e-23	down-regulated
C4_06760W	GUT2	6312.12	-5.60085	0.267002	-20.9768	1.07e-97	5.62e-96	down-regulated
C1_13870W	MET3	2827.69	-5.48221	0.408286	-13.4274	4.18e-41	9.07e-40	down-regulated
C2_07570W	RNR22	18191.6	-5.458	0.760002	-7.18157	6.89e-13	4e-12	down-regulated
C4_04320W	FRE10	1794.59	-5.45663	0.415844	-13.1218	2.47e-39	5.21e-38	down-regulated
C1_04770C	ERG3	3437.36	-5.45364	0.426321	-12.7923	1.81e-37	3.61e-36	down-regulated
CR_08340W	CYS3	8393.65	-5.32014	0.311651	-17.0708	2.45e-65	8.76e-64	down-regulated
C4_04590W	SCS7	6840.31	-5.29211	0.496549	-10.6578	1.6e-26	2.18e-25	down-regulated
C4_01010C	DAG7	1173.76	-5.23657	0.357804	-14.6353	1.67e-48	4.48e-47	down-regulated
C1_06870C	C1_06870C	50.5632	-5.18157	1.09798	-4.71916	2.37e-06	7.01e-06	down-regulated
C7_03200C	C7_03200C	3296.4	-5.17849	0.573848	-9.02415	1.81e-19	1.68e-18	down-regulated
C3_04060C	HEM13	46195.9	-5.17128	0.677808	-7.62942	2.36e-14	1.54e-13	down-regulated
C1_09080C	PGA6	1824.77	-5.16033	0.308965	-16.702	1.27e-62	4.36e-61	down-regulated
C1_07230W	PHO15	4722.27	-5.10673	0.543723	-9.39216	5.88e-21	5.89e-20	down-regulated
C2_05460W	CDC19	162422	-5.05264	0.473328	-10.6747	1.34e-26	1.84e-25	down-regulated
CR_04510W	HXK2	110251	-5.04214	0.536514	-9.39796	5.56e-21	5.6e-20	down-regulated
C4_06120W	GDH3	5943.97	-5.01257	0.507223	-9.88239	4.96e-23	5.56e-22	down-regulated
C6_01900C	DOG1	1720.93	-4.97754	0.350024	-14.2206	6.83e-46	1.66e-44	down-regulated
C2_06960W	SPE3	2369.08	-4.96905	0.228325	-21.763	5.2e-105	2.94e-103	down-regulated
C4_06570C	PDC11	321991	-4.96682	0.455497	-10.9042	1.1e-27	1.58e-26	down-regulated
C5_04130C	CHT2	19378.9	-4.94317	0.220888	-22.3786	6.36e-111	3.74e-109	down-regulated
C1_08350C	C1_08350C	12394.3	-4.91511	0.468932	-10.4815	1.05e-25	1.37e-24	down-regulated
C5_03440W	C5_03440W	1592.75	-4.91046	0.259506	-18.9223	7.47e-80	3.19e-78	down-regulated
C1_10400C	FGR41	1041.93	-4.88803	0.744118	-6.56889	5.07e-11	2.48e-10	down-regulated
C2_06970W	AAH1	185.738	-4.84951	0.653909	-7.41617	1.21e-13	7.43e-13	down-regulated
C1_02330C	C1_02330C	14338.5	-4.77741	0.183649	-26.0138	3.46e-149	3.81e-147	down-regulated
C3_07150C	RPS12	22438.7	-4.77092	0.165103	-28.8966	1.32e-183	2.8e-181	down-regulated
C3_05240C	RPL8B	34255.9	-4.75605	0.156725	-30.3466	2.79e-202	8.72e-200	down-regulated
C4_04050C	RHD3	1260.62	-4.7341	0.33134	-14.2877	2.61e-46	6.46e-45	down-regulated
C4_04390W	C4_04390W	13436.3	-4.70222	0.116492	-40.3652	0	0	down-regulated
C6_03790C	HGT10	994.2	-4.68112	0.752464	-6.22105	4.94e-10	2.19e-09	down-regulated
C6_01670W	MAE1	11559.3	-4.6157	0.173941	-26.536	3.73e-155	4.52e-153	down-regulated
C4_05540W	HOM3	3801.05	-4.61242	0.47286	-9.75429	1.77e-22	1.9e-21	down-regulated
C5_03790W	GUK1	923.464	-4.59651	0.381569	-12.0463	2.03e-33	3.6e-32	down-regulated
C4_04890C	RPL24A	42325.7	-4.54183	0.132888	-34.1778	5.17e-256	5.12e-253	down-regulated
C7_01250W	ASC1	43818.8	-4.51993	0.168128	-26.8839	3.39e-159	4.58e-157	down-regulated
C5_03130W	SUT1	324.785	-4.51927	0.693466	-6.51693	7.18e-11	3.47e-10	down-regulated
C2_03270W	GPM1	79947.3	-4.49564	0.404356	-11.118	1.03e-28	1.53e-27	down-regulated
CR_06800C	HHF22	5651.14	-4.47932	0.253393	-17.6773	6.27e-70	2.42e-68	down-regulated
C7_01260W	C7_01260W	7623.74	-4.47409	0.169624	-26.3765	2.55e-153	2.92e-151	down-regulated
C1_00220W	PHR2	9483.4	-4.469	0.255645	-17.4813	1.99e-68	7.44e-67	down-regulated
C1_06460C	RPS22A	16763.4	-4.41465	0.167113	-26.4171	8.71e-154	1.02e-151	down-regulated
C6_04610C	NAG3	2215.68	-4.40888	0.388289	-11.3546	7.03e-30	1.09e-28	down-regulated
C5_00650C	THR1	2518.96	-4.40881	0.216192	-20.393	1.93e-92	9.24e-91	down-regulated
C3_02150C	ERG6	4907.48	-4.40751	0.258385	-17.0579	3.05e-65	1.09e-63	down-regulated
C2_01610C	RPS26A	29752.9	-4.39697	0.164824	-26.6767	8.77e-157	1.09e-154	down-regulated
C1_01370C	RPS21B	20084	-4.37435	0.137625	-31.7846	1.06e-221	4.83e-219	down-regulated
CR_04060C	DAP1	6971.66	-4.37326	0.588662	-7.42916	1.09e-13	6.76e-13	down-regulated
C1_10450W	GLY1	4510.78	-4.34436	0.4089	-10.6245	2.29e-26	3.07e-25	down-regulated
C4_01800W	C4_01800W	199.95	-4.32873	0.684556	-6.32341	2.56e-10	1.18e-09	down-regulated
C7_01800C	PFK2	91523.8	-4.3168	0.580433	-7.43722	1.03e-13	6.37e-13	down-regulated
CR_07630C	RPS27	11452	-4.31499	0.156427	-27.5846	1.7e-167	2.74e-165	down-regulated
C2_02860W	SUR2	10658.6	-4.29358	0.628118	-6.83562	8.16e-12	4.29e-11	down-regulated
C3_04960W	RPL35	21291	-4.28873	0.128032	-33.4973	5.27e-246	3.48e-243	down-regulated
C2_02590W	ZRT2	3366.29	-4.2637	0.459926	-9.27041	1.85e-20	1.82e-19	down-regulated
C2_09060C	ASN1	11020.6	-4.26028	0.144433	-29.4965	3.19e-191	7.9e-189	down-regulated
C5_01550C	C5_01550C	32813	-4.2523	0.137074	-31.022	2.73e-211	9.53e-209	down-regulated
C5_01540W	C5_01540W	31121.9	-4.20819	0.132261	-31.8172	3.74e-222	1.85e-219	down-regulated
C4_01760W	C4_01760W	3173.45	-4.20107	0.539908	-7.78107	7.19e-15	4.96e-14	down-regulated
C2_06810C	RPL11	20078.5	-4.19516	0.146485	-28.6387	2.21e-180	4.39e-178	down-regulated
C3_07280C	C3_07280C	1723.18	-4.19034	0.266196	-15.7415	7.85e-56	2.42e-54	down-regulated
C4_04900W	RPL30	22641.1	-4.19009	0.125626	-33.3538	6.42e-244	3.82e-241	down-regulated
CR_08150W	RPS20	24380.3	-4.18993	0.156791	-26.7231	2.54e-157	3.28e-155	down-regulated
C6_02240C	RPL10A	43204.1	-4.18659	0.163958	-25.5345	8.17e-144	8.23e-142	down-regulated
C2_05700W	OSM1	35621.8	-4.18593	0.597905	-7.00099	2.54e-12	1.41e-11	down-regulated
C3_04680W	RPP2B	18665.5	-4.18151	0.171721	-24.3506	5.71e-131	4.59e-129	down-regulated
C1_02070W	HSP31	127.243	-4.18006	0.662525	-6.30929	2.8e-10	1.28e-09	down-regulated
C2_03810C	RPL21A	28719.7	-4.16153	0.133969	-31.0633	7.54e-212	2.8e-209	down-regulated
C3_03800W	PTR22	11405.2	-4.16027	0.512015	-8.12527	4.46e-16	3.37e-15	down-regulated
C5_04590C	RPL43A	29863.2	-4.15569	0.137845	-30.1475	1.16e-199	3.27e-197	down-regulated
C1_11080W	C1_11080W	1515.66	-4.15168	0.490623	-8.46205	2.63e-17	2.14e-16	down-regulated
C7_00620W	GUS1	6203.37	-4.15036	0.265832	-15.6128	5.96e-55	1.81e-53	down-regulated
C1_10390C	RPL42	29774.4	-4.14775	0.143866	-28.8307	8.85e-183	1.81e-180	down-regulated
C1_05110C	ARO4	6066.65	-4.13616	0.150687	-27.4487	7.21e-166	1.13e-163	down-regulated
CR_08360C	RPP2A	19325.4	-4.1351	0.161514	-25.6021	1.44e-144	1.51e-142	down-regulated
CR_01400W	LYS12	8136.98	-4.13079	0.593516	-6.95987	3.41e-12	1.86e-11	down-regulated
C1_06890C	C1_06890C	20266.7	-4.13034	0.120772	-34.1997	2.45e-256	2.91e-253	down-regulated
C3_02470C	RPL9B	21196	-4.11355	0.146507	-28.0775	1.84e-173	3.32e-171	down-regulated
C3_06870W	TDH3	419925	-4.09311	0.397089	-10.3078	6.5e-25	8.12e-24	down-regulated
C7_00960W	RPS18	33175.3	-4.08891	0.161353	-25.3414	1.12e-141	1.09e-139	down-regulated
C1_03010W	RPP1A	18522.9	-4.08378	0.165257	-24.7117	8.01e-135	6.9e-133	down-regulated
C4_07180W	UBI3	52847.5	-4.07536	0.170944	-23.8403	1.28e-125	9.49e-124	down-regulated
CR_05390W	PST3	5103.97	-4.04381	0.300812	-13.443	3.38e-41	7.42e-40	down-regulated
C2_06570C	C2_06570C	3838.41	-4.01985	0.533595	-7.53351	4.94e-14	3.14e-13	down-regulated
C1_03020C	RPL13	44716.2	-4.01788	0.135352	-29.6848	1.21e-193	3.12e-191	down-regulated
C7_03920C	RPP1B	17610.8	-4.0151	0.153149	-26.217	1.7e-151	1.91e-149	down-regulated
C1_02480W	PMM1	3150.22	-4.01382	0.131804	-30.453	1.09e-203	3.61e-201	down-regulated
C1_06450C	RPS14B	27238.1	-4.00761	0.169896	-23.5886	5.05e-123	3.57e-121	down-regulated
C1_10800C	ALP1	2161.63	-4.00513	0.375173	-10.6754	1.33e-26	1.83e-25	down-regulated
C3_01490W	RPS7A	24387.8	-4.00265	0.164963	-24.264	4.71e-130	3.68e-128	down-regulated
C1_08590C	ERG1	17790.6	-3.98149	0.609227	-6.53531	6.35e-11	3.08e-10	down-regulated
C1_01480C	RPS21	48749.7	-3.95545	0.170566	-23.1901	5.73e-119	3.77e-117	down-regulated
C2_00210W	RPL38	14288.1	-3.95329	0.203475	-19.4288	4.4e-84	1.97e-82	down-regulated
C4_01750C	FBA1	172020	-3.94261	0.484954	-8.12987	4.3e-16	3.25e-15	down-regulated
C3_05100C	RPL18	27033.3	-3.93141	0.134834	-29.1575	6.72e-187	1.48e-184	down-regulated
CR_08480C	CR_08480C	8169.81	-3.92997	0.18265	-21.5164	1.09e-102	6.01e-101	down-regulated
C4_01270W	RPS6A	35972.5	-3.92516	0.145773	-26.9265	1.08e-159	1.49e-157	down-regulated
C1_08070W	CDR4	18608.9	-3.9179	0.388902	-10.0743	7.18e-24	8.35e-23	down-regulated
C3_02110W	RPL12	44031.8	-3.90356	0.1288	-30.307	9.26e-202	2.75e-199	down-regulated
C2_08040C	RPS10	23087.2	-3.90298	0.120313	-32.4401	7.46e-231	4.03e-228	down-regulated
CR_04100C	RPL15A	35495.1	-3.88648	0.218514	-17.7859	9.08e-71	3.53e-69	down-regulated
C1_10870W	RPS17B	18911.8	-3.86315	0.251549	-15.3575	3.16e-53	9.34e-52	down-regulated
C3_02310W	MEP1	1113.97	-3.85238	0.487505	-7.90224	2.74e-15	1.96e-14	down-regulated
C1_11060C	RPL2	56485.9	-3.83626	0.136474	-28.1097	7.45e-174	1.38e-171	down-regulated
C1_13140C	TYE7	13786.5	-3.81923	0.551985	-6.91908	4.55e-12	2.45e-11	down-regulated
C4_01250W	NAT4	832.401	-3.81353	0.46095	-8.2732	1.3e-16	1.02e-15	down-regulated
C3_07440W	TPI1	61443.5	-3.81282	0.430248	-8.86193	7.86e-19	7.05e-18	down-regulated
C4_00990W	SMF11	435.33	-3.80982	0.478296	-7.9654	1.65e-15	1.2e-14	down-regulated
C4_01050C	RPL40B	14710.8	-3.79853	0.12795	-29.6875	1.11e-193	3.01e-191	down-regulated
CR_00200W	PCK1	14070	-3.79181	0.622019	-6.09597	1.09e-09	4.67e-09	down-regulated
C4_05300W	XKS1	2787.87	-3.77113	0.480104	-7.85482	4e-15	2.82e-14	down-regulated
C6_01700W	RPL32	21171.8	-3.77054	0.164385	-22.9373	1.98e-116	1.24e-114	down-regulated
C2_03960W	RPL39	14360.2	-3.76884	0.161586	-23.324	2.53e-120	1.69e-118	down-regulated
C1_03090W	RPS1	54578.4	-3.74857	0.132579	-28.2743	7.15e-176	1.37e-173	down-regulated
C5_00430W	MET14	1872.21	-3.74276	0.352097	-10.6299	2.16e-26	2.91e-25	down-regulated
C3_06850W	FCR1	1626.2	-3.73046	0.45408	-8.21542	2.11e-16	1.63e-15	down-regulated
C7_00990W	RPP0	60472.2	-3.72485	0.109989	-33.8657	2.14e-251	1.81e-248	down-regulated
C1_08500C	ENO1	250296	-3.71814	0.403739	-9.20928	3.28e-20	3.17e-19	down-regulated
C7_01000C	C7_01000C	37380.1	-3.69937	0.104621	-35.3597	7.11e-274	1.06e-270	down-regulated
C5_05050W	ADH1	331611	-3.6826	0.45416	-8.10859	5.12e-16	3.83e-15	down-regulated
C6_02070C	RPL23A	24966.7	-3.67951	0.13489	-27.2779	7.77e-164	1.15e-161	down-regulated
C6_01970C	RPL25	26100.2	-3.67083	0.145078	-25.3025	3e-141	2.88e-139	down-regulated
C6_02080W	C6_02080W	11863.8	-3.66861	0.15481	-23.6974	3.83e-124	2.78e-122	down-regulated
C3_04140C	EGD2	9640.03	-3.65379	0.173148	-21.1021	7.61e-99	4.08e-97	down-regulated
CR_09160C	ERG13	7431.84	-3.6382	0.140211	-25.9481	1.91e-148	2.07e-146	down-regulated
C3_06330W	TSA1B	20693.4	-3.63666	0.244549	-14.8709	5.1e-50	1.39e-48	down-regulated
C6_02880W	C6_02880W	1054.27	-3.63046	0.251709	-14.4233	3.69e-47	9.38e-46	down-regulated
C1_05720W	C1_05720W	31690.1	-3.62196	0.156755	-23.1059	4.04e-118	2.58e-116	down-regulated
C3_00090W	RPS24	26416.6	-3.61901	0.15046	-24.0529	7.79e-128	5.86e-126	down-regulated
C3_06180C	TSA1	20890.5	-3.61483	0.240838	-15.0094	6.37e-51	1.79e-49	down-regulated
C2_05610C	RPS8A	50809.6	-3.60847	0.12311	-29.311	7.51e-189	1.72e-186	down-regulated
C2_10620W	RPS4A	47396.7	-3.60351	0.146418	-24.6112	9.59e-134	8.15e-132	down-regulated
C2_06890C	C2_06890C	1066.43	-3.59277	0.217723	-16.5016	3.58e-61	1.21e-59	down-regulated
C4_02270C	BFR1	6037.46	-3.59024	0.171701	-20.9099	4.35e-97	2.23e-95	down-regulated
C5_04810W	PFK1	83004.4	-3.5858	0.664918	-5.39285	6.93e-08	2.46e-07	down-regulated
C4_01520C	RPL20B	26484.1	-3.57261	0.15312	-23.3321	2.1e-120	1.42e-118	down-regulated
C1_11350C	TOS4	1610.81	-3.57134	0.325617	-10.9679	5.45e-28	7.9e-27	down-regulated
C2_05410W	C2_05410W	18986.6	-3.56748	0.146187	-24.4035	1.57e-131	1.28e-129	down-regulated
C3_07950C	SRB1	26339.5	-3.56431	0.244195	-14.5962	2.97e-48	7.85e-47	down-regulated
C3_05370C	YST1	29511.2	-3.55616	0.113019	-31.4651	2.61e-217	1.11e-214	down-regulated
C3_04670C	RPS15	34546.1	-3.55605	0.105188	-33.8065	1.58e-250	1.17e-247	down-regulated
C1_05760C	PGA26	298.042	-3.55194	0.414065	-8.57822	9.64e-18	8.1e-17	down-regulated
C4_04770C	MNN22	4014.26	-3.54438	0.248314	-14.2738	3.19e-46	7.83e-45	down-regulated
C1_00180W	RPL16A	41004.8	-3.53238	0.140171	-25.2006	3.95e-140	3.67e-138	down-regulated
C4_01360W	PGA53	5650.33	-3.53222	0.252776	-13.9737	2.26e-44	5.41e-43	down-regulated
C4_06110C	TRP5	7392.25	-3.52898	0.200331	-17.6157	1.87e-69	7.06e-68	down-regulated
CR_05340C	IFE2	19901	-3.5281	0.611098	-5.77338	7.77e-09	3.07e-08	down-regulated
C1_14120C	RBE1	137.947	-3.49333	1.01294	-3.44872	0.000563259	0.0011768	down-regulated
C2_03010C	RNR21	16561.7	-3.49316	0.393189	-8.88417	6.44e-19	5.81e-18	down-regulated
C1_13400C	AGC1	600.725	-3.48368	0.418065	-8.33285	7.89e-17	6.26e-16	down-regulated
C5_02850W	C5_02850W	2799.65	-3.47538	0.194419	-17.8757	1.82e-71	7.13e-70	down-regulated
C1_13070C	FAD3	668.339	-3.46932	0.531075	-6.53264	6.46e-11	3.13e-10	down-regulated
C5_03510C	C5_03510C	3632.78	-3.46542	0.672061	-5.15641	2.52e-07	8.34e-07	down-regulated
C5_02790C	GAP1	4338.95	-3.46226	0.56678	-6.10864	1e-09	4.33e-09	down-regulated
C1_11360W	RPL37B	24338.6	-3.46209	0.123332	-28.0713	2.2e-173	3.84e-171	down-regulated
C2_05710C	C2_05710C	18888.3	-3.45129	0.140711	-24.5276	7.5e-133	6.19e-131	down-regulated
C1_11450C	SAM2	4502.93	-3.44647	0.27471	-12.5459	4.19e-36	8.13e-35	down-regulated
C3_04270C	CTP1	1044.92	-3.43552	0.168155	-20.4307	8.92e-93	4.31e-91	down-regulated
C1_12390C	RPL27A	29949.9	-3.43523	0.139741	-24.5829	1.92e-133	1.61e-131	down-regulated
C1_13050W	RPL14	20546	-3.42522	0.151771	-22.5684	8.86e-113	5.27e-111	down-regulated
C2_08100W	C2_08100W	3274.09	-3.42114	0.506547	-6.75384	1.44e-11	7.39e-11	down-regulated
C6_00440C	FET34	2263.72	-3.41191	0.178812	-19.081	3.63e-81	1.56e-79	down-regulated
CR_03030C	RPL28	46728.8	-3.40769	0.132166	-25.7834	1.36e-146	1.44e-144	down-regulated
C7_02840C	ERG5	6450.24	-3.38635	0.174187	-19.441	3.48e-84	1.57e-82	down-regulated
C6_01530C	PMP1	140.096	-3.37567	0.652161	-5.17612	2.27e-07	7.54e-07	down-regulated
C3_06700C	C3_06700C	12669.1	-3.36101	0.526706	-6.38119	1.76e-10	8.2e-10	down-regulated
C1_04300C	SSA2	35871.9	-3.34998	0.185133	-18.095	3.49e-73	1.4e-71	down-regulated
C5_03070W	RPS5	30963.3	-3.34334	0.126288	-26.4739	1.94e-154	2.3e-152	down-regulated
C1_05730W	C1_05730W	3179.66	-3.32968	0.180132	-18.4847	2.74e-76	1.12e-74	down-regulated
C5_02890W	YNK1	14237.8	-3.30164	0.205811	-16.0421	6.5e-58	2.09e-56	down-regulated
C1_04320W	GPM2	3523.13	-3.29676	0.577653	-5.70717	1.15e-08	4.45e-08	down-regulated
C1_03030W	RPS16A	31520.2	-3.28506	0.135805	-24.1896	2.86e-129	2.21e-127	down-regulated
C1_08610C	C1_08610C	8602.43	-3.27122	0.201507	-16.2338	2.91e-59	9.61e-58	down-regulated
CR_03280W	IFR2	9723.78	-3.27011	0.332735	-9.82795	8.53e-23	9.34e-22	down-regulated
C5_00660C	ERG11	9309.12	-3.26369	0.279262	-11.6868	1.49e-31	2.47e-30	down-regulated
C4_05460C	OFD1	4773.32	-3.26151	0.576752	-5.65496	1.56e-08	5.95e-08	down-regulated
C1_07900W	COI1	982.112	-3.25545	0.176874	-18.4055	1.19e-75	4.8e-74	down-regulated
C1_09190C	DAK2	17915.9	-3.24275	0.603314	-5.37489	7.66e-08	2.7e-07	down-regulated
C3_04500C	RPL19A	48637.2	-3.2333	0.128178	-25.225	2.13e-140	2.01e-138	down-regulated
C1_12360C	RIB3	8133.79	-3.21681	0.49226	-6.53478	6.37e-11	3.08e-10	down-regulated
C1_06580W	RPS23A	27601.5	-3.21662	0.128211	-25.0886	6.63e-139	6.06e-137	down-regulated
C6_00160W	PGA48	719.73	-3.20972	0.357533	-8.97741	2.77e-19	2.55e-18	down-regulated
C1_10360C	C1_10360C	6066.57	-3.20892	0.196282	-16.3485	4.46e-60	1.49e-58	down-regulated
C5_00590W	PET9	62829.9	-3.20549	0.313224	-10.2339	1.4e-24	1.7e-23	down-regulated
C1_01750W	C1_01750W	938.634	-3.19729	0.431487	-7.40995	1.26e-13	7.75e-13	down-regulated
C2_01020W	HGT6	18130.3	-3.1953	0.549379	-5.81621	6.02e-09	2.39e-08	down-regulated
C5_03540C	RPS25B	25251.2	-3.19419	0.108972	-29.3121	7.28e-189	1.72e-186	down-regulated
C1_03390W	EHT1	1392.62	-3.17875	0.275049	-11.5571	6.8e-31	1.1e-29	down-regulated
C6_00650C	RPS13	22417.9	-3.17813	0.156945	-20.25	3.55e-91	1.69e-89	down-regulated
C5_04140W	C5_04140W	10.2523	-3.17733	1.03986	-3.05554	0.00224655	0.00425136	down-regulated
C1_11040W	RPL29	11501.1	-3.17722	0.165883	-19.1534	9.07e-82	3.94e-80	down-regulated
C2_04600C	RPL17B	22933.2	-3.16449	0.151054	-20.9493	1.9e-97	9.84e-96	down-regulated
C6_01180C	EBP1	1603.12	-3.15992	0.366329	-8.6259	6.36e-18	5.4e-17	down-regulated
C3_05200W	RPS19A	23511.4	-3.15154	0.115093	-27.3826	4.42e-165	6.73e-163	down-regulated
C1_00800C	ERG2	1474.57	-3.1511	0.244439	-12.8911	5.05e-38	1.02e-36	down-regulated
C1_10040W	ERO1	6168.24	-3.14942	0.375522	-8.38677	5e-17	4e-16	down-regulated
C7_03830C	C7_03830C	1100.05	-3.14706	0.262396	-11.9935	3.84e-33	6.7e-32	down-regulated
C1_02460W	RPL10	49677.9	-3.14434	0.126166	-24.9223	4.27e-137	3.79e-135	down-regulated
CR_04650W	CR_04650W	756.179	-3.14027	0.25819	-12.1627	4.91e-34	8.9e-33	down-regulated
C1_06470W	C1_06470W	11463	-3.13888	0.14895	-21.0733	1.4e-98	7.42e-97	down-regulated
C1_04180W	C1_04180W	6358.12	-3.13843	0.207713	-15.1095	1.4e-51	4.01e-50	down-regulated
C3_06120C	GDA1	2123.89	-3.12476	0.239526	-13.0456	6.73e-39	1.39e-37	down-regulated
C1_03110W	RPL6	24160.1	-3.10705	0.135077	-23.0021	4.44e-117	2.81e-115	down-regulated
C3_02180C	C3_02180C	1961.03	-3.10658	0.13218	-23.5026	3.83e-122	2.68e-120	down-regulated
C2_09640W	PMI1	4524.55	-3.09046	0.110797	-27.893	3.24e-171	5.36e-169	down-regulated
C2_03820C	RPS9B	24274.4	-3.08574	0.152474	-20.2378	4.55e-91	2.15e-89	down-regulated
C6_02940C	C6_02940C	2523.67	-3.07456	0.124273	-24.7404	3.94e-135	3.44e-133	down-regulated
C6_02560W	C6_02560W	6440.39	-3.06723	0.479131	-6.40166	1.54e-10	7.2e-10	down-regulated
C5_00390C	C5_00390C	4217.49	-3.06654	0.504443	-6.07907	1.21e-09	5.15e-09	down-regulated
C4_00440C	OPT7	425.558	-3.06486	0.537883	-5.69801	1.21e-08	4.69e-08	down-regulated
C1_14110C	RPL4B	46161.3	-3.06425	0.132138	-23.1898	5.78e-119	3.77e-117	down-regulated
C1_08410C	SAM4	4901.74	-3.06282	0.34306	-8.92796	4.34e-19	3.94e-18	down-regulated
C5_02710W	TRR1	7074.41	-3.04484	0.275549	-11.0501	2.19e-28	3.21e-27	down-regulated
C6_04380W	ALS2	3703.96	-3.04458	0.670519	-4.54063	5.61e-06	1.58e-05	down-regulated
C2_01180W	COX17	423.797	-3.03536	0.346305	-8.76499	1.87e-18	1.64e-17	down-regulated
C2_00130W	C2_00130W	22.8615	-3.03381	0.93609	-3.24094	0.00119138	0.00236604	down-regulated
C1_08240C	C1_08240C	890.654	-3.02804	0.518022	-5.84538	5.05e-09	2.02e-08	down-regulated
C2_09430W	RPL3	69911.9	-3.02604	0.135532	-22.3272	2.01e-110	1.17e-108	down-regulated
C5_03500W	GAP6	2487.66	-3.02368	0.681126	-4.43923	9.03e-06	2.47e-05	down-regulated
CR_06570C	CR_06570C	865.411	-3.01353	0.467122	-6.45126	1.11e-10	5.27e-10	down-regulated
C1_11650W	EGD1	20948.7	-3.01026	0.203735	-14.7753	2.11e-49	5.74e-48	down-regulated
C1_10290W	GCA1	1280.94	-3.00846	0.785282	-3.83106	0.000127595	0.000293734	down-regulated
C6_00750C	PGK1	171331	-3.00003	0.495487	-6.05472	1.41e-09	5.95e-09	down-regulated
C2_05250C	AAT1	7323.6	-2.98789	0.238619	-12.5216	5.69e-36	1.1e-34	down-regulated
C2_10560C	ZSF1	5520.86	-2.98651	0.216951	-13.7658	4.09e-43	9.43e-42	down-regulated
C5_05320C	HIS1	5140.65	-2.97671	0.188697	-15.7751	4.62e-56	1.44e-54	down-regulated
C2_02880C	EBP7	910.223	-2.97136	0.258827	-11.4801	1.66e-30	2.63e-29	down-regulated
C2_01430W	APT1	1785.25	-2.96927	0.242822	-12.2281	2.2e-34	4.05e-33	down-regulated
C7_02610C	C7_02610C	8376.92	-2.96724	0.33087	-8.96799	3.02e-19	2.77e-18	down-regulated
C1_01690C	LSC1	8830.77	-2.96551	0.255718	-11.5968	4.28e-31	7e-30	down-regulated
C1_08400C	GCV2	7166.48	-2.95053	0.50028	-5.89776	3.68e-09	1.49e-08	down-regulated
C3_01090W	C3_01090W	549.253	-2.94799	0.227355	-12.9665	1.9e-38	3.88e-37	down-regulated
C2_07420W	C2_07420W	3009.53	-2.94637	0.335625	-8.77875	1.65e-18	1.46e-17	down-regulated
C1_04240C	HHF1	6180.94	-2.9424	0.233527	-12.5998	2.12e-36	4.14e-35	down-regulated
C1_11870W	MUP1	4543.31	-2.94034	0.289335	-10.1624	2.92e-24	3.46e-23	down-regulated
C3_07340W	GCY1	726.775	-2.93228	0.393866	-7.44487	9.7e-14	6.02e-13	down-regulated
C2_06440C	C2_06440C	120.517	-2.92664	0.799098	-3.66243	0.000249836	0.00054798	down-regulated
C1_13860C	GND1	41992.3	-2.92489	0.230364	-12.6968	6.16e-37	1.21e-35	down-regulated
CR_07710W	ARO2	3473.62	-2.91193	0.177592	-16.3967	2.02e-60	6.78e-59	down-regulated
C5_02860C	GRP2	11149.7	-2.91156	0.299771	-9.71263	2.66e-22	2.85e-21	down-regulated
CR_09350C	CR_09350C	164.355	-2.90676	0.707988	-4.10567	4.03e-05	9.98e-05	down-regulated
C2_03170W	C2_03170W	344.121	-2.88589	0.192184	-15.0163	5.74e-51	1.62e-49	down-regulated
C3_07360W	DLD2	1056.13	-2.88558	0.297653	-9.69444	3.18e-22	3.39e-21	down-regulated
C4_02480C	TIM13	384.716	-2.88206	0.259545	-11.1043	1.2e-28	1.78e-27	down-regulated
C6_00720C	COX15	9239.25	-2.87328	0.478957	-5.99904	1.98e-09	8.28e-09	down-regulated
C1_09680W	MTS1	15685.8	-2.864	0.188752	-15.1733	5.31e-52	1.54e-50	down-regulated
C4_03380C	DAO2	530.731	-2.8622	0.269257	-10.63	2.16e-26	2.91e-25	down-regulated
CR_07010W	MIS11	13938	-2.85728	0.161679	-17.6725	6.83e-70	2.62e-68	down-regulated
C1_05530C	SSH1	2174.7	-2.85673	0.249374	-11.4556	2.21e-30	3.47e-29	down-regulated
C7_01790C	RPL5	24439.1	-2.83715	0.271659	-10.4438	1.56e-25	2.01e-24	down-regulated
C1_10110W	C1_10110W	72.6444	-2.834	0.367089	-7.72019	1.16e-14	7.8e-14	down-regulated
CR_06770C	CR_06770C	389.282	-2.83096	0.213045	-13.2881	2.71e-40	5.82e-39	down-regulated
C5_04110W	SCW11	1705.07	-2.82705	0.387717	-7.29152	3.06e-13	1.83e-12	down-regulated
C4_04080C	PGA31	408.716	-2.82487	0.44992	-6.27861	3.42e-10	1.54e-09	down-regulated
C2_07140W	C2_07140W	1943.64	-2.81452	0.402104	-6.99947	2.57e-12	1.42e-11	down-regulated
CR_10110W	CHT3	2185.06	-2.80704	0.633934	-4.42798	9.51e-06	2.58e-05	down-regulated
C2_03230C	FEN12	2027.43	-2.79994	0.272235	-10.285	8.23e-25	1.02e-23	down-regulated
C2_06460W	RTA3	235.616	-2.78654	0.298561	-9.33323	1.03e-20	1.01e-19	down-regulated
C6_03410C	APA2	1527.07	-2.76859	0.24126	-11.4755	1.75e-30	2.77e-29	down-regulated
CR_05380C	YCP4	6088.94	-2.76846	0.323892	-8.54746	1.26e-17	1.05e-16	down-regulated
C2_03870W	GNA1	546.721	-2.76714	0.204731	-13.516	1.26e-41	2.78e-40	down-regulated
C4_01690C	HRT2	2986.52	-2.76659	0.357875	-7.73062	1.07e-14	7.24e-14	down-regulated
C2_02030W	ARO3	4385.35	-2.76552	0.101873	-27.1468	2.76e-162	4e-160	down-regulated
CR_01590C	TRP2	2105.18	-2.75953	0.191522	-14.4084	4.58e-47	1.15e-45	down-regulated
C4_07090C	TRP4	1349.86	-2.754	0.216113	-12.7433	3.4e-37	6.71e-36	down-regulated
C1_04170C	HTA2	10880.2	-2.75389	0.197404	-13.9505	3.12e-44	7.42e-43	down-regulated
CR_10100C	INO1	508.395	-2.74731	0.428621	-6.40965	1.46e-10	6.84e-10	down-regulated
C1_04290C	ACS2	20417.8	-2.7299	0.221681	-12.3145	7.57e-35	1.41e-33	down-regulated
C1_10160W	MIR1	17493.4	-2.72824	0.198103	-13.7718	3.77e-43	8.71e-42	down-regulated
C1_07200W	YMC1	1156.47	-2.72589	0.270507	-10.077	6.98e-24	8.16e-23	down-regulated
CR_02020C	OPT1	1110.06	-2.72434	0.2047	-13.3089	2.05e-40	4.44e-39	down-regulated
C3_01940C	C3_01940C	2225.13	-2.70592	0.517864	-5.22516	1.74e-07	5.85e-07	down-regulated
C2_07280W	C2_07280W	54.3415	-2.70535	0.483809	-5.59177	2.25e-08	8.47e-08	down-regulated
C7_01520W	FLU1	1389.79	-2.70384	0.59345	-4.55613	5.21e-06	1.48e-05	down-regulated
C1_07880C	GCS1	2622.39	-2.69694	0.232008	-11.6243	3.1e-31	5.1e-30	down-regulated
C4_01370W	ILV6	3418.92	-2.69421	0.170838	-15.7705	4.96e-56	1.54e-54	down-regulated
C1_14280C	NPL3	7175.91	-2.68682	0.199258	-13.4841	1.94e-41	4.27e-40	down-regulated
C1_08570C	PCL2	179.679	-2.66989	0.328155	-8.13607	4.08e-16	3.1e-15	down-regulated
C2_09950W	FCY21	3985.85	-2.65505	0.212525	-12.4929	8.16e-36	1.55e-34	down-regulated
C4_02100C	GPI14	926.699	-2.65315	0.379287	-6.99512	2.65e-12	1.46e-11	down-regulated
C1_10710C	C1_10710C	541.909	-2.64492	0.399725	-6.61684	3.67e-11	1.82e-10	down-regulated
C7_00710W	RPS28B	14417.3	-2.64329	0.211366	-12.5057	6.95e-36	1.33e-34	down-regulated
CR_09320C	PHO88	2903.44	-2.63892	0.239806	-11.0044	3.64e-28	5.33e-27	down-regulated
C4_01770W	POL30	2540.88	-2.63547	0.215381	-12.2363	1.99e-34	3.67e-33	down-regulated
C4_00200C	MET15	8841.47	-2.63147	0.42383	-6.2088	5.34e-10	2.36e-09	down-regulated
C4_05780C	CFL2	2389.97	-2.62427	0.445739	-5.88746	3.92e-09	1.59e-08	down-regulated
C4_05380C	C4_05380C	538.407	-2.6126	0.50271	-5.19702	2.03e-07	6.78e-07	down-regulated
C6_01110W	FAD2	3206.68	-2.60616	0.253541	-10.2791	8.76e-25	1.08e-23	down-regulated
C5_05410C	ILV3	12023.4	-2.60575	0.224883	-11.5871	4.79e-31	7.82e-30	down-regulated
C3_07820W	C3_07820W	1256.13	-2.60497	0.244168	-10.6687	1.43e-26	1.95e-25	down-regulated
C2_02680W	PDR17	620.115	-2.60384	0.323481	-8.04943	8.32e-16	6.16e-15	down-regulated
CR_07060C	CRZ2	30.2119	-2.603	0.520498	-5.00099	5.7e-07	1.81e-06	down-regulated
C1_09720W	URA1	10239.6	-2.59164	0.418112	-6.19844	5.7e-10	2.51e-09	down-regulated
C4_07030W	MET16	1999.98	-2.58135	0.283647	-9.10058	8.99e-20	8.49e-19	down-regulated
C5_05480W	DES1	7309.85	-2.57976	0.435051	-5.92979	3.03e-09	1.24e-08	down-regulated
C3_03230C	C3_03230C	1521.09	-2.56525	0.48213	-5.32066	1.03e-07	3.58e-07	down-regulated
CR_01760C	FRS1	7952.07	-2.5509	0.111507	-22.8767	7.93e-116	4.91e-114	down-regulated
C2_03110W	C2_03110W	258.46	-2.5464	0.326583	-7.7971	6.33e-15	4.4e-14	down-regulated
C4_03100W	RBT7	142.361	-2.53901	0.660813	-3.84225	0.000121912	0.000281525	down-regulated
C3_06920W	C3_06920W	2026.68	-2.53811	0.360007	-7.05015	1.79e-12	1e-11	down-regulated
CR_00080W	MIS12	3136.87	-2.53495	0.44052	-5.75446	8.69e-09	3.41e-08	down-regulated
CR_00480W	MRPL6	1095.06	-2.52785	0.238611	-10.594	3.18e-26	4.24e-25	down-regulated
C1_07030C	RBT4	655.392	-2.51718	0.159133	-15.8181	2.34e-56	7.38e-55	down-regulated
C2_04230W	BAT21	2174.06	-2.50983	0.398031	-6.30563	2.87e-10	1.31e-09	down-regulated
C7_00760C	C7_00760C	82.2853	-2.50733	0.565668	-4.43251	9.31e-06	2.53e-05	down-regulated
C1_06840C	C1_06840C	1144.12	-2.50457	0.404521	-6.19144	5.96e-10	2.62e-09	down-regulated
C5_03900W	PGA56	39996.6	-2.50368	0.13898	-18.0147	1.5e-72	5.96e-71	down-regulated
C1_08430W	CAF16	4981.34	-2.49478	0.569474	-4.38085	1.18e-05	3.17e-05	down-regulated
C1_03490W	C1_03490W	2762.77	-2.49295	0.517996	-4.81268	1.49e-06	4.5e-06	down-regulated
C4_02280W	IDI1	2323.69	-2.48981	0.254687	-9.77597	1.43e-22	1.54e-21	down-regulated
C5_03530C	C5_03530C	235.407	-2.47968	0.507751	-4.88366	1.04e-06	3.2e-06	down-regulated
C1_12320C	ATP19	3125.55	-2.47961	0.324974	-7.63018	2.34e-14	1.53e-13	down-regulated
CR_09790W	ALO1	7240.46	-2.47958	0.289592	-8.56233	1.11e-17	9.25e-17	down-regulated
C3_07700W	C3_07700W	1843.73	-2.4791	0.144033	-17.212	2.16e-66	7.82e-65	down-regulated
C7_02890C	PMT1	8148.45	-2.47342	0.154533	-16.0058	1.16e-57	3.72e-56	down-regulated
C4_05390W	C4_05390W	1323.62	-2.47163	0.355914	-6.94447	3.8e-12	2.06e-11	down-regulated
C2_10160W	C2_10160W	113.765	-2.46978	0.33716	-7.32525	2.38e-13	1.43e-12	down-regulated
C2_06100W	PMT4	6480.05	-2.46829	0.285575	-8.64324	5.46e-18	4.65e-17	down-regulated
C1_01640W	RPS42	4781.91	-2.46319	0.214537	-11.4814	1.64e-30	2.6e-29	down-regulated
C6_02210W	C6_02210W	215.253	-2.46265	0.205304	-11.9951	3.77e-33	6.59e-32	down-regulated
C2_03160C	RNR1	5973.11	-2.4422	0.229648	-10.6345	2.06e-26	2.79e-25	down-regulated
C2_08610W	ERG9	2826.61	-2.42208	0.145081	-16.6947	1.43e-62	4.9e-61	down-regulated
C3_01780C	C3_01780C	451.344	-2.42129	0.576627	-4.19905	2.68e-05	6.83e-05	down-regulated
C2_02930C	C2_02930C	5805.08	-2.41803	0.468447	-5.16181	2.45e-07	8.12e-07	down-regulated
C6_01480W	C6_01480W	138.262	-2.39748	0.320969	-7.46951	8.05e-14	5.05e-13	down-regulated
C7_01630W	RNH35	263.006	-2.39617	0.299756	-7.99373	1.31e-15	9.6e-15	down-regulated
C5_05200C	C5_05200C	1617.1	-2.3909	0.458077	-5.21942	1.79e-07	6.03e-07	down-regulated
C6_02010C	GPD2	15548.7	-2.39032	0.647356	-3.69244	0.000222115	0.000492265	down-regulated
C6_00870C	ILV5	26187.5	-2.38988	0.246275	-9.70413	2.9e-22	3.09e-21	down-regulated
CR_02580W	PAN6	895.511	-2.38616	0.210663	-11.3269	9.65e-30	1.48e-28	down-regulated
C2_10110W	CYC1	4170.81	-2.38594	0.220925	-10.7998	3.45e-27	4.85e-26	down-regulated
C6_00420W	DPM2	1519.7	-2.37754	0.16439	-14.4628	2.08e-47	5.36e-46	down-regulated
C2_00580C	SMF3	5249.16	-2.36189	0.44259	-5.33651	9.48e-08	3.3e-07	down-regulated
CR_08090W	SSB1	78353.8	-2.36007	0.108658	-21.7202	1.32e-104	7.42e-103	down-regulated
C2_06950C	C2_06950C	578.233	-2.35866	0.297357	-7.93209	2.15e-15	1.56e-14	down-regulated
C1_03820W	PDR16	834.422	-2.35745	0.196057	-12.0243	2.65e-33	4.68e-32	down-regulated
C7_00380W	C7_00380W	967.454	-2.35419	0.165189	-14.2515	4.39e-46	1.07e-44	down-regulated
C7_03670W	DED81	9538.76	-2.34368	0.119026	-19.6905	2.6e-86	1.2e-84	down-regulated
C5_01290C	C5_01290C	2109.69	-2.34266	0.34097	-6.87058	6.39e-12	3.38e-11	down-regulated
C2_07490W	HEM15	7136.85	-2.34049	0.339203	-6.89998	5.2e-12	2.78e-11	down-regulated
C3_05570W	QDR2	381.108	-2.33969	0.269961	-8.66678	4.45e-18	3.81e-17	down-regulated
CR_02060W	CR_02060W	595.687	-2.33789	0.335487	-6.96865	3.2e-12	1.76e-11	down-regulated
C1_02180W	GAL7	2294.65	-2.32952	0.282912	-8.23405	1.81e-16	1.4e-15	down-regulated
C2_07190C	C2_07190C	2763.46	-2.32904	0.14892	-15.6395	3.92e-55	1.19e-53	down-regulated
C4_00360C	RCH1	844.929	-2.32739	0.376474	-6.18208	6.33e-10	2.78e-09	down-regulated
CR_02240C	OPT2	93.3086	-2.32296	0.516704	-4.49573	6.93e-06	1.93e-05	down-regulated
C7_01600W	C7_01600W	2082.61	-2.3172	0.187573	-12.3536	4.66e-35	8.7e-34	down-regulated
C2_07290W	C2_07290W	4914.15	-2.31059	0.21205	-10.8964	1.2e-27	1.72e-26	down-regulated
C5_02000C	ACH1	11706.1	-2.30972	0.24616	-9.383	6.41e-21	6.41e-20	down-regulated
C2_04370W	TIF33	1454.43	-2.29873	0.354573	-6.48309	8.99e-11	4.31e-10	down-regulated
CR_06950C	ATX1	485.144	-2.29436	0.216848	-10.5805	3.67e-26	4.88e-25	down-regulated
CR_04960C	CRG1	8517.53	-2.29247	0.611	-3.75199	0.000175438	0.000396351	down-regulated
CR_00490W	CR_00490W	3334.02	-2.28929	0.111139	-20.5985	2.83e-94	1.43e-92	down-regulated
C7_01650W	C7_01650W	10087.2	-2.28893	0.636485	-3.5962	0.000322898	0.000696915	down-regulated
C6_01630W	TIF3	3638.65	-2.28709	0.306039	-7.47321	7.83e-14	4.91e-13	down-regulated
C1_02710W	FRS2	7366.6	-2.28451	0.116127	-19.6726	3.7e-86	1.69e-84	down-regulated
C1_10810W	C1_10810W	82.8425	-2.28202	0.465778	-4.89938	9.61e-07	2.98e-06	down-regulated
C2_09400C	ERG24	2077.88	-2.2816	0.169776	-13.4388	3.58e-41	7.83e-40	down-regulated
C4_03000C	C4_03000C	1410.33	-2.28081	0.723996	-3.15031	0.00163096	0.00316708	down-regulated
C1_01030W	HMT1	2143.56	-2.27007	0.260163	-8.72556	2.65e-18	2.31e-17	down-regulated
C4_03340C	CPD2	66.5129	-2.26867	0.427875	-5.30217	1.14e-07	3.93e-07	down-regulated
C1_13620W	ROB1	10092.2	-2.2684	0.241515	-9.39241	5.86e-21	5.89e-20	down-regulated
C1_10840C	C1_10840C	4913.22	-2.26727	0.28992	-7.82033	5.27e-15	3.67e-14	down-regulated
C1_04150C	C1_04150C	183.46	-2.26679	0.206047	-11.0013	3.77e-28	5.5e-27	down-regulated
CR_01690C	CDC60	13779.5	-2.26461	0.109989	-20.5895	3.41e-94	1.7e-92	down-regulated
C1_01330C	DUT1	1734.09	-2.26322	0.155679	-14.5377	6.99e-48	1.83e-46	down-regulated
CR_02630C	CR_02630C	190.366	-2.25897	0.426588	-5.29544	1.19e-07	4.07e-07	down-regulated
C2_08320C	C2_08320C	52.31	-2.25702	0.425179	-5.30839	1.11e-07	3.81e-07	down-regulated
C1_08460C	UPC2	5521.24	-2.25221	0.544298	-4.13783	3.51e-05	8.77e-05	down-regulated
C5_00130C	C5_00130C	1578.4	-2.24655	0.156703	-14.3364	1.3e-46	3.24e-45	down-regulated
C7_02280W	C7_02280W	68.2104	-2.235	0.609683	-3.66584	0.000246528	0.000541587	down-regulated
C1_02620C	HOM6	6799.22	-2.23288	0.21507	-10.3821	2.99e-25	3.8e-24	down-regulated
C1_01450W	ABC1	1809.49	-2.22988	0.340457	-6.54968	5.77e-11	2.81e-10	down-regulated
C5_00740W	CTF8	106.579	-2.22916	0.389856	-5.7179	1.08e-08	4.19e-08	down-regulated
C1_10980W	C1_10980W	50.5425	-2.22103	0.638573	-3.47811	0.000504968	0.00106197	down-regulated
C2_06190W	ILV1	4879.61	-2.21576	0.283269	-7.82209	5.2e-15	3.62e-14	down-regulated
C3_01950C	C3_01950C	1064.81	-2.21174	0.318774	-6.93828	3.97e-12	2.15e-11	down-regulated
C1_05540C	C1_05540C	4863.48	-2.21034	0.573455	-3.85443	0.000116	0.000268708	down-regulated
C3_03280C	HTA3	2579.26	-2.19174	0.150384	-14.5742	4.1e-48	1.08e-46	down-regulated
CR_02370W	ERG25	792.44	-2.19167	0.505328	-4.33712	1.44e-05	3.83e-05	down-regulated
CR_03770C	RPS30	11798.3	-2.19161	0.117917	-18.586	4.17e-77	1.72e-75	down-regulated
C2_06020W	CNT	2331.27	-2.1886	0.433574	-5.0478	4.47e-07	1.44e-06	down-regulated
C6_03070C	C6_03070C	474.708	-2.18013	0.26387	-8.26211	1.43e-16	1.12e-15	down-regulated
C1_11550W	GAR1	3658.04	-2.17303	0.199906	-10.8703	1.6e-27	2.28e-26	down-regulated
C1_10820C	C1_10820C	5620.17	-2.17255	0.310499	-6.99696	2.62e-12	1.45e-11	down-regulated
C1_12030W	SER33	7218.5	-2.16384	0.218433	-9.90621	3.91e-23	4.4e-22	down-regulated
C1_00590W	TUF1	17061.4	-2.16147	0.144036	-15.0065	6.66e-51	1.86e-49	down-regulated
C4_05020W	IMG2	62.5938	-2.14903	0.536669	-4.00439	6.22e-05	0.00014927	down-regulated
CR_03060W	ARC1	6055.79	-2.14747	0.136096	-15.7791	4.33e-56	1.36e-54	down-regulated
C7_01950W	C7_01950W	525.024	-2.14425	0.30059	-7.13347	9.79e-13	5.62e-12	down-regulated
C1_02370C	C1_02370C	680.35	-2.13692	0.309898	-6.89556	5.37e-12	2.86e-11	down-regulated
CR_02790C	ALG5	354.526	-2.13673	0.332643	-6.4235	1.33e-10	6.27e-10	down-regulated
C2_05290C	C2_05290C	2193.05	-2.12904	0.187645	-11.3461	7.75e-30	1.19e-28	down-regulated
C1_13130C	C1_13130C	579.679	-2.12863	0.632023	-3.36795	0.000757284	0.00155324	down-regulated
CR_06700C	SOL3	3083.21	-2.12821	0.276315	-7.70213	1.34e-14	8.95e-14	down-regulated
C1_00170W	LEU4	6813.77	-2.12525	0.311024	-6.83308	8.31e-12	4.36e-11	down-regulated
C2_05310C	C2_05310C	171.21	-2.12339	0.378127	-5.61556	1.96e-08	7.42e-08	down-regulated
C5_00820W	C5_00820W	1447.72	-2.12294	0.366832	-5.78721	7.16e-09	2.83e-08	down-regulated
C3_06220C	OAC1	68.9739	-2.12117	0.725332	-2.9244	0.00345116	0.00635492	down-regulated
C6_03480W	YMX6	157.166	-2.11745	0.31819	-6.65467	2.84e-11	1.42e-10	down-regulated
C3_03420C	NDE1	14683.9	-2.1148	0.22903	-9.23375	2.61e-20	2.55e-19	down-regulated
C3_02620C	C3_02620C	903.183	-2.11449	0.202618	-10.4359	1.7e-25	2.18e-24	down-regulated
C7_01640W	LAT1	14273	-2.10964	0.224908	-9.37999	6.6e-21	6.58e-20	down-regulated
C3_06750W	C3_06750W	1729.83	-2.10514	0.15443	-13.6317	2.59e-42	5.86e-41	down-regulated
C1_07700C	VRG4	2238.67	-2.10216	0.334762	-6.27955	3.4e-10	1.53e-09	down-regulated
C2_02640C	BNA32	907.912	-2.09937	0.386233	-5.43552	5.46e-08	1.96e-07	down-regulated
C1_05560W	RIB4	2889.84	-2.09117	0.291431	-7.17553	7.2e-13	4.17e-12	down-regulated
C1_14130W	FTR1	2566.63	-2.08955	0.297483	-7.02411	2.15e-12	1.2e-11	down-regulated
C3_00720W	PMA1	18136.7	-2.08881	0.243066	-8.5936	8.43e-18	7.1e-17	down-regulated
CR_03010C	ERV1	589.53	-2.08762	0.246974	-8.4528	2.84e-17	2.31e-16	down-regulated
C2_10080W	RAP1	551.414	-2.08458	0.233438	-8.92993	4.26e-19	3.87e-18	down-regulated
C1_03460C	C1_03460C	673.587	-2.08368	0.362258	-5.75194	8.82e-09	3.46e-08	down-regulated
C4_01920W	DPM3	1223.68	-2.08306	0.203638	-10.2292	1.47e-24	1.78e-23	down-regulated
CR_07590W	EMP24	3534.09	-2.07991	0.12173	-17.0863	1.88e-65	6.77e-64	down-regulated
C7_03090C	SSP96	140.899	-2.07987	0.406852	-5.1121	3.19e-07	1.04e-06	down-regulated
C1_01600W	MRP20	1948.39	-2.07959	0.226419	-9.18469	4.13e-20	3.96e-19	down-regulated
C4_03410W	C4_03410W	1290.57	-2.07744	0.292383	-7.1052	1.2e-12	6.84e-12	down-regulated
C2_09040W	C2_09040W	1150.03	-2.07648	0.151745	-13.684	1.27e-42	2.87e-41	down-regulated
C4_04480C	EFB1	35285.6	-2.07394	0.148456	-13.97	2.37e-44	5.67e-43	down-regulated
C5_02270W	THR4	5821.12	-2.07368	0.261812	-7.92051	2.37e-15	1.7e-14	down-regulated
C5_01580C	CEF3	51133.2	-2.07127	0.203477	-10.1794	2.45e-24	2.92e-23	down-regulated
C2_07010W	C2_07010W	5936.96	-2.06935	0.138023	-14.9928	8.18e-51	2.26e-49	down-regulated
C4_04150C	PDB1	15909.8	-2.06612	0.179296	-11.5235	1e-30	1.61e-29	down-regulated
C3_04580C	STP1	1813.96	-2.06325	0.362278	-5.69522	1.23e-08	4.76e-08	down-regulated
C1_11860W	C1_11860W	10976.4	-2.06192	0.207993	-9.91337	3.64e-23	4.12e-22	down-regulated
C3_06880W	C3_06880W	84.234	-2.06098	0.311892	-6.60799	3.9e-11	1.92e-10	down-regulated
C3_04550C	CMK1	5070.18	-2.05973	0.43118	-4.77695	1.78e-06	5.35e-06	down-regulated
C2_01970C	ROD1	905.581	-2.05415	0.219039	-9.37799	6.72e-21	6.7e-20	down-regulated
C6_01420C	C6_01420C	3041.34	-2.05181	0.401375	-5.11195	3.19e-07	1.04e-06	down-regulated
C2_10580W	UBC15	496.116	-2.05059	0.179852	-11.4016	4.11e-30	6.42e-29	down-regulated
C2_06940C	ARE2	1966.59	-2.04969	0.528187	-3.88061	0.000104194	0.000243161	down-regulated
C1_04880C	MRPL37	636.608	-2.04716	0.273079	-7.49661	6.55e-14	4.13e-13	down-regulated
CR_08910C	RPN7	5377.18	-2.04505	0.207587	-9.85155	6.75e-23	7.46e-22	down-regulated
C3_05590C	BAT22	6042.79	-2.04478	0.205281	-9.9609	2.26e-23	2.58e-22	down-regulated
C4_02440C	PGA38	4448.23	-2.04115	0.175783	-11.6118	3.59e-31	5.9e-30	down-regulated
C7_03350C	C7_03350C	549.311	-2.04085	0.354036	-5.76451	8.19e-09	3.23e-08	down-regulated
C4_05430C	GAP5	2809.71	-2.03392	0.415313	-4.89732	9.72e-07	3e-06	down-regulated
C3_03670W	C3_03670W	844.844	-2.03219	0.33813	-6.01009	1.85e-09	7.75e-09	down-regulated
CR_05210W	CR_05210W	555.669	-2.02533	0.303299	-6.67767	2.43e-11	1.22e-10	down-regulated
C6_00290W	C6_00290W	1577.55	-2.01987	0.236999	-8.52268	1.56e-17	1.29e-16	down-regulated
C3_00800W	MIH1	2873.86	-2.01927	0.196384	-10.2823	8.47e-25	1.05e-23	down-regulated
C2_10010C	C2_10010C	1953.18	-2.0191	0.167251	-12.0723	1.48e-33	2.64e-32	down-regulated
C1_08880W	HEM14	2076.19	-2.01895	0.458251	-4.40577	1.05e-05	2.85e-05	down-regulated
C4_02610C	SUL2	873.616	-2.01286	0.224586	-8.96254	3.17e-19	2.91e-18	down-regulated
C4_04410C	LYS4	1677.99	-2.01239	0.291849	-6.8953	5.38e-12	2.87e-11	down-regulated
C1_02640C	TOM20	3767.45	-2.00981	0.120194	-16.7214	9.16e-63	3.17e-61	down-regulated
C2_05000C	MRPL10	1989.24	-2.00549	0.216468	-9.26457	1.96e-20	1.92e-19	down-regulated
C1_08520C	C1_08520C	710.781	-2.00402	0.233949	-8.56603	1.07e-17	8.98e-17	down-regulated
C2_02370C	HOM2	5363.87	-2.00083	0.195809	-10.2183	1.64e-24	1.98e-23	down-regulated
C2_02950W	BNA31	1433.97	-1.99706	0.371236	-5.37951	7.47e-08	2.64e-07	down-regulated
C6_00210W	C6_00210W	2716.79	-1.99553	0.332868	-5.99497	2.04e-09	8.48e-09	down-regulated
C4_04490C	C4_04490C	4957.92	-1.99441	0.12358	-16.1387	1.36e-58	4.48e-57	down-regulated
C7_04130C	SUI3	6904.86	-1.99289	0.194713	-10.235	1.38e-24	1.68e-23	down-regulated
C3_07410C	KRS1	13109.9	-1.98519	0.110494	-17.9665	3.56e-72	1.4e-70	down-regulated
C2_00100C	PGA52	9193.25	-1.98446	0.367885	-5.39425	6.88e-08	2.44e-07	down-regulated
C6_01780C	C6_01780C	559.178	-1.98237	0.535939	-3.69887	0.000216557	0.000481023	down-regulated
C5_03880C	C5_03880C	54.3765	-1.98217	0.388598	-5.10081	3.38e-07	1.1e-06	down-regulated
C2_07440C	C2_07440C	1193.33	-1.98215	0.285781	-6.93591	4.04e-12	2.19e-11	down-regulated
C3_03130C	C3_03130C	276.454	-1.9811	0.407438	-4.86232	1.16e-06	3.55e-06	down-regulated
C5_04700C	MES1	6424.17	-1.97631	0.10567	-18.7027	4.7e-78	1.95e-76	down-regulated
C1_00160C	C1_00160C	6980.69	-1.97351	0.229009	-8.61761	6.84e-18	5.78e-17	down-regulated
CR_03400W	CR_03400W	1296.31	-1.97315	0.152602	-12.93	3.05e-38	6.2e-37	down-regulated
C3_03790W	MEU1	2376.91	-1.97211	0.182545	-10.8034	3.32e-27	4.67e-26	down-regulated
C1_11330C	SMT3	5812.23	-1.97144	0.298347	-6.60785	3.9e-11	1.93e-10	down-regulated
C3_03630W	ECM18	274.031	-1.97114	0.445761	-4.42197	9.78e-06	2.65e-05	down-regulated
CR_04590C	PDX3	5945.54	-1.96939	0.443753	-4.43804	9.08e-06	2.48e-05	down-regulated
C4_02870C	ZUO1	6248.67	-1.96922	0.177345	-11.1039	1.2e-28	1.78e-27	down-regulated
C2_03080W	IDH2	12526.5	-1.96901	0.205214	-9.59493	8.4e-22	8.76e-21	down-regulated
C1_05000W	RHD1	4014.92	-1.96462	0.192877	-10.1859	2.29e-24	2.75e-23	down-regulated
C5_04360C	C5_04360C	2463.72	-1.96184	0.447218	-4.38675	1.15e-05	3.09e-05	down-regulated
C3_01980C	TOM6	2422.61	-1.96029	0.168366	-11.6431	2.49e-31	4.11e-30	down-regulated
C2_01270W	CHA1	1334.78	-1.95945	0.334367	-5.86019	4.62e-09	1.86e-08	down-regulated
C4_06270C	ERG26	2955.74	-1.95611	0.213201	-9.17498	4.52e-20	4.32e-19	down-regulated
CR_03090C	MLC1	3017.36	-1.95276	0.196025	-9.96179	2.24e-23	2.56e-22	down-regulated
CR_02000C	HEM1	5800.34	-1.9519	0.211296	-9.23774	2.52e-20	2.47e-19	down-regulated
C1_01360C	C1_01360C	8589.27	-1.9518	0.323225	-6.03852	1.56e-09	6.55e-09	down-regulated
C2_08860W	FPK1	3106.37	-1.95153	0.433804	-4.49865	6.84e-06	1.9e-05	down-regulated
C2_10200W	C2_10200W	779.674	-1.94945	0.19009	-10.2554	1.12e-24	1.37e-23	down-regulated
C1_12590W	ATP20	3109.52	-1.94925	0.235848	-8.26484	1.4e-16	1.09e-15	down-regulated
C1_11470C	DPP1	542.447	-1.94005	0.245639	-7.89797	2.83e-15	2.02e-14	down-regulated
C4_01400W	UEC1	28.0308	-1.93907	0.511678	-3.78963	0.000150869	0.000343589	down-regulated
C1_04890W	YBN5	15066	-1.93807	0.127487	-15.2021	3.43e-52	9.98e-51	down-regulated
C2_05590C	C2_05590C	775.984	-1.93265	0.295351	-6.54357	6.01e-11	2.92e-10	down-regulated
C5_00190C	FAS1	18736.8	-1.93253	0.253081	-7.636	2.24e-14	1.47e-13	down-regulated
C2_07030C	C2_07030C	1291.88	-1.92814	0.258705	-7.45305	9.12e-14	5.69e-13	down-regulated
CR_05910W	CR_05910W	834.232	-1.92081	0.146448	-13.116	2.67e-39	5.6e-38	down-regulated
C2_02280W	C2_02280W	1408.75	-1.91636	0.196451	-9.7549	1.76e-22	1.89e-21	down-regulated
C1_03750W	C1_03750W	2143.26	-1.90991	0.537522	-3.55317	0.000380621	0.000811481	down-regulated
C4_01700C	NHP6A	9857.4	-1.90572	0.160458	-11.8768	1.56e-32	2.68e-31	down-regulated
C3_01470W	ARF3	1672.32	-1.89582	0.244049	-7.7682	7.96e-15	5.46e-14	down-regulated
C5_02530W	UAP1	1347.63	-1.88742	0.293722	-6.42586	1.31e-10	6.19e-10	down-regulated
C4_07050W	YDC1	1289.07	-1.88471	0.310014	-6.07945	1.21e-09	5.15e-09	down-regulated
C3_01080W	MRPL33	639.302	-1.88329	0.29679	-6.34551	2.22e-10	1.03e-09	down-regulated
C4_06710W	C4_06710W	679.218	-1.88289	0.316687	-5.94559	2.75e-09	1.13e-08	down-regulated
C2_08370C	TEF1	260715	-1.88116	0.141575	-13.2874	2.74e-40	5.86e-39	down-regulated
C4_01390W	HAP3	138.485	-1.87854	0.246355	-7.62537	2.43e-14	1.59e-13	down-regulated
C5_00630C	EXO1	565.572	-1.8746	0.34996	-5.35662	8.48e-08	2.98e-07	down-regulated
C4_06580W	CBF1	1690.25	-1.86899	0.176852	-10.5681	4.19e-26	5.56e-25	down-regulated
C2_03470C	COX6	13065.9	-1.86596	0.195003	-9.56889	1.08e-21	1.12e-20	down-regulated
C7_02680W	TOM22	2260.08	-1.86073	0.169791	-10.959	6.02e-28	8.7e-27	down-regulated
C5_04270C	SAH1	19151.5	-1.85896	0.141656	-13.123	2.43e-39	5.14e-38	down-regulated
C4_02390W	PGA62	71660.3	-1.85651	0.252722	-7.34605	2.04e-13	1.23e-12	down-regulated
C3_04080W	QCR6	6915.47	-1.85574	0.285585	-6.49803	8.14e-11	3.91e-10	down-regulated
C6_00480C	FET31	4182.12	-1.85465	0.336937	-5.50446	3.7e-08	1.36e-07	down-regulated
C1_08380W	TEF2	279877	-1.85407	0.145488	-12.7438	3.38e-37	6.69e-36	down-regulated
CR_06300C	FGR50	174.37	-1.85276	0.378093	-4.90028	9.57e-07	2.96e-06	down-regulated
C2_10240W	GPD1	4838.29	-1.85098	0.639865	-2.89277	0.00381858	0.00697531	down-regulated
C2_09670C	C2_09670C	1644.07	-1.85095	0.195771	-9.45463	3.24e-21	3.3e-20	down-regulated
CR_04730W	CR_04730W	1889.76	-1.85057	0.148883	-12.4296	1.8e-35	3.41e-34	down-regulated
C4_02120W	ERV29	2995.47	-1.84999	0.161561	-11.4507	2.33e-30	3.66e-29	down-regulated
C3_02810C	FAA21	1876.19	-1.84846	0.318698	-5.80004	6.63e-09	2.63e-08	down-regulated
C1_02130C	GAL1	2927.23	-1.84739	0.173827	-10.6278	2.21e-26	2.97e-25	down-regulated
C3_07810C	SEC61	11082.1	-1.84267	0.180982	-10.1815	2.4e-24	2.86e-23	down-regulated
C5_00270W	PGA14	11727.1	-1.84085	0.139652	-13.1816	1.12e-39	2.38e-38	down-regulated
C1_00210C	C1_00210C	6922.6	-1.84025	0.291291	-6.31756	2.66e-10	1.22e-09	down-regulated
CR_02140W	RSR1	1273.85	-1.84001	0.223162	-8.24519	1.65e-16	1.28e-15	down-regulated
CR_05330W	CR_05330W	520.324	-1.83597	0.202188	-9.08049	1.08e-19	1.01e-18	down-regulated
CR_00860C	TMA19	28209.5	-1.83502	0.130483	-14.0632	6.39e-45	1.54e-43	down-regulated
C3_07420W	C3_07420W	3990.42	-1.8349	0.229402	-7.99864	1.26e-15	9.23e-15	down-regulated
C7_00500W	C7_00500W	652.438	-1.8322	0.26983	-6.7902	1.12e-11	5.8e-11	down-regulated
C1_04820C	C1_04820C	449.976	-1.83127	0.214504	-8.53722	1.37e-17	1.14e-16	down-regulated
C1_02760W	C1_02760W	6827.3	-1.83078	0.20823	-8.79212	1.47e-18	1.3e-17	down-regulated
C6_01980C	C6_01980C	2125.09	-1.83041	0.186039	-9.83885	7.66e-23	8.44e-22	down-regulated
C5_03400C	C5_03400C	818.594	-1.83016	0.194154	-9.4263	4.25e-21	4.3e-20	down-regulated
C3_01850W	C3_01850W	1370.93	-1.82949	0.292021	-6.26492	3.73e-10	1.68e-09	down-regulated
C4_04820C	C4_04820C	1040.74	-1.82853	0.237739	-7.69133	1.46e-14	9.71e-14	down-regulated
C1_11220C	TIM50	5925.6	-1.82319	0.149557	-12.1905	3.49e-34	6.35e-33	down-regulated
C3_03550C	ULP1	482.052	-1.82166	0.270195	-6.74202	1.56e-11	7.98e-11	down-regulated
C2_00060C	C2_00060C	3358.75	-1.81837	0.237	-7.67244	1.69e-14	1.12e-13	down-regulated
C1_08510W	EAF6	1078.69	-1.81819	0.281615	-6.45628	1.07e-10	5.11e-10	down-regulated
CR_03740C	CR_03740C	937.871	-1.8157	0.252231	-7.19857	6.08e-13	3.54e-12	down-regulated
C6_01880W	C6_01880W	626.96	-1.81308	0.217849	-8.32266	8.6e-17	6.8e-16	down-regulated
CR_08300C	CR_08300C	7166.47	-1.81218	0.388016	-4.67037	3.01e-06	8.77e-06	down-regulated
C7_03630C	TIM9	1280.21	-1.81114	0.187551	-9.65681	4.6e-22	4.84e-21	down-regulated
C6_01610W	ANB1	29297.7	-1.80411	0.151805	-11.8843	1.43e-32	2.45e-31	down-regulated
CR_04580W	CR_04580W	1959.28	-1.8024	0.212158	-8.49555	1.97e-17	1.62e-16	down-regulated
C4_02370C	PGA59	74384.7	-1.80218	0.185349	-9.7232	2.4e-22	2.57e-21	down-regulated
C2_03950W	C2_03950W	894.566	-1.79957	0.357707	-5.03086	4.88e-07	1.56e-06	down-regulated
C1_00420W	C1_00420W	2792.78	-1.79891	0.436982	-4.11666	3.84e-05	9.54e-05	down-regulated
C3_07020W	SSN6	4657.69	-1.79806	0.259144	-6.93843	3.96e-12	2.15e-11	down-regulated
C5_04530W	C5_04530W	1128.08	-1.79728	0.33337	-5.39124	7e-08	2.48e-07	down-regulated
C4_00960W	PTC8	352.047	-1.79508	0.570934	-3.14412	0.00166588	0.00323066	down-regulated
CR_09970W	UBC4	6809.15	-1.79439	0.194484	-9.2264	2.8e-20	2.72e-19	down-regulated
C1_06850W	PCL7	2597.04	-1.79396	0.362598	-4.94751	7.52e-07	2.36e-06	down-regulated
C2_05300C	C2_05300C	1474.69	-1.79084	0.333989	-5.36198	8.23e-08	2.89e-07	down-regulated
CR_03020C	CR_03020C	1172.07	-1.79053	0.192751	-9.28934	1.55e-20	1.53e-19	down-regulated
C7_00490C	C7_00490C	698.133	-1.78961	0.285926	-6.25901	3.87e-10	1.74e-09	down-regulated
C2_09740W	SSO2	1898.09	-1.78331	0.155066	-11.5004	1.31e-30	2.1e-29	down-regulated
C3_02280C	GFA1	12048.1	-1.78202	0.160983	-11.0696	1.76e-28	2.59e-27	down-regulated
C2_08160C	C2_08160C	4000.35	-1.78069	0.159037	-11.1967	4.23e-29	6.35e-28	down-regulated
C3_05220W	CDR1	14538.9	-1.77963	0.414275	-4.29577	1.74e-05	4.57e-05	down-regulated
C2_07160W	SMF12	4239.61	-1.77927	0.268933	-6.61603	3.69e-11	1.83e-10	down-regulated
C3_01410C	ALI1	3029.44	-1.77871	0.243781	-7.29633	2.96e-13	1.77e-12	down-regulated
C2_08380C	C2_08380C	689.637	-1.77723	0.419687	-4.23465	2.29e-05	5.9e-05	down-regulated
CR_01290C	CWH43	4463.82	-1.77704	0.146187	-12.156	5.33e-34	9.64e-33	down-regulated
C4_03350C	AIF1	150.313	-1.77671	0.424005	-4.19029	2.79e-05	7.08e-05	down-regulated
C1_02590C	SNZ1	16713	-1.77661	0.305581	-5.81387	6.1e-09	2.43e-08	down-regulated
C2_07060W	C2_07060W	1671.72	-1.77543	0.513412	-3.4581	0.000543999	0.00114017	down-regulated
CR_05310W	CR_05310W	1279.16	-1.77384	0.186728	-9.49958	2.11e-21	2.16e-20	down-regulated
C5_04340W	C5_04340W	801.766	-1.77039	0.350676	-5.04852	4.45e-07	1.43e-06	down-regulated
C4_04700W	SSZ1	13274.4	-1.7702	0.155845	-11.3587	6.71e-30	1.04e-28	down-regulated
C7_03250C	PDI1	13620.1	-1.76854	0.141559	-12.4933	8.12e-36	1.55e-34	down-regulated
C6_03080C	ADO1	5451.07	-1.76711	0.1714	-10.3099	6.36e-25	7.97e-24	down-regulated
C3_04810C	C3_04810C	42727.3	-1.76678	0.172442	-10.2457	1.24e-24	1.51e-23	down-regulated
C6_03160C	BMT6	3214.22	-1.76608	0.200775	-8.79631	1.41e-18	1.26e-17	down-regulated
C5_02940C	MIG1	3859.28	-1.76547	0.146274	-12.0696	1.53e-33	2.72e-32	down-regulated
C2_05690C	YTH1	3079.05	-1.76502	0.345621	-5.10679	3.28e-07	1.07e-06	down-regulated
C2_09780C	C2_09780C	3338.04	-1.75981	0.136869	-12.8577	7.79e-38	1.57e-36	down-regulated
C3_04830C	FAS2	20441.9	-1.75502	0.224923	-7.80276	6.06e-15	4.21e-14	down-regulated
C2_01950C	AMN1	280.206	-1.75017	0.436624	-4.00843	6.11e-05	0.000147036	down-regulated
C1_03600W	C1_03600W	3012.99	-1.74992	0.134227	-13.037	7.54e-39	1.56e-37	down-regulated
C2_09900C	TIM23	1900.08	-1.74926	0.356883	-4.90148	9.51e-07	2.95e-06	down-regulated
CR_06760C	LSC2	6573.93	-1.74773	0.216073	-8.08863	6.03e-16	4.49e-15	down-regulated
C1_08760W	C1_08760W	802.252	-1.74482	0.451857	-3.86144	0.000112721	0.000262135	down-regulated
C1_01870C	CYS4	6662.5	-1.74407	0.127103	-13.7216	7.53e-43	1.73e-41	down-regulated
C4_04340C	YFH1	993.791	-1.74162	0.290051	-6.00454	1.92e-09	8.02e-09	down-regulated
CR_07720C	CDC45	483.866	-1.74112	0.156971	-11.092	1.37e-28	2.03e-27	down-regulated
CR_10580W	PRO1	3195.92	-1.73874	0.369379	-4.7072	2.51e-06	7.4e-06	down-regulated
C5_02640W	C5_02640W	500.386	-1.73803	0.435792	-3.98821	6.66e-05	0.000159066	down-regulated
CR_07390C	MRPL8	1455.08	-1.73758	0.277451	-6.26265	3.78e-10	1.7e-09	down-regulated
C7_00950W	YML6	1236.12	-1.73723	0.193222	-8.99082	2.45e-19	2.27e-18	down-regulated
C3_06890W	PMT2	6944.22	-1.73668	0.115365	-15.0538	3.26e-51	9.27e-50	down-regulated
C1_01580W	C1_01580W	1247.17	-1.733	0.192382	-9.00811	2.1e-19	1.94e-18	down-regulated
C1_04870W	SAP7	216.447	-1.73277	0.366463	-4.72837	2.26e-06	6.73e-06	down-regulated
C4_04840C	AGP3	1069.17	-1.73258	0.220859	-7.84476	4.34e-15	3.03e-14	down-regulated
CR_10540C	MCD1	479.424	-1.73065	0.483964	-3.576	0.000348896	0.000748871	down-regulated
C4_00240C	PRO3	4510.29	-1.72899	0.251216	-6.88247	5.88e-12	3.13e-11	down-regulated
C4_02980W	TYS1	7108.51	-1.72622	0.146737	-11.764	5.98e-32	9.99e-31	down-regulated
C4_03370C	C4_03370C	831.517	-1.72545	0.352736	-4.89162	1e-06	3.08e-06	down-regulated
C2_10710W	TIF11	4665.33	-1.72365	0.15712	-10.9703	5.31e-28	7.72e-27	down-regulated
C5_01230C	C5_01230C	6101.21	-1.72155	0.204539	-8.4167	3.87e-17	3.11e-16	down-regulated
CR_02530W	DBP2	2851.63	-1.72116	0.423903	-4.06027	4.9e-05	0.000119601	down-regulated
C3_04430W	RIP1	14385.3	-1.71799	0.221389	-7.76006	8.49e-15	5.8e-14	down-regulated
C1_11790W	C1_11790W	528.844	-1.71758	0.213597	-8.0412	8.9e-16	6.57e-15	down-regulated
C3_06280W	C3_06280W	2964.42	-1.71493	0.366032	-4.68519	2.8e-06	8.19e-06	down-regulated
C1_07710C	ADE4	2586.64	-1.71468	0.389298	-4.40455	1.06e-05	2.86e-05	down-regulated
C2_01090C	ERG28	1304.94	-1.71438	0.231235	-7.41402	1.23e-13	7.53e-13	down-regulated
CR_00580W	YRB1	5790.39	-1.71312	0.145977	-11.7356	8.38e-32	1.39e-30	down-regulated
C1_08360C	OLE1	39648	-1.71205	0.323557	-5.29133	1.21e-07	4.15e-07	down-regulated
C1_14310W	C1_14310W	1274.52	-1.71074	0.170296	-10.0457	9.6e-24	1.11e-22	down-regulated
C6_00460C	FET3	401.582	-1.709	0.229422	-7.44916	9.39e-14	5.85e-13	down-regulated
C2_02650C	C2_02650C	446.837	-1.70809	0.390581	-4.37319	1.22e-05	3.28e-05	down-regulated
C1_10030W	DBP3	891.776	-1.70563	0.52563	-3.24493	0.00117481	0.00233626	down-regulated
C4_04070C	PGA30	312.301	-1.70449	0.502999	-3.38866	0.000702348	0.00144555	down-regulated
C1_14260C	TIF35	4994.4	-1.70371	0.190351	-8.95036	3.54e-19	3.23e-18	down-regulated
C2_06170C	ECM17	11046.9	-1.70092	0.205677	-8.26985	1.34e-16	1.05e-15	down-regulated
C4_00250W	C4_00250W	3468.2	-1.70016	0.247214	-6.87729	6.1e-12	3.23e-11	down-regulated
CR_00560W	NTH1	5481.58	-1.69932	0.580611	-2.92678	0.00342494	0.00631446	down-regulated
C4_02050W	HGH1	1362.87	-1.69911	0.287603	-5.90784	3.47e-09	1.41e-08	down-regulated
C4_00660W	C4_00660W	1377.29	-1.69468	0.308034	-5.50161	3.76e-08	1.38e-07	down-regulated
C7_02120C	C7_02120C	790.735	-1.69418	0.277148	-6.11291	9.78e-10	4.22e-09	down-regulated
C1_09990W	SAC1	2302.05	-1.68791	0.179214	-9.4184	4.58e-21	4.63e-20	down-regulated
C2_00510W	C2_00510W	1163.03	-1.68514	0.427475	-3.94208	8.08e-05	0.000190915	down-regulated
CR_01930C	BIO2	289.922	-1.68452	0.379973	-4.43326	9.28e-06	2.52e-05	down-regulated
C2_10860C	C2_10860C	6364.19	-1.6844	0.204274	-8.24577	1.64e-16	1.28e-15	down-regulated
C2_04030C	ACP12	3116.5	-1.68043	0.11274	-14.9053	3.04e-50	8.33e-49	down-regulated
C3_03910W	HTA1	5075.75	-1.68013	0.211984	-7.92573	2.27e-15	1.64e-14	down-regulated
C1_00530C	C1_00530C	1713.49	-1.67946	0.375513	-4.47244	7.73e-06	2.13e-05	down-regulated
C2_05060C	C2_05060C	212.414	-1.67887	0.30901	-5.43306	5.54e-08	1.99e-07	down-regulated
C1_06960W	SUI2	5951.16	-1.67833	0.17835	-9.41028	4.95e-21	4.99e-20	down-regulated
C1_13710C	DAD1	136.995	-1.67793	0.290669	-5.77264	7.8e-09	3.08e-08	down-regulated
CR_00280C	CR_00280C	580.521	-1.67607	0.264533	-6.33595	2.36e-10	1.09e-09	down-regulated
CR_04810W	RPS3	11330.6	-1.67362	0.314021	-5.32963	9.84e-08	3.41e-07	down-regulated
C2_02690W	SER2	1230.79	-1.67299	0.216138	-7.74037	9.91e-15	6.76e-14	down-regulated
C7_01150W	C7_01150W	545.881	-1.67211	0.350779	-4.76686	1.87e-06	5.61e-06	down-regulated
C6_03390W	C6_03390W	823.867	-1.67174	0.194053	-8.61485	7e-18	5.91e-17	down-regulated
C1_04980C	C1_04980C	1586.18	-1.67134	0.19005	-8.79421	1.44e-18	1.28e-17	down-regulated
C2_02940W	MET1	1020.3	-1.67108	0.367657	-4.5452	5.49e-06	1.55e-05	down-regulated
C3_03010C	DTD2	2130.8	-1.66997	0.225877	-7.39326	1.43e-13	8.74e-13	down-regulated
C1_08920W	C1_08920W	783.877	-1.66985	0.343542	-4.86069	1.17e-06	3.57e-06	down-regulated
CR_01490C	CR_01490C	3002.84	-1.66753	0.140295	-11.8859	1.4e-32	2.41e-31	down-regulated
C2_09180W	C2_09180W	213.816	-1.66722	0.209751	-7.94858	1.89e-15	1.37e-14	down-regulated
CR_01300W	CR_01300W	2031.44	-1.6661	0.211029	-7.8951	2.9e-15	2.07e-14	down-regulated
C3_06100C	DED1	4475.73	-1.66585	0.222036	-7.50262	6.26e-14	3.96e-13	down-regulated
C4_04350W	C4_04350W	1130.18	-1.66153	0.314116	-5.28954	1.23e-07	4.19e-07	down-regulated
C4_00650W	HIS5	1392.6	-1.66119	0.256583	-6.47426	9.53e-11	4.56e-10	down-regulated
C3_05530W	OST1	2365.92	-1.6569	0.135671	-12.2126	2.66e-34	4.87e-33	down-regulated
C1_09630W	IDH1	22818.1	-1.65584	0.155171	-10.6711	1.39e-26	1.91e-25	down-regulated
C1_02600W	SNO1	1082.4	-1.65578	0.391725	-4.2269	2.37e-05	6.09e-05	down-regulated
C1_12280C	C1_12280C	242.175	-1.65322	0.348326	-4.74618	2.07e-06	6.2e-06	down-regulated
C4_04780W	PMT6	4830.09	-1.65248	0.120452	-13.719	7.81e-43	1.79e-41	down-regulated
C2_09290W	C2_09290W	408.618	-1.64871	0.2338	-7.0518	1.77e-12	9.92e-12	down-regulated
C4_03070W	PGA54	4092.72	-1.64816	0.295898	-5.57004	2.55e-08	9.53e-08	down-regulated
C1_06630W	C1_06630W	727.626	-1.64802	0.317455	-5.19136	2.09e-07	6.97e-07	down-regulated
C7_01450C	PRT1	8759.73	-1.64744	0.264168	-6.23631	4.48e-10	1.99e-09	down-regulated
C5_03490C	C5_03490C	2845.75	-1.64556	0.373353	-4.40753	1.05e-05	2.82e-05	down-regulated
C3_07330W	C3_07330W	485.496	-1.64294	0.366734	-4.47992	7.47e-06	2.06e-05	down-regulated
C3_06010W	CAM1	14611.7	-1.64231	0.142926	-11.4906	1.47e-30	2.34e-29	down-regulated
C1_12340C	MRPS9	1861.84	-1.64211	0.237831	-6.90453	5.04e-12	2.7e-11	down-regulated
C4_05850C	C4_05850C	1079.78	-1.64112	0.195171	-8.40865	4.15e-17	3.33e-16	down-regulated
C2_09140C	MET10	5407.46	-1.64078	0.167679	-9.78525	1.3e-22	1.42e-21	down-regulated
C2_05450C	MDJ2	236.914	-1.64007	0.285644	-5.74165	9.38e-09	3.66e-08	down-regulated
C5_03970W	C5_03970W	167.525	-1.63924	0.414917	-3.95076	7.79e-05	0.000184557	down-regulated
C4_00280W	STE24	5171.31	-1.63653	0.114565	-14.2848	2.72e-46	6.72e-45	down-regulated
C2_07680W	C2_07680W	2062.97	-1.6342	0.186812	-8.74785	2.17e-18	1.9e-17	down-regulated
C3_00550C	HRK1	9882.91	-1.63149	0.442592	-3.68621	0.00022762	0.000503338	down-regulated
C4_02140C	TIM10	2335.5	-1.62982	0.1543	-10.5627	4.44e-26	5.86e-25	down-regulated
C4_06720W	NOP1	4607.25	-1.62978	0.318109	-5.12333	3e-07	9.85e-07	down-regulated
CR_03600C	CR_03600C	2080.13	-1.62674	0.146045	-11.1387	8.13e-29	1.22e-27	down-regulated
C1_13570W	MPT5	3116.94	-1.62425	0.278022	-5.84218	5.15e-09	2.06e-08	down-regulated
C3_01280W	C3_01280W	643.933	-1.62386	0.286274	-5.67242	1.41e-08	5.4e-08	down-regulated
C3_00260C	BNA4	4665.29	-1.62297	0.354249	-4.58145	4.62e-06	1.31e-05	down-regulated
C3_02780W	SES1	9746.1	-1.62241	0.118367	-13.7066	9.27e-43	2.11e-41	down-regulated
C1_03620C	C1_03620C	1719.6	-1.62182	0.270939	-5.98593	2.15e-09	8.96e-09	down-regulated
C1_10270C	SFH5	1428.25	-1.6207	0.243695	-6.6505	2.92e-11	1.46e-10	down-regulated
C3_06050C	C3_06050C	1188.7	-1.61868	0.178626	-9.06183	1.28e-19	1.2e-18	down-regulated
C6_02130C	CTF5	122.486	-1.61765	0.29856	-5.41819	6.02e-08	2.15e-07	down-regulated
C7_00970C	YOX1	304.162	-1.61715	0.499663	-3.23648	0.00121015	0.00240091	down-regulated
C3_01260C	C3_01260C	321.711	-1.61487	0.204012	-7.91555	2.46e-15	1.77e-14	down-regulated
C1_10930C	UBA4	2868.74	-1.6145	0.569067	-2.8371	0.00455255	0.00820011	down-regulated
C3_00450C	C3_00450C	4016.16	-1.61344	0.196066	-8.2291	1.89e-16	1.46e-15	down-regulated
C3_02880W	C3_02880W	790.762	-1.60965	0.263807	-6.10161	1.05e-09	4.52e-09	down-regulated
C2_06390C	IMH3	8235.76	-1.60817	0.368243	-4.36713	1.26e-05	3.36e-05	down-regulated
C5_00830C	ERV46	2506.75	-1.60668	0.118824	-13.5215	1.17e-41	2.59e-40	down-regulated
C4_00220C	SUB2	13983.3	-1.60547	0.133644	-12.0131	3.03e-33	5.33e-32	down-regulated
C5_05400W	APM1	2096.74	-1.60145	0.165386	-9.6831	3.56e-22	3.77e-21	down-regulated
C6_01210W	C6_01210W	2600.01	-1.60044	0.197178	-8.1167	4.79e-16	3.6e-15	down-regulated
C3_00840C	C3_00840C	319.878	-1.59754	0.235443	-6.78524	1.16e-11	5.99e-11	down-regulated
C1_13940W	SIM1	10100.6	-1.59679	0.255863	-6.2408	4.35e-10	1.94e-09	down-regulated
C7_03220C	ZCF29	2901.63	-1.59204	0.403826	-3.9424	8.07e-05	0.000190733	down-regulated
CR_09950C	SIK1	6884.17	-1.59186	0.229803	-6.92706	4.3e-12	2.32e-11	down-regulated
C6_02950C	C6_02950C	483.27	-1.58966	0.50506	-3.14746	0.00164696	0.00319501	down-regulated
C2_00140W	NDT80	1885.2	-1.58887	0.238443	-6.66353	2.67e-11	1.34e-10	down-regulated
C1_02970W	C1_02970W	2250.93	-1.58788	0.385392	-4.12016	3.79e-05	9.41e-05	down-regulated
C6_03250W	BMT4	695.304	-1.58417	0.32855	-4.82169	1.42e-06	4.32e-06	down-regulated
C4_00580W	C4_00580W	774.501	-1.58223	0.396643	-3.98906	6.63e-05	0.000158607	down-regulated
C2_05890C	IDP1	4409.67	-1.57865	0.216696	-7.2851	3.21e-13	1.91e-12	down-regulated
C7_02570C	RBP1	7877.57	-1.57767	0.163247	-9.66432	4.27e-22	4.51e-21	down-regulated
C6_03200W	EMF1	1679.2	-1.57693	0.200152	-7.87864	3.31e-15	2.34e-14	down-regulated
C6_03730C	C6_03730C	1588.52	-1.57639	0.289373	-5.44761	5.11e-08	1.84e-07	down-regulated
C6_03630W	PAD1	440.985	-1.57556	0.295133	-5.33847	9.37e-08	3.27e-07	down-regulated
C1_11800C	C1_11800C	115.4	-1.57528	0.259171	-6.07817	1.22e-09	5.18e-09	down-regulated
C5_00280C	C5_00280C	2044.9	-1.57389	0.155902	-10.0954	5.79e-24	6.78e-23	down-regulated
C4_01490W	NIP1	3966.63	-1.57177	0.40756	-3.85653	0.000115008	0.000266826	down-regulated
CR_00130C	CR_00130C	1636.63	-1.5713	0.328524	-4.78291	1.73e-06	5.19e-06	down-regulated
C2_04790C	C2_04790C	1356.16	-1.57068	0.263897	-5.95189	2.65e-09	1.09e-08	down-regulated
CR_09670C	CR_09670C	3854.4	-1.56887	0.195527	-8.02377	1.03e-15	7.55e-15	down-regulated
C1_07350C	GPX3	452.343	-1.5682	0.393264	-3.98767	6.67e-05	0.00015935	down-regulated
C1_11990W	CWP419	1922.5	-1.56817	0.28172	-5.56643	2.6e-08	9.72e-08	down-regulated
C1_09610W	C1_09610W	1430.04	-1.56776	0.145196	-10.7975	3.54e-27	4.96e-26	down-regulated
C2_02310W	C2_02310W	4295.47	-1.56738	0.181621	-8.62991	6.14e-18	5.22e-17	down-regulated
C7_00430W	C7_00430W	1849.52	-1.56472	0.46692	-3.35115	0.000804772	0.0016444	down-regulated
C2_02270C	C2_02270C	803.487	-1.56405	0.280328	-5.57935	2.41e-08	9.07e-08	down-regulated
C1_06780W	NPR1	3498.62	-1.56302	0.377458	-4.14091	3.46e-05	8.65e-05	down-regulated
CR_06340C	PGI1	48552.8	-1.56025	0.323745	-4.81936	1.44e-06	4.36e-06	down-regulated
C5_04300C	C5_04300C	12510.5	-1.55652	0.260871	-5.96664	2.42e-09	1e-08	down-regulated
C1_04450C	FMA1	4383.27	-1.55116	0.201708	-7.69012	1.47e-14	9.79e-14	down-regulated
C1_10470W	C1_10470W	2492.26	-1.55054	0.178558	-8.68369	3.83e-18	3.31e-17	down-regulated
C6_01380C	C6_01380C	288.755	-1.55035	0.251079	-6.17474	6.63e-10	2.9e-09	down-regulated
C2_01010W	HGT8	17379.2	-1.55012	0.239748	-6.46561	1.01e-10	4.82e-10	down-regulated
C5_02920W	C5_02920W	1240.01	-1.54753	0.214745	-7.20638	5.75e-13	3.35e-12	down-regulated
C2_06400C	C2_06400C	967.685	-1.54157	0.362256	-4.25547	2.09e-05	5.41e-05	down-regulated
CR_09620C	CR_09620C	613.801	-1.5413	0.172928	-8.91298	4.97e-19	4.5e-18	down-regulated
C1_08010W	DPM1	4950.76	-1.53586	0.150823	-10.1832	2.36e-24	2.82e-23	down-regulated
C1_07600W	ATP7	5580.06	-1.53443	0.232586	-6.59724	4.19e-11	2.06e-10	down-regulated
C3_03560W	C3_03560W	1498	-1.53287	0.276517	-5.54348	2.97e-08	1.1e-07	down-regulated
C2_08120W	MAF1	2368.11	-1.53238	0.276233	-5.54741	2.9e-08	1.08e-07	down-regulated
C1_12370W	C1_12370W	642.455	-1.53213	0.252883	-6.05866	1.37e-09	5.82e-09	down-regulated
C5_00110C	THS1	11275.2	-1.53102	0.140612	-10.8882	1.31e-27	1.88e-26	down-regulated
C3_01030W	ARP9	1446.15	-1.53019	0.134314	-11.3926	4.55e-30	7.1e-29	down-regulated
C7_03000C	C7_03000C	1103.89	-1.5285	0.208914	-7.31641	2.55e-13	1.53e-12	down-regulated
C7_03870W	RAD6	966.257	-1.52511	0.151869	-10.0423	9.93e-24	1.14e-22	down-regulated
C5_03910C	C5_03910C	41.8098	-1.52346	0.35298	-4.31598	1.59e-05	4.19e-05	down-regulated
C5_01050C	C5_01050C	869.749	-1.52253	0.260808	-5.83776	5.29e-09	2.11e-08	down-regulated
C5_03350W	QCR2	14850.6	-1.52216	0.205033	-7.42396	1.14e-13	7.02e-13	down-regulated
C3_00830C	C3_00830C	1324.85	-1.51896	0.15103	-10.0574	8.53e-24	9.9e-23	down-regulated
C1_07490C	C1_07490C	500.764	-1.51587	0.401613	-3.77446	0.000160353	0.000364071	down-regulated
CR_09330C	CR_09330C	8501.08	-1.51376	0.250884	-6.0337	1.6e-09	6.73e-09	down-regulated
C2_01380W	PLB4.5	720.73	-1.51178	0.173962	-8.69028	3.62e-18	3.12e-17	down-regulated
C1_13510C	TGL99	801.513	-1.50928	0.359547	-4.19774	2.7e-05	6.87e-05	down-regulated
CR_03870W	CR_03870W	811.701	-1.50729	0.406337	-3.70946	0.000207701	0.000462215	down-regulated
C3_00640W	C3_00640W	1419.66	-1.50728	0.152424	-9.8887	4.66e-23	5.23e-22	down-regulated
CR_01740W	MCI4	3459.85	-1.50517	0.204382	-7.36452	1.78e-13	1.08e-12	down-regulated
C1_00150C	RIM8	1412.06	-1.50481	0.436351	-3.44862	0.000563454	0.0011768	down-regulated
C5_01520C	GLR1	6249.18	-1.50423	0.12677	-11.8658	1.78e-32	3.04e-31	down-regulated
C6_03620C	C6_03620C	3961.04	-1.50315	0.269662	-5.57421	2.49e-08	9.31e-08	down-regulated
C3_04190W	C3_04190W	219.924	-1.50243	0.467151	-3.21616	0.00129917	0.00255958	down-regulated
C2_01740C	C2_01740C	849.898	-1.50056	0.165214	-9.08254	1.06e-19	9.96e-19	down-regulated
C7_01610W	C7_01610W	1354.19	-1.49956	0.271749	-5.51819	3.43e-08	1.27e-07	down-regulated
C6_01360W	C6_01360W	889.594	-1.49955	0.351137	-4.27055	1.95e-05	5.08e-05	down-regulated
C3_02600C	SLC1	1908.34	-1.49725	0.174805	-8.56528	1.08e-17	9.03e-17	down-regulated
C1_04610W	ATP1	83785.1	-1.49704	0.322606	-4.64046	3.48e-06	1.01e-05	down-regulated
C7_00700W	CYB5	3434.47	-1.49639	0.193704	-7.72515	1.12e-14	7.53e-14	down-regulated
C1_02300W	C1_02300W	208.905	-1.49555	0.306638	-4.87726	1.08e-06	3.3e-06	down-regulated
C1_11760C	C1_11760C	1530.99	-1.49248	0.206098	-7.24158	4.43e-13	2.61e-12	down-regulated
CR_00780C	GSY1	30970.5	-1.49229	0.493046	-3.02668	0.00247253	0.00464939	down-regulated
CR_04220C	CR_04220C	193.983	-1.49173	0.495847	-3.00845	0.00262581	0.0049143	down-regulated
C1_03340C	SEC62	2392.11	-1.48902	0.158491	-9.39499	5.72e-21	5.76e-20	down-regulated
C2_00340C	ARO8	2982.7	-1.48561	0.26724	-5.55909	2.71e-08	1.01e-07	down-regulated
C4_02460W	C4_02460W	352.376	-1.48507	0.20964	-7.08393	1.4e-12	7.91e-12	down-regulated
C1_12970C	SEC2	3128.37	-1.48354	0.474091	-3.12924	0.0017526	0.00338889	down-regulated
C6_00600C	YHM2	3582.81	-1.48049	0.327047	-4.52684	5.99e-06	1.68e-05	down-regulated
C7_03790W	MRP7	1792.96	-1.47892	0.327763	-4.51217	6.42e-06	1.79e-05	down-regulated
C1_10940C	ERP5	5410.71	-1.47682	0.126623	-11.6632	1.97e-31	3.25e-30	down-regulated
C3_07890W	TIM8	846.975	-1.47546	0.173178	-8.51991	1.6e-17	1.31e-16	down-regulated
C6_00840W	GPX2	1093.6	-1.47437	0.41563	-3.54733	0.000389163	0.000829099	down-regulated
C4_00270W	ATP2	97316.2	-1.47384	0.290863	-5.06714	4.04e-07	1.3e-06	down-regulated
C2_06640C	VAS1	7507.83	-1.47339	0.157775	-9.33856	9.77e-21	9.67e-20	down-regulated
C1_09660W	DOA1	4327.65	-1.47241	0.236311	-6.2308	4.64e-10	2.06e-09	down-regulated
C2_07260C	DQD1	2087.97	-1.47194	0.297068	-4.95491	7.24e-07	2.28e-06	down-regulated
CR_04780W	RPB8	745.905	-1.47164	0.390212	-3.7714	0.000162337	0.000367872	down-regulated
C7_01970C	TOM40	10375.9	-1.47157	0.16122	-9.12773	7e-20	6.64e-19	down-regulated
C4_03300C	C4_03300C	82.1206	-1.47059	0.336626	-4.36862	1.25e-05	3.34e-05	down-regulated
C1_12380C	WRS1	2586	-1.4686	0.206855	-7.09966	1.25e-12	7.09e-12	down-regulated
C1_09250W	CRP1	20281.5	-1.46787	0.488358	-3.00573	0.00264948	0.00495391	down-regulated
C1_02430C	C1_02430C	2393.57	-1.46668	0.43073	-3.40511	0.000661377	0.00136691	down-regulated
C5_00480C	SEC14	2197.5	-1.46635	0.192986	-7.59823	3e-14	1.94e-13	down-regulated
C1_12840W	C1_12840W	185.485	-1.46521	0.255118	-5.74326	9.29e-09	3.63e-08	down-regulated
C3_07220C	PRO2	2799.88	-1.46415	0.154995	-9.44645	3.51e-21	3.56e-20	down-regulated
CR_00570W	CR_00570W	1859.06	-1.46404	0.255043	-5.74039	9.45e-09	3.68e-08	down-regulated
C4_03190W	C4_03190W	174.741	-1.46401	0.509215	-2.87504	0.00403979	0.00734328	down-regulated
C4_02420C	C4_02420C	569.633	-1.46353	0.17329	-8.44553	3.03e-17	2.44e-16	down-regulated
C4_02470C	PRE7	4471.68	-1.46298	0.14991	-9.7591	1.69e-22	1.82e-21	down-regulated
C1_00130C	VPS53	2243.64	-1.46245	0.240159	-6.0895	1.13e-09	4.85e-09	down-regulated
CR_05790C	ACO2	1872.95	-1.46011	0.180446	-8.09168	5.88e-16	4.39e-15	down-regulated
C2_10450W	NCE4	715.619	-1.46009	0.442177	-3.30205	0.000959817	0.00193526	down-regulated
C5_01080C	GDS1	2619.34	-1.45913	0.317328	-4.59818	4.26e-06	1.22e-05	down-regulated
C7_03720C	HIS7	3203.15	-1.4565	0.205501	-7.08758	1.36e-12	7.71e-12	down-regulated
CR_10570C	YHB4	671.149	-1.45261	0.341164	-4.25781	2.06e-05	5.35e-05	down-regulated
CR_02950C	MRP21	1343.79	-1.45256	0.163833	-8.86609	7.58e-19	6.81e-18	down-regulated
C3_00770C	SCL1	4375.27	-1.44851	0.179297	-8.07883	6.54e-16	4.86e-15	down-regulated
C1_12220W	CDC6	184.739	-1.44419	0.409041	-3.53067	0.000414511	0.000881207	down-regulated
C2_01320W	RPN9	900.015	-1.44218	0.300702	-4.79603	1.62e-06	4.88e-06	down-regulated
C1_02790W	TIF34	6665.1	-1.44025	0.154297	-9.33422	1.02e-20	1.01e-19	down-regulated
C1_10530W	SNL1	1860.24	-1.43964	0.165492	-8.69912	3.34e-18	2.89e-17	down-regulated
C4_06490C	PRI2	299.335	-1.43959	0.410811	-3.50425	0.000457889	0.000967885	down-regulated
C1_13830C	PDX1	5910.37	-1.43697	0.14211	-10.1117	4.9e-24	5.77e-23	down-regulated
C3_00250C	TIM44	4986.44	-1.4365	0.182375	-7.87661	3.36e-15	2.38e-14	down-regulated
C4_04570W	RCE1	1006.25	-1.43487	0.143708	-9.98462	1.78e-23	2.04e-22	down-regulated
C2_09680W	C2_09680W	625.054	-1.43201	0.180762	-7.92206	2.34e-15	1.68e-14	down-regulated
C4_00820W	C4_00820W	576.446	-1.43146	0.357327	-4.00602	6.17e-05	0.000148419	down-regulated
C2_04950C	CYT1	16646.4	-1.43112	0.235319	-6.08164	1.19e-09	5.09e-09	down-regulated
C3_03390C	YAH1	703.132	-1.43031	0.262364	-5.45164	4.99e-08	1.8e-07	down-regulated
CR_10400W	CR_10400W	835.933	-1.42788	0.353686	-4.03713	5.41e-05	0.000131117	down-regulated
C4_00620C	SPC2	941.406	-1.42645	0.158764	-8.9847	2.59e-19	2.39e-18	down-regulated
CR_02500W	CR_02500W	269.233	-1.42157	0.238756	-5.95408	2.62e-09	1.08e-08	down-regulated
CR_01620C	MET6	41172.3	-1.42008	0.182755	-7.77039	7.82e-15	5.38e-14	down-regulated
C2_04310W	ERG10	8114.66	-1.41999	0.182359	-7.78679	6.87e-15	4.75e-14	down-regulated
C6_04130C	ALS4	5415.59	-1.41971	0.436048	-3.25585	0.00113052	0.00225422	down-regulated
C4_05530W	FGR6-10	427.111	-1.41529	0.190928	-7.41272	1.24e-13	7.6e-13	down-regulated
C2_07200W	C2_07200W	853.975	-1.41498	0.205671	-6.87981	5.99e-12	3.18e-11	down-regulated
C4_03690C	C4_03690C	224.972	-1.41323	0.230249	-6.13784	8.36e-10	3.63e-09	down-regulated
CR_04530W	FUM11	8487.79	-1.41106	0.188949	-7.46792	8.15e-14	5.1e-13	down-regulated
C4_02080W	C4_02080W	205.436	-1.40946	0.336117	-4.19337	2.75e-05	6.99e-05	down-regulated
C4_02410C	AHP1	29186.4	-1.40847	0.370769	-3.79878	0.000145411	0.000331922	down-regulated
C3_06570C	OPI3	1504.96	-1.40772	0.201576	-6.98359	2.88e-12	1.58e-11	down-regulated
CR_05670C	HMO1	5060.48	-1.40772	0.228846	-6.15136	7.68e-10	3.35e-09	down-regulated
C3_00460W	ATP5	17934.4	-1.4011	0.252774	-5.54288	2.98e-08	1.1e-07	down-regulated
C4_01840C	C4_01840C	4750.15	-1.40029	0.230557	-6.07354	1.25e-09	5.33e-09	down-regulated
C5_05230C	COR1	18014.4	-1.40027	0.223747	-6.25828	3.89e-10	1.74e-09	down-regulated
C2_08930W	RPN12	3234.71	-1.39806	0.18241	-7.66439	1.8e-14	1.19e-13	down-regulated
C2_06540C	SPF1	6223.03	-1.39728	0.193312	-7.22811	4.9e-13	2.87e-12	down-regulated
C4_06690C	C4_06690C	2834.12	-1.39633	0.230194	-6.0659	1.31e-09	5.57e-09	down-regulated
C1_04660W	DUR1,2	1282.06	-1.39511	0.460055	-3.03248	0.00242552	0.00456967	down-regulated
C7_03650W	C7_03650W	939.888	-1.39422	0.226044	-6.16791	6.92e-10	3.02e-09	down-regulated
CR_03470W	CR_03470W	1170.83	-1.39361	0.202626	-6.87774	6.08e-12	3.22e-11	down-regulated
CR_09880W	DEF1	7979.67	-1.39276	0.253714	-5.48949	4.03e-08	1.47e-07	down-regulated
C2_05470W	COQ5	3416.72	-1.39222	0.220883	-6.303	2.92e-10	1.33e-09	down-regulated
C7_01560C	NUP	124.352	-1.39201	0.305094	-4.56257	5.05e-06	1.43e-05	down-regulated
C1_07910C	MRPL3	2056.81	-1.39156	0.286575	-4.85584	1.2e-06	3.66e-06	down-regulated
CR_07180W	EMP46	1073.96	-1.38922	0.210138	-6.61099	3.82e-11	1.89e-10	down-regulated
C4_04430W	MRP8	913.808	-1.38898	0.198284	-7.00501	2.47e-12	1.37e-11	down-regulated
C2_03560C	C2_03560C	2322.75	-1.3888	0.210485	-6.59809	4.16e-11	2.05e-10	down-regulated
C5_02170C	GCD11	8339.41	-1.38819	0.232381	-5.97376	2.32e-09	9.64e-09	down-regulated
C4_04310W	COX11	1486.26	-1.38747	0.209288	-6.6295	3.37e-11	1.67e-10	down-regulated
CR_04570C	CDC10	4149.08	-1.38732	0.099845	-13.8948	6.81e-44	1.6e-42	down-regulated
C2_07220W	C2_07220W	3852.83	-1.38556	0.275721	-5.02521	5.03e-07	1.6e-06	down-regulated
C1_10500W	C1_10500W	1212.23	-1.38385	0.190419	-7.2674	3.66e-13	2.17e-12	down-regulated
C3_02320W	ILV2	7174.41	-1.3835	0.120003	-11.5289	9.43e-31	1.52e-29	down-regulated
C1_08470W	C1_08470W	1291.87	-1.38326	0.322633	-4.28742	1.81e-05	4.73e-05	down-regulated
C6_04520W	ILS1	15706	-1.38214	0.137174	-10.0758	7.07e-24	8.24e-23	down-regulated
C1_07630W	C1_07630W	2108.25	-1.38101	0.130781	-10.5597	4.58e-26	6.02e-25	down-regulated
C4_01380W	ZCF27	773.921	-1.37948	0.310774	-4.43884	9.04e-06	2.48e-05	down-regulated
C5_02660C	C5_02660C	2634.11	-1.37814	0.39536	-3.48577	0.000490718	0.0010347	down-regulated
C7_01020C	C7_01020C	847.072	-1.37525	0.224621	-6.12255	9.21e-10	3.99e-09	down-regulated
C1_08980C	ZWF1	6797.85	-1.37427	0.205556	-6.68563	2.3e-11	1.16e-10	down-regulated
C5_00030W	C5_00030W	1631.95	-1.37297	0.269893	-5.08707	3.64e-07	1.18e-06	down-regulated
C3_07390C	C3_07390C	1400.29	-1.37277	0.254896	-5.38563	7.22e-08	2.55e-07	down-regulated
C4_00590C	C4_00590C	3130.37	-1.37209	0.316447	-4.33592	1.45e-05	3.85e-05	down-regulated
C1_04310C	GIG1	141.863	-1.37076	0.39821	-3.44231	0.000576765	0.00120249	down-regulated
C1_10610W	FCY23	1118.58	-1.37026	0.224055	-6.11572	9.61e-10	4.15e-09	down-regulated
C1_06480C	C1_06480C	1797.75	-1.36962	0.168581	-8.12442	4.5e-16	3.39e-15	down-regulated
C7_02810W	PRX1	875.185	-1.36832	0.201418	-6.79347	1.09e-11	5.68e-11	down-regulated
C5_03850W	C5_03850W	820.921	-1.36829	0.331417	-4.1286	3.65e-05	9.1e-05	down-regulated
C1_00740C	SPE1	3537.28	-1.36593	0.245777	-5.55759	2.74e-08	1.02e-07	down-regulated
C4_04170C	AXL2	856.23	-1.36446	0.218159	-6.25443	3.99e-10	1.78e-09	down-regulated
CR_06660W	SEO1	374.918	-1.36297	0.366332	-3.72059	0.000198758	0.000444476	down-regulated
CR_04600W	CR_04600W	658.87	-1.36201	0.43544	-3.1279	0.00176062	0.00340328	down-regulated
C4_01900C	MDH1-1	30209.4	-1.36183	0.328464	-4.14605	3.38e-05	8.5e-05	down-regulated
C4_02450W	C4_02450W	440.35	-1.35778	0.280026	-4.84877	1.24e-06	3.79e-06	down-regulated
C1_01950C	C1_01950C	1039.27	-1.35696	0.22115	-6.13591	8.47e-10	3.67e-09	down-regulated
C2_09910C	C2_09910C	767.895	-1.35646	0.179318	-7.56451	3.89e-14	2.5e-13	down-regulated
C4_03180W	NCP1	6589.99	-1.35641	0.180744	-7.5046	6.16e-14	3.9e-13	down-regulated
C1_00270W	C1_00270W	251.422	-1.35639	0.295796	-4.58556	4.53e-06	1.29e-05	down-regulated
C3_01990W	RNA1	4974.86	-1.35495	0.135654	-9.98828	1.72e-23	1.97e-22	down-regulated
CR_00430C	CR_00430C	555.694	-1.35283	0.254688	-5.31172	1.09e-07	3.75e-07	down-regulated
C4_03200C	C4_03200C	1140.41	-1.35263	0.356474	-3.79448	0.000147956	0.000337212	down-regulated
C1_01650W	ISN1	3517.7	-1.35174	0.345257	-3.91517	9.03e-05	0.000211994	down-regulated
CR_05440W	CR_05440W	1841.65	-1.35118	0.403687	-3.34709	0.000816641	0.00166808	down-regulated
C4_02110W	C4_02110W	1345.79	-1.34841	0.452641	-2.97897	0.00289215	0.00538901	down-regulated
C3_02290W	C3_02290W	595.714	-1.34829	0.34424	-3.91672	8.98e-05	0.00021097	down-regulated
C3_02430W	APL2	1740.58	-1.3471	0.201209	-6.69504	2.16e-11	1.09e-10	down-regulated
C2_10340W	HEM4	588.887	-1.34628	0.174216	-7.72766	1.1e-14	7.39e-14	down-regulated
C1_02630C	EXG2	502.225	-1.34613	0.299114	-4.5004	6.78e-06	1.89e-05	down-regulated
C6_01470W	C6_01470W	162.591	-1.34566	0.201252	-6.68645	2.29e-11	1.15e-10	down-regulated
C3_07060W	FESUR1	4601.78	-1.34498	0.149239	-9.01223	2.02e-19	1.87e-18	down-regulated
C3_07210W	MET8	571.014	-1.34085	0.169131	-7.92791	2.23e-15	1.61e-14	down-regulated
C2_09590C	C2_09590C	2594.51	-1.34034	0.261996	-5.11588	3.12e-07	1.02e-06	down-regulated
C1_04830W	SEC21	8866.15	-1.34018	0.181184	-7.39676	1.4e-13	8.54e-13	down-regulated
C5_01700W	C5_01700W	695.547	-1.33979	0.389722	-3.43781	0.00058643	0.00122135	down-regulated
C1_04750W	IFE1	267.07	-1.33714	0.400638	-3.33752	0.000845311	0.00172014	down-regulated
CR_04440C	RBR1	1801.69	-1.33674	0.335947	-3.97903	6.92e-05	0.000164983	down-regulated
C1_09810W	C1_09810W	1296.46	-1.33586	0.20186	-6.61774	3.65e-11	1.81e-10	down-regulated
C1_04030W	C1_04030W	1506.27	-1.33549	0.256805	-5.20039	1.99e-07	6.67e-07	down-regulated
C4_04790W	FAV1	232.501	-1.33538	0.439974	-3.03512	0.00240437	0.00453475	down-regulated
C1_04670W	HAT1	1202.61	-1.33402	0.149045	-8.9504	3.54e-19	3.23e-18	down-regulated
C6_03130W	C6_03130W	5600.04	-1.33337	0.237115	-5.62333	1.87e-08	7.11e-08	down-regulated
CR_04140W	CR_04140W	3259.98	-1.33235	0.255366	-5.21739	1.81e-07	6.09e-07	down-regulated
C1_13060C	C1_13060C	4969.47	-1.33098	0.18331	-7.26081	3.85e-13	2.28e-12	down-regulated
C6_00820W	SUN41	6895.27	-1.33009	0.358513	-3.71001	0.000207248	0.000461378	down-regulated
C5_01100C	CLN3	3298.01	-1.33	0.220369	-6.0353	1.59e-09	6.67e-09	down-regulated
C1_05680C	RIM1	2851.18	-1.32924	0.175761	-7.56273	3.95e-14	2.54e-13	down-regulated
CR_05150W	CR_05150W	541.459	-1.3276	0.231134	-5.74383	9.26e-09	3.62e-08	down-regulated
C7_00750W	ACB1	2966.69	-1.32741	0.191865	-6.91847	4.57e-12	2.46e-11	down-regulated
C1_14630C	C1_14630C	131.569	-1.32649	0.32125	-4.12915	3.64e-05	9.09e-05	down-regulated
C5_00640C	SAM51	1696.12	-1.3263	0.173766	-7.6327	2.3e-14	1.5e-13	down-regulated
C5_03410C	C5_03410C	607.981	-1.32582	0.354477	-3.7402	0.000183875	0.000413996	down-regulated
C1_01720C	C1_01720C	613.047	-1.32294	0.200041	-6.61335	3.76e-11	1.86e-10	down-regulated
C5_02390C	C5_02390C	1317.61	-1.32228	0.182813	-7.23298	4.73e-13	2.77e-12	down-regulated
CR_05200C	CR_05200C	1921.49	-1.32222	0.237046	-5.57789	2.43e-08	9.14e-08	down-regulated
C2_10030C	MP65	17898.1	-1.31859	0.208834	-6.31406	2.72e-10	1.25e-09	down-regulated
C1_08090C	FUN12	12237.6	-1.3184	0.210012	-6.27773	3.44e-10	1.55e-09	down-regulated
C2_03540W	RAD32	1828.84	-1.31734	0.343562	-3.83435	0.000125896	0.000290425	down-regulated
C3_04150W	C3_04150W	2321.77	-1.31633	0.235583	-5.58752	2.3e-08	8.67e-08	down-regulated
C6_01460C	C6_01460C	936.413	-1.31526	0.327788	-4.01254	6.01e-05	0.000144791	down-regulated
C2_01620W	COX4	14012.5	-1.31483	0.25656	-5.12485	2.98e-07	9.77e-07	down-regulated
C4_06610C	SDH12	41002.9	-1.31414	0.240625	-5.46135	4.73e-08	1.71e-07	down-regulated
C1_03370W	C1_03370W	20808.9	-1.31382	0.182469	-7.20025	6.01e-13	3.5e-12	down-regulated
C4_06140C	C4_06140C	564.793	-1.31303	0.353822	-3.711	0.000206443	0.000460104	down-regulated
C2_06110W	PPX1	2136.83	-1.31233	0.276938	-4.73871	2.15e-06	6.42e-06	down-regulated
C1_09820C	C1_09820C	660.102	-1.31036	0.246722	-5.31109	1.09e-07	3.76e-07	down-regulated
C1_07550W	SWD2	965.085	-1.30983	0.127259	-10.2926	7.61e-25	9.48e-24	down-regulated
CR_05970C	CR_05970C	1902.6	-1.30951	0.194144	-6.74501	1.53e-11	7.82e-11	down-regulated
C5_05280C	SDH4	731.434	-1.30774	0.228824	-5.71503	1.1e-08	4.26e-08	down-regulated
C6_02530C	C6_02530C	1046.34	-1.30686	0.162791	-8.02784	9.92e-16	7.32e-15	down-regulated
C1_09030C	COX5	9927.39	-1.30629	0.196467	-6.64889	2.95e-11	1.47e-10	down-regulated
C5_02780W	C5_02780W	598.552	-1.30522	0.264406	-4.93642	7.96e-07	2.49e-06	down-regulated
C7_02300W	YPS7	1027.27	-1.30392	0.23438	-5.56329	2.65e-08	9.88e-08	down-regulated
CR_06160C	DAD3	186.426	-1.30313	0.257516	-5.06039	4.18e-07	1.35e-06	down-regulated
CR_04360C	NHP2	2459.65	-1.3029	0.19339	-6.73713	1.62e-11	8.24e-11	down-regulated
C1_04680W	PIL1	44183.1	-1.30281	0.187038	-6.96546	3.27e-12	1.79e-11	down-regulated
C2_00260C	MUQ1	2822.75	-1.3025	0.311975	-4.175	2.98e-05	7.54e-05	down-regulated
CR_09590W	CR_09590W	576.434	-1.30022	0.222097	-5.85431	4.79e-09	1.92e-08	down-regulated
CR_08350W	CR_08350W	2680.03	-1.30019	0.16004	-8.12414	4.51e-16	3.39e-15	down-regulated
C4_01970W	C4_01970W	1258.24	-1.29968	0.427583	-3.03959	0.00236897	0.00447163	down-regulated
C1_00710C	TUB2	11892.3	-1.29923	0.127805	-10.1658	2.82e-24	3.35e-23	down-regulated
CR_09490W	CR_09490W	349.352	-1.29811	0.242636	-5.35005	8.79e-08	3.07e-07	down-regulated
C7_01690W	C7_01690W	82.6035	-1.29332	0.34198	-3.78187	0.000155655	0.000354082	down-regulated
C7_01810W	RVB2	4928.39	-1.29257	0.192036	-6.73089	1.69e-11	8.57e-11	down-regulated
CR_04260W	SNP3	558.45	-1.29213	0.176189	-7.33378	2.24e-13	1.35e-12	down-regulated
CR_09240C	CR_09240C	2495.57	-1.29175	0.270051	-4.78336	1.72e-06	5.19e-06	down-regulated
C1_13700W	ACT1	55890.7	-1.29171	0.21917	-5.89363	3.78e-09	1.53e-08	down-regulated
C1_00450C	C1_00450C	2815.76	-1.29102	0.180842	-7.13897	9.4e-13	5.41e-12	down-regulated
C3_07010W	POS5	2212.26	-1.29042	0.405376	-3.18328	0.00145618	0.00284535	down-regulated
C2_09620W	C2_09620W	986.813	-1.2898	0.229776	-5.6133	1.99e-08	7.51e-08	down-regulated
C1_05160C	C1_05160C	2033.17	-1.28979	0.266836	-4.83366	1.34e-06	4.08e-06	down-regulated
C3_05510W	C3_05510W	449.171	-1.28942	0.253179	-5.09294	3.53e-07	1.14e-06	down-regulated
C1_02230W	C1_02230W	1578.55	-1.28777	0.2453	-5.24978	1.52e-07	5.15e-07	down-regulated
CR_09900C	DPB2	454.325	-1.28774	0.262899	-4.89821	9.67e-07	2.99e-06	down-regulated
C4_00330C	C4_00330C	7230.31	-1.28681	0.181208	-7.10132	1.24e-12	7.02e-12	down-regulated
C6_01300W	C6_01300W	553.361	-1.28663	0.285206	-4.51122	6.45e-06	1.8e-05	down-regulated
C7_03390C	PUP3	4246.14	-1.28655	0.182236	-7.05978	1.67e-12	9.39e-12	down-regulated
C7_01900W	NUC2	11424	-1.28571	0.219045	-5.86961	4.37e-09	1.76e-08	down-regulated
C4_05820W	C4_05820W	1125.86	-1.28376	0.185997	-6.90206	5.13e-12	2.74e-11	down-regulated
C6_01370W	C6_01370W	809.877	-1.28028	0.22789	-5.61796	1.93e-08	7.32e-08	down-regulated
C3_05560W	PRE3	4088.76	-1.27988	0.132648	-9.64867	4.98e-22	5.22e-21	down-regulated
CR_00380W	CR_00380W	120.382	-1.277	0.334936	-3.81266	0.00013748	0.000314786	down-regulated
CR_00250W	ATP17	9081.99	-1.27227	0.268202	-4.74372	2.1e-06	6.27e-06	down-regulated
C7_01100C	C7_01100C	260.661	-1.27129	0.26653	-4.76977	1.84e-06	5.54e-06	down-regulated
C2_01030W	C2_01030W	1879.42	-1.27051	0.183777	-6.91332	4.73e-12	2.55e-11	down-regulated
CR_05800C	CR_05800C	663.876	-1.26929	0.197388	-6.43042	1.27e-10	6.02e-10	down-regulated
CR_09510C	CR_09510C	1824.96	-1.26768	0.302364	-4.19257	2.76e-05	7.02e-05	down-regulated
CR_10140W	CR_10140W	10233.6	-1.2676	0.277579	-4.56664	4.96e-06	1.41e-05	down-regulated
C4_04270W	C4_04270W	175.013	-1.26701	0.301462	-4.20289	2.64e-05	6.73e-05	down-regulated
C1_11170W	WBP1	4760.91	-1.26645	0.1313	-9.64543	5.14e-22	5.38e-21	down-regulated
C4_06100W	CWH41	2532.9	-1.26394	0.160626	-7.86883	3.58e-15	2.53e-14	down-regulated
C5_05250C	C5_05250C	1720.56	-1.26328	0.26148	-4.83127	1.36e-06	4.13e-06	down-regulated
CR_09580C	CR_09580C	1721.83	-1.2628	0.233163	-5.41596	6.1e-08	2.18e-07	down-regulated
C1_04280C	C1_04280C	231.264	-1.26189	0.224233	-5.62761	1.83e-08	6.95e-08	down-regulated
C3_03200C	C3_03200C	419.595	-1.26123	0.221356	-5.69773	1.21e-08	4.69e-08	down-regulated
C1_02930C	MST1	1397.71	-1.2606	0.159534	-7.90177	2.75e-15	1.97e-14	down-regulated
CR_01100C	CR_01100C	658.277	-1.25969	0.191804	-6.56759	5.11e-11	2.5e-10	down-regulated
C7_00400W	LEU2	2864.52	-1.25922	0.208465	-6.04043	1.54e-09	6.48e-09	down-regulated
C3_06270C	C3_06270C	971.949	-1.25794	0.446465	-2.81756	0.00483906	0.00866105	down-regulated
CR_09210W	SUC1	876.256	-1.25767	0.290542	-4.3287	1.5e-05	3.97e-05	down-regulated
C1_11880W	C1_11880W	964.99	-1.25761	0.356556	-3.52712	0.000420114	0.000892479	down-regulated
C4_06880C	SEM1	2012.73	-1.25582	0.174146	-7.21132	5.54e-13	3.23e-12	down-regulated
C3_04950W	ARF2	11952.9	-1.25487	0.122116	-10.276	9.04e-25	1.11e-23	down-regulated
C6_00620W	FCA1	897.046	-1.25487	0.232877	-5.38853	7.1e-08	2.51e-07	down-regulated
C2_08650W	C2_08650W	3332.74	-1.25333	0.192328	-6.51663	7.19e-11	3.47e-10	down-regulated
C1_01350C	TIF	26143.8	-1.25216	0.104332	-12.0017	3.48e-33	6.1e-32	down-regulated
C7_04120W	C7_04120W	245.806	-1.25153	0.316441	-3.95503	7.65e-05	0.000181514	down-regulated
C4_00710W	C4_00710W	1549.18	-1.24933	0.149373	-8.36383	6.07e-17	4.84e-16	down-regulated
C4_00630C	SEC72	1542.85	-1.24867	0.17922	-6.96726	3.23e-12	1.77e-11	down-regulated
C6_01930W	YHM1	1752.71	-1.24597	0.254183	-4.90187	9.49e-07	2.94e-06	down-regulated
C5_05020C	C5_05020C	2950.91	-1.24597	0.140813	-8.84835	8.88e-19	7.95e-18	down-regulated
C7_03130C	DFR1	399.788	-1.24543	0.227542	-5.4734	4.41e-08	1.6e-07	down-regulated
C1_05290W	GRS1	11334.5	-1.24481	0.105141	-11.8395	2.44e-32	4.09e-31	down-regulated
C1_12610W	C1_12610W	1255.72	-1.24406	0.329133	-3.77981	0.000156951	0.00035662	down-regulated
C5_00840W	C5_00840W	357.345	-1.24349	0.235897	-5.2713	1.35e-07	4.61e-07	down-regulated
C2_09600C	C2_09600C	886.734	-1.24227	0.174878	-7.10367	1.21e-12	6.91e-12	down-regulated
C1_06070W	C1_06070W	876.435	-1.2408	0.242471	-5.1173	3.1e-07	1.02e-06	down-regulated
C1_02410C	C1_02410C	845.022	-1.23917	0.166354	-7.44897	9.41e-14	5.85e-13	down-regulated
CR_00270C	CR_00270C	316.424	-1.23903	0.332889	-3.72205	0.000197614	0.000442084	down-regulated
C2_05190W	CDC21	986.446	-1.2378	0.161808	-7.64981	2.01e-14	1.33e-13	down-regulated
C2_06860W	LTE1	743.094	-1.23501	0.34328	-3.59767	0.000321077	0.000693488	down-regulated
CR_04010C	MRPL40	2184.86	-1.23226	0.274158	-4.49472	6.97e-06	1.93e-05	down-regulated
C4_02950C	C4_02950C	469.7	-1.23028	0.186584	-6.59373	4.29e-11	2.11e-10	down-regulated
C3_06250W	ERV25	4504.67	-1.22866	0.129122	-9.51549	1.81e-21	1.86e-20	down-regulated
C6_04560W	C6_04560W	6539.03	-1.22788	0.177227	-6.92829	4.26e-12	2.3e-11	down-regulated
CR_01650W	URA5	1787.09	-1.22692	0.196736	-6.23638	4.48e-10	1.99e-09	down-regulated
C3_05150W	C3_05150W	3076.42	-1.22467	0.130822	-9.36136	7.87e-21	7.82e-20	down-regulated
C2_06310C	GSP1	18101.1	-1.22227	0.124244	-9.83765	7.75e-23	8.53e-22	down-regulated
C2_00110W	C2_00110W	410.79	-1.22031	0.307757	-3.96517	7.33e-05	0.000174244	down-regulated
CR_07170W	CR_07170W	193.499	-1.22008	0.258404	-4.7216	2.34e-06	6.94e-06	down-regulated
C3_02680C	SLD1	2939.35	-1.21758	0.397374	-3.06407	0.00218348	0.00413859	down-regulated
C6_00090W	C6_00090W	773.316	-1.21689	0.202108	-6.02098	1.73e-09	7.26e-09	down-regulated
C5_03210C	C5_03210C	350.489	-1.21683	0.167887	-7.24791	4.23e-13	2.49e-12	down-regulated
C7_04040C	NPT1	3327.81	-1.21538	0.226178	-5.37355	7.72e-08	2.71e-07	down-regulated
C5_04800W	CRH12	241.619	-1.21323	0.406048	-2.98789	0.00280909	0.0052441	down-regulated
C6_02190C	C6_02190C	2078.48	-1.21273	0.112426	-10.7869	3.97e-27	5.54e-26	down-regulated
C1_10320W	C1_10320W	169.269	-1.21013	0.326123	-3.71066	0.000206722	0.000460553	down-regulated
C1_01300W	C1_01300W	3751.93	-1.20588	0.157776	-7.64297	2.12e-14	1.4e-13	down-regulated
C6_03990C	C6_03990C	247.239	-1.20556	0.24073	-5.00793	5.5e-07	1.75e-06	down-regulated
C2_01710W	HSK3	347.165	-1.20436	0.246794	-4.88001	1.06e-06	3.26e-06	down-regulated
C1_00680W	ASM3	712.707	-1.20252	0.375337	-3.20383	0.00135611	0.00266382	down-regulated
C1_06100C	MSI3	17091.2	-1.2024	0.149166	-8.06081	7.58e-16	5.62e-15	down-regulated
CR_00750C	CR_00750C	650.325	-1.20214	0.425284	-2.82668	0.00470334	0.00843848	down-regulated
C6_02040W	MCR1	16911.7	-1.20196	0.225219	-5.33687	9.46e-08	3.29e-07	down-regulated
C1_04910C	C1_04910C	1925.81	-1.19731	0.27132	-4.41291	1.02e-05	2.76e-05	down-regulated
C2_05500W	ATP4	19013.7	-1.19568	0.201495	-5.93405	2.96e-09	1.21e-08	down-regulated
C4_01740W	TIM12	337.526	-1.19464	0.223849	-5.3368	9.46e-08	3.29e-07	down-regulated
C6_00830C	CAN3	1530.71	-1.19336	0.148268	-8.04864	8.37e-16	6.19e-15	down-regulated
C5_01690C	CCT7	4010.02	-1.19284	0.207435	-5.75043	8.9e-09	3.49e-08	down-regulated
CR_02430C	CR_02430C	3424.66	-1.19166	0.183944	-6.47839	9.27e-11	4.44e-10	down-regulated
C5_04740C	HYS2	961.532	-1.19107	0.209916	-5.67403	1.39e-08	5.35e-08	down-regulated
C5_04070C	CKS1	434.587	-1.19045	0.209248	-5.68921	1.28e-08	4.91e-08	down-regulated
C3_05210C	DYN1	2867.83	-1.19039	0.180536	-6.59368	4.29e-11	2.11e-10	down-regulated
C2_08280W	EAF3	199.844	-1.18986	0.235794	-5.0462	4.51e-07	1.45e-06	down-regulated
C1_05270C	C1_05270C	1108.3	-1.18977	0.222572	-5.34556	9.01e-08	3.15e-07	down-regulated
C6_04250W	C6_04250W	9776.22	-1.18575	0.217093	-5.46194	4.71e-08	1.71e-07	down-regulated
C3_06230W	CYM1	1900.62	-1.18559	0.208251	-5.69306	1.25e-08	4.81e-08	down-regulated
C1_14500C	C1_14500C	4855.46	-1.1855	0.258917	-4.57868	4.68e-06	1.33e-05	down-regulated
CR_10040W	CR_10040W	668.72	-1.184	0.198989	-5.95007	2.68e-09	1.11e-08	down-regulated
C1_02880C	MIA40	2876.99	-1.18346	0.119864	-9.87333	5.43e-23	6.04e-22	down-regulated
C1_12110C	C1_12110C	105.93	-1.18075	0.265811	-4.44206	8.91e-06	2.44e-05	down-regulated
C2_08630C	C2_08630C	809.068	-1.17862	0.194159	-6.07036	1.28e-09	5.43e-09	down-regulated
C1_04970W	C1_04970W	3035.09	-1.17745	0.294679	-3.99569	6.45e-05	0.000154671	down-regulated
CR_06900C	ALG6	869.063	-1.17691	0.171661	-6.85599	7.08e-12	3.74e-11	down-regulated
C2_07650C	C2_07650C	1816.49	-1.17666	0.181591	-6.47974	9.19e-11	4.41e-10	down-regulated
C4_04850C	CSR1	174.895	-1.17637	0.30791	-3.82049	0.000133185	0.000305658	down-regulated
CR_07470W	CR_07470W	595.518	-1.17602	0.203161	-5.78862	7.1e-09	2.81e-08	down-regulated
C5_00370W	COF1	11580.4	-1.17479	0.210187	-5.58928	2.28e-08	8.58e-08	down-regulated
C1_13420C	KEM1	6255.82	-1.17336	0.214966	-5.45836	4.81e-08	1.74e-07	down-regulated
C2_06240W	SMD2	377.564	-1.17173	0.414178	-2.82906	0.00466855	0.00838365	down-regulated
C2_02670C	C2_02670C	528.657	-1.17114	0.261995	-4.4701	7.82e-06	2.16e-05	down-regulated
C3_01550C	TOS1	5505.5	-1.17071	0.208091	-5.62597	1.84e-08	7e-08	down-regulated
C1_07520C	IST2	7863.38	-1.16766	0.325023	-3.59253	0.000327487	0.000705539	down-regulated
C7_00230W	C7_00230W	1142.34	-1.1671	0.195719	-5.96314	2.47e-09	1.03e-08	down-regulated
CR_00990W	CR_00990W	1163.83	-1.16706	0.153326	-7.6116	2.71e-14	1.76e-13	down-regulated
C1_08000W	NRP1	687.606	-1.16694	0.281466	-4.14595	3.38e-05	8.5e-05	down-regulated
C2_07730W	YVC1	2481.46	-1.16688	0.213351	-5.46933	4.52e-08	1.64e-07	down-regulated
CR_04080C	SEC63	5566.17	-1.16623	0.13229	-8.81568	1.19e-18	1.06e-17	down-regulated
C1_08320W	TKL1	21509.1	-1.16619	0.221271	-5.2704	1.36e-07	4.63e-07	down-regulated
C2_01590W	COX13	14467.6	-1.1658	0.238002	-4.8983	9.67e-07	2.99e-06	down-regulated
C4_00380W	C4_00380W	1387.03	-1.16408	0.170143	-6.84178	7.82e-12	4.12e-11	down-regulated
C2_07940C	ALG7	944.695	-1.16406	0.178628	-6.51668	7.19e-11	3.47e-10	down-regulated
C7_01470C	PRE10	3929.59	-1.16362	0.183673	-6.33527	2.37e-10	1.09e-09	down-regulated
C1_00980W	C1_00980W	902.789	-1.16245	0.15901	-7.31056	2.66e-13	1.59e-12	down-regulated
C2_03530W	C2_03530W	1824.31	-1.16104	0.247266	-4.69551	2.66e-06	7.81e-06	down-regulated
C3_01610W	C3_01610W	13079.3	-1.16068	0.199256	-5.82506	5.71e-09	2.28e-08	down-regulated
C1_12200W	MCD4	837.087	-1.15969	0.192111	-6.03652	1.57e-09	6.62e-09	down-regulated
C3_04780C	C3_04780C	3172.63	-1.15849	0.167849	-6.90199	5.13e-12	2.74e-11	down-regulated
CR_04200W	YDJ1	6039.42	-1.15842	0.385479	-3.00515	0.0026545	0.00496174	down-regulated
CR_05450C	CR_05450C	1126.65	-1.15673	0.268836	-4.30272	1.69e-05	4.44e-05	down-regulated
C2_04360W	C2_04360W	1294.88	-1.1559	0.217954	-5.3034	1.14e-07	3.91e-07	down-regulated
C3_02400C	COX7	1902.96	-1.15324	0.22948	-5.02544	5.02e-07	1.6e-06	down-regulated
C3_00880W	KGD1	20649.8	-1.15232	0.24216	-4.75852	1.95e-06	5.85e-06	down-regulated
C6_00940C	C6_00940C	157.083	-1.15168	0.396654	-2.9035	0.00369021	0.00676786	down-regulated
C1_03280W	C1_03280W	3144.47	-1.15084	0.144142	-7.98408	1.42e-15	1.04e-14	down-regulated
C3_01860C	DBP5	7499.15	-1.1493	0.106333	-10.8085	3.14e-27	4.44e-26	down-regulated
C2_01400C	ESC4	348.551	-1.14866	0.264861	-4.33683	1.45e-05	3.83e-05	down-regulated
CR_02330C	KAR4	201.238	-1.1486	0.354774	-3.23755	0.00120562	0.00239273	down-regulated
C6_02220W	SAR1	5106.17	-1.14691	0.160313	-7.15421	8.42e-13	4.85e-12	down-regulated
C4_00700C	C4_00700C	702.178	-1.14553	0.151649	-7.55383	4.23e-14	2.7e-13	down-regulated
C5_04000W	RFC3	841.166	-1.14349	0.158463	-7.21615	5.35e-13	3.12e-12	down-regulated
CR_04550W	PRE6	4938.6	-1.14256	0.182083	-6.27494	3.5e-10	1.58e-09	down-regulated
C2_04590C	QCR8	5899.97	-1.13987	0.238179	-4.78579	1.7e-06	5.13e-06	down-regulated
C2_02380W	POB3	4507.57	-1.13987	0.130518	-8.7334	2.47e-18	2.15e-17	down-regulated
C2_09520C	CCT2	6703.53	-1.13935	0.115498	-9.86471	5.92e-23	6.57e-22	down-regulated
C4_06780C	OYE32	2452.43	-1.13861	0.335601	-3.39275	0.000691949	0.00142662	down-regulated
CR_05990C	SFL1	1188.85	-1.13837	0.236349	-4.81647	1.46e-06	4.42e-06	down-regulated
C1_02290C	C1_02290C	1117.14	-1.13756	0.217638	-5.22686	1.72e-07	5.8e-07	down-regulated
CR_06520C	CR_06520C	471.254	-1.13701	0.354942	-3.20337	0.00135828	0.0026672	down-regulated
C1_08420W	GCR3	2609.97	-1.13593	0.186851	-6.07935	1.21e-09	5.15e-09	down-regulated
C3_05390C	GPI1	317.256	-1.13557	0.323708	-3.50802	0.000451457	0.000955648	down-regulated
C1_04600C	C1_04600C	2799.94	-1.13497	0.199426	-5.6912	1.26e-08	4.86e-08	down-regulated
CR_04070W	NAT5	2206.46	-1.13479	0.311709	-3.64053	0.000272081	0.000593705	down-regulated
C2_07800W	C2_07800W	413.623	-1.13352	0.17646	-6.4237	1.33e-10	6.26e-10	down-regulated
C1_09350W	C1_09350W	2000.13	-1.13298	0.282271	-4.01383	5.97e-05	0.00014406	down-regulated
CR_08020C	NOP10	2064.11	-1.13252	0.204547	-5.5367	3.08e-08	1.14e-07	down-regulated
C6_03170C	MDR1	262.007	-1.13194	0.286011	-3.9577	7.57e-05	0.000179621	down-regulated
C4_04830W	DCR1	1567.43	-1.13186	0.308652	-3.66711	0.000245306	0.000539438	down-regulated
C5_02490C	TIF5	2257.7	-1.13156	0.368489	-3.07079	0.0021349	0.00405816	down-regulated
C7_01890C	TOM7	1564.75	-1.13143	0.177493	-6.37447	1.84e-10	8.55e-10	down-regulated
C2_06820C	PRE2	5214.66	-1.12912	0.13191	-8.55977	1.13e-17	9.44e-17	down-regulated
C4_00310C	MNN10	2355.66	-1.12813	0.164917	-6.84058	7.89e-12	4.15e-11	down-regulated
C7_04240C	C7_04240C	2926.9	-1.12805	0.324333	-3.47805	0.000505078	0.00106197	down-regulated
CR_02150W	MDL1	1772.3	-1.12688	0.151059	-7.45988	8.66e-14	5.41e-13	down-regulated
C1_10010C	SWE1	912.105	-1.12662	0.252897	-4.45486	8.39e-06	2.31e-05	down-regulated
C6_02740W	C6_02740W	2970.7	-1.12605	0.180462	-6.23982	4.38e-10	1.95e-09	down-regulated
C1_06790C	MRPL19	1251.19	-1.12597	0.141341	-7.96635	1.63e-15	1.19e-14	down-regulated
C3_04300C	POL1	2254.82	-1.12572	0.281099	-4.00471	6.21e-05	0.000149123	down-regulated
C4_00160C	CAR2	12193.8	-1.12496	0.394599	-2.85089	0.00435976	0.00787912	down-regulated
C6_02840C	RBF1	370.751	-1.12456	0.174545	-6.4428	1.17e-10	5.56e-10	down-regulated
CR_04340W	PIM1	4950.87	-1.12334	0.161323	-6.96329	3.32e-12	1.82e-11	down-regulated
C6_02370C	C6_02370C	1459.46	-1.12264	0.378859	-2.96321	0.00304453	0.00565169	down-regulated
C3_01350C	URA3	840.66	-1.12244	0.237711	-4.72184	2.34e-06	6.93e-06	down-regulated
C2_00160C	NAT2	2815.32	-1.12182	0.173832	-6.45347	1.09e-10	5.2e-10	down-regulated
CR_07690W	CR_07690W	212.334	-1.12131	0.26784	-4.18648	2.83e-05	7.19e-05	down-regulated
C2_09480W	C2_09480W	281.149	-1.12022	0.227896	-4.91547	8.86e-07	2.75e-06	down-regulated
C2_09020W	CDC47	2491.25	-1.12011	0.222536	-5.0334	4.82e-07	1.54e-06	down-regulated
C1_09320C	C1_09320C	526.559	-1.11507	0.26638	-4.18601	2.84e-05	7.21e-05	down-regulated
C2_07750W	RHO2	359.491	-1.11351	0.318323	-3.49804	0.000468686	0.000989651	down-regulated
C2_07610C	C2_07610C	2639.21	-1.11261	0.167509	-6.64211	3.09e-11	1.54e-10	down-regulated
C7_03660C	C7_03660C	10589.3	-1.1123	0.098489	-11.2936	1.41e-29	2.14e-28	down-regulated
CR_06380C	CR_06380C	396.481	-1.11162	0.272067	-4.08585	4.39e-05	0.000107823	down-regulated
C7_03040W	C7_03040W	359.437	-1.11062	0.245744	-4.51943	6.2e-06	1.73e-05	down-regulated
C4_06420W	C4_06420W	1172.98	-1.10937	0.174343	-6.36316	1.98e-10	9.19e-10	down-regulated
C5_05450C	MUM2	3936.57	-1.10906	0.392632	-2.82467	0.00473288	0.00848634	down-regulated
C1_13260W	C1_13260W	2065.46	-1.10839	0.24099	-4.59933	4.24e-06	1.21e-05	down-regulated
C5_02300C	RET2	4458.38	-1.10764	0.11652	-9.50598	1.98e-21	2.03e-20	down-regulated
CR_07420W	KGD2	13237.8	-1.10755	0.20353	-5.44172	5.28e-08	1.9e-07	down-regulated
CR_03720W	TAL1	29669.5	-1.10715	0.235939	-4.69251	2.7e-06	7.92e-06	down-regulated
CR_05680C	CR_05680C	160.101	-1.10424	0.233279	-4.73357	2.21e-06	6.57e-06	down-regulated
CR_00360C	LEU1	7010.07	-1.10405	0.177931	-6.20495	5.47e-10	2.41e-09	down-regulated
C1_01010W	C1_01010W	3465.56	-1.10111	0.151842	-7.25166	4.12e-13	2.43e-12	down-regulated
CR_02620C	CR_02620C	3608.21	-1.10056	0.164696	-6.68237	2.35e-11	1.18e-10	down-regulated
CR_09300C	SCO1	2807.06	-1.09996	0.364606	-3.01684	0.00255423	0.00479392	down-regulated
C4_07110C	PDA1	32977.9	-1.0997	0.214494	-5.12698	2.94e-07	9.67e-07	down-regulated
CR_08560C	UBC9	3069.78	-1.09895	0.184896	-5.94361	2.79e-09	1.14e-08	down-regulated
CR_00350W	CR_00350W	2484.21	-1.09885	0.190111	-5.78008	7.47e-09	2.95e-08	down-regulated
C4_00880W	C4_00880W	1134.3	-1.09812	0.203161	-5.4052	6.47e-08	2.31e-07	down-regulated
C7_01190W	C7_01190W	721.755	-1.098	0.188566	-5.82288	5.78e-09	2.3e-08	down-regulated
C1_10620W	C1_10620W	5241.17	-1.09768	0.252411	-4.34877	1.37e-05	3.65e-05	down-regulated
C6_02540C	C6_02540C	435.758	-1.09516	0.353835	-3.09511	0.00196742	0.00377359	down-regulated
C2_06630C	C2_06630C	366.757	-1.09466	0.377131	-2.90261	0.00370073	0.00678505	down-regulated
CR_07080W	CR_07080W	2580.98	-1.09367	0.261659	-4.17975	2.92e-05	7.4e-05	down-regulated
C1_09640W	ADE12	12550.3	-1.09342	0.246591	-4.43413	9.24e-06	2.52e-05	down-regulated
C4_06390W	SOU1	4114.94	-1.09337	0.269201	-4.06153	4.88e-05	0.000119103	down-regulated
C1_07500C	LHP1	1936.79	-1.09311	0.25679	-4.25683	2.07e-05	5.37e-05	down-regulated
CR_04520W	MIM1	1073.46	-1.09151	0.197345	-5.53095	3.18e-08	1.18e-07	down-regulated
CR_07760W	CR_07760W	691.722	-1.0912	0.203727	-5.35622	8.5e-08	2.98e-07	down-regulated
C4_00770C	C4_00770C	2183.33	-1.09103	0.141104	-7.7321	1.06e-14	7.16e-14	down-regulated
C6_00340C	C6_00340C	1193.44	-1.09095	0.236978	-4.6036	4.15e-06	1.19e-05	down-regulated
C6_03550C	C6_03550C	425.188	-1.08844	0.291965	-3.72797	0.000193031	0.000432808	down-regulated
C2_05810W	C2_05810W	859.204	-1.08646	0.295975	-3.67078	0.00024181	0.00053313	down-regulated
C2_01410C	CLB2	3637.97	-1.08544	0.161176	-6.73448	1.65e-11	8.37e-11	down-regulated
CR_01140C	ERG27	1832.7	-1.08436	0.132958	-8.15563	3.47e-16	2.65e-15	down-regulated
C1_09670C	C1_09670C	1428.87	-1.08211	0.168019	-6.44038	1.19e-10	5.64e-10	down-regulated
C1_13010W	C1_13010W	971.464	-1.08175	0.194722	-5.55537	2.77e-08	1.03e-07	down-regulated
C7_03380W	C7_03380W	917.195	-1.08124	0.280159	-3.85938	0.000113677	0.000264253	down-regulated
C2_09100C	C2_09100C	1457.45	-1.07757	0.1364	-7.90006	2.79e-15	1.99e-14	down-regulated
C2_10360C	HEM3	1594.93	-1.07748	0.230888	-4.66668	3.06e-06	8.92e-06	down-regulated
C1_08490W	C1_08490W	2723.42	-1.0772	0.269888	-3.99128	6.57e-05	0.000157255	down-regulated
C1_06250W	C1_06250W	742.692	-1.07698	0.201237	-5.35178	8.71e-08	3.05e-07	down-regulated
C2_09490W	PHO13	173.397	-1.07694	0.388304	-2.77345	0.00554653	0.00980332	down-regulated
C2_00590W	C2_00590W	1148.64	-1.07577	0.142689	-7.53924	4.73e-14	3.01e-13	down-regulated
C1_00200C	C1_00200C	207.995	-1.07571	0.231875	-4.63919	3.5e-06	1.01e-05	down-regulated
C4_04970C	C4_04970C	3171.25	-1.07358	0.21759	-4.93395	8.06e-07	2.52e-06	down-regulated
C4_07160W	C4_07160W	175.807	-1.0716	0.296642	-3.61242	0.000303348	0.000657346	down-regulated
C5_03390C	FUR1	2499.51	-1.07152	0.174538	-6.13916	8.3e-10	3.61e-09	down-regulated
C7_01850C	CRN1	4610.48	-1.0703	0.308328	-3.4713	0.000517952	0.00108788	down-regulated
CR_00320C	NAP1	7385.87	-1.07028	0.126701	-8.44728	2.98e-17	2.41e-16	down-regulated
C1_06050C	QCR10	4952.32	-1.07015	0.225492	-4.74587	2.08e-06	6.21e-06	down-regulated
CR_10490W	EIF4E	7382.09	-1.07005	0.11944	-8.95885	3.28e-19	3e-18	down-regulated
C2_09830C	C2_09830C	1175.12	-1.06999	0.188292	-5.68262	1.33e-08	5.09e-08	down-regulated
CR_09120C	TUB1	12335.2	-1.06944	0.133927	-7.98526	1.4e-15	1.03e-14	down-regulated
C2_00950C	RFC5	1061.5	-1.06944	0.26239	-4.07576	4.59e-05	0.000112422	down-regulated
C4_05810W	C4_05810W	4995.15	-1.0653	0.20304	-5.24675	1.55e-07	5.23e-07	down-regulated
CR_05050W	GLN1	21208.9	-1.06525	0.2227	-4.78331	1.72e-06	5.19e-06	down-regulated
C2_01690W	C2_01690W	8718.44	-1.06521	0.1782	-5.97761	2.26e-09	9.42e-09	down-regulated
C5_05290C	MRP2	1775.84	-1.06289	0.174625	-6.08669	1.15e-09	4.94e-09	down-regulated
C1_14320C	C1_14320C	1945.16	-1.06004	0.278957	-3.80002	0.000144686	0.000330393	down-regulated
C5_04570C	URA7	4493.42	-1.05974	0.329319	-3.21797	0.00129101	0.00254519	down-regulated
C1_08930C	C1_08930C	1157.01	-1.05864	0.244962	-4.32166	1.55e-05	4.09e-05	down-regulated
CR_07400C	LPD1	22315.6	-1.05862	0.216642	-4.88648	1.03e-06	3.16e-06	down-regulated
C3_03340C	C3_03340C	2329.74	-1.0585	0.221069	-4.78811	1.68e-06	5.08e-06	down-regulated
C7_03640C	C7_03640C	786.483	-1.058	0.2702	-3.9156	9.02e-05	0.000211697	down-regulated
C7_02640W	TOM70	4661.61	-1.05752	0.251568	-4.20372	2.63e-05	6.7e-05	down-regulated
C6_03960W	C6_03960W	7790.26	-1.05715	0.249619	-4.23505	2.29e-05	5.9e-05	down-regulated
C1_07460C	GPI8	1233.09	-1.05478	0.154748	-6.81613	9.35e-12	4.89e-11	down-regulated
C2_03100W	EFT2	139017	-1.05468	0.139548	-7.55783	4.1e-14	2.63e-13	down-regulated
C1_01940C	C1_01940C	602.703	-1.05436	0.294628	-3.57863	0.000345393	0.000742234	down-regulated
C4_07080C	C4_07080C	537.595	-1.05364	0.222809	-4.72888	2.26e-06	6.72e-06	down-regulated
C1_07930C	ERD1	276.734	-1.05326	0.246958	-4.26493	2e-05	5.2e-05	down-regulated
C4_05310W	C4_05310W	384.461	-1.05323	0.2837	-3.71247	0.00020525	0.000457617	down-regulated
C2_04680W	TIM17	1164.2	-1.05228	0.20598	-5.10865	3.24e-07	1.06e-06	down-regulated
C5_03460C	C5_03460C	291.114	-1.05227	0.213489	-4.92892	8.27e-07	2.58e-06	down-regulated
C2_01420C	C2_01420C	447.331	-1.05191	0.219275	-4.7972	1.61e-06	4.86e-06	down-regulated
C2_02180W	ZRT3	560.137	-1.05149	0.286507	-3.67006	0.000242498	0.000534449	down-regulated
CR_01180W	CR_01180W	1232.47	-1.05039	0.227829	-4.61044	4.02e-06	1.16e-05	down-regulated
C5_03810C	C5_03810C	301.44	-1.04991	0.282789	-3.7127	0.000205056	0.000457356	down-regulated
CR_07320C	CR_07320C	2047.06	-1.04901	0.254269	-4.12557	3.7e-05	9.21e-05	down-regulated
C7_01440W	C7_01440W	541.516	-1.04297	0.285313	-3.65553	0.000256648	0.000561678	down-regulated
CR_10850C	ATP16	15335.2	-1.0428	0.250017	-4.17092	3.03e-05	7.68e-05	down-regulated
CR_07650W	GLC7	4470.54	-1.0423	0.148709	-7.009	2.4e-12	1.33e-11	down-regulated
CR_03610C	VTC3	5708.5	-1.04195	0.133368	-7.8126	5.6e-15	3.9e-14	down-regulated
C1_05490C	C1_05490C	1944.57	-1.04155	0.160526	-6.48834	8.68e-11	4.17e-10	down-regulated
C3_07110W	C3_07110W	402.915	-1.04145	0.251137	-4.14696	3.37e-05	8.48e-05	down-regulated
C6_01760W	SEC12	4276.18	-1.04131	0.149771	-6.95269	3.58e-12	1.95e-11	down-regulated
C7_01160C	C7_01160C	1915.85	-1.04098	0.191956	-5.42303	5.86e-08	2.1e-07	down-regulated
C4_03530W	C4_03530W	633.114	-1.03922	0.268909	-3.86458	0.000111281	0.000258886	down-regulated
C2_02160W	SAM37	538.004	-1.0391	0.233698	-4.44634	8.73e-06	2.4e-05	down-regulated
C4_03390W	CSH3	3985.76	-1.03896	0.202414	-5.13287	2.85e-07	9.38e-07	down-regulated
C1_11960C	C1_11960C	1015.04	-1.03739	0.184493	-5.62293	1.88e-08	7.12e-08	down-regulated
C6_00180C	C6_00180C	158.495	-1.0372	0.287682	-3.60538	0.000311691	0.00067395	down-regulated
C3_00310C	C3_00310C	443.58	-1.03708	0.347775	-2.98204	0.00286333	0.00533866	down-regulated
C1_05180C	C1_05180C	1606.9	-1.03693	0.169352	-6.12292	9.19e-10	3.98e-09	down-regulated
C4_04500C	C4_04500C	976.783	-1.03638	0.164834	-6.28742	3.23e-10	1.47e-09	down-regulated
C7_01350C	C7_01350C	556.901	-1.03584	0.317236	-3.26521	0.00109383	0.00218399	down-regulated
C3_03900C	HTB1	9135.8	-1.03576	0.186747	-5.54634	2.92e-08	1.08e-07	down-regulated
C5_00080C	C5_00080C	6631.17	-1.0357	0.209423	-4.94551	7.59e-07	2.38e-06	down-regulated
C7_02600C	C7_02600C	10707.7	-1.0334	0.299192	-3.45399	0.000552367	0.0011569	down-regulated
C1_10720C	MNN2	1716.38	-1.03057	0.174552	-5.90407	3.55e-09	1.44e-08	down-regulated
C7_03300C	LIP8	126.565	-1.03026	0.331289	-3.10986	0.00187174	0.00360753	down-regulated
CR_06830C	SIW14	573.031	-1.02916	0.146858	-7.00784	2.42e-12	1.34e-11	down-regulated
C2_05520W	C2_05520W	581.511	-1.02883	0.346947	-2.96539	0.003023	0.00561697	down-regulated
CR_02280W	PGA23	416.534	-1.0286	0.311465	-3.30245	0.000958455	0.00193383	down-regulated
C1_09490C	GUA1	7633.47	-1.02843	0.338389	-3.03921	0.00237203	0.00447598	down-regulated
C3_02530W	YSY6	594.32	-1.02841	0.165204	-6.2251	4.81e-10	2.13e-09	down-regulated
C4_07170C	C4_07170C	167.566	-1.02771	0.335576	-3.06251	0.0021949	0.00415625	down-regulated
C1_08740C	SEC24	16831.4	-1.02734	0.20072	-5.11828	3.08e-07	1.01e-06	down-regulated
C1_02650W	C1_02650W	6004.76	-1.02667	0.220654	-4.65286	3.27e-06	9.51e-06	down-regulated
C5_05380W	RPN5	5787.17	-1.02658	0.136648	-7.51254	5.8e-14	3.67e-13	down-regulated
C5_02030W	RPN8	4770.14	-1.02642	0.165819	-6.19002	6.02e-10	2.64e-09	down-regulated
C1_05630C	C1_05630C	12436.1	-1.0261	0.190798	-5.37794	7.53e-08	2.65e-07	down-regulated
C5_02040W	C5_02040W	1729.74	-1.02384	0.207252	-4.94006	7.81e-07	2.45e-06	down-regulated
C1_01250W	C1_01250W	3884.19	-1.02327	0.222115	-4.60694	4.09e-06	1.17e-05	down-regulated
C1_12050W	RPN2	11914.5	-1.02232	0.162155	-6.30461	2.89e-10	1.32e-09	down-regulated
C6_01750C	C6_01750C	554.468	-1.02216	0.287503	-3.55531	0.000377527	0.000806041	down-regulated
C1_03680W	ENG1	5268	-1.0217	0.230292	-4.43655	9.14e-06	2.5e-05	down-regulated
CR_01570W	CR_01570W	324.98	-1.02068	0.360957	-2.8277	0.00468835	0.00841412	down-regulated
C3_07130W	C3_07130W	1083.73	-1.02009	0.31224	-3.267	0.00108694	0.0021717	down-regulated
C5_02460C	ECM331	715.458	-1.01815	0.215399	-4.72683	2.28e-06	6.77e-06	down-regulated
C2_08070C	MRS4	1253.3	-1.01709	0.265649	-3.82869	0.000128827	0.000296457	down-regulated
C5_02770W	MSW1	680.681	-1.01384	0.15779	-6.42525	1.32e-10	6.21e-10	down-regulated
CR_08840C	NIT2	1341.06	-1.01143	0.319159	-3.16904	0.00152943	0.00297769	down-regulated
C1_12760W	C1_12760W	872.976	-1.01107	0.277908	-3.63813	0.00027462	0.000598806	down-regulated
C1_07340W	C1_07340W	1522.11	-1.00978	0.173313	-5.82638	5.66e-09	2.26e-08	down-regulated
C2_02810C	NCB2	945.532	-1.0091	0.208573	-4.8381	1.31e-06	4e-06	down-regulated
C5_04830W	SFL2	555.889	-1.00805	0.261631	-3.85295	0.000116704	0.000270234	down-regulated
C3_01180C	C3_01180C	1614.46	-1.00653	0.213322	-4.71834	2.38e-06	7.03e-06	down-regulated
C7_03780C	C7_03780C	582.008	-1.00553	0.351921	-2.85725	0.00427327	0.00773457	down-regulated
CR_06050W	CDC28	2167.88	-1.00533	0.144335	-6.96524	3.28e-12	1.79e-11	down-regulated
C1_03520W	RPN3	6807.3	-1.00514	0.148715	-6.75885	1.39e-11	7.15e-11	down-regulated
C5_01140C	C5_01140C	2902.18	-1.00513	0.178611	-5.6275	1.83e-08	6.95e-08	down-regulated
C1_01910W	C1_01910W	2744.48	-1.00495	0.209451	-4.79802	1.6e-06	4.84e-06	down-regulated
C7_03050W	C7_03050W	1567.89	-1.00483	0.166669	-6.02891	1.65e-09	6.92e-09	down-regulated
C2_03260W	C2_03260W	1459.2	-1.00467	0.328932	-3.05434	0.00225559	0.0042671	down-regulated
C4_00910C	C4_00910C	832.109	-1.0041	0.142745	-7.03421	2e-12	1.12e-11	down-regulated
CR_07530C	ECM22	1108.3	-1.00091	0.16148	-6.19837	5.7e-10	2.51e-09	down-regulated
C1_11640C	DPP2	516.167	-0.99834	0.222458	-4.48778	7.2e-06	2e-05	down-regulated
C4_04720W	C4_04720W	2651.31	-0.998	0.243473	-4.09902	4.15e-05	0.000102248	down-regulated
C7_01710W	C7_01710W	4392.64	-0.997866	0.187792	-5.31367	1.07e-07	3.71e-07	down-regulated
C1_01050C	TSC13	5897.42	-0.995194	0.134408	-7.40427	1.32e-13	8.08e-13	down-regulated
C5_00070W	CDC11	3020.31	-0.994979	0.116265	-8.55789	1.15e-17	9.58e-17	down-regulated
C2_04580W	ERG20	4170.79	-0.993625	0.169578	-5.8594	4.65e-09	1.87e-08	down-regulated
C7_02660C	C7_02660C	148.098	-0.992539	0.275179	-3.60688	0.000309899	0.000670319	down-regulated
C3_07050W	C3_07050W	451.801	-0.992303	0.284518	-3.48766	0.000487267	0.00102815	down-regulated
CR_03170W	DPS1-1	13303.1	-0.992265	0.13325	-7.44667	9.57e-14	5.95e-13	down-regulated
C5_03290C	C5_03290C	545.855	-0.991765	0.30646	-3.2362	0.00121134	0.00240247	down-regulated
C1_01790W	SWI4	1217.1	-0.991002	0.183457	-5.40183	6.6e-08	2.35e-07	down-regulated
C2_04550C	NDH51	11300.9	-0.987391	0.263411	-3.74848	0.000177908	0.000401172	down-regulated
C6_04540C	HAT2	2582.43	-0.986322	0.148188	-6.65586	2.82e-11	1.41e-10	down-regulated
C5_05310W	PRE1	4160.38	-0.985737	0.187257	-5.26409	1.41e-07	4.79e-07	down-regulated
C2_08000C	KRE30	7879.43	-0.983828	0.317403	-3.09961	0.00193773	0.00372144	down-regulated
C5_01960C	C5_01960C	6641.23	-0.983146	0.285038	-3.44918	0.000562292	0.00117523	down-regulated
C2_06290C	ATP14	10169.2	-0.982941	0.193167	-5.08855	3.61e-07	1.17e-06	down-regulated
C2_05930W	COX9	5116.96	-0.982555	0.230899	-4.25534	2.09e-05	5.41e-05	down-regulated
C2_02580W	C2_02580W	967.52	-0.981928	0.348642	-2.81644	0.00485593	0.00868341	down-regulated
C4_03320W	C4_03320W	796.047	-0.98149	0.236966	-4.14191	3.44e-05	8.63e-05	down-regulated
C4_04800W	C4_04800W	13704	-0.981447	0.167362	-5.86421	4.51e-09	1.82e-08	down-regulated
C5_02470W	INT1	1513.68	-0.980139	0.264517	-3.70539	0.000211068	0.00046918	down-regulated
C2_01040W	C2_01040W	315.425	-0.980026	0.292437	-3.35124	0.000804516	0.0016444	down-regulated
C1_03400W	C1_03400W	2614.94	-0.979787	0.26441	-3.70556	0.000210925	0.000469037	down-regulated
C2_07380W	SSC1	37829.7	-0.979041	0.106283	-9.21162	3.21e-20	3.12e-19	down-regulated
C7_02480W	C7_02480W	1302.71	-0.978781	0.20295	-4.82277	1.42e-06	4.3e-06	down-regulated
C6_02870W	RNH1	1792.62	-0.978065	0.182806	-5.3503	8.78e-08	3.07e-07	down-regulated
C1_03730C	MNS1	3314.03	-0.977486	0.210622	-4.64096	3.47e-06	1.01e-05	down-regulated
C1_06080C	ARC35	2072.42	-0.976874	0.22488	-4.34399	1.4e-05	3.72e-05	down-regulated
C1_02750C	RSC2	2619.66	-0.976556	0.139785	-6.98612	2.83e-12	1.56e-11	down-regulated
C5_02380W	SRG1	10407	-0.975528	0.124038	-7.86476	3.7e-15	2.61e-14	down-regulated
C3_03680W	C3_03680W	3566.99	-0.972956	0.191315	-5.08563	3.66e-07	1.19e-06	down-regulated
C2_05720C	OSH4	5037.4	-0.971604	0.177145	-5.48479	4.14e-08	1.51e-07	down-regulated
C4_06830C	CCT6	6485.86	-0.971426	0.163091	-5.95636	2.58e-09	1.07e-08	down-regulated
C1_00940W	RPB11	874.02	-0.970771	0.18154	-5.34742	8.92e-08	3.12e-07	down-regulated
C2_06910W	YPT72	1605.56	-0.970444	0.165263	-5.87213	4.3e-09	1.73e-08	down-regulated
CR_10010C	MSS51	2433.86	-0.969558	0.177078	-5.47531	4.37e-08	1.59e-07	down-regulated
C3_00820W	SCT1	3700.49	-0.968053	0.295635	-3.27449	0.00105853	0.00212062	down-regulated
C2_10060C	C2_10060C	223.657	-0.967152	0.245852	-3.93387	8.36e-05	0.000197008	down-regulated
C4_00140C	HIS4	5936.47	-0.966668	0.19528	-4.95016	7.42e-07	2.33e-06	down-regulated
C3_02500W	PAM17	2255.6	-0.966362	0.127339	-7.5889	3.23e-14	2.08e-13	down-regulated
CR_05290W	MNT3	321.856	-0.965463	0.212495	-4.54345	5.53e-06	1.56e-05	down-regulated
C1_11580W	C1_11580W	760.093	-0.962917	0.344005	-2.79914	0.00512392	0.00912147	down-regulated
C7_02970W	ECM39	2187.83	-0.961833	0.196187	-4.90263	9.46e-07	2.93e-06	down-regulated
CR_01060W	LAG1	1540.01	-0.961334	0.204177	-4.70833	2.5e-06	7.36e-06	down-regulated
CR_01040C	ARC19	544.509	-0.960968	0.209966	-4.57678	4.72e-06	1.34e-05	down-regulated
C1_07370C	CPH1	349.508	-0.960925	0.201524	-4.76828	1.86e-06	5.58e-06	down-regulated
C7_01940C	C7_01940C	3465.28	-0.960275	0.337141	-2.84829	0.00439546	0.00793398	down-regulated
C3_07780C	NUP159	4488.57	-0.959562	0.175108	-5.47984	4.26e-08	1.55e-07	down-regulated
C1_07770W	FGR6-3	414.412	-0.959374	0.288879	-3.32103	0.000896869	0.00181759	down-regulated
C2_06770W	C2_06770W	497.678	-0.958973	0.290151	-3.30508	0.000949477	0.00191897	down-regulated
C2_01120W	KAR2	26703.2	-0.958474	0.127453	-7.52022	5.47e-14	3.47e-13	down-regulated
C6_00100C	HET1	7561.41	-0.958023	0.176411	-5.43062	5.62e-08	2.02e-07	down-regulated
C5_01760C	PIKA	1794.83	-0.956059	0.330341	-2.89415	0.00380181	0.00694965	down-regulated
CR_02990C	RIB1	1666.18	-0.955418	0.192949	-4.95165	7.36e-07	2.32e-06	down-regulated
C4_05570C	TUB4	580.179	-0.95292	0.140525	-6.78112	1.19e-11	6.15e-11	down-regulated
C1_00090W	C1_00090W	210.693	-0.952149	0.261859	-3.63612	0.000276776	0.000602621	down-regulated
C1_08560W	TCP1	6842.15	-0.952013	0.144837	-6.57301	4.93e-11	2.42e-10	down-regulated
C3_07880C	C3_07880C	414.415	-0.951044	0.193258	-4.92112	8.61e-07	2.68e-06	down-regulated
C3_00570C	C3_00570C	1458.35	-0.950859	0.188941	-5.03257	4.84e-07	1.55e-06	down-regulated
C2_01580W	REX2	785.911	-0.949829	0.172438	-5.50824	3.62e-08	1.33e-07	down-regulated
C1_10100C	NTF2	8035.71	-0.949688	0.180947	-5.24844	1.53e-07	5.19e-07	down-regulated
C6_04450W	C6_04450W	785.39	-0.949061	0.216426	-4.38516	1.16e-05	3.11e-05	down-regulated
C3_05880C	C3_05880C	3988.58	-0.949045	0.122729	-7.73288	1.05e-14	7.13e-14	down-regulated
C2_02330W	C2_02330W	4778.97	-0.948962	0.229881	-4.12806	3.66e-05	9.12e-05	down-regulated
C5_00670C	HMS1	1162.26	-0.948873	0.28869	-3.28683	0.00101322	0.00203741	down-regulated
C1_10560C	C1_10560C	859.121	-0.947964	0.209807	-4.51826	6.23e-06	1.74e-05	down-regulated
C2_02200W	ZRC1	734.858	-0.946902	0.337576	-2.805	0.00503165	0.00897064	down-regulated
C1_06060C	ACP1	1856.38	-0.945522	0.213201	-4.43489	9.21e-06	2.51e-05	down-regulated
C3_06240C	C3_06240C	364.249	-0.943482	0.337712	-2.79375	0.00521013	0.00926383	down-regulated
CR_02870W	APL4	3102.98	-0.941918	0.152672	-6.16954	6.85e-10	3e-09	down-regulated
C6_03760C	SHM2	18793.8	-0.941629	0.205368	-4.58508	4.54e-06	1.29e-05	down-regulated
C2_00320W	C2_00320W	1821.4	-0.941135	0.174445	-5.39501	6.85e-08	2.43e-07	down-regulated
C1_06930W	PGA63	8669.3	-0.941007	0.131369	-7.1631	7.89e-13	4.56e-12	down-regulated
C2_06790W	C2_06790W	269.771	-0.940855	0.217065	-4.33444	1.46e-05	3.87e-05	down-regulated
C2_07550W	C2_07550W	8211.35	-0.936442	0.170894	-5.47968	4.26e-08	1.55e-07	down-regulated
C4_04380C	C4_04380C	147.127	-0.936305	0.242903	-3.85464	0.0001159	0.000268581	down-regulated
CR_00240W	LSM6	598.021	-0.935468	0.229608	-4.0742	4.62e-05	0.000113085	down-regulated
C2_00400C	C2_00400C	4601.19	-0.933976	0.220619	-4.23343	2.3e-05	5.92e-05	down-regulated
C1_00700W	C1_00700W	1039.7	-0.933667	0.232914	-4.00864	6.11e-05	0.000146988	down-regulated
CR_09170C	SSU1	232.687	-0.931683	0.286079	-3.25674	0.00112701	0.00224797	down-regulated
C2_03330C	HOG1	4386.08	-0.929111	0.107411	-8.65009	5.15e-18	4.4e-17	down-regulated
C5_01980C	C5_01980C	1295.13	-0.928998	0.117173	-7.92843	2.22e-15	1.6e-14	down-regulated
C4_02890C	QCR9	4597.37	-0.927772	0.197323	-4.7018	2.58e-06	7.58e-06	down-regulated
CR_10350C	TRX1	13734.1	-0.927372	0.281532	-3.29402	0.000987663	0.00198803	down-regulated
C2_01910W	C2_01910W	250.536	-0.927178	0.247308	-3.74908	0.000177484	0.000400671	down-regulated
C6_04340W	C6_04340W	655.88	-0.927123	0.208873	-4.4387	9.05e-06	2.48e-05	down-regulated
CR_07050C	URA2	11830.1	-0.925888	0.312259	-2.96513	0.00302559	0.00562003	down-regulated
CR_08640C	CR_08640C	4299.95	-0.923918	0.216519	-4.26715	1.98e-05	5.15e-05	down-regulated
C6_02470W	C6_02470W	1865.78	-0.923699	0.187731	-4.92034	8.64e-07	2.69e-06	down-regulated
C3_01910C	PMP3	2765.21	-0.923211	0.191241	-4.82746	1.38e-06	4.21e-06	down-regulated
C1_11130W	FGR16	155.173	-0.923058	0.267296	-3.45332	0.000553737	0.00115936	down-regulated
C1_13120C	MON2	2036.69	-0.922242	0.195076	-4.72759	2.27e-06	6.75e-06	down-regulated
C1_03780C	HMG1	5993.91	-0.921762	0.225795	-4.0823	4.46e-05	0.000109346	down-regulated
C4_03990C	C4_03990C	257.16	-0.921698	0.256493	-3.59346	0.000326321	0.000703427	down-regulated
C3_00340W	C3_00340W	463.693	-0.919696	0.323739	-2.84085	0.00449931	0.00810912	down-regulated
C7_00550C	GLN4	4863.65	-0.919405	0.155546	-5.91082	3.4e-09	1.39e-08	down-regulated
C5_03120W	C5_03120W	527.194	-0.919324	0.287295	-3.19993	0.00137462	0.00269572	down-regulated
CR_07860C	ASF1	269.957	-0.91881	0.244961	-3.75085	0.000176238	0.000398009	down-regulated
C1_01320W	MRS7	4555.02	-0.918767	0.193096	-4.75808	1.95e-06	5.86e-06	down-regulated
CR_02170W	MET2	3404.27	-0.918271	0.161513	-5.68542	1.3e-08	5.01e-08	down-regulated
C1_10380C	CBK1	2460.74	-0.917626	0.136821	-6.70676	1.99e-11	1.01e-10	down-regulated
CR_04090C	ADE17	24355.4	-0.91693	0.18353	-4.99607	5.85e-07	1.85e-06	down-regulated
C4_02550C	EMP70	2984.21	-0.912878	0.323159	-2.82486	0.00473016	0.00848404	down-regulated
C2_00960C	MXR1	3772.91	-0.912844	0.218206	-4.1834	2.87e-05	7.28e-05	down-regulated
C4_00230W	C4_00230W	2316.41	-0.912448	0.125203	-7.28774	3.15e-13	1.88e-12	down-regulated
C1_03550C	COQ6	5611.37	-0.91223	0.244903	-3.72486	0.00019542	0.000437836	down-regulated
C2_08490W	DSE1	1692.74	-0.909498	0.224244	-4.05584	5e-05	0.000121743	down-regulated
C2_02320C	CPR3	6545.21	-0.909467	0.22374	-4.06484	4.81e-05	0.000117573	down-regulated
C1_07890C	ADE5,7	7233.79	-0.909446	0.134241	-6.77475	1.25e-11	6.42e-11	down-regulated
C5_00460C	FET33	858.083	-0.908971	0.180952	-5.02328	5.08e-07	1.62e-06	down-regulated
C5_05040W	C5_05040W	1289.74	-0.908047	0.185204	-4.90295	9.44e-07	2.93e-06	down-regulated
C1_02000W	C1_02000W	1697.09	-0.908025	0.177982	-5.10177	3.36e-07	1.1e-06	down-regulated
C4_05450C	CBR1	4554.74	-0.907601	0.144078	-6.29936	2.99e-10	1.36e-09	down-regulated
C5_00180W	VIP1	3263.21	-0.907506	0.179474	-5.05647	4.27e-07	1.38e-06	down-regulated
C6_02260C	SEC27	6935.06	-0.90727	0.122339	-7.416	1.21e-13	7.43e-13	down-regulated
C1_01680C	C1_01680C	804.198	-0.90698	0.318366	-2.84886	0.00438761	0.00792222	down-regulated
C3_00990C	C3_00990C	97.4411	-0.90621	0.268995	-3.36887	0.000754758	0.00154908	down-regulated
CR_00640W	ACC1	12049.5	-0.906002	0.16499	-5.49125	3.99e-08	1.46e-07	down-regulated
CR_06750C	PUP2	6122.2	-0.905463	0.193751	-4.67332	2.96e-06	8.65e-06	down-regulated
C3_01810C	MNT1	17234.8	-0.905252	0.123107	-7.35339	1.93e-13	1.17e-12	down-regulated
C1_02510W	C1_02510W	513.015	-0.905104	0.228699	-3.95763	7.57e-05	0.000179621	down-regulated
C1_02920W	CDC73	1829.83	-0.905041	0.211262	-4.28398	1.84e-05	4.79e-05	down-regulated
C7_04330C	SYS1	1176.32	-0.905005	0.201938	-4.48161	7.41e-06	2.05e-05	down-regulated
C1_14210C	IML2	3962.19	-0.904393	0.168198	-5.37694	7.58e-08	2.67e-07	down-regulated
C6_00190W	C6_00190W	2017.49	-0.904049	0.143321	-6.30788	2.83e-10	1.3e-09	down-regulated
C6_00300C	STV1	5138.63	-0.903484	0.316849	-2.85147	0.00435175	0.00786703	down-regulated
C4_02400C	C4_02400C	331.716	-0.902958	0.192344	-4.69449	2.67e-06	7.85e-06	down-regulated
C5_03380W	ARP1	358.038	-0.901907	0.233967	-3.85485	0.000115801	0.000268455	down-regulated
C1_02840W	PDE2	1344.69	-0.901799	0.191058	-4.72003	2.36e-06	6.98e-06	down-regulated
C3_07450C	C3_07450C	731.592	-0.901534	0.200916	-4.48712	7.22e-06	2e-05	down-regulated
CR_02770C	CR_02770C	1129.45	-0.900838	0.140268	-6.42227	1.34e-10	6.31e-10	down-regulated
C3_00470W	C3_00470W	2234.72	-0.900097	0.216785	-4.15203	3.3e-05	8.31e-05	down-regulated
C6_00270W	C6_00270W	1286.7	-0.899418	0.174052	-5.16753	2.37e-07	7.89e-07	down-regulated
C3_01170W	C3_01170W	1167.2	-0.897888	0.156187	-5.74882	8.99e-09	3.52e-08	down-regulated
CR_04000W	RPT4	7228.76	-0.896153	0.167422	-5.35268	8.67e-08	3.04e-07	down-regulated
C1_11440C	GIN1	699.364	-0.895041	0.290949	-3.07628	0.00209597	0.00398927	down-regulated
CR_09770C	PMT5	1663.45	-0.893607	0.206312	-4.33134	1.48e-05	3.92e-05	down-regulated
C4_05660C	BRN1	726.249	-0.893022	0.197164	-4.52934	5.92e-06	1.66e-05	down-regulated
CR_05480W	CR_05480W	4098.95	-0.891452	0.304989	-2.92289	0.00346795	0.00638386	down-regulated
C1_10410W	C1_10410W	377.54	-0.88982	0.238705	-3.72769	0.000193244	0.000433123	down-regulated
C4_01240C	C4_01240C	522.74	-0.889668	0.309698	-2.8727	0.00406985	0.0073934	down-regulated
C4_05400C	C4_05400C	326.376	-0.888736	0.301064	-2.95198	0.00315739	0.00584771	down-regulated
C2_09270C	SGT1	5005.25	-0.887925	0.14924	-5.94965	2.69e-09	1.11e-08	down-regulated
C2_09470C	PMS1	366.802	-0.886795	0.238666	-3.71564	0.000202694	0.000452597	down-regulated
CR_08930C	CR_08930C	2037.55	-0.885956	0.153801	-5.76041	8.39e-09	3.3e-08	down-regulated
C5_04620C	C5_04620C	813.599	-0.884875	0.194865	-4.54097	5.6e-06	1.58e-05	down-regulated
C2_04960C	C2_04960C	471.944	-0.883285	0.204763	-4.31369	1.61e-05	4.23e-05	down-regulated
C1_14410W	C1_14410W	1151.59	-0.882467	0.202812	-4.35115	1.35e-05	3.61e-05	down-regulated
C2_04300C	C2_04300C	432.846	-0.881231	0.223371	-3.94514	7.98e-05	0.000188717	down-regulated
C1_08550C	GCF1	4586.1	-0.880976	0.20922	-4.21076	2.55e-05	6.5e-05	down-regulated
C2_03210W	C2_03210W	1871.06	-0.880803	0.202354	-4.35279	1.34e-05	3.58e-05	down-regulated
C1_06900C	MMD1	8480.31	-0.88012	0.190536	-4.61918	3.85e-06	1.11e-05	down-regulated
C1_04370C	C1_04370C	1577.87	-0.877975	0.217091	-4.04428	5.25e-05	0.000127492	down-regulated
C3_02210C	C3_02210C	1233.62	-0.877194	0.194044	-4.52059	6.17e-06	1.72e-05	down-regulated
C1_03130C	GGA2	4600.28	-0.876961	0.203289	-4.31387	1.6e-05	4.23e-05	down-regulated
CR_01390W	MGE1	4686.7	-0.876875	0.191308	-4.58357	4.57e-06	1.3e-05	down-regulated
C1_13760W	AGM1	1817.36	-0.875821	0.164944	-5.3098	1.1e-07	3.78e-07	down-regulated
C3_00240C	GLO3	7572.52	-0.875791	0.203778	-4.29776	1.73e-05	4.53e-05	down-regulated
C2_05640W	C2_05640W	3026.48	-0.874575	0.235703	-3.71049	0.000206857	0.00046068	down-regulated
C3_04620C	C3_04620C	588.445	-0.873386	0.19687	-4.43637	9.15e-06	2.5e-05	down-regulated
C1_03210C	CDC12	6152.57	-0.872954	0.128638	-6.78616	1.15e-11	5.96e-11	down-regulated
C2_07310W	CCT5	9764.24	-0.871686	0.138747	-6.28256	3.33e-10	1.51e-09	down-regulated
C1_11810W	CAS1	857.312	-0.868866	0.20867	-4.16383	3.13e-05	7.91e-05	down-regulated
C1_00500C	GLO1	7922.74	-0.865919	0.227956	-3.79863	0.0001455	0.000331997	down-regulated
C1_09850C	C1_09850C	3516	-0.865911	0.272351	-3.1794	0.00147581	0.00287897	down-regulated
C7_03330C	SHM1	8132.95	-0.86433	0.203437	-4.24863	2.15e-05	5.56e-05	down-regulated
C4_05690W	SEC23	12992.9	-0.864093	0.151172	-5.71595	1.09e-08	4.24e-08	down-regulated
C5_05490C	HTS1	10739.8	-0.863111	0.145206	-5.94407	2.78e-09	1.14e-08	down-regulated
C1_03940W	C1_03940W	6280.14	-0.861517	0.152094	-5.66437	1.48e-08	5.65e-08	down-regulated
C1_03440C	C1_03440C	3612.81	-0.859235	0.126976	-6.76694	1.32e-11	6.77e-11	down-regulated
C1_01190C	C1_01190C	1880.08	-0.85883	0.257112	-3.3403	0.000836879	0.0017059	down-regulated
C7_02850W	C7_02850W	2226.42	-0.857583	0.229187	-3.74184	0.000182674	0.00041145	down-regulated
C5_04630W	C5_04630W	615.109	-0.855926	0.162835	-5.25639	1.47e-07	4.98e-07	down-regulated
C2_09170W	SLP2	699.693	-0.855139	0.256446	-3.33458	0.000854275	0.0017366	down-regulated
C2_00380C	RFA1	5507.78	-0.854464	0.147484	-5.79361	6.89e-09	2.73e-08	down-regulated
C1_14240W	RSC8	2548.66	-0.854323	0.19427	-4.39761	1.09e-05	2.95e-05	down-regulated
C2_07100W	SNF12	2700.68	-0.853943	0.208223	-4.1011	4.11e-05	0.000101427	down-regulated
C1_04570C	CHL4	136.532	-0.851228	0.210938	-4.03543	5.45e-05	0.000132014	down-regulated
C3_01880W	ALG8	860.578	-0.851189	0.213113	-3.99407	6.49e-05	0.000155608	down-regulated
C1_04410C	ESS1	1884.29	-0.850673	0.227713	-3.73573	0.000187169	0.000420777	down-regulated
C3_01720C	C3_01720C	10227.5	-0.84979	0.140302	-6.05684	1.39e-09	5.88e-09	down-regulated
C1_00510W	C1_00510W	949.082	-0.849666	0.165472	-5.1348	2.82e-07	9.3e-07	down-regulated
C1_06730W	RAC1	1551.77	-0.849093	0.231266	-3.67149	0.000241136	0.000532039	down-regulated
C5_00200C	BDF1	3691.73	-0.848987	0.243471	-3.48702	0.000488434	0.00103025	down-regulated
CR_09200C	UGA33	607.809	-0.848633	0.272079	-3.11907	0.00181424	0.00350353	down-regulated
C3_02190C	C3_02190C	3167.71	-0.848437	0.117356	-7.22961	4.84e-13	2.84e-12	down-regulated
C2_08590W	YWP1	80746.4	-0.845468	0.279246	-3.02768	0.0024644	0.00463557	down-regulated
C1_04420C	URA6	5293.23	-0.844287	0.182452	-4.62744	3.7e-06	1.07e-05	down-regulated
C1_13170C	MSH6	1822.38	-0.842504	0.253799	-3.31958	0.00090154	0.00182581	down-regulated
C7_00140C	C7_00140C	1896.66	-0.84145	0.173044	-4.86263	1.16e-06	3.54e-06	down-regulated
C4_05790W	C4_05790W	990.933	-0.84073	0.257902	-3.25988	0.0011146	0.00222396	down-regulated
C7_00250C	C7_00250C	2496.56	-0.839401	0.133297	-6.29721	3.03e-10	1.38e-09	down-regulated
C1_06670W	C1_06670W	1552.61	-0.838786	0.21087	-3.97773	6.96e-05	0.000165753	down-regulated
C1_13680C	GCV3	5738.83	-0.837877	0.195643	-4.28268	1.85e-05	4.82e-05	down-regulated
C4_03780C	C4_03780C	776.689	-0.837429	0.188409	-4.44475	8.8e-06	2.41e-05	down-regulated
C1_08670W	SWI6	889.318	-0.83732	0.240929	-3.47538	0.000510127	0.00107221	down-regulated
C1_11520C	ZCF3	632.983	-0.835603	0.243004	-3.43864	0.000584636	0.00121804	down-regulated
C6_00670W	CDC14	1111.98	-0.835369	0.160823	-5.19435	2.05e-07	6.87e-07	down-regulated
C4_05630W	C4_05630W	3691	-0.835168	0.162079	-5.15283	2.57e-07	8.49e-07	down-regulated
C3_01600W	PPH21	4076.42	-0.833661	0.131408	-6.34408	2.24e-10	1.03e-09	down-regulated
C4_01020C	C4_01020C	5266.49	-0.833306	0.286467	-2.90891	0.00362693	0.00665385	down-regulated
CR_10370W	HCR1	4877.69	-0.831513	0.169192	-4.9146	8.9e-07	2.76e-06	down-regulated
C5_00780C	C5_00780C	644.05	-0.831288	0.200404	-4.14807	3.35e-05	8.44e-05	down-regulated
C2_09970C	C2_09970C	2958.81	-0.829641	0.107249	-7.73564	1.03e-14	6.99e-14	down-regulated
C1_04730C	LYS21	5423.5	-0.828603	0.11797	-7.02383	2.16e-12	1.2e-11	down-regulated
C1_13030C	C1_13030C	3181.79	-0.825521	0.192541	-4.2875	1.81e-05	4.73e-05	down-regulated
C2_08840W	C2_08840W	408.768	-0.823693	0.229415	-3.5904	0.000330167	0.000711056	down-regulated
CR_04540C	RPR2	547.989	-0.822289	0.155167	-5.29938	1.16e-07	3.99e-07	down-regulated
C5_03370C	C5_03370C	188.874	-0.822136	0.225097	-3.65237	0.000259831	0.000568226	down-regulated
C4_03400W	C4_03400W	1759.43	-0.821632	0.166999	-4.91997	8.66e-07	2.7e-06	down-regulated
CR_10700W	RFC4	1638.67	-0.82137	0.234096	-3.5087	0.000450311	0.000953902	down-regulated
C5_02730C	C5_02730C	1031.14	-0.821182	0.158174	-5.19164	2.08e-07	6.96e-07	down-regulated
C4_06770W	C4_06770W	757.994	-0.820996	0.200374	-4.09731	4.18e-05	0.000102877	down-regulated
CR_03110W	CR_03110W	835.154	-0.820095	0.182028	-4.50532	6.63e-06	1.85e-05	down-regulated
C1_13020C	SPC3	1493.28	-0.819974	0.152441	-5.37896	7.49e-08	2.64e-07	down-regulated
CR_05180C	SDH2	9913.03	-0.819058	0.230459	-3.55403	0.000379382	0.00080913	down-regulated
C6_02490C	C6_02490C	714.09	-0.818374	0.243892	-3.35547	0.000792292	0.00162001	down-regulated
C6_01560W	C6_01560W	718.195	-0.817017	0.25381	-3.21901	0.00128634	0.00253852	down-regulated
C2_01670C	STT3	6156.16	-0.816042	0.127665	-6.39208	1.64e-10	7.65e-10	down-regulated
CR_07020W	CR_07020W	3950.88	-0.815919	0.118106	-6.90835	4.9e-12	2.63e-11	down-regulated
C6_04100W	C6_04100W	3657.11	-0.814798	0.153251	-5.31674	1.06e-07	3.66e-07	down-regulated
C6_00660C	C6_00660C	1143.54	-0.812541	0.221065	-3.67557	0.000237315	0.000524191	down-regulated
C5_02230W	PRE4	7222	-0.811699	0.172599	-4.7028	2.57e-06	7.55e-06	down-regulated
C1_03760C	STR2	2202.23	-0.811407	0.217857	-3.72449	0.000195707	0.000438312	down-regulated
C2_08200W	C2_08200W	644.608	-0.811225	0.23917	-3.39183	0.000694277	0.00143043	down-regulated
CR_07670W	CR_07670W	616.532	-0.810193	0.201319	-4.02442	5.71e-05	0.000138174	down-regulated
C2_00610C	ATP18	4944.02	-0.806293	0.206773	-3.89942	9.64e-05	0.000225543	down-regulated
C2_01170C	VPS54	1967.57	-0.806196	0.129852	-6.20859	5.35e-10	2.36e-09	down-regulated
C1_05790W	C1_05790W	681.672	-0.804609	0.175457	-4.58579	4.52e-06	1.29e-05	down-regulated
C2_06920C	C2_06920C	972.953	-0.803992	0.216295	-3.7171	0.000201519	0.000450143	down-regulated
C4_05320W	LYS1	4567.51	-0.802921	0.145365	-5.52347	3.32e-08	1.23e-07	down-regulated
C1_12240C	C1_12240C	1523.23	-0.802574	0.122516	-6.5508	5.72e-11	2.79e-10	down-regulated
C2_02870W	C2_02870W	759.925	-0.801314	0.185553	-4.31851	1.57e-05	4.14e-05	down-regulated
C2_07910C	C2_07910C	389.505	-0.798254	0.24738	-3.22683	0.0012517	0.00247591	down-regulated
C1_03220C	BMH1	35313.6	-0.797737	0.195318	-4.08429	4.42e-05	0.000108501	down-regulated
C3_06430W	APN1	1651.86	-0.79698	0.172968	-4.60768	4.07e-06	1.17e-05	down-regulated
C6_02270C	ALG11	590.121	-0.795702	0.210758	-3.77542	0.000159738	0.000362813	down-regulated
C4_05210W	PIS1	883.589	-0.794276	0.22808	-3.48244	0.000496869	0.00104693	down-regulated
C1_00100C	C1_00100C	915.654	-0.792697	0.127433	-6.22051	4.96e-10	2.19e-09	down-regulated
C1_04380W	SIT4	2559.98	-0.791641	0.129459	-6.11498	9.66e-10	4.17e-09	down-regulated
C7_02750W	FGR6-1	258.281	-0.791571	0.244801	-3.23353	0.00122269	0.00242337	down-regulated
C3_06360C	CYP5	10670.7	-0.789435	0.206625	-3.82061	0.000133123	0.000305634	down-regulated
C2_09240C	C2_09240C	153.739	-0.788845	0.247934	-3.18168	0.00146424	0.00285827	down-regulated
C5_02050W	C5_02050W	3557.83	-0.787214	0.149685	-5.25912	1.45e-07	4.91e-07	down-regulated
C3_03040W	AIP2	6314.6	-0.786101	0.115044	-6.83304	8.31e-12	4.36e-11	down-regulated
C1_08480C	APS3	769.047	-0.784121	0.191198	-4.10109	4.11e-05	0.000101427	down-regulated
C3_06020W	MNN9	2220.6	-0.78382	0.242576	-3.23123	0.00123259	0.00244054	down-regulated
C6_03400C	QCR7	4544.6	-0.783177	0.18541	-4.22404	2.4e-05	6.16e-05	down-regulated
C1_11500C	ARO7	773.675	-0.781921	0.259432	-3.01398	0.00257848	0.00483485	down-regulated
CR_00060C	CR_00060C	4508.21	-0.78174	0.180778	-4.3243	1.53e-05	4.04e-05	down-regulated
C1_13660W	RAD54	660.49	-0.78017	0.178034	-4.38214	1.18e-05	3.15e-05	down-regulated
CR_05300C	MNN21	2277.6	-0.779853	0.16636	-4.68774	2.76e-06	8.1e-06	down-regulated
C1_13580W	SEC18	3825.77	-0.779797	0.131976	-5.90861	3.45e-09	1.4e-08	down-regulated
C6_03720W	ALA1	9710.12	-0.777618	0.141882	-5.48072	4.24e-08	1.55e-07	down-regulated
C1_10830W	BIG1	1180.23	-0.776694	0.187169	-4.1497	3.33e-05	8.39e-05	down-regulated
C6_01050W	C6_01050W	786.561	-0.776117	0.234848	-3.30476	0.000950589	0.00192049	down-regulated
C7_01570C	C7_01570C	159.616	-0.774653	0.237092	-3.2673	0.00108577	0.00217008	down-regulated
C7_00440C	GBP2	10010.9	-0.774513	0.128377	-6.03311	1.61e-09	6.75e-09	down-regulated
C4_06400C	VMA8	3620.75	-0.774312	0.211784	-3.65615	0.000256033	0.000560537	down-regulated
C6_02460C	C6_02460C	1414.76	-0.773596	0.116058	-6.6656	2.64e-11	1.32e-10	down-regulated
CR_01310W	ATP3	25189.2	-0.7735	0.185514	-4.1695	3.05e-05	7.72e-05	down-regulated
C1_09460W	ERG12	2571.25	-0.773441	0.212627	-3.63754	0.000275253	0.000599964	down-regulated
C7_00370W	DCC1	432.158	-0.773201	0.204539	-3.78022	0.000156692	0.000356167	down-regulated
C1_00770C	ROT1	788.133	-0.77166	0.241168	-3.19968	0.00137582	0.00269718	down-regulated
C3_03170W	SEC13	5415.09	-0.771383	0.192128	-4.01495	5.95e-05	0.000143432	down-regulated
C2_03060W	PR26	8454.31	-0.771143	0.202681	-3.80472	0.000141966	0.000324306	down-regulated
C2_07540W	C2_07540W	3123.14	-0.770486	0.165798	-4.64715	3.37e-06	9.77e-06	down-regulated
C2_05680W	COG4	1176.67	-0.769864	0.173622	-4.43414	9.24e-06	2.52e-05	down-regulated
C5_04710W	C5_04710W	532.044	-0.769573	0.249943	-3.079	0.00207699	0.00396074	down-regulated
C7_01820C	VMA11	3182.65	-0.769276	0.174779	-4.40142	1.08e-05	2.9e-05	down-regulated
C4_02290W	LAB5	2619.06	-0.766082	0.178605	-4.28925	1.79e-05	4.7e-05	down-regulated
C6_02120W	CHC1	16676.3	-0.764989	0.209966	-3.6434	0.000269059	0.000587757	down-regulated
CR_04740C	ADE6	8001.4	-0.763715	0.178762	-4.27224	1.94e-05	5.04e-05	down-regulated
C2_04160W	C2_04160W	740.999	-0.763302	0.219948	-3.47037	0.000519747	0.00109088	down-regulated
C2_02000W	C2_02000W	3827.73	-0.762362	0.116523	-6.54257	6.05e-11	2.93e-10	down-regulated
C3_00610W	C3_00610W	647.524	-0.761965	0.155898	-4.88759	1.02e-06	3.15e-06	down-regulated
C5_03840W	C5_03840W	363.406	-0.761613	0.193414	-3.93775	8.23e-05	0.000194161	down-regulated
CR_00410W	RTT109	594.757	-0.760088	0.232091	-3.27495	0.0010568	0.00211787	down-regulated
C1_01570C	RPB7	755.41	-0.756968	0.164237	-4.609	4.05e-06	1.16e-05	down-regulated
C4_05960W	NIF3	2572.03	-0.756846	0.179192	-4.22366	2.4e-05	6.17e-05	down-regulated
C2_10420W	FGR6-4	573.266	-0.75651	0.24033	-3.14779	0.0016451	0.00319349	down-regulated
CR_03830C	MCM2	1619.62	-0.756274	0.134011	-5.64339	1.67e-08	6.35e-08	down-regulated
C1_07590C	C1_07590C	1292.96	-0.75572	0.190876	-3.95923	7.52e-05	0.000178561	down-regulated
C3_07460W	C3_07460W	858.437	-0.753758	0.204071	-3.69361	0.000221097	0.000490373	down-regulated
C4_01890C	ARL1	1016.17	-0.752088	0.194997	-3.85693	0.000114821	0.000266497	down-regulated
C7_00270W	C7_00270W	1640.18	-0.751165	0.252686	-2.97272	0.00295175	0.00548974	down-regulated
CR_09550C	NUO1	3406.5	-0.749469	0.200697	-3.73433	0.000188216	0.000422971	down-regulated
C4_04920W	C4_04920W	888.636	-0.749068	0.250978	-2.9846	0.0028395	0.00529922	down-regulated
C5_01640W	MAS2	1335.52	-0.748719	0.236007	-3.17244	0.00151164	0.002945	down-regulated
C5_00350C	C5_00350C	1367.61	-0.748573	0.176953	-4.23035	2.33e-05	6e-05	down-regulated
C1_04190C	BST1	747.008	-0.746956	0.154872	-4.82305	1.41e-06	4.3e-06	down-regulated
CR_10680W	RPO21	12274.6	-0.746864	0.147379	-5.06765	4.03e-07	1.3e-06	down-regulated
C2_07120W	RFA2	2908.31	-0.745974	0.137507	-5.425	5.8e-08	2.08e-07	down-regulated
C1_00070W	MVD	10267.8	-0.745736	0.182297	-4.09078	4.3e-05	0.000105597	down-regulated
C2_05920C	COX8	11421.2	-0.745341	0.200196	-3.72306	0.000196826	0.000440487	down-regulated
CR_00180C	CHT1	646.253	-0.745278	0.172855	-4.31157	1.62e-05	4.27e-05	down-regulated
C1_05810W	GIM5	1238.84	-0.743418	0.159514	-4.66051	3.15e-06	9.18e-06	down-regulated
C4_01980C	CLC1	3861.03	-0.742981	0.21231	-3.49951	0.000466119	0.00098458	down-regulated
C5_01530C	C5_01530C	839.952	-0.742508	0.147878	-5.0211	5.14e-07	1.64e-06	down-regulated
CR_08400C	CR_08400C	1793.81	-0.740936	0.202082	-3.66651	0.000245884	0.000540508	down-regulated
C3_02550C	DCG1	222.963	-0.740225	0.256592	-2.88484	0.00391617	0.0071426	down-regulated
C7_01300C	PSF1	355.775	-0.740039	0.221953	-3.33421	0.000855414	0.00173832	down-regulated
CR_10250C	FDH3	27170	-0.738104	0.261779	-2.81957	0.00480882	0.00861732	down-regulated
C6_03940C	PBP2	3427.28	-0.737822	0.151138	-4.88178	1.05e-06	3.23e-06	down-regulated
C3_07040C	YSA1	1243.31	-0.73743	0.225422	-3.27133	0.00107044	0.00214088	down-regulated
C5_04920C	C5_04920C	3876.57	-0.734665	0.179956	-4.08248	4.46e-05	0.000109307	down-regulated
C7_00240W	C7_00240W	1355.93	-0.734318	0.238041	-3.08484	0.00203662	0.00389124	down-regulated
C4_06460C	TCA17	465.267	-0.733947	0.22794	-3.21992	0.00128227	0.00253132	down-regulated
C1_14200W	C1_14200W	1674.97	-0.733462	0.171154	-4.2854	1.82e-05	4.77e-05	down-regulated
CR_09310W	CR_09310W	1716.8	-0.732838	0.23712	-3.09058	0.00199765	0.00382171	down-regulated
CR_01550C	CR_01550C	497.249	-0.731632	0.241058	-3.03508	0.0024047	0.00453475	down-regulated
C1_06970C	C1_06970C	1401.45	-0.729987	0.214209	-3.40783	0.000654808	0.00135427	down-regulated
C4_02580W	C4_02580W	305.669	-0.728851	0.232278	-3.13784	0.00170197	0.00329528	down-regulated
C2_00850W	MSF1	3973.71	-0.726995	0.153322	-4.74162	2.12e-06	6.33e-06	down-regulated
C1_05250W	C1_05250W	5200.31	-0.725829	0.20353	-3.56619	0.000362206	0.00077528	down-regulated
C1_08450C	CDC42	3239.12	-0.724828	0.13035	-5.56062	2.69e-08	1e-07	down-regulated
C2_00700W	C2_00700W	5242.27	-0.724702	0.170389	-4.25323	2.11e-05	5.45e-05	down-regulated
CR_08950W	ARP2	8641.27	-0.724651	0.201398	-3.59811	0.000320537	0.000692575	down-regulated
C4_03250C	RHD2	2785.56	-0.724071	0.142238	-5.09055	3.57e-07	1.16e-06	down-regulated
C1_00440W	UBP6	6333.48	-0.723658	0.146366	-4.94417	7.65e-07	2.4e-06	down-regulated
C4_02680C	C4_02680C	267.349	-0.723455	0.197204	-3.66857	0.000243915	0.000537116	down-regulated
C2_08810C	IPP1	37985.8	-0.723414	0.216813	-3.33658	0.000848149	0.00172532	down-regulated
C3_05830W	KRE6	3471.84	-0.723018	0.217369	-3.32622	0.000880323	0.00178588	down-regulated
C3_02170C	LAP41	6750.6	-0.722669	0.206242	-3.50398	0.000458355	0.000968525	down-regulated
C7_00820W	RFC2	621.02	-0.722375	0.24717	-2.92258	0.00347144	0.00638831	down-regulated
C3_06910C	TPD3	3870.05	-0.722355	0.143205	-5.04419	4.55e-07	1.46e-06	down-regulated
C1_08110W	C1_08110W	5547.93	-0.721393	0.2462	-2.93011	0.00338845	0.00625319	down-regulated
CR_07780W	CR_07780W	1412.61	-0.720924	0.175978	-4.09666	4.19e-05	0.000103122	down-regulated
CR_09380W	PRE8	4351.76	-0.720633	0.111384	-6.46983	9.81e-11	4.7e-10	down-regulated
C2_10670W	C2_10670W	8530.76	-0.718406	0.203583	-3.52882	0.000417419	0.000887072	down-regulated
C2_02460W	ERG7	4003.47	-0.718196	0.233409	-3.07699	0.00209102	0.00398352	down-regulated
C7_03940C	CLB4	2048	-0.716887	0.202877	-3.5336	0.000409934	0.000872099	down-regulated
C2_05860C	C2_05860C	322.072	-0.716568	0.251683	-2.8471	0.00441196	0.00795894	down-regulated
C7_00920C	C7_00920C	627.82	-0.715955	0.242064	-2.95771	0.00309936	0.00574808	down-regulated
C1_04520C	PHO85	2567.06	-0.713976	0.214433	-3.32959	0.000869727	0.00176559	down-regulated
C6_01840C	COQ3	2300.83	-0.713149	0.150571	-4.73629	2.18e-06	6.49e-06	down-regulated
C2_09720W	SUP35	11405.1	-0.712662	0.135166	-5.27248	1.35e-07	4.58e-07	down-regulated
C4_01410W	BEM1	844.592	-0.712504	0.179528	-3.96876	7.22e-05	0.000171845	down-regulated
C1_11600W	C1_11600W	985.629	-0.709107	0.213233	-3.3255	0.000882593	0.00178988	down-regulated
C1_04220C	C1_04220C	569.343	-0.706951	0.230447	-3.06774	0.00215683	0.00409069	down-regulated
C1_00840C	NRM1	400.138	-0.706893	0.228746	-3.0903	0.00199954	0.00382408	down-regulated
C7_00220W	C7_00220W	359.043	-0.706773	0.159515	-4.43076	9.39e-06	2.55e-05	down-regulated
C5_03760C	MTR10	1928.86	-0.706757	0.247828	-2.8518	0.0043472	0.0078612	down-regulated
C5_00040C	C5_00040C	5922.09	-0.706082	0.1334	-5.29297	1.2e-07	4.12e-07	down-regulated
C4_01150W	ASK1	538.664	-0.705138	0.160986	-4.38012	1.19e-05	3.18e-05	down-regulated
C3_02490C	STH1	2857.9	-0.704986	0.223478	-3.15461	0.00160712	0.0031218	down-regulated
C4_03790W	RPN6	2121.85	-0.704409	0.166284	-4.23617	2.27e-05	5.87e-05	down-regulated
C1_07990C	C1_07990C	1134.87	-0.703933	0.19092	-3.68706	0.000226862	0.000502037	down-regulated
C4_01730C	C4_01730C	1767.47	-0.703023	0.137908	-5.09775	3.44e-07	1.12e-06	down-regulated
C5_00320W	C5_00320W	857.702	-0.701696	0.18433	-3.80674	0.000140808	0.000322033	down-regulated
C2_08560W	SMC2	964.467	-0.699182	0.211296	-3.30902	0.000936226	0.00189348	down-regulated
C1_07840W	C1_07840W	3479.42	-0.698868	0.244842	-2.85436	0.00431236	0.00780294	down-regulated
C1_11110C	C1_11110C	628.899	-0.69787	0.216986	-3.21619	0.00129903	0.00255958	down-regulated
CR_00910W	CR_00910W	28823	-0.697354	0.234453	-2.97438	0.00293577	0.00546343	down-regulated
C1_04340C	C1_04340C	477.884	-0.69644	0.160923	-4.32778	1.51e-05	3.98e-05	down-regulated
CR_08570W	SKI2	4561.37	-0.69635	0.127646	-5.45533	4.89e-08	1.77e-07	down-regulated
C1_05240C	RPT1	8131.78	-0.696341	0.196533	-3.54313	0.000395403	0.000842092	down-regulated
C4_00890W	ARO1	11791.4	-0.696058	0.171861	-4.05012	5.12e-05	0.000124553	down-regulated
CR_05130C	CR_05130C	759.159	-0.69407	0.198033	-3.50482	0.000456924	0.000966189	down-regulated
C3_02950C	MET13	2493.36	-0.693266	0.151846	-4.56558	4.98e-06	1.41e-05	down-regulated
C1_00490C	TTR1	6201.33	-0.693148	0.230579	-3.00612	0.00264604	0.00494904	down-regulated
C1_05190C	C1_05190C	1252.94	-0.692215	0.238521	-2.90212	0.00370648	0.00679349	down-regulated
C3_03270W	C3_03270W	481.848	-0.689577	0.209937	-3.28469	0.00102096	0.0020502	down-regulated
C1_01520C	SOD2	6679.26	-0.68945	0.226246	-3.04735	0.00230868	0.00436475	down-regulated
C5_04660C	TIP1	1071.17	-0.687317	0.179835	-3.82194	0.000132407	0.000304106	down-regulated
C1_04210C	CDC3	5542.5	-0.687152	0.146747	-4.68257	2.83e-06	8.29e-06	down-regulated
C2_01260W	C2_01260W	709.557	-0.685695	0.149484	-4.58708	4.49e-06	1.28e-05	down-regulated
CR_07520C	YPT31	3589.91	-0.685002	0.134866	-5.07914	3.79e-07	1.23e-06	down-regulated
C7_02060W	LIG1	1523.52	-0.683626	0.222717	-3.06949	0.00214425	0.00407202	down-regulated
C5_01910W	GIS2	8507.56	-0.683175	0.173545	-3.93659	8.26e-05	0.000194946	down-regulated
C2_09870W	C2_09870W	1081.83	-0.681757	0.18352	-3.71489	0.000203289	0.000453585	down-regulated
CR_02690W	CR_02690W	833.644	-0.680716	0.156824	-4.34064	1.42e-05	3.77e-05	down-regulated
C6_00280W	CPH2	5278.7	-0.680538	0.124833	-5.45159	4.99e-08	1.8e-07	down-regulated
CR_08370W	GSH2	2990.9	-0.679202	0.16859	-4.02872	5.61e-05	0.00013573	down-regulated
CR_01610C	SHP1	4303.76	-0.677025	0.202337	-3.34602	0.000819793	0.00167337	down-regulated
C3_05930W	CTA4	2696.94	-0.676765	0.124714	-5.42652	5.75e-08	2.06e-07	down-regulated
C1_08030W	PFY1	9131.04	-0.675341	0.238476	-2.83191	0.00462713	0.0083168	down-regulated
C1_02260C	AGE3	2254.56	-0.674071	0.142497	-4.73043	2.24e-06	6.67e-06	down-regulated
C1_13650C	C1_13650C	819.87	-0.673165	0.21878	-3.07691	0.00209162	0.00398352	down-regulated
C6_02800W	C6_02800W	1353.37	-0.672479	0.196789	-3.41725	0.000632562	0.00131146	down-regulated
C5_02210W	C5_02210W	3084.54	-0.672432	0.157662	-4.26502	2e-05	5.2e-05	down-regulated
C4_04870C	C4_04870C	6558.8	-0.672221	0.130705	-5.14305	2.7e-07	8.92e-07	down-regulated
C5_03860W	HAM1	1450.98	-0.67198	0.1303	-5.15717	2.51e-07	8.31e-07	down-regulated
C1_07920W	C1_07920W	1115.7	-0.669272	0.173939	-3.84773	0.000119217	0.000275729	down-regulated
CR_06180W	ARC40	6570.94	-0.669015	0.207218	-3.22856	0.00124416	0.00246264	down-regulated
C5_03000C	C5_03000C	653.334	-0.668231	0.214172	-3.12008	0.00180804	0.00349269	down-regulated
C4_04440W	C4_04440W	1513.41	-0.668218	0.201126	-3.32238	0.000892528	0.00180941	down-regulated
CR_07000C	POL2	2388.47	-0.667857	0.169013	-3.95151	7.77e-05	0.000184066	down-regulated
C1_10890C	C1_10890C	2399.92	-0.667679	0.167796	-3.97912	6.92e-05	0.000164983	down-regulated
C1_00110W	CCT8	13063.6	-0.66686	0.113214	-5.89026	3.86e-09	1.56e-08	down-regulated
C2_10460C	C2_10460C	2784.16	-0.664947	0.16409	-4.05234	5.07e-05	0.000123477	down-regulated
C4_04910C	SPC34	241.163	-0.664185	0.223332	-2.97397	0.00293969	0.00546903	down-regulated
C1_01530C	C1_01530C	9286.24	-0.663631	0.160498	-4.13483	3.55e-05	8.88e-05	down-regulated
CR_02350C	GEF2	1933.31	-0.663013	0.144535	-4.58722	4.49e-06	1.28e-05	down-regulated
CR_07370W	CR_07370W	1821.78	-0.66246	0.171727	-3.85764	0.000114486	0.000265927	down-regulated
C1_14460W	RPN11	7589.84	-0.661838	0.209566	-3.15814	0.0015878	0.00308731	down-regulated
C4_05860W	C4_05860W	1489.88	-0.660388	0.138926	-4.75351	2e-06	5.99e-06	down-regulated
C1_06720C	C1_06720C	1066.93	-0.65971	0.182528	-3.6143	0.000301165	0.000652853	down-regulated
C1_03930W	NUE2	641.881	-0.658546	0.184312	-3.573	0.000352914	0.000756481	down-regulated
C1_01110C	ZPR1	2781.11	-0.658497	0.233927	-2.81497	0.0048782	0.0087206	down-regulated
C7_00940W	KEX1	2963.92	-0.657969	0.159417	-4.12735	3.67e-05	9.15e-05	down-regulated
C5_00120W	C5_00120W	516.417	-0.657239	0.133411	-4.92641	8.38e-07	2.61e-06	down-regulated
CR_10530W	CR_10530W	1108.41	-0.655638	0.138825	-4.72276	2.33e-06	6.9e-06	down-regulated
C5_02400W	C5_02400W	5727.65	-0.655153	0.236534	-2.7698	0.00560904	0.00990792	down-regulated
C2_01440C	C2_01440C	993.393	-0.653904	0.183795	-3.55778	0.000373996	0.000799076	down-regulated
C1_12920C	C1_12920C	824.257	-0.652973	0.135425	-4.82167	1.42e-06	4.32e-06	down-regulated
C5_02740W	C5_02740W	739.46	-0.652813	0.159295	-4.09814	4.16e-05	0.000102551	down-regulated
C2_04530W	MED8	205.237	-0.65157	0.203144	-3.20743	0.00133925	0.00263331	down-regulated
C5_02190C	C5_02190C	1853.96	-0.647371	0.190818	-3.39261	0.000692303	0.00142685	down-regulated
C4_07200C	C4_07200C	1760.39	-0.647295	0.207926	-3.1131	0.00185133	0.00356935	down-regulated
C2_01340W	C2_01340W	2192.49	-0.647172	0.162688	-3.97801	6.95e-05	0.00016563	down-regulated
C4_05290W	ABZ1	1704.3	-0.646247	0.155766	-4.14884	3.34e-05	8.41e-05	down-regulated
CR_03100W	SMC5	863.517	-0.643159	0.154241	-4.16984	3.05e-05	7.71e-05	down-regulated
C6_03350C	ARP4	990.118	-0.642826	0.138508	-4.64107	3.47e-06	1e-05	down-regulated
C1_02100W	C1_02100W	284.383	-0.642768	0.191355	-3.35903	0.000782155	0.00160039	down-regulated
C2_09460C	RHA1	964.449	-0.640315	0.192096	-3.33332	0.000858176	0.00174274	down-regulated
C2_02740C	HPT1	3562.85	-0.637161	0.221729	-2.87359	0.0040583	0.00737467	down-regulated
C2_04490W	C2_04490W	3573.01	-0.636158	0.161464	-3.93994	8.15e-05	0.000192468	down-regulated
C2_08900W	C2_08900W	3755.07	-0.635787	0.204551	-3.10821	0.00188222	0.00362304	down-regulated
CR_06850C	CR_06850C	461.197	-0.635754	0.181028	-3.51191	0.000444896	0.000942768	down-regulated
C1_04400C	APE2	23005.2	-0.63306	0.196488	-3.22187	0.00127358	0.00251667	down-regulated
C1_13410W	COX19	513.655	-0.632957	0.151455	-4.17919	2.93e-05	7.41e-05	down-regulated
C3_04180W	KRE9	3456.31	-0.632755	0.135674	-4.66379	3.1e-06	9.04e-06	down-regulated
CR_04660C	UGP1	16929.7	-0.631568	0.226187	-2.79224	0.00523438	0.0093014	down-regulated
C4_00920C	C4_00920C	344.129	-0.631543	0.169317	-3.72994	0.000191528	0.000429924	down-regulated
C2_07320W	ARP3	6617.74	-0.630082	0.208193	-3.02644	0.00247454	0.0046517	down-regulated
C5_04650C	MSM1	836.734	-0.629085	0.141438	-4.44778	8.68e-06	2.38e-05	down-regulated
C2_10640C	MTR2	1032.11	-0.625241	0.20262	-3.08578	0.00203022	0.00388026	down-regulated
C1_10690W	C1_10690W	942.602	-0.62197	0.170207	-3.65419	0.000257993	0.000564414	down-regulated
C5_01745W	PAPALPHA	1130.44	-0.621963	0.17588	-3.53629	0.000405796	0.000863606	down-regulated
C2_10470C	C2_10470C	2145.35	-0.620296	0.153625	-4.03773	5.4e-05	0.000130889	down-regulated
C2_05790C	RFC1	3775.19	-0.620155	0.154401	-4.01651	5.91e-05	0.000142546	down-regulated
CR_01260W	CR_01260W	939.572	-0.619226	0.178422	-3.47057	0.000519351	0.00109044	down-regulated
C1_06110C	NPL4	1762.01	-0.617842	0.114259	-5.40736	6.4e-08	2.28e-07	down-regulated
C6_04080W	C6_04080W	3877.79	-0.616978	0.130474	-4.72872	2.26e-06	6.72e-06	down-regulated
CR_10820W	CR_10820W	1154.9	-0.615972	0.141818	-4.34341	1.4e-05	3.73e-05	down-regulated
C7_04100C	MED9	659.1	-0.615242	0.215068	-2.86068	0.00422731	0.00766305	down-regulated
C3_02240C	GPA2	2855.2	-0.614617	0.134307	-4.57619	4.74e-06	1.35e-05	down-regulated
C1_12070C	C1_12070C	437.701	-0.613871	0.218772	-2.80598	0.00501636	0.00894875	down-regulated
C6_01860C	HCH1	1691.71	-0.613345	0.187807	-3.26582	0.00109147	0.00218001	down-regulated
C1_12810W	RIB7	676.742	-0.612578	0.180434	-3.39503	0.000686205	0.00141625	down-regulated
C5_01780W	PAP1	1639.99	-0.611752	0.111149	-5.50391	3.71e-08	1.36e-07	down-regulated
C1_10070C	MNN23	1841.5	-0.610618	0.155827	-3.91857	8.91e-05	0.000209523	down-regulated
C5_02580W	C5_02580W	1168.35	-0.609544	0.185813	-3.28042	0.00103654	0.00207867	down-regulated
C4_06600W	TOP2	2297.05	-0.603623	0.164663	-3.66581	0.000246557	0.000541587	down-regulated
C1_11740W	C1_11740W	402.52	-0.602899	0.194029	-3.10727	0.00188825	0.00363228	down-regulated
C7_00520W	C7_00520W	4002.77	-0.602737	0.146787	-4.10619	4.02e-05	9.96e-05	down-regulated
C2_00430C	DPB4	1466.82	-0.601448	0.152963	-3.93199	8.42e-05	0.000198395	down-regulated
C1_01670C	ESP1	906.25	-0.601094	0.216369	-2.7781	0.0054678	0.00968145	down-regulated
C1_04230W	RPN13	2340.23	-0.599748	0.145416	-4.12437	3.72e-05	9.25e-05	down-regulated
C7_02780W	C7_02780W	7419.44	-0.599407	0.1845	-3.24882	0.00115886	0.00230685	down-regulated
CR_04380C	SEC26	11234.8	-0.597668	0.146072	-4.09159	4.28e-05	0.000105273	down-regulated
C4_01710C	C4_01710C	4089.6	-0.596653	0.173137	-3.44614	0.000568661	0.00118601	down-regulated
C2_03900C	C2_03900C	3134.54	-0.591308	0.205489	-2.87756	0.00400759	0.00729813	down-regulated
C4_02250C	BGL2	16174.2	-0.589336	0.161761	-3.64324	0.000269223	0.000587899	down-regulated
C2_10550C	GCN1	11537	-0.587315	0.19514	-3.00971	0.00261499	0.00489559	down-regulated
C1_10750C	C1_10750C	1585.25	-0.586599	0.205633	-2.85266	0.00433555	0.00784251	down-regulated
C3_03320W	RUB1	1336.05	-0.586339	0.170773	-3.43344	0.000595969	0.00124035	down-regulated
CR_04920W	CR_04920W	805.836	-0.585271	0.183721	-3.18565	0.00144427	0.00282487	down-regulated
C1_03080C	TEM1	472.687	-0.585012	0.191299	-3.05809	0.00222749	0.00421662	down-regulated
CR_08130W	CR_08130W	1669.13	-0.584286	0.141402	-4.13208	3.59e-05	8.97e-05	down-regulated
C2_03940C	SCH9	679.395	-0.583129	0.160335	-3.63694	0.000275891	0.000601135	down-regulated
C1_10960W	C1_10960W	1167.41	-0.58273	0.209703	-2.77884	0.00545535	0.00966228	down-regulated
CR_03350C	CR_03350C	1171.58	-0.582436	0.148827	-3.91351	9.1e-05	0.000213374	down-regulated
C1_08690W	C1_08690W	1155.49	-0.579494	0.175833	-3.2957	0.000981758	0.00197749	down-regulated
C1_12550C	CDC54	1466.77	-0.578554	0.177787	-3.25419	0.00113714	0.0022659	down-regulated
C1_01700W	ARP8	2454.9	-0.578152	0.149822	-3.85892	0.000113891	0.000264647	down-regulated
C5_00900C	URA4	2039.65	-0.577967	0.136259	-4.24169	2.22e-05	5.73e-05	down-regulated
CR_10780C	IAH1	1473.18	-0.576911	0.179829	-3.20811	0.0013361	0.00262973	down-regulated
C2_04150C	VMA7	2762.5	-0.575467	0.139673	-4.12011	3.79e-05	9.41e-05	down-regulated
C4_06870W	RPT5	10555.3	-0.574626	0.196815	-2.91963	0.00350451	0.00644517	down-regulated
C6_00400C	C6_00400C	543.501	-0.572806	0.182504	-3.1386	0.00169756	0.00328781	down-regulated
C1_07240W	YPD1	1946.82	-0.571821	0.143335	-3.98939	6.62e-05	0.000158453	down-regulated
C6_04360C	GLE2	2440.03	-0.570656	0.155556	-3.6685	0.000243979	0.000537116	down-regulated
CR_00510C	ADE1	4410.28	-0.568746	0.125001	-4.54992	5.37e-06	1.52e-05	down-regulated
C6_03450C	NAM2	1656.25	-0.566031	0.150708	-3.75581	0.000172782	0.000390797	down-regulated
CR_01480W	PRS	946.68	-0.563271	0.179633	-3.13568	0.00171456	0.00331857	down-regulated
C5_01000C	C5_01000C	1764.24	-0.562527	0.1409	-3.99238	6.54e-05	0.000156595	down-regulated
CR_02560C	ASG1	1375.35	-0.561456	0.150772	-3.72387	0.00019619	0.000439228	down-regulated
C2_05020W	C2_05020W	585.286	-0.55845	0.194597	-2.86978	0.00410754	0.00745502	down-regulated
C3_03810W	RAD53	765.712	-0.556377	0.197806	-2.81274	0.00491219	0.00877609	down-regulated
C6_00800C	C6_00800C	1455.12	-0.554324	0.162601	-3.40911	0.000651743	0.0013484	down-regulated
C5_04350C	C5_04350C	1067.06	-0.553456	0.189408	-2.92203	0.00347755	0.00639758	down-regulated
C4_01720C	C4_01720C	9125.12	-0.553219	0.162782	-3.39852	0.000677506	0.00139927	down-regulated
C3_01210C	C3_01210C	2034.69	-0.551882	0.195788	-2.81877	0.00482086	0.00863369	down-regulated
C5_00940C	HAP5	833.955	-0.54913	0.194843	-2.81832	0.00482762	0.00864319	down-regulated
C2_02020W	C2_02020W	3819.43	-0.546744	0.139252	-3.9263	8.63e-05	0.000202988	down-regulated
C2_00570W	RSC58	2041.31	-0.544872	0.185984	-2.92967	0.00339322	0.00625987	down-regulated
C4_04260C	FZO1	2769.92	-0.544871	0.161847	-3.36658	0.000761051	0.00156043	down-regulated
C3_00290W	RPT2	9915.43	-0.54484	0.180614	-3.0166	0.00255627	0.00479623	down-regulated
C5_04420W	C5_04420W	1785.72	-0.544159	0.1587	-3.42885	0.000606152	0.00126022	down-regulated
C2_08780W	RPT6	6434.94	-0.543177	0.15458	-3.51389	0.0004416	0.000936117	down-regulated
C3_02940C	NUO2	6198.35	-0.541725	0.12699	-4.26588	1.99e-05	5.18e-05	down-regulated
C2_00300C	CKB1	1655.2	-0.540719	0.174933	-3.091	0.00199482	0.00381751	down-regulated
C1_08050W	NUO4	4132.28	-0.538321	0.176746	-3.04573	0.00232114	0.00438692	down-regulated
C1_02870W	YPT7	637.306	-0.537963	0.178628	-3.01163	0.00259849	0.00486725	down-regulated
C2_09940W	GCN4	10146.5	-0.536826	0.137091	-3.91583	9.01e-05	0.000211584	down-regulated
C1_01080W	C1_01080W	429.679	-0.536069	0.14633	-3.66343	0.00024886	0.000546243	down-regulated
C6_04220C	HBR2	8055.67	-0.535615	0.192101	-2.7882	0.00530017	0.00940987	down-regulated
C4_04160W	C4_04160W	2793.71	-0.535315	0.140684	-3.80508	0.00014176	0.000323962	down-regulated
C3_04390W	CUP5	8383.21	-0.534129	0.139589	-3.82644	0.000130009	0.000299062	down-regulated
C2_03410W	C2_03410W	3346.23	-0.532792	0.18638	-2.85863	0.0042548	0.00770583	down-regulated
CR_06150C	ADE13	10177.3	-0.529534	0.152867	-3.46402	0.000532173	0.00111657	down-regulated
CR_01430W	GPI15	520.347	-0.527153	0.155455	-3.39104	0.000696284	0.00143406	down-regulated
C2_00490W	C2_00490W	1702.53	-0.526287	0.133541	-3.94102	8.11e-05	0.00019168	down-regulated
C1_03640C	HFL1	536.111	-0.52513	0.183199	-2.86645	0.00415103	0.00752936	down-regulated
C2_06320W	C2_06320W	1521.43	-0.523969	0.183827	-2.85034	0.00436722	0.0078878	down-regulated
C3_07260C	ECM29	4213.2	-0.517455	0.132496	-3.90543	9.41e-05	0.000220458	down-regulated
CR_03410W	CR_03410W	687.279	-0.515251	0.154793	-3.32865	0.000872681	0.00177098	down-regulated
C4_06130W	C4_06130W	5291.14	-0.512934	0.178249	-2.87763	0.00400675	0.00729813	down-regulated
C4_06170C	C4_06170C	1842.88	-0.512224	0.143258	-3.57553	0.00034952	0.000749747	down-regulated
C1_03300C	MAS1	3174.54	-0.51206	0.159084	-3.2188	0.00128727	0.00253951	down-regulated
C4_04130W	C4_04130W	1232.42	-0.511037	0.158009	-3.23422	0.00121977	0.00241837	down-regulated
CR_01660C	SEC65	1973.56	-0.509061	0.139477	-3.6498	0.000262448	0.000573737	down-regulated
C7_00670C	C7_00670C	2401.06	-0.50799	0.152195	-3.33776	0.000844553	0.00171942	down-regulated
CR_02860W	RHO1	8279.39	-0.506252	0.098184	-5.15616	2.52e-07	8.35e-07	down-regulated
C1_01800W	NRI2	679.594	-0.492996	0.170936	-2.88409	0.00392546	0.00715734	down-regulated
C4_03040W	C4_03040W	1259.27	-0.488934	0.169952	-2.8769	0.00401603	0.00730902	down-regulated
C2_04220C	TAF14	4688.97	-0.48798	0.130522	-3.73869	0.00018498	0.000416171	down-regulated
C3_06500W	UBA1	12237.8	-0.486264	0.131322	-3.70285	0.000213189	0.000473718	down-regulated
C1_09800C	TVP18	1982.95	-0.476288	0.15884	-2.99854	0.00271277	0.00506589	down-regulated
C1_00930C	SIN3	5680.53	-0.475217	0.112236	-4.23409	2.29e-05	5.91e-05	down-regulated
C6_04290W	C6_04290W	3199.8	-0.471076	0.151814	-3.10298	0.00191579	0.00368408	down-regulated
CR_03970C	SEC22	929.85	-0.46846	0.16556	-2.82955	0.00466141	0.00837588	down-regulated
C2_01850W	RAD23	6576.11	-0.464776	0.10074	-4.61363	3.96e-06	1.14e-05	down-regulated
CR_07570W	CR_07570W	806.149	-0.463885	0.129658	-3.57777	0.000346539	0.000744426	down-regulated
C1_07270W	SEC34	1981.59	-0.462554	0.127368	-3.63163	0.000281632	0.000612521	down-regulated
C2_03450W	C2_03450W	1037.89	-0.452724	0.160036	-2.82889	0.00467102	0.00838554	down-regulated
C1_00330C	C1_00330C	1675.11	-0.435991	0.154638	-2.81943	0.00481094	0.00861851	down-regulated
C1_08630W	C1_08630W	933.822	-0.433945	0.139195	-3.11753	0.00182373	0.00351957	down-regulated
C1_02770W	C1_02770W	1363.91	-0.430219	0.149499	-2.87774	0.00400541	0.00729813	down-regulated
C5_03140C	C5_03140C	4620.43	-0.404664	0.137202	-2.94939	0.00318402	0.00589406	down-regulated
C6_01220C	C6_01220C	1347.34	-0.402288	0.137109	-2.93408	0.00334543	0.00618322	down-regulated
C3_04470W	PKC1	4854.49	-0.391903	0.130062	-3.01319	0.00258516	0.00484432	down-regulated
C1_13320C	CGA1	2731.86	-0.388105	0.13105	-2.96151	0.00306139	0.00568121	down-regulated
C4_02710C	GRX3	2334.27	-0.375071	0.135494	-2.76818	0.00563705	0.00995443	down-regulated
CR_03430W	CR_03430W	769.452	-0.371822	0.132797	-2.79992	0.00511147	0.00910475	down-regulated
C3_01630W	TFP1	12260.2	-0.369602	0.13153	-2.81002	0.00495384	0.00884518	down-regulated
CR_02250C	CEX1	1773.2	-0.358288	0.126518	-2.83191	0.00462711	0.0083168	down-regulated
C4_03830W	C4_03830W	457.764	0.548417	0.926557	0.591887	NA	NA	NA
C5_03250W	RMS1	374.719	0.581354	0.816034	0.712414	NA	NA	NA
C1_07790C	C1_07790C	332.02	0.779558	0.845691	0.9218	NA	NA	NA
C7_03700C	ENP1	768.896	0.962868	1.17328	0.820665	NA	NA	NA
C2_04810W	HIS3	595.757	1.01047	0.795181	1.27074	NA	NA	NA
C2_08180C	C2_08180C	705.814	1.11012	0.857737	1.29424	NA	NA	NA
C6_04160C	SPB1	1256.4	1.26147	0.8035	1.56997	NA	NA	NA
C4_05230C	C4_05230C	275.831	1.3057	0.904219	1.444	NA	NA	NA
C6_04330W	NOP8	355.402	1.39525	0.901779	1.54722	NA	NA	NA
C2_05750W	C2_05750W	886.437	1.4689	0.822403	1.78611	NA	NA	NA
C2_06360C	MAK16	429.739	1.68567	1.39531	1.2081	NA	NA	NA
C1_07070C	DHH1	0	NA	NA	NA	NA	NA	NA
C5_00510W	C5_00510W	12.2911	-4.08873	1.6553	-2.47008	0.0135084	0.0223474	no change
C6_00330C	GNP1	16035.4	-2.97793	1.11574	-2.66901	0.00760747	0.013191	no change
C2_06590C	GIT1	33.7569	-2.28461	0.846518	-2.69883	0.00695839	0.0121292	no change
C3_00600W	IFF11	158.033	-2.20657	0.837323	-2.63527	0.00840705	0.0144593	no change
C4_01000C	PGA57	48.4702	-1.70593	0.688057	-2.47935	0.0131623	0.0218173	no change
C3_01640C	C3_01640C	20.7529	-1.69185	0.849047	-1.99264	0.0463003	0.0689575	no change
C4_05110C	HAP41	621.308	-1.68556	0.774564	-2.17614	0.0295445	0.0457325	no change
C1_02980W	GOR1	1768.97	-1.65362	0.627298	-2.6361	0.00838641	0.014428	no change
C3_06140W	C3_06140W	416.205	-1.63268	0.679308	-2.40344	0.0162415	0.0264275	no change
C6_03710W	ALS9	2696.19	-1.56156	0.622693	-2.50775	0.0121504	0.0202871	no change
CR_02460W	CR_02460W	1560.31	-1.51634	0.548239	-2.76583	0.00567777	0.0100204	no change
C2_00760C	C2_00760C	8392.47	-1.48594	0.721477	-2.05958	0.0394382	0.0596187	no change
C3_06490W	C3_06490W	1936.31	-1.48334	0.560486	-2.64653	0.00813233	0.0140356	no change
CR_09360W	FCY24	1746.18	-1.39186	0.555906	-2.50376	0.012288	0.0204937	no change
CR_02220C	OPT3	1783.99	-1.37619	0.611288	-2.2513	0.0243667	0.0384179	no change
C6_03320W	C6_03320W	2258.01	-1.34203	0.518062	-2.59047	0.00958442	0.0163378	no change
CR_06630W	CR_06630W	62.514	-1.30174	0.585417	-2.22361	0.0261746	0.0409749	no change
C5_02630C	MNN1	891.638	-1.29725	0.52923	-2.45119	0.0142383	0.0234207	no change
C1_03380W	TPS2	36211.6	-1.23163	0.558127	-2.20671	0.0273342	0.042654	no change
C3_05770C	SAM50	337.766	-1.22599	0.469811	-2.60955	0.00906615	0.0155211	no change
C2_09000C	C2_09000C	75.9993	-1.19262	0.630298	-1.89215	0.0584706	0.0852255	no change
C2_01250W	C2_01250W	1012.59	-1.15803	0.438489	-2.64095	0.00826729	0.0142437	no change
C1_05300C	PRD1	12096.6	-1.15681	0.482802	-2.39602	0.016574	0.0269169	no change
CR_02920C	AQY1	19268.1	-1.12914	0.483984	-2.33301	0.0196475	0.0314869	no change
C6_03700W	ALS1	1875.47	-1.1221	0.423516	-2.64948	0.00806147	0.0139295	no change
C3_02700W	SMC3	377.366	-1.11973	0.422674	-2.64916	0.00806925	0.0139389	no change
C3_01440C	C3_01440C	56.908	-1.11854	0.510637	-2.19048	0.0284894	0.04422	no change
C1_10650W	APN2	253.791	-1.10993	0.436677	-2.54177	0.0110293	0.0186139	no change
C5_01110W	C5_01110W	607.606	-1.09218	0.450709	-2.42324	0.0153827	0.0251125	no change
C6_02770W	MRT4	867.148	-1.08175	0.444572	-2.43324	0.0149642	0.0244899	no change
CR_09370W	ELF1	2180.52	-1.07571	0.550201	-1.95512	0.0505685	0.0747895	no change
C4_00520W	PAM18	847.825	-1.06137	0.412643	-2.57211	0.010108	0.0171564	no change
C1_00830W	C1_00830W	688.674	-1.05987	0.476916	-2.22234	0.0262606	0.0410987	no change
C1_02810W	RAD16	4272.17	-1.03727	0.472008	-2.19757	0.0279796	0.0435254	no change
CM_00360W	CM_00360W	102.325	-1.02502	0.453012	-2.26267	0.0236558	0.0373665	no change
C5_04990W	C5_04990W	106.686	-1.00047	0.51743	-1.93354	0.0531693	0.0782993	no change
C2_05230C	RPF2	1088.09	-0.99096	0.39378	-2.51653	0.0118516	0.0198104	no change
C3_07940W	C3_07940W	4308.49	-0.990263	0.399455	-2.47904	0.0131737	0.0218301	no change
CR_00920W	CCE1	51.9446	-0.989407	0.423076	-2.3386	0.0193559	0.0310866	no change
C1_00290W	POL93	280.877	-0.982138	0.509437	-1.92789	0.0538691	0.0791394	no change
C7_03800W	C7_03800W	424.56	-0.978309	0.432206	-2.26352	0.0236035	0.037294	no change
C1_11030W	RPL82	4951.63	-0.972671	0.433893	-2.24173	0.0249787	0.0392475	no change
C2_08170W	C2_08170W	87.2097	-0.970876	0.423813	-2.29081	0.0219743	0.0348866	no change
CR_10840C	XYL2	32870.9	-0.964579	0.560596	-1.72063	0.0853176	0.120002	no change
C1_12730W	RVS162	739.23	-0.951516	0.379997	-2.50401	0.0122794	0.0204852	no change
C1_12210W	TRP3	1320.84	-0.947369	0.363293	-2.60772	0.00911468	0.0155862	no change
C1_07510W	C1_07510W	572.857	-0.945437	0.405518	-2.33143	0.0197308	0.0315948	no change
C2_02660W	C2_02660W	1041.5	-0.941216	0.371212	-2.53552	0.011228	0.0188956	no change
C7_00090C	CSA1	1631.03	-0.938611	0.40295	-2.32935	0.0198405	0.0317534	no change
C5_00230C	C5_00230C	33.3148	-0.933437	0.526962	-1.77136	0.0765016	0.108734	no change
C6_00390W	C6_00390W	2992.04	-0.928281	0.435216	-2.13292	0.0329312	0.0505404	no change
C3_06340W	HNT2	318.84	-0.920273	0.363828	-2.52942	0.0114252	0.019187	no change
C5_01680C	CCN1	611.422	-0.906185	0.330451	-2.74227	0.00610161	0.0107048	no change
C2_05820W	C2_05820W	1056.96	-0.902754	0.460092	-1.96212	0.049749	0.0737426	no change
C3_06970W	C3_06970W	591.607	-0.901079	0.444673	-2.02638	0.0427256	0.064164	no change
C7_03230C	C7_03230C	89.9839	-0.899681	0.371027	-2.42484	0.0153152	0.0250092	no change
C7_01860W	C7_01860W	376.164	-0.898391	0.383878	-2.3403	0.0192682	0.0309625	no change
C3_05280C	C3_05280C	1366.07	-0.898107	0.468753	-1.91595	0.0553717	0.0811062	no change
C4_03600C	C4_03600C	1724.24	-0.896534	0.485272	-1.84749	0.0646765	0.0934007	no change
C3_05340W	DIE2	157.901	-0.885829	0.400886	-2.20968	0.0271273	0.0423548	no change
CR_02520W	RPC19	440.874	-0.88039	0.612053	-1.43842	0.150315	0.198461	no change
CR_01370C	CR_01370C	1584.38	-0.877165	0.351906	-2.49262	0.0126806	0.0211012	no change
C1_14360C	WSC4	1569.67	-0.874381	0.447582	-1.95356	0.0507527	0.0750247	no change
CR_02700W	CR_02700W	491.158	-0.874234	0.342926	-2.54934	0.0107927	0.0182353	no change
C5_03740W	C5_03740W	1795.22	-0.872695	0.351386	-2.48358	0.0130068	0.0215896	no change
C7_00680W	C7_00680W	154.898	-0.871244	0.334988	-2.60082	0.00930013	0.0158714	no change
C2_09710C	C2_09710C	5155.66	-0.861725	0.535174	-1.61018	0.107359	0.146598	no change
CR_03840C	CR_03840C	74.6558	-0.858421	0.637418	-1.34672	0.178071	0.23055	no change
C6_01910W	ADK1	13611.2	-0.857632	0.327099	-2.62194	0.00874321	0.0149898	no change
C2_05340C	RPC40	1344.29	-0.855499	0.318171	-2.6888	0.00717091	0.0124741	no change
C3_00620C	C3_00620C	731.818	-0.850636	0.342596	-2.48291	0.0130312	0.0216242	no change
C5_01090C	C5_01090C	2052.23	-0.849117	0.332969	-2.55014	0.010768	0.0182091	no change
C1_09210C	C1_09210C	1360.55	-0.844291	0.353597	-2.38772	0.0169531	0.027495	no change
C1_11400C	GIN4	1592.16	-0.841448	0.347312	-2.42274	0.0154039	0.0251402	no change
C2_07210C	TPK2	6226.86	-0.840397	0.401527	-2.093	0.0363492	0.0552865	no change
C1_03350C	RLI1	4234.72	-0.837161	0.578425	-1.44731	0.14781	0.195457	no change
C1_06820W	C1_06820W	931.19	-0.835337	0.353535	-2.36281	0.0181369	0.029303	no change
C4_07140W	C4_07140W	314.485	-0.83511	0.550712	-1.51642	0.129414	0.173368	no change
C5_00420C	MRP17	967.713	-0.832785	0.302847	-2.74985	0.00596226	0.0104789	no change
C2_10690W	TPS3	28382.4	-0.8275	0.650833	-1.27145	0.203569	0.259828	no change
C1_01270W	CTA9	1256.82	-0.817078	0.348981	-2.34133	0.0192154	0.0308859	no change
C1_08620W	CTR2	1516.95	-0.816219	0.306609	-2.66208	0.00776587	0.0134578	no change
C6_00370C	NOP5	6436.48	-0.810035	0.336966	-2.4039	0.0162211	0.0264014	no change
C5_04860C	C5_04860C	240.437	-0.808355	0.462851	-1.74647	0.0807297	0.114306	no change
C4_06850C	C4_06850C	2039.48	-0.806082	0.301623	-2.67248	0.00752927	0.0130707	no change
C2_04930C	CRK1	1375.21	-0.805564	0.304328	-2.64702	0.00812044	0.0140191	no change
C1_08940C	MSN4	2546.5	-0.801982	0.357011	-2.24638	0.02468	0.0388501	no change
C3_04970C	C3_04970C	3697.83	-0.792957	0.304741	-2.60207	0.00926626	0.0158272	no change
C4_03730C	C4_03730C	461.247	-0.789865	0.375153	-2.10545	0.0352525	0.053756	no change
C6_01000C	AEP1	345.591	-0.785759	0.480157	-1.63646	0.101743	0.139926	no change
C2_04080W	C2_04080W	1905.59	-0.779979	0.507027	-1.53834	0.123966	0.166936	no change
C7_00470C	PEL1	596.828	-0.777644	0.322024	-2.41486	0.015741	0.0256623	no change
C1_13370W	C1_13370W	236.624	-0.772979	0.776786	-0.995098	0.319689	0.385051	no change
C7_04210C	C7_04210C	12059.6	-0.764357	0.335463	-2.27852	0.0226959	0.0360033	no change
C1_04740W	LPG20	1970	-0.762924	0.433694	-1.75913	0.0785553	0.111466	no change
C3_05400C	C3_05400C	137.053	-0.759199	0.406048	-1.86972	0.061522	0.0892137	no change
C2_05100C	ERF1	4065.17	-0.755694	0.44527	-1.69716	0.0896669	0.125348	no change
CR_03950W	CR_03950W	783.267	-0.755008	0.314586	-2.40001	0.0163948	0.0266477	no change
C7_04090C	C7_04090C	412.56	-0.753859	0.349802	-2.1551	0.0311539	0.0479862	no change
C1_13900C	LCB2	3509.14	-0.746089	0.316307	-2.35875	0.0183367	0.0296017	no change
CR_10200W	CR_10200W	85.6372	-0.745948	0.466421	-1.5993	0.109754	0.149628	no change
C1_01140C	C1_01140C	6100.06	-0.743809	0.289416	-2.57004	0.0101688	0.0172457	no change
C5_01360W	CFL4	49.8791	-0.74096	0.547609	-1.35308	0.176029	0.228404	no change
CR_04770C	CR_04770C	674.16	-0.73946	0.281853	-2.62356	0.00870153	0.0149313	no change
C1_02080W	SET6	223.973	-0.737498	0.368914	-1.99911	0.0455968	0.0680461	no change
CR_00090C	CR_00090C	4260.5	-0.736614	0.299383	-2.46044	0.0138768	0.0228804	no change
C6_03840C	SNQ2	4202.58	-0.735321	0.415626	-1.76919	0.0768622	0.109168	no change
CR_06540W	KIP1	405.111	-0.723884	0.313102	-2.31197	0.0207791	0.0331395	no change
C1_04760C	SYG1	1715.01	-0.719102	0.386314	-1.86144	0.0626818	0.090768	no change
C1_14220C	FTR2	2332.59	-0.717615	0.284257	-2.52453	0.0115854	0.0194105	no change
C6_02990W	C6_02990W	614.762	-0.71139	0.347586	-2.04666	0.0406913	0.0613103	no change
C2_10180W	IFR1	130.645	-0.709712	0.586002	-1.21111	0.225854	0.284724	no change
C4_02010C	HSX11	182.464	-0.70677	0.298353	-2.3689	0.017841	0.0288485	no change
C2_01960C	C2_01960C	44.9501	-0.70096	0.533255	-1.31449	0.18868	0.242857	no change
C1_00520W	C1_00520W	1360.64	-0.689302	0.271353	-2.54025	0.0110774	0.0186715	no change
C3_01680C	C3_01680C	540.829	-0.687642	0.266489	-2.58038	0.00986919	0.0167799	no change
C1_05070C	GPI7	1043.21	-0.687386	0.367757	-1.86913	0.0616045	0.0893114	no change
C2_03920C	GPI13	988.306	-0.686	0.262914	-2.60922	0.00907487	0.0155271	no change
C3_05460W	C3_05460W	555.73	-0.685491	0.345842	-1.98209	0.0474687	0.0705032	no change
C3_06980W	HUT1	336.929	-0.68249	0.37289	-1.83027	0.0672097	0.096683	no change
C1_09430W	C1_09430W	993.117	-0.680915	0.349376	-1.94895	0.0513016	0.0757231	no change
C2_06430C	C2_06430C	492.286	-0.679772	0.360367	-1.88633	0.0592504	0.0862986	no change
C1_10020W	SFU1	581.351	-0.678981	0.25236	-2.69052	0.00713397	0.0124171	no change
C2_08870C	PIR1	15299.3	-0.676766	0.300248	-2.25402	0.0241947	0.0381568	no change
CR_02110W	MCM6	1608.69	-0.676509	0.27645	-2.44713	0.0143999	0.0236658	no change
CR_06270W	CR_06270W	436.586	-0.674863	0.611058	-1.10442	0.269412	0.332307	no change
C4_05770C	CFL1	1130.83	-0.673737	0.248458	-2.71167	0.00669451	0.011707	no change
C2_03070C	SMP3	258.303	-0.67254	0.404812	-1.66136	0.0966404	0.134087	no change
C3_06590W	LYS9	4932.2	-0.67087	0.305154	-2.19846	0.0279162	0.0434951	no change
C1_10550C	GCA2	513.824	-0.668914	0.639219	-1.04646	0.295351	0.36019	no change
C6_02570C	SEC20	1163.63	-0.666918	0.381411	-1.74856	0.0803678	0.113848	no change
C2_02910W	C2_02910W	77.3354	-0.662574	0.547052	-1.21117	0.225829	0.284724	no change
C6_01870C	C6_01870C	1189.34	-0.659066	0.386038	-1.70725	0.0877748	0.122963	no change
C1_08800W	C1_08800W	1798.31	-0.658177	0.374526	-1.75736	0.0788564	0.11184	no change
C3_05730C	LAC1	530.761	-0.658079	0.404589	-1.62654	0.103836	0.142507	no change
C6_02350C	C6_02350C	595.046	-0.658006	0.480002	-1.37084	0.170425	0.221858	no change
C3_07490W	C3_07490W	4461.93	-0.656128	0.400774	-1.63715	0.101599	0.139761	no change
C4_06340W	AGO1	4372.16	-0.655367	0.383013	-1.71108	0.0870662	0.122115	no change
C3_07480W	C3_07480W	1945.75	-0.6509	0.277458	-2.34594	0.0189792	0.0305641	no change
C1_11700C	MRF1	3965.89	-0.646233	0.363009	-1.78021	0.0750409	0.106965	no change
C1_01260C	TRS20	533.102	-0.641031	0.345673	-1.85444	0.0636757	0.0920448	no change
C1_00950C	CDC5	3329.58	-0.640295	0.232772	-2.75074	0.00594612	0.0104536	no change
C6_02100W	C6_02100W	2023.53	-0.639358	0.638617	-1.00116	0.316749	0.382131	no change
C1_12770W	RPG1A	5131.34	-0.638951	0.357817	-1.78569	0.0741494	0.10577	no change
C1_14330W	C1_14330W	552.984	-0.638473	0.289451	-2.20581	0.0273974	0.042721	no change
C6_04480C	C6_04480C	2498.59	-0.638163	0.380109	-1.67889	0.0931728	0.129761	no change
C5_05090W	MSS2	260.367	-0.635759	0.310299	-2.04886	0.0404759	0.0610167	no change
C7_01290W	MED11	288.492	-0.634631	0.232718	-2.72704	0.00639047	0.0111885	no change
C6_02390W	C6_02390W	29.9563	-0.634602	0.75246	-0.84337	0.399022	0.464782	no change
C3_02460C	PHA2	304.515	-0.634324	0.52222	-1.21467	0.224493	0.283309	no change
C1_07180W	CCS1	4372.48	-0.632464	0.318869	-1.98346	0.0473159	0.0702939	no change
C2_02920W	C2_02920W	2282.32	-0.632017	0.319744	-1.97664	0.0480827	0.0713616	no change
C1_00810W	C1_00810W	183.739	-0.626865	0.314498	-1.99322	0.046237	0.068915	no change
CR_05840W	CR_05840W	407.114	-0.625409	0.229952	-2.71974	0.00653329	0.0114352	no change
C1_11160C	C1_11160C	714.608	-0.62329	0.237679	-2.6224	0.00873129	0.0149737	no change
C6_03180C	C6_03180C	2560.66	-0.623161	0.259411	-2.40221	0.0162963	0.0264948	no change
C2_05280C	GPI19	368.385	-0.621209	0.234213	-2.65232	0.00799405	0.0138284	no change
C4_06590W	CCJ1	1063.39	-0.620643	0.238871	-2.59823	0.00937057	0.0159824	no change
C2_04650C	RPB4	691.486	-0.617871	0.289953	-2.13094	0.0330943	0.0507515	no change
C6_02690C	C6_02690C	1488.11	-0.617338	0.557337	-1.10766	0.268011	0.330715	no change
C6_03100W	SHE3	1613.23	-0.616633	0.276982	-2.22626	0.0259968	0.0407289	no change
CR_10520C	SLD5	239.615	-0.615365	0.23613	-2.60604	0.00915959	0.015654	no change
C4_00750C	C4_00750C	139.808	-0.614876	0.31609	-1.94526	0.0517441	0.0763193	no change
C7_04020C	PRE5	7179.94	-0.614627	0.230531	-2.66614	0.00767288	0.0133006	no change
C2_10020C	C2_10020C	48.8546	-0.61417	0.362682	-1.69341	0.0903773	0.126193	no change
C1_06980C	C1_06980C	867.508	-0.613684	0.383398	-1.60064	0.109456	0.14929	no change
C2_06250C	CDC46	1521.06	-0.612833	0.222578	-2.75334	0.00589914	0.0103772	no change
C2_07830W	FLC3	821.643	-0.611116	0.359772	-1.69862	0.0893908	0.125021	no change
C1_10200C	C1_10200C	1294.16	-0.610043	0.569601	-1.071	0.284169	0.348124	no change
C1_04140W	IFD6	1843.37	-0.604417	0.357162	-1.69228	0.0905935	0.126435	no change
C2_08310W	TIM22	945.859	-0.602427	0.302981	-1.98833	0.0467747	0.069629	no change
C7_00690W	NOP15	470.817	-0.601176	0.625601	-0.960957	0.336574	0.402453	no change
C3_05440C	C3_05440C	136.871	-0.600801	0.242965	-2.47279	0.0134064	0.0222033	no change
C1_12690C	C1_12690C	103.453	-0.600544	0.28689	-2.09329	0.0363233	0.0552612	no change
C4_05560C	ARO9	401.102	-0.595997	0.285942	-2.08433	0.0371305	0.0563882	no change
C4_02900C	CRH11	10473.2	-0.593133	0.248188	-2.38985	0.0168553	0.0273514	no change
C1_00470C	C1_00470C	1867.58	-0.589716	0.224194	-2.63038	0.0085289	0.0146604	no change
C5_00450C	IFG3	709.95	-0.587477	0.363827	-1.61471	0.106373	0.145452	no change
CR_02680W	CR_02680W	282.191	-0.586944	0.240828	-2.43719	0.0148018	0.0242776	no change
C2_08190W	VMA5	2585.35	-0.586894	0.221967	-2.64406	0.00819191	0.0141261	no change
C2_02720W	C2_02720W	2464.75	-0.585548	0.248029	-2.3608	0.0182356	0.0294545	no change
C7_04290W	C7_04290W	434.542	-0.584033	0.269564	-2.16658	0.0302668	0.0467652	no change
C2_08970C	DFG10	444.448	-0.582914	0.216595	-2.69126	0.00711825	0.0123933	no change
CR_02050C	HDA1	897.088	-0.580563	0.337469	-1.72035	0.0853692	0.120018	no change
C2_03090C	ADE8	1619.69	-0.578345	0.228848	-2.5272	0.0114976	0.0192838	no change
C5_01460W	YBL053	694.373	-0.576848	0.28381	-2.03251	0.0421019	0.0633233	no change
C1_00790W	C1_00790W	168.362	-0.571333	0.404622	-1.41202	0.157945	0.207292	no change
C1_14350W	C1_14350W	1015.66	-0.570542	0.318741	-1.78999	0.0734557	0.104856	no change
C1_03990W	C1_03990W	784.252	-0.57039	0.20846	-2.7362	0.00621524	0.0108913	no change
CR_09930W	CR_09930W	2217.18	-0.569422	0.540543	-1.05343	0.292146	0.356626	no change
C1_05470W	MTM1	468.482	-0.565408	0.324799	-1.74079	0.0817202	0.115461	no change
C3_01360C	IRO1	3402.28	-0.561654	0.277159	-2.02647	0.0427165	0.064164	no change
C3_06200C	MMS21	642.998	-0.561295	0.231741	-2.42208	0.0154318	0.0251789	no change
[truncated: 3,958 more rows]
