# Supplementary material for: Roles of P-body factors in Candida albicans filamentation and stress response
Source: PLoS Genet. 2025 Mar 17;21(3):e1011632. doi: 10.1371/journal.pgen.1011632 (PMC11975087; doi:10.1371/journal.pgen.1011632)
Supplement: S9 Table — This table includes relevant information concerning our strain generation and validation. (XLSX) [file pgen.1011632.s018.xlsx]

## Sheet: Sheet1
Table S9. List of all strains, plasmids, PAM sites, and primers used in this study.
Background strain	Cloning	Name	Use
SC5314	NA	SC5314 WT	Phenotype control, RNA-seq
P75010	NA	P75010 WT	Phenotype control
P76067	NA	P76067 WT	Phenotype control
P57055	NA	P57055 WT	Phenotype control, RNA-seq
P87	NA	P87 WT	Phenotype control
SC5314	EDC3 C-terminal mNeonGreen fluorescent tag	Edc3-mNG	PB imaging
SC5314	DHH1 C-terminal mScarlet fluorescent tag	Dhh1-mS	PB imaging
SC5314	DHH1 C-terminal mScarlet fluorescent tag with EDC3 C-terminal mNeonGreen fluorescent tag	Edc3-mNG Dhh1-mS	Dual labeled to confirm P-body identity
SC5314 edc3Δ/Δ	Homozygous EDC3 knockout, DHH1 C-terminal mScarlet fluorescent tag	Dhh1-mS, edc3Δ/Δ	PB imaging
SC5314 dhh1Δ/Δ	Homozygous DHH1 knockout, EDC3 C-terminal mNeonGreen fluorescent tag	Edc3-mNG, dhh1Δ/Δ	PB imaging
SC5314	Homozygous EDC3 knockout	SC5314 edc3Δ/Δ	Growth, heat sensitivity, filamentation phenotype, RNA-seq
P75010	Homozygous EDC3 knockout	P75010 edc3Δ/Δ	Growth, heat sensitivity, filamentation phenotype
P76067	Homozygous EDC3 knockout	P76067 edc3Δ/Δ	Growth, heat sensitivity, filamentation phenotype
P57055	Homozygous EDC3 knockout	P57055 edc3Δ/Δ	Growth, heat sensitivity, filamentation phenotype, RNA-seq
P87	Homozygous EDC3 knockout	P87 edc3Δ/Δ	Growth, heat sensitivity, filamentation phenotype
SC5314	Heterozygous DHH1 knockout	SC5314 DHH1/dhh1Δ	Growth, heat sensitivity, filamentation phenotype
P75010	Heterozygous DHH1 knockout	P75010 DHH1/dhh1Δ	Growth, heat sensitivity, filamentation phenotype
P76067	Heterozygous DHH1 knockout	P76067 DHH1/dhh1Δ	Growth, heat sensitivity, filamentation phenotype
P57055	Heterozygous DHH1 knockout	P57055 DHH1/dhh1Δ	Growth, heat sensitivity, filamentation phenotype
P87	Heterozygous DHH1 knockout	P87 DHH1/dhh1Δ	Growth, heat sensitivity, filamentation phenotype
SC5314	Homozygous DHH1 knockout	SC5314 dhh1Δ/Δ	Growth, heat sensitivity, filamentation phenotype, RNA-seq
P75010	Homozygous DHH1 knockout	P75010 dhh1Δ/Δ	Growth, heat sensitivity, filamentation phenotype
P76067	Homozygous DHH1 knockout	P76067 dhh1Δ/Δ	Growth, heat sensitivity, filamentation phenotype
P57055	Homozygous DHH1 knockout	P57055 dhh1Δ/Δ	Growth, heat sensitivity, filamentation phenotype, RNA-seq
P87	Homozygous DHH1 knockout	P87 dhh1Δ/Δ	Growth, heat sensitivity, filamentation phenotype
SC5314 dhh1Δ/Δ	Heterozygous DHH1 complement in MDR1 site with a TPI1 promoter	SC5314 dhh1Δ/Δ, +DHH1	Growth, heat sensitivity, filamentation phenotype
P75010 dhh1Δ/Δ	Heterozygous DHH1 complement in MDR1 site with a TPI1 promoter	P75010 dhh1Δ/Δ, +DHH1	Growth, heat sensitivity, filamentation phenotype
P76067 dhh1Δ/Δ	Heterozygous DHH1 complement in MDR1 site with a TPI1 promoter	P76067 dhh1Δ/Δ, +DHH1	Growth, heat sensitivity, filamentation phenotype
P57055 dhh1Δ/Δ	Heterozygous DHH1 complement in MDR1 site with a TPI1 promoter	P57055 dhh1Δ/Δ, +DHH1	Growth, heat sensitivity, filamentation phenotype
P87 dhh1Δ/Δ	Heterozygous DHH1 complement in MDR1 site with a TPI1 promoter	P87 dhh1Δ/Δ, +DHH1	Growth, heat sensitivity, filamentation phenotype
SC5314 dhh1Δ/Δ	Homozygous DHH1 complement in MDR1 site with a TPI1 promoter	SC5314 dhh1Δ/Δ, +DHH1/DHH1	Growth, heat sensitivity, filamentation phenotype
P75010 dhh1Δ/Δ	Homozygous DHH1 complement in MDR1 site with a TPI1 promoter	P75010 dhh1Δ/Δ, +DHH1/DHH1	Growth, heat sensitivity, filamentation phenotype
P76067 dhh1Δ/Δ	Homozygous DHH1 complement in MDR1 site with a TPI1 promoter	P76067 dhh1Δ/Δ, +DHH1/DHH1	Growth, heat sensitivity, filamentation phenotype
P57055 dhh1Δ/Δ	Homozygous DHH1 complement in MDR1 site with a TPI1 promoter	P57055 dhh1Δ/Δ, +DHH1/DHH1	Growth, heat sensitivity, filamentation phenotype
P87 dhh1Δ/Δ	Homozygous DHH1 complement in MDR1 site with a TPI1 promoter	P87 dhh1Δ/Δ, +DHH1/DHH1	Growth, heat sensitivity, filamentation phenotype
SC5314	Homozygous NOT5 deletion	SC5314 not5Δ/Δ	Growth, heat sensitivity, filamentation phenotype
Plasmid	Use	Source	Citation
pV1093	caCAS9 cassette, sgRNA cassette	Mitchell lab	Vyas et al., 2015
pRS316[SAT1 flipper from pSFS2]	caSAT1 flipper cassette	Mitchell lab	Reuss et al, 2004; Sasse & Morschhauser, 2012
pRB897	ca optimized mScarlet	Addgene	Frazer et al., 2019
pRB895	ca optimized mNeonGreen	Addgene	Frazer et al., 2019
pDHH1SAT1	Inserting TPI1 promotor-DHH1 at the MDR1 site in the genome	Twist	Original
Transformation Cassette Amplification
Primer Name	Use	Sequence
EDC3FW500END	Amplify EDC3-mNeonGreen Twist fragment homologous to last 500bp of EDC3 gene	CTAGTAGGTACCTATTTGAATC
EDC3FW500DS	Amplify EDC3 500bp downstream from Twist fragment	CTAGTAGCGGCCGCTTG
EDC3RV500DS	Amplify EDC3 500bp downstream from Twist fragment	TACTAGGAGCTCATTTGACG
EDC3FW500CAS	Amplify FLP/FRT SAT1 transformation cassette for EDC3-mNeonGreen	TATTTGAATCGTCAGGAGGG
EDC3RV500CAS	Amplify FLP/FRT SAT1 transformation cassette for EDC3-mNeonGreen	AATTGACGAGTTTCCAAACAATC
CaCas9/F	Amplify universal C. albicans optimized Cas9	ATCTCATTAGATTTGGAACTTGTGGGTT
CaCas9/R	Amplify universal C. albicans optimized Cas9	TTCGAGCGTCCCAAAACCTTCT
SNR52/F	sgRNA universal, first round PCR SNR52	AAGAAAGAAAGAAAACCAGGAGTGAA
SNR52/R/DHH1ms-g1	sgRNA DHH1mScarlet, first round PCR SNR52, sgRNA #1	AGATTTTCATCTTTCACTGGCAAATTAAAAATAGTTTACGCAAGTC
SNR52/R/DHH1mS-g2	sgRNA DHH1mScarlet, first round PCR SNR52, sgRNA #2	TTTGGATGTGGAGCAAATTGCAAATTAAAAATAGTTTACGCAAGTC
sgRNA/R	sgRNA universal, first round PCR sgRNA	ACAAATATTTAAACTCGGGACCTGG
sgRNA/F/DHH1ms-g1	sgRNA DHH1mScarlet, first round PCR sgRNA, sgRNA #1	CCAGTGAAAGATGAAAATCTGTTTTAGAGCTAGAAATAGCAAGTTAAA
sgRNA/F/DHH1ms-g2	sgRNA DHH1mScarlet, first round PCR sgRNA, sgRNA #2	CAATTTGCTCCACATCCAAAGTTTTAGAGCTAGAAATAGCAAGTTAAA
SNR52/N	sgRNA universal, third round PCR for final sgRNA cassette	GCGGCCGCAAGTGATTAGACT
sgRNA/N	sgRNA universal, third round PCR for final sgRNA cassette	GCAGCTCAGTGATTAAGAGTAAAGATGG
Fw_DHH1mS_SAT1	Amplify FLP/FRT SAT1 transformation cassette for DHH1-mScarlet	CTGGCTACCCAGGTCAACCTCCACAACTCCCACAAGGTCAACAACAACATGCTCAAGCACAAAATCCTGCTCAACAATATATGGTTTCTAAAGGTGAAGC
Rv_DHH1mS_SAT1	Amplify FLP/FRT SAT1 transformation cassette for DHH1-mScarlet	GAAAAGTAAATGTAAAAATAATAAAAAAAAAAGTAGGAAAATTATCATAAATCATTAAGTAAAGAATTGTTCTACCCGGATCTAGAACTAGTGGATCTGA
SNR52/R/EDC3-g1	sgRNA edc3Δ/Δ, first round PCR SNR52, sgRNA #1	GGTTTTGATGCAAATACTATCAAATTAAAAATAGTTTACGCAAGTC
SNR52/R/EDC3-g2	sgRNA edc3Δ/Δ, first round PCR SNR52, sgRNA #2	ACATCAACCAAATAATGTACCAAATTAAAAATAGTTTACGCAAGTC
sgRNA/F/EDC3-g1	sgRNA edc3Δ/Δ, first round PCR sgRNA, sgRNA #1	ATAGTATTTGCATCAAAACCGTTTTAGAGCTAGAAATAGCAAGTTAAA
sgRNA/F/EDC3-g2	sgRNA edc3Δ/Δ, first round PCR sgRNA, sgRNA #2	GTACATTATTTGGTTGATGTGTTTTAGAGCTAGAAATAGCAAGTTAAA
Fw_EDC3_SAT1	Amplify FLP/FRT SAT1 transformation cassette for edc3Δ/Δ	TTTCTGTCCATCCAAGTAAATTACAGAGTTACACCCATTGACCAACCAATTTCTTTATTTCTTTTTATATATCTTCAATAGAAGTTCCTATACTTTCTAG
Rv_EDC3_SAT1	Amplify FLP/FRT SAT1 transformation cassette for edc3Δ/Δ	TATTGAAAGATATATTGAACGTTATATAATCATTATGACAAGTCTATTAATACATTCTACTATATATCGGATAGTTTCAATCTAGAACTAGTGGATCTGA
SNR52/R/DHH1KO-g1	sgRNA dhh1Δ/Δ, first round PCR SNR52, sgRNA #1	TTAGTAATTCTCGCTTTAAACAAATTAAAAATAGTTTACGCAAGTC
SNR52/R/DHH1KO-g2	sgRNA dhh1Δ/Δ, first round PCR SNR52, sgRNA #2	TTAAATTGTTGTGGTGGGATCAAATTAAAAATAGTTTACGCAAGTC
sgRNA/F/DHH1KO-g1	sgRNA dhh1Δ/Δ, first round PCR sgRNA, sgRNA #1	TTTAAAGCGAGAATTACTAAGTTTTAGAGCTAGAAATAGCAAGTTAAA
sgRNA/F/DHH1KO-g2	sgRNA dhh1Δ/Δ, first round PCR sgRNA, sgRNA #2	ATCCCACCACAACAATTTAAGTTTTAGAGCTAGAAATAGCAAGTTAAA
Fw_DHH1KO_SAT1	Amplify FLP/FRT SAT1 transformation cassette for dhh1Δ/Δ	CGAAAACAGAACGACTAAATCACTTTTTAAAAACAGAAAACAGAAATAGAGAACCATCAGCATATAAGTTGAAGTTCCTATACTTTCTAG
Rv_DHH1KO_SAT1	Amplify FLP/FRT SAT1 transformation cassette for dhh1Δ/Δ	AATAAAATACAAGAACAAATGAGGAATTGGCTTTTCAACAACAGCAAAATGGAGGGTGCATAATCAATAGTCTAGAACTAGTGGATCTGA
SNR52/R/DHH1KI_MDR1site	sgRNA mdr1::DHH1, first round PCR SNR52	CAAGCAACTGGATATTCAGGCAAATTAAAAATAGTTTACGCAAGTC
sgRNA/F/DHH1KI_MDR1site	sgRNA mdr1::DHH1, first round PCR sgRNA	CCTGAATATCCAGTTGCTTGGTTTTAGAGCTAGAAATAGCAAGTTAAA
Fw_DHH1KI_SAT1	Amplify FLP/FRT SAT1 transformation cassette for mdr1::DHH1	CAACCTAAGATTTTGCACTCG
Rv_DHH1KI_SAT1	Amplify FLP/FRT SAT1 transformation cassette for mdr1::DHH1	CTTTTCTCTTTTTAATTATTGATTAATGTATCTATAACACGATATATCTATAGGAAAACAATGACACCTCTCTAGAACTAGTGGATCTGA
Not5-US-AB-F	Amplify FLP/FRT SAT1 transformation cassette for not5Δ/Δ	GTAATCCTCTCATTGGTAGC
Not5-DS-AB-R	Amplify FLP/FRT SAT1 transformation cassette for not5Δ/Δ	TTCGTCGTGATAATCCTCCATC
20–base pair (bp) guide and PAM sites for CRISPR-cas9	Use	Citations
ATAGTATTTGCATCAAAACCAGG	EDC3 knockout	Vyas, et al., 2015
TTTAAAGCGAGAATTACTAATGG	DHH1 knockout	Vyas, et al., 2015
CAACAAAAGCGATCACGATTTGG	NOT5 deletion	Vyas, et al., 2015
CAATTTGCTCCACATCCAAATGG	DHH1 C-terminal mScarlet fluorescent tag	Vyas, et al., 2015
CCTGAATATCCAGTTGCTTGGGG	DHH1 complement in MDR1 site with a TPI1 promoter	Vyas, et al., 2015
*NOTE: EDC3 C-terminal mNeonGreen fluorescent tag was cloned without CRISPR-cas9
PCR Transformation Validation
Primer Name	Use	Sequence
TDH3-FW	Positive control gDNA extraction and PCR amplification	CGGTAGAATCGGTAGATTAGTC
TDH3-RV	Positive control gDNA extraction and PCR amplification	CCAGAAGCAGTTCTACCACC
mNeonGreen-R	Within mNeonGreen gene, check for EDC3-mNeonGreen	CATAACTGGACCATCAGCTG
mNeonGreen-F	Within mNeonGreen gene, check for EDC3-mNeonGreen	CAGCTGATGGTCCAGTTATG
EDC3-US-F	Within EDC3 gene, check for mNeonGreen insertion	GAGAGATGGTGATATTGTAC
DHH1_check/Fw/EOG	End of DHH1 gene, check for WT and DHH1-mScarlet insertion	CTCCTCCACAACAACAACAG
DHH1_check/Rv/DSgene	Downstream of DHH1, check for WT	CGTCACTAACATCTTCAATAAAC
mScarlet_check/Rv/insert	Within mScarlet gene, check for mScarlet insertion	CTCTTGAACCATACATGAATTG
mScarlet_check/Fw/flipDS	Within mScarlet gene, check for excised SAT	CACCAGATGGTCCAGTTATG
SAT1_Check/Rv/insert	Within SAT1 cassette, check for SAT1 insert in all transformants	CATCCAGCATTACAGAATGTG
EDC3A Check1_2/Fw	Upstream of EDC3 check for WT, check for SAT1 insertion, SAT1 excision	CCAAAGTAAGAGATTCGGTTAATG
EDC3B Check1_2/Fw	Upstream of EDC3 check for WT, check for SAT1 insertion, SAT1 excision	CAAAGTAAAAGATTCGGTTAATG
EDC3 Check1/R	Within EDC3 check for WT	GAGTATGGACCCGAGGTGTCC
EDC3 Check2/R	Downstream of EDC3, check for excised SAT1	CCATTGGTATTGCCTGTATTG
Fw_DHH1_US_check	Upstream of DHH1 check for WT, SAT1 insertion, SAT1 excision	CCCTATATACTATCACCAATTG
Rv_DHH1_WT_in_check	Within DHH1 check for WT	GAATAGATTCTTCTTGGATAGG
Rv_DHH1_DS_check	Downstream of DHH1, check for excised SAT1	CAGCAACAATTAAAGCTGATGC
Fw_MDR1_WTin_check	Within MDR1 check for WT	CAGTCATTGCTTCAGTGTTC
Rv_MDR1_DS_check	Downstream of MDR1 check for WT, TPI1-DHH1-SAT1 insertion, SAT1 excision	CAAGTTGGGTCACAAGTATG
Fw_inSAT1_check	Within SAT1,check for TPI1-DHH1-SAT1 insert	CGATGTACTGGTACTGGTTC
Fw_inDHH1_check	Within DHH1, check for SAT1 excision after TPI1-DHH1-SAT insert at MDR1	CAACAACAACATGCTCAAGC
NOT5 US_Check/Fw	Upstream of NOT5 check for WT, SAT1 insertion, SAT1 excision	CCCGTGTTTACAATTACAAAC
NOT5 WT_Check/Rv	Within NOT5 check for WT	CCATTGTTTCAACTGGTCTC
NOT5 DS_Check/Rv	Downstream of NOT5, check for excised SAT1	CGTCGTGATAATCCTCCATC
