# Supplementary material for: Roles of P-body factors in Candida albicans filamentation and stress response
Source: PLoS Genet. 2025 Mar 17;21(3):e1011632. doi: 10.1371/journal.pgen.1011632 (PMC11975087; doi:10.1371/journal.pgen.1011632)
Supplement: S10 Table — Unfiltered raw aligned RNA-seq hits used for DEseq2 input. (XLSX) [file pgen.1011632.s019.xlsx]

## Sheet: Sheet1
Table S10. Raw RNA-seq hits for SC5314 WT and dhh1Δ/Δ in YPD and RPMI for Fig. 5-6
Gene	Start	Stop	YPD SC5314 WT	YPD SC5314 WT	YPD SC5314 WT	YPD SC5314 dhh1Δ/Δ	YPD SC5314 dhh1Δ/Δ	YPD SC5314 dhh1Δ/Δ	RPMI SC5314 WT	RPMI SC5314 WT	RPMI SC5314 WT	RPMI SC5314 dhh1Δ/Δ	RPMI SC5314 dhh1Δ/Δ	RPMI SC5314 dhh1Δ/Δ
C1_00010W	4059	4397	6	15	16	13	7	7	26	35	23	59	58	56
C1_00020C	4409	4720	1160	939	1160	1296	1144	1265	3535	3402	3638	6921	7885	7376
C1_00030C	8597	8908	90	93	136	372	444	349	691	685	779	1318	1328	1605
C1_00040W	10718	11485	3955	3506	4336	5785	5596	6267	6985	6214	6122	8567	8879	9072
C1_00050C	11648	11995	0	0	1	1	0	2	14	9	21	29	20	34
C1_00060W	12163	13701	21247	18944	21720	15912	17582	15862	31503	29230	27690	27116	26103	26207
C1_00070W	13778	14917	17036	16474	19432	13991	13583	13069	4403	4556	4641	7700	10963	8106
C1_00080C	14910	15761	2189	2023	2323	2240	1973	2099	4183	4021	3813	2973	3871	3160
C1_00090W	15595	16116	273	217	247	152	187	180	336	353	334	175	380	189
C1_00100C	16600	17328	2550	2304	2602	1236	1216	1136	1382	1265	1298	938	1654	1098
C1_00110W	17338	18960	19675	18105	21112	13284	14033	12736	8343	7946	7812	10200	12278	9501
C1_00120C	18948	19628	5510	5065	6419	5635	4321	4454	2816	2741	2451	4423	3577	3677
C1_00130C	19615	21714	3514	3137	3406	2280	2468	2315	3054	2950	3160	2877	4849	7043
C1_00140W	22270	25326	5556	4493	5289	3298	3716	3603	6634	5949	6815	7495	14119	20616
C1_00150C	25381	27249	1002	853	927	524	672	659	1639	1814	1784	640	858	939
C1_00160C	28286	29488	30381	23672	27919	17035	16362	14628	4103	2890	3087	4807	22362	5352
C1_00170W	29804	31543	2517	2168	3043	952	1085	886	2	36	34	23	138	83
C1_00180W	31842	32444	142757	123367	152108	119591	102518	98033	10345	8981	9182	8329	14098	8523
C1_00190C	32680	33318	1	4	3	3	3	13	2952	3352	3268	3209	2854	4585
C1_00200C	34099	34446	197	120	219	142	157	161	248	177	193	362	564	569
C1_00210C	34525	35679	10644	9485	11386	9748	8370	8655	2343	2184	1970	3378	7413	5087
C1_00220W	37852	39486	14948	11707	14781	13355	12286	10812	122	77	107	258	601	587
C1_00230C	40485	41771	1273	1083	1087	569	756	688	1739	1582	1666	1560	2042	1471
C1_00240C	42101	42173	3	2	5	1	0	1	63	29	31	6	0	0
C1_00270W	42606	43505	903	777	933	1895	1884	1416	3117	5523	5658	1877	2933	1858
C1_00280C	43550	43680	0	0	1	0	1	0	0	0	0	0	0	0
C1_00290W	43804	45766	3336	2204	3675	5980	5361	4189	9835	18283	17643	5489	7939	6776
C1_00310W	46806	48362	2092	1690	1995	1377	1225	1502	6792	5647	4934	6839	7850	6538
C1_00320W	48516	49301	1285	1186	1555	1012	896	931	1425	1184	1018	1074	1225	1509
C1_00330C	49298	49846	3214	2787	3597	2438	2168	2284	3248	2841	2503	2636	2626	2910
C1_00340W	50000	50746	3522	2736	3239	2299	2185	2397	3154	2841	2465	3193	5429	3120
C1_00350C	50809	51684	2313	1798	2234	1750	1668	1666	14793	13809	13572	4418	9895	7403
C1_00360W	53102	54445	708	559	909	659	692	623	829	813	815	419	344	610
C1_00370W	54561	54845	439	339	533	376	377	424	897	759	718	697	872	571
C1_00380C	54840	57077	2354	1878	2530	1535	1559	1630	5226	4888	5165	2934	4046	3051
C1_00390W	59352	62555	2754	2414	2804	1191	1248	1476	71600	65344	62692	27186	52323	24606
C1_00400W	63205	64353	5712	4758	5839	3809	3639	3520	4785	4171	4459	3406	6713	4551
C1_00410C	64699	66327	1892	1323	1967	755	719	805	13863	11230	16011	10067	6161	13074
C1_00420W	67846	68817	2337	2015	2295	2855	3074	3138	4369	3963	4601	2382	2608	3363
C1_00430W	69229	70905	1483	1395	1659	795	812	675	7211	6323	6994	2462	3706	3639
C1_00440W	71071	72584	6630	5180	6540	5188	5978	5819	4611	3868	4048	5070	6624	5428
C1_00450C	72744	73286	4994	4221	5203	4618	4461	4505	2765	2614	2487	3278	3729	3071
C1_00460W	73583	73903	3849	3785	4649	4657	4193	4275	7357	6987	7055	6600	5356	6368
C1_00470C	74059	75384	2158	1970	2353	1345	1504	1424	3810	3305	3707	2418	4154	3138
C1_00480C	75576	77831	6681	5241	6370	4595	4573	4243	4378	3503	3928	3352	4528	2717
C1_00490C	78011	78370	3943	3316	4318	3471	2807	3237	2038	1805	2007	5307	3986	5514
C1_00500C	78644	79672	9673	8087	10415	6111	5513	5672	2007	1612	1661	4973	5824	5742
C1_00510W	80127	81056	3064	2541	2893	1508	1347	1354	1373	1070	1210	727	1116	890
C1_00520W	81236	81904	1336	959	1113	1075	1098	1042	2665	2190	2688	1955	2997	2365
C1_00530C	82120	84561	1276	1112	1372	1072	1206	1182	1143	930	954	952	2241	1035
C1_00540C	85083	87251	1283	865	1114	786	592	639	1573	1172	1347	1212	3337	880
C1_00550W	87903	89813	764	572	760	234	211	277	1682	1452	1510	933	918	902
C1_00560W	90102	91274	1818	1338	1602	1257	1074	1026	3089	2642	2697	2337	4306	2764
C1_00570C	91313	93697	848	642	776	580	608	577	5352	4765	5017	2563	2961	2716
C1_00580W	93973	94902	431	401	500	501	583	503	5450	4744	4526	2896	2924	3210
C1_00590W	95217	96497	27390	22242	28415	31284	31366	30266	9001	9698	9553	10274	12578	8824
C1_00600W	96819	101426	1873	1436	1773	934	962	971	2798	2766	2941	1529	1999	1873
C1_00610W	101754	103526	6486	5078	6525	5234	5173	5041	9509	8021	8312	5575	7358	5323
C1_00620W	103871	104812	1909	1571	2116	1115	1230	1161	5321	4629	4866	2764	4084	2973
C1_00630W	105182	106927	477	446	507	635	592	694	1200	1108	987	1232	1960	1309
C1_00640C	107128	111030	4198	2993	3501	2933	3184	3041	2797	2615	2754	2052	6523	2292
C1_00650C	111574	112254	3678	2869	3451	2700	2810	2797	9634	9267	9702	5216	6846	6577
C1_00660C	112791	113804	2088	1640	1930	1088	1375	1146	4670	4423	5093	2236	2417	2586
C1_00670C	114130	115881	744	636	721	271	291	289	1745	1294	1575	1454	1899	1367
C1_00680W	117322	119445	754	608	671	397	369	541	891	679	742	754	1081	811
C1_00690W	119770	122811	1056	789	1144	547	719	642	321	276	305	511	643	435
C1_00700W	123069	123434	934	848	1218	1304	1556	1478	1950	2195	2521	1828	1709	1667
C1_00710C	123871	125599	15511	11681	14859	10342	12048	12261	1879	2073	2415	4011	5452	5076
C1_00720W	126523	126614	1	6	5	3	0	2	0	0	5	0	11	4
C1_00730C	126792	128621	3332	2503	3557	2941	3488	3278	5643	5491	6152	4058	5359	4375
C1_00740C	129261	130682	9133	7153	9341	3514	3994	3880	2510	2465	2579	2563	4291	2159
C1_00750C	131413	133938	2111	1618	1918	1555	1813	1978	9527	8280	9083	5596	5723	5868
C1_00760W	134255	134917	1509	1423	1733	1312	1033	1176	9164	8661	8248	5050	4601	6159
C1_00770C	135656	136438	689	442	660	282	375	420	473	516	498	357	944	530
C1_00780C	138578	140935	182	145	196	282	351	350	910	590	903	757	1926	608
C1_00790W	150613	151713	293	242	256	207	311	217	50	92	90	198	259	145
C1_00800C	154638	155291	3618	2742	4035	5843	4530	3905	59	75	128	342	890	312
C1_00810W	155447	156328	313	284	449	307	402	336	159	283	201	360	244	369
C1_00820W	156647	157693	93	144	141	59	138	160	404	441	487	336	246	208
C1_00830W	158728	160527	344	288	308	243	295	268	1450	1579	1633	609	2159	1043
C1_00840C	160945	162672	1273	1005	1218	573	611	586	94	198	199	223	616	221
C1_00850W	167081	167827	400	276	425	394	521	587	3614	3268	3261	3051	3534	2316
C1_00860W	168540	169541	258	173	303	144	209	262	1163	1243	1329	900	1260	1141
C1_00870W	170165	172261	2546	1751	2239	1719	1624	1700	2777	2484	2302	2712	4429	3253
C1_00880W	174468	176093	174	117	155	18	13	29	3025	2371	2617	1321	1871	2335
C1_00890W	176334	178484	1396	996	1327	730	845	867	2406	2079	2305	1407	2203	1536
C1_00900W	178700	179317	2429	1765	2192	1612	1707	1814	833	782	894	1283	5722	1281
C1_00910W	179833	180839	440	333	465	388	242	273	765	771	908	989	1150	1259
C1_00920W	181413	185249	1326	1062	1321	879	998	815	1816	1671	2543	2004	2486	2212
C1_00930C	185517	190155	7795	5895	6934	4123	4566	4407	8517	8005	8194	4150	8431	4561
C1_00940W	190707	191164	2442	1993	2526	1800	1529	1580	2025	2169	2295	1785	1937	1919
C1_00950C	191452	193413	5039	3915	4292	3117	3563	3467	553	596	724	579	2623	1951
C1_00960C	194684	197806	1387	1069	1194	668	603	829	5921	5993	6371	2855	2835	2950
C1_00970W	198229	198754	191	246	248	123	171	193	322	336	258	250	528	351
C1_00980W	198959	199228	1875	1477	2053	2132	1564	1918	951	1026	952	1134	1197	1383
C1_00990C	199324	202257	5182	3735	4455	2649	2895	2699	9490	8092	8661	3702	8685	3599
C1_01000C	202540	203631	1173	922	1131	597	634	620	1601	1130	1502	1010	1204	1017
C1_01010W	203954	204424	5646	5192	6346	5235	5664	5101	9033	9149	8949	5312	6094	5995
C1_01020W	204994	205066	1	0	0	0	0	0	0	0	0	0	0	0
C1_01030W	205273	206292	8461	6441	8194	5481	5333	4968	538	314	445	914	4607	788
C1_01040W	206487	206930	950	999	1005	1290	1378	1339	1426	1581	1494	2216	2241	2697
C1_01050C	206927	207865	5237	5028	6296	5549	5615	5631	1276	1082	974	3011	4022	2881
C1_01060W	208295	208750	13929	13450	14763	14663	12191	13075	13371	12699	13051	21328	19318	21670
C1_01070C	209089	210513	957	740	824	457	382	439	1000	919	1088	661	1172	685
C1_01080W	210883	212388	757	662	756	369	343	394	412	307	403	493	494	530
C1_01090C	212450	212758	1246	1052	1551	1359	1273	1185	1965	1892	2190	1890	2205	1883
C1_01100W	213646	220410	1834	1290	1658	1644	1944	1917	5172	5339	5229	5146	4611	6011
C1_01110C	220550	222079	6491	4808	5993	3874	3928	3613	2891	1808	2027	2696	9725	2713
C1_01130W	224678	226885	1978	1330	1560	1276	1263	1330	8035	7390	8662	2547	3566	3217
C1_01140C	227688	229790	4638	3565	4575	3249	3523	3045	10027	9384	9590	4612	4609	4830
C1_01150C	232876	234945	2063	1647	2036	1025	976	909	2098	1722	1759	1467	3574	1915
C1_01160C	235088	235900	1153	925	1133	883	822	913	2175	1866	2142	2006	4758	2050
C1_01170C	236096	238312	1321	1095	1265	600	603	600	1651	1300	1633	1126	2597	1452
C1_01180C	239102	240925	71	52	32	22	75	38	550	590	830	247	133	197
C1_01190C	241124	242515	2065	1760	2154	1462	1635	1556	3079	2813	3209	2085	2393	2501
C1_01200W	242752	244674	1396	1213	1680	772	871	747	8038	7602	7690	2981	1896	2827
C1_01210W	245218	246465	2121	1603	1952	1365	1517	1507	5778	4675	4674	3459	6878	3786
C1_01220C	246673	247425	58	68	56	32	49	79	11693	11263	10078	4885	3158	5176
C1_01240W	248828	249877	672	639	835	419	395	481	3605	2935	2812	5307	6060	6436
C1_01250W	250115	251989	4184	3429	4171	2916	3140	3045	2674	2303	2260	2651	3838	2595
C1_01260C	252048	252500	397	359	457	369	511	508	1007	973	1143	570	1090	734
C1_01270W	253170	254453	1801	1476	1861	974	1009	957	3061	2848	3137	1630	3167	1749
C1_01280C	254630	254977	176	91	179	116	147	137	390	502	398	350	206	339
C1_01290C	255182	257455	555	420	458	238	279	324	1358	1298	1243	1037	1407	1504
C1_01300W	257933	258916	5434	4466	5707	4118	4139	3773	2761	2649	2539	2381	3814	2857
C1_01310W	259004	259357	29	8	15	12	18	7	9	46	6	9	14	13
C1_01320W	259659	261185	7048	5526	7160	4486	4821	4680	5885	5470	5807	5218	6671	5034
C1_01330C	261371	261850	3420	3151	4190	3613	2506	2655	32	72	69	149	299	232
C1_01340C	262230	263096	421	439	412	195	259	309	743	890	766	512	675	569
C1_01350C	263492	264685	60580	48388	58252	40346	40496	36976	19218	17923	18787	23699	34110	23848
C1_01360C	265496	267478	7025	5855	7081	6174	6777	6821	2742	2262	2711	2348	5970	2141
C1_01370C	269386	270026	68596	57355	75915	76759	56477	58195	2628	2294	2248	2731	4763	3386
C1_01380C	270334	271989	1643	1195	1619	1058	1159	803	2540	1953	2180	1344	3588	1150
C1_01390C	272389	274212	897	733	859	558	533	469	2493	1620	2205	894	2850	1087
C1_01400C	275492	276967	2617	2105	2670	1862	2090	1808	4523	4154	4036	3584	5451	3812
C1_01420C	278237	279277	1327	1078	1401	566	661	760	2850	2414	2902	1507	3097	2081
C1_01440C	280435	280833	25	22	27	1	8	4	643	377	2719	663	434	2689
C1_01450W	282451	284151	5943	4756	5706	3608	3268	3571	3813	2076	2583	1279	17008	1632
C1_01460W	284654	287632	1457	1272	1443	932	1059	908	12839	11155	11855	6454	7703	6791
C1_01470W	288048	289343	5958	4608	5520	4168	4508	4196	3854	3321	3706	3330	6161	3462
C1_01480C	289714	290463	151296	134339	161924	121441	109142	100155	6403	5222	5123	5679	11218	6025
C1_01490W	291860	292462	12135	10448	12679	5973	5549	5276	19445	17993	16889	32162	35165	33330
C1_01500W	296063	296521	0	0	0	0	0	0	0	0	6	0	0	0
C1_01510W	299632	301785	57	43	38	4	3	8	23	0	6	22	236	38
C1_01520C	305330	306034	8273	6695	9114	4606	5377	5582	4199	3788	3641	9785	10080	7949
C1_01530C	306639	308507	15797	12824	16450	12097	12453	11090	8338	6844	6615	8532	15496	7493
C1_01540W	309142	310992	1970	1504	1958	1279	1593	1451	5888	4538	4771	3257	3939	2853
C1_01550W	311220	312779	1764	1385	1699	1186	1185	1151	5549	5408	5331	3100	4129	3517
C1_01560W	313182	317819	3807	2580	2889	1936	2245	1960	6429	6513	6890	3854	4052	4629
C1_01570C	317971	318492	1639	1456	1626	1149	1041	988	754	846	838	641	1317	769
C1_01580W	318949	319479	3514	2595	3544	2949	2962	2633	652	656	645	861	1317	1038
C1_01590C	319686	323390	10199	7903	9436	6006	6137	6002	13009	12975	12658	8081	9261	7726
C1_01600W	323671	324552	4428	3641	4318	4182	4632	4642	966	892	1179	1037	2082	1132
C1_01610C	324909	325962	60	61	81	85	101	96	6248	6243	7149	4731	4231	5070
C1_01620C	326449	327447	380	260	357	187	240	247	4176	4550	4691	4530	8657	5429
C1_01630W	331377	332060	1668	1324	1544	792	820	679	91887	94703	81822	69836	52107	73237
C1_01640W	332743	334100	14009	12552	14378	14160	13665	12283	1671	1426	1602	1264	1904	1426
C1_01650W	334666	336048	3570	2856	3837	1743	1735	1881	4190	3776	4119	2368	3189	2626
C1_01660C	336141	336222	1	0	0	0	0	0	0	0	0	20	0	0
C1_01670C	336721	341517	912	632	946	346	481	490	465	412	479	505	452	562
C1_01680C	341948	342460	2032	1460	2049	1615	1776	1864	1056	1098	1137	1056	1179	1205
C1_01690C	342950	343921	38132	31247	39141	15363	16141	16180	1121	1027	1086	2796	13636	3096
C1_01700W	345580	348777	3020	2292	2810	1405	1887	1957	2629	2225	2437	1917	3756	2154
C1_01710W	351118	353121	1252	971	1277	1256	1900	1905	10995	9418	10895	3229	6200	4182
C1_01720C	353561	353647	1000	887	1356	862	691	771	320	475	555	648	846	580
C1_01730W	354227	354299	0	0	0	0	0	0	0	0	0	0	0	0
C1_01740W	357097	359484	43	16	29	55	68	100	36928	40798	50469	21203	42197	23155
C1_01750W	361047	362948	735	601	785	743	965	953	1495	1189	1315	665	768	622
C1_01760W	364190	366325	545	531	540	684	839	783	2663	1929	1931	1642	1163	1564
C1_01770W	366748	367878	633	402	615	348	437	441	405	400	417	564	1003	820
C1_01780C	367951	369825	1245	1012	1130	1514	1713	1905	84502	81289	93084	32227	42125	47220
C1_01790W	372243	375457	2779	1931	2697	1828	1824	1624	799	853	1158	836	2569	869
C1_01800W	375852	376571	1292	1002	1360	857	780	1035	1229	1235	1205	1095	1243	1077
C1_01810C	376662	378191	1186	983	1336	1747	2089	2189	6549	4990	4497	8587	10837	8017
C1_01820C	378480	379667	1192	812	998	614	579	634	2226	2114	2357	1905	3171	2447
C1_01830C	380225	380797	1794	1620	1933	1544	1525	1477	9445	8602	9408	5633	6315	6003
C1_01840C	381550	382104	921	663	1010	541	446	548	6818	6423	7372	2483	2675	3817
C1_01850C	382771	383601	874	760	864	829	776	679	2200	2060	2056	1427	2307	1988
C1_01860W	383764	384681	3851	2967	3655	3142	2963	2620	4298	3802	4333	2567	3417	3078
C1_01870C	384801	386291	14211	11205	14485	10123	9532	9417	4328	4044	4104	4013	9273	3983
C1_01880C	386608	388935	432	358	406	239	258	234	2774	2554	2898	1587	1707	1539
C1_01890C	389280	390809	2033	1370	1756	1312	1303	1343	11432	10175	10745	4565	3964	4549
C1_01900C	391256	392773	1317	1178	1409	770	873	873	1497	1232	1377	1606	2361	1429
C1_01910W	393305	394369	5283	4169	4919	3366	3263	3251	1756	1446	1382	2227	5202	2174
C1_01920W	395595	399419	1452	847	1022	757	736	727	3635	3699	3252	1582	3205	2033
C1_01930W	400601	401987	568	558	828	458	622	691	2860	2822	2498	4568	4705	4186
C1_01940C	402273	402779	1383	1181	1500	981	1083	1238	707	813	961	839	1252	919
C1_01950C	403154	403699	1275	1018	1443	1800	1529	1618	999	896	908	805	1716	1188
C1_01970W	405759	406037	0	0	0	0	0	0	0	0	2	0	0	0
C1_01980W	406683	408320	1701	1471	1509	1196	1185	1776	84021	76248	73007	36906	58254	65923
C1_01990W	411350	412378	4	4	9	12	8	10	984	395	232	140	219	136
C1_02000W	412830	413834	2049	1694	2139	1888	2069	1827	2072	2240	2008	1700	2262	1847
C1_02010C	414106	416289	351	393	410	315	226	325	4918	4483	4598	2204	2154	2303
C1_02020W	416469	417092	378	255	422	376	351	420	525	571	448	802	1116	733
C1_02030C	417095	417538	625	457	662	313	402	408	1635	1689	1768	1200	1404	1477
C1_02040C	418036	420510	1020	805	1005	776	745	783	3911	3094	3547	1540	2545	1964
C1_02050C	421284	423866	3021	2128	2555	2942	3547	3227	5487	5083	5487	3075	5441	3516
C1_02060W	426005	426635	1573	1465	1796	1154	958	1050	2215	1980	1784	3756	3735	4350
C1_02070W	427862	428857	17	31	22	59	48	74	16	0	10	12	70	28
C1_02080W	429389	430528	530	411	551	383	471	390	315	213	379	509	2415	718
C1_02090C	430525	432012	556	440	650	453	511	413	1246	1145	988	608	1696	606
C1_02100W	432241	433857	417	284	363	213	215	284	182	202	149	192	162	163
C1_02110C	434428	436065	249	157	176	254	171	256	9544	6658	6975	5292	11909	21805
C1_02120C	442465	444252	35711	26659	34881	19862	23801	21699	985	801	1400	470	48930	1744
C1_02130C	449270	450817	7865	6403	7312	1810	1456	1876	19632	23031	27746	2597	6978	4268
C1_02140C	451297	451641	5	5	10	15	8	14	11	22	2	6	8	25
C1_02150W	452179	454206	5683	4625	5652	1121	1510	1215	18339	21122	24200	5152	8604	6058
C1_02160W	454411	454917	741	644	818	585	603	505	1267	1422	1393	964	1222	1238
C1_02170C	454876	455838	878	755	955	397	496	433	4871	5025	5296	1540	3375	1742
C1_02180W	456766	457926	11435	8819	11683	2747	2667	2784	16762	20574	25671	2504	9962	3073
C1_02190W	458381	459319	1069	743	834	699	705	652	644	517	459	468	1966	587
C1_02200C	459309	460145	367	336	429	231	249	268	1217	971	1038	592	1144	889
C1_02210W	461085	462800	2162	1530	1919	2012	1721	1643	3745	3906	4240	2929	3607	4801
C1_02220C	462867	463877	696	554	781	649	681	727	2816	3116	2713	3045	3473	2823
C1_02230W	465649	467661	2589	1840	2497	1559	2039	1762	962	1217	1374	936	1103	972
C1_02240W	469131	471758	4261	3177	4293	2796	3271	3059	7643	8154	8792	3351	4621	3756
C1_02250W	474943	475668	877	700	1090	3957	4374	4448	4137	5158	7157	14031	24773	19082
C1_02260C	475920	477059	2949	2196	2996	2106	2545	2440	3190	3253	3778	2197	2567	2139
C1_02270C	477326	478204	1152	787	1035	1025	1585	1645	24756	23155	22346	19179	19335	24003
C1_02280C	478647	481589	448	357	415	241	291	316	945	858	1049	426	541	672
C1_02290C	482401	483612	1201	898	1404	876	1333	1320	389	454	539	685	984	669
C1_02300W	483720	484085	548	485	607	444	461	474	172	155	150	341	344	194
C1_02310C	484196	484561	672	442	621	411	514	473	591	640	537	649	721	339
C1_02320C	484866	486497	2579	1907	2658	1256	1544	1415	21213	21640	23994	9765	8091	10912
C1_02330C	487366	488215	30592	26647	40246	32957	34447	32502	1287	1063	1302	988	2184	914
C1_02340C	488665	488769	41	18	31	33	32	28	65	81	53	130	149	127
C1_02350W	489352	490158	1669	1277	1579	1274	1322	1238	1460	1321	1370	1322	1488	1232
C1_02360C	490272	492197	117	62	79	19	16	28	34	31	42	22	60	93
C1_02370C	492608	496240	1113	759	1165	652	895	690	209	293	323	131	311	151
C1_02380C	498375	498977	74	57	104	50	77	107	211	261	240	215	146	182
C1_02390W	499242	501734	551	366	410	328	511	518	1077	1197	1283	1116	1304	1095
C1_02400C	502077	503414	319	308	409	251	371	373	660	717	757	456	545	219
C1_02410C	504179	505252	1110	745	1085	1068	1070	1201	635	885	974	933	1142	1026
C1_02420C	505998	511691	7564	6055	8157	5747	7228	6067	11899	13027	12254	9386	12133	9823
C1_02430C	515621	517558	7947	6334	7974	4669	5278	4816	1989	1972	2139	2001	3747	2041
C1_02440C	518199	519200	721	489	763	382	398	468	804	836	851	1084	1250	1135
C1_02450C	520087	520617	828	595	962	331	500	458	1914	1354	1701	1072	2831	1274
C1_02460W	521319	521981	139145	118714	144509	113683	98424	93386	16616	15174	14412	13048	17213	12982
C1_02470W	522646	523116	161	178	183	89	72	88	517	482	581	542	586	683
C1_02480W	524009	524767	3472	3305	4906	3181	3577	3900	372	409	438	448	549	434
C1_02490C	524874	526895	1022	873	1126	691	1043	960	1516	1500	1928	1345	1811	1370
C1_02500W	527133	527759	377	473	432	269	371	335	845	963	1077	718	815	1007
C1_02510W	528062	528793	648	505	745	465	460	496	584	430	512	444	718	798
C1_02520W	530205	531941	0	7	2	5	8	6	251	155	5036	16551	27144	93209
C1_02530C	532436	534196	3939	3015	3768	3467	3093	3105	49847	47368	48235	59272	155266	68905
C1_02540C	536569	536641	0	0	0	1	8	7	2	14	12	9	64	46
C1_02560W	536965	537264	29	24	47	53	72	93	10	57	33	54	96	153
C1_02570C	537422	539116	83	29	94	121	124	159	355	354	332	510	884	465
C1_02580W	540038	541549	18	12	18	25	33	42	1111	1241	1171	858	880	1138
C1_02590C	541759	542637	11697	10745	13506	10009	13787	13167	1738	1952	1869	4666	11504	4507
C1_02600W	544091	544840	2933	2913	3514	1287	1420	1361	610	709	656	669	2001	1103
C1_02610W	545057	549430	2008	1469	1823	858	882	880	1813	1972	2124	1214	1845	1221
C1_02620C	549528	550607	15257	12726	17087	6485	6295	6136	312	271	225	1271	2067	1483
C1_02630C	550971	552410	569	462	505	602	914	875	2198	2208	2561	1682	2218	2125
C1_02640C	552892	553407	7395	6203	8040	7693	7490	7541	1883	1505	1667	2533	3459	2473
C1_02650W	553790	554392	7794	6625	8385	7166	7474	7069	11301	11225	12307	7762	8575	9108
C1_02660C	554607	555434	2082	1868	2163	1306	1233	1239	1371	1137	1102	1278	2212	1811
C1_02670C	555705	558131	24	0	5	24	37	20	170	171	148	98	133	155
C1_02680C	558954	561482	580	439	593	462	429	528	1233	1262	1544	1012	1369	1438
C1_02690C	562392	562694	0	0	6	0	3	0	33	0	2	0	26	5
C1_02700C	564290	564463	905	1320	1470	1367	1444	1727	38238	42561	37837	33849	48116	56583
C1_02710W	565718	567208	17881	13761	18625	14622	15109	14009	4211	4221	4248	4183	6524	4940
C1_02720W	567477	568670	1000	914	1002	654	732	745	1395	976	1229	1009	1641	1031
C1_02730W	574253	575140	202	144	138	317	318	361	3274	3488	4242	3174	4863	4255
C1_02740C	575511	576431	513	409	431	204	226	219	1190	1260	1173	524	793	603
C1_02750C	576691	579078	6686	5038	6093	3147	3673	3087	4158	4206	4075	2665	3509	3128
C1_02760W	579783	580835	11210	9930	11660	9438	9715	9108	3916	3600	3727	4507	5558	4603
C1_02770W	581245	581541	1471	1320	1917	1352	1154	1357	1551	1594	1560	2876	2335	2542
C1_02780W	581877	582635	3183	3094	3949	2782	2921	2974	1981	1523	1489	4661	5003	4702
C1_02790W	582932	583984	16754	13606	16601	12392	12573	11528	5433	4443	4578	4595	8609	4678
C1_02800W	584365	584967	21	5	17	14	13	28	253	209	200	169	393	233
C1_02810W	585947	588505	1110	922	1147	1714	2297	2314	2207	1357	1631	1080	4618	1546
C1_02820W	588933	593147	5952	4681	6134	2748	3038	2702	1386	1207	1312	2619	3623	2574
C1_02830W	593728	595497	913	782	866	377	435	471	3187	3079	3374	1567	1716	1634
C1_02840W	598048	599763	2245	1783	2261	1483	1582	1608	2843	1746	2228	946	2745	752
C1_02850W	600715	602754	990	901	1057	551	637	587	2483	1575	1977	1815	6065	2096
C1_02860C	603162	603764	2211	1686	2364	1771	2291	2157	5500	5892	6177	4519	4815	5025
C1_02870W	604708	605574	1190	975	1210	634	668	667	1560	1256	1514	690	1318	1138
C1_02880C	605757	606515	4933	4152	4906	3588	3599	3724	1260	1121	1097	2102	3137	1813
C1_02890C	607183	607557	682	608	656	346	407	359	889	884	626	1357	1678	1106
C1_02900C	607842	610019	1193	886	1058	662	615	672	2056	1757	1654	1358	2816	1135
C1_02910C	610240	611670	376	326	372	145	148	198	1227	966	1207	911	914	1038
C1_02920W	611969	613081	4977	3538	4566	2964	3033	2794	1879	2028	1982	1828	2492	1504
C1_02930C	613141	614508	1703	1321	1590	1258	1421	1348	823	807	912	836	1155	703
C1_02940C	614736	615254	1412	1201	1429	1258	1259	1332	2764	2614	2553	2637	3211	3403
C1_02950W	615502	615879	150	134	152	90	124	110	1337	1061	1167	652	670	743
C1_02960C	615974	617761	1849	1464	1810	956	912	964	3397	2488	2931	3044	4974	2822
C1_02970W	618412	619677	9120	7802	10433	5568	6021	5562	3772	3799	3866	3162	2707	3681
C1_02980W	620136	621164	1861	2081	2851	511	483	539	87	51	150	222	531	426
C1_02990C	622252	623568	498	414	533	710	539	660	421	207	193	1327	2630	2561
C1_03000W	628077	629837	333	255	424	107	179	189	2264	2286	2307	1195	1749	1852
C1_03010W	630223	630543	86163	80227	93474	69169	59123	55525	4513	3766	4005	3446	5296	3817
C1_03020C	631044	631652	146470	125247	144287	124773	110120	102634	9271	7946	7686	6787	12111	7285
C1_03030W	632113	632868	105013	92448	112018	86641	79040	74253	7554	6904	6527	6865	9814	5772
C1_03040W	633796	634554	640	497	703	466	440	372	1600	1559	1493	947	1464	856
C1_03050W	635137	638292	1454	1161	1486	781	876	858	7534	6396	6419	2850	3321	2587
C1_03060C	638370	638999	2130	1578	1827	1343	1077	1136	1002	784	713	987	4591	1500
C1_03070C	639176	641593	3294	2217	2828	1515	1652	1533	6605	5498	5446	2593	3421	3511
C1_03080C	641996	642676	712	616	747	411	343	323	284	324	384	209	349	224
C1_03090W	643260	644030	156366	130580	158030	131222	119891	110165	11592	10426	10045	8210	12868	8366
C1_03100W	645139	649585	6649	5531	6294	3348	3675	3761	5759	4660	4076	7591	8911	6654
C1_03110W	650100	650992	105122	90652	107459	84859	76350	68716	10760	9096	9443	7552	9365	6729
C1_03120W	651938	653170	1425	944	1528	1322	1311	1416	17574	16856	16765	7614	7386	7317
C1_03130C	653483	655237	5838	4675	5792	3626	3902	3659	2609	2157	2453	2732	5082	2897
C1_03140W	655834	656310	270	301	346	190	186	220	951	992	943	852	839	768
C1_03150C	656482	657237	1567	1263	1775	1200	1316	1422	2340	2116	1958	3994	4682	4483
C1_03160C	657608	658579	1933	1680	2245	1719	1579	1581	2795	2409	2577	2916	3206	2478
C1_03170C	658840	660807	235	171	216	102	143	141	2041	2108	2096	1284	1556	1358
C1_03180W	660965	661828	792	638	795	574	551	522	613	562	769	501	708	661
C1_03190C	662213	664374	49541	42358	50951	38224	40173	37477	18928	21183	20859	26969	39723	32588
C1_03200C	668804	672001	930	762	1036	406	485	385	1395	1413	1469	1095	1370	954
C1_03210C	672526	673881	9323	7361	9108	6395	7174	6834	2377	2164	2560	3362	4614	4423
C1_03220C	675117	675911	44858	37242	46365	38847	38377	37354	35663	33624	33475	37126	41007	39863
C1_03230C	677439	679133	8729	6194	7900	4578	4868	4366	4430	3439	3515	3572	13825	3531
C1_03240W	679828	680253	2219	1953	2534	1621	1461	1391	1248	969	977	2722	4183	2561
C1_03250C	680285	681505	992	719	774	571	512	549	1166	994	1259	887	1364	1073
C1_03260W	681687	683723	675	515	566	406	400	415	3774	2796	3172	1735	2001	1395
C1_03270W	683944	685148	369	344	364	767	694	726	16682	14690	13985	5994	3515	5352
C1_03280W	685455	686387	5653	4627	5859	5185	5042	4923	4779	4640	4966	3389	3820	3642
C1_03290W	686671	688554	1886	1338	1691	1160	1228	1178	2747	2420	2648	1728	2586	1977
C1_03300C	688660	690063	3416	2872	3369	2566	2766	2621	4342	4000	4586	3226	3381	3039
C1_03310W	690523	691659	4331	3367	4175	2851	2930	2841	8234	8189	8536	3324	4074	4024
C1_03320C	691864	693372	347	313	331	232	271	326	23446	21537	20691	11227	15854	13978
C1_03330C	694185	695774	344	267	304	359	364	384	6490	6065	6517	2968	2569	3339
C1_03340C	696061	696942	4268	3720	4723	3402	3704	3375	1749	1506	1744	1887	2528	2162
C1_03350C	697573	699441	13142	10028	11984	10297	11151	9782	4938	3706	3958	3183	7111	2799
C1_03360W	701759	705991	5748	4490	4850	2429	2807	2460	6887	6323	5941	3423	4842	3850
C1_03370W	706532	708421	55023	41948	50323	42540	45008	38631	20118	17493	18659	17942	29889	15680
C1_03380W	709504	712170	11555	9673	12282	10148	11684	10892	46405	40018	40372	19990	23299	20591
C1_03390W	713010	714287	6146	5238	6737	2682	1910	2114	508	447	545	433	703	348
C1_03400W	715584	717533	3205	2771	2874	1386	1561	1505	3128	2693	3177	2619	10698	4322
C1_03410W	717729	718553	496	311	488	294	235	315	465	716	583	273	437	433
C1_03420W	719247	719351	8	3	0	0	0	0	0	0	0	0	0	0
C1_03430W	719657	720712	999	975	1018	652	719	712	1856	1669	1705	1483	1828	1524
C1_03440C	721159	722595	5540	4297	5808	3799	3965	4142	2847	3054	3232	2662	3758	2978
C1_03450C	723158	726787	3100	2511	3135	1571	1871	1968	8557	8295	8810	4447	4596	3692
C1_03460C	727159	730131	584	523	598	615	533	443	155	142	108	249	339	148
C1_03470C	731075	732484	10	15	0	5	4	9	31	52	34	9	19	34
C1_03480C	732813	735689	1991	1678	2025	1415	1632	1609	2503	2954	3112	1475	2441	1396
C1_03490W	736835	737716	2463	2162	2660	1809	2291	2095	1819	1614	2029	1003	2338	2152
C1_03500W	738273	738896	9085	7738	10079	7850	7675	8169	24835	23697	24440	22707	22584	25253
C1_03510C	739179	739724	5668	5422	6554	10229	7913	8341	4605	3557	3511	10330	10926	8425
C1_03520W	740633	742078	9281	7399	8862	7597	7850	7394	7129	6973	7022	5991	7612	6411
C1_03530W	742264	744028	2740	1995	2658	1551	1584	1453	3041	3082	3541	2107	2345	1915
C1_03540C	744095	744502	1178	974	1353	1175	1171	1204	450	346	402	687	1130	830
C1_03550C	744934	746376	6057	4994	6542	5692	5176	5138	3129	2695	2515	3571	4750	3177
C1_03560C	746762	747796	5311	4639	5185	3293	2920	3064	24483	22845	22603	10297	12576	10246
C1_03570C	748269	748384	1	0	0	0	0	0	0	0	0	0	0	0
C1_03580W	749138	749236	0	0	0	0	0	1	0	14	7	0	0	0
C1_03600W	749626	750453	3543	3048	3943	3928	4017	3941	301	328	199	980	1692	889
C1_03610C	750576	751127	1216	1101	1221	660	683	621	1115	987	857	1009	1531	1158
C1_03620C	751432	752156	7504	6545	8700	8963	6175	5823	1077	1094	1180	1125	1388	1107
C1_03630W	752823	756362	1062	726	873	457	569	541	2516	2148	2197	1202	1446	1019
C1_03640C	756409	757122	983	893	1079	735	653	726	572	480	462	619	742	662
C1_03650C	757337	757843	3403	2719	3463	2987	2644	2707	2440	2727	2621	2362	2383	2784
C1_03660W	758333	758572	364	276	399	319	318	295	566	471	473	649	578	904
C1_03670C	758602	759687	2122	1879	2246	1777	2119	1955	12956	11322	11507	5745	7087	6671
C1_03680W	761463	764903	7241	5903	7740	7777	6955	5965	2936	2576	2690	1797	3897	1870
C1_03690W	765517	766569	3822	3425	4039	3055	3068	2946	3570	3252	3010	3145	4060	2905
C1_03700C	766686	766773	0	0	0	0	0	0	0	0	5	0	0	0
C1_03710C	767120	770983	1950	1474	1645	973	1117	1097	1548	1614	1830	949	1499	1185
C1_03720C	774051	775823	1918	1450	1978	1257	1521	1534	6664	5887	6827	5667	6692	7265
C1_03730C	776781	778628	3206	2535	3284	2743	3164	2792	1825	1627	1645	1765	2780	2567
C1_03740W	781158	784001	978	761	886	426	423	386	2066	1776	2011	964	2581	1139
C1_03750W	784508	785059	865	765	1012	2253	1705	1859	1503	1593	1517	1019	1629	1637
C1_03760C	785136	786923	2877	2264	3250	1478	1780	1642	4941	4056	4432	2152	5348	2642
C1_03770W	788345	790191	1036	838	916	533	468	556	5155	2525	3643	1033	3926	1322
C1_03780C	790412	793633	9562	7398	9082	7793	7569	7198	8166	8498	8236	5559	7195	5154
C1_03790C	795593	796873	12800	8510	10676	6262	6288	5551	3021	1856	2323	4299	20617	4535
C1_03800W	797208	798140	208	191	197	113	193	193	635	568	562	553	1315	600
C1_03810C	798232	799410	182	168	170	141	130	182	1377	1083	1302	1091	1113	894
C1_03820W	801782	802891	916	606	991	620	578	714	744	820	1086	640	524	431
C1_03830C	803057	804049	1299	1022	1242	1006	943	1091	1799	1363	1633	1704	3193	1740
C1_03840W	804253	804522	171	137	229	137	233	141	231	278	241	447	602	315
C1_03860C	806520	811487	1663	1212	1684	1175	1529	1429	1891	2149	2534	2118	2567	1935
C1_03870C	813931	815622	390	353	400	343	742	669	108	57	71	262	2516	351
C1_03880C	820964	821326	0	0	0	0	0	0	0	0	0	0	0	0
C1_03890W	823607	824677	2	0	1	0	0	1	7	5	7	0	13	45
C1_03900W	825368	825883	118	132	186	114	139	173	236	195	208	315	489	76
C1_03910C	825979	828030	428	384	431	224	456	439	1259	1262	1537	711	1351	1140
C1_03920C	828556	830100	212	141	190	98	134	158	986	659	854	445	549	492
C1_03930W	830333	831841	667	480	595	504	696	726	630	691	722	825	1080	685
C1_03940W	832172	832681	7691	7115	9896	9834	10864	10110	14453	16344	17340	10802	9440	11193
C1_03950C	833288	833827	191	135	179	115	158	150	305	225	334	285	402	228
C1_03960C	834290	836896	373	388	392	246	364	401	2640	2554	2961	1725	1779	1836
C1_03970W	837500	837817	11	0	9	7	6	3	32	36	25	53	40	42
C1_03980W	838287	838814	198	142	190	164	145	188	232	191	271	295	354	356
C1_03990W	839333	840259	719	545	828	554	747	760	651	493	807	561	1602	924
C1_04000C	840414	841856	739	578	767	1057	1192	957	997	859	1149	994	2034	1033
C1_04010C	842821	843855	189	146	147	107	98	123	484	392	385	2717	3304	2072
C1_04020C	844823	845836	2762	2611	3131	934	1092	1634	11667	9135	8940	22772	22270	23074
C1_04030W	846699	848795	1174	956	1131	998	1031	1015	809	616	731	787	1612	809
C1_04040C	848858	851020	2559	1684	2243	1211	1558	1361	2333	1742	2025	1770	7933	1763
C1_04050C	851847	852278	0	1	0	0	0	0	0	0	0	0	0	0
C1_04060W	853994	855760	218	205	192	122	199	186	3586	3409	3579	3032	3045	2812
C1_04070C	855908	857098	200	181	287	179	294	313	660	825	864	557	466	560
C1_04080W	857303	857947	377	326	369	201	175	210	897	803	949	513	511	749
C1_04090C	857958	859442	556	379	580	308	369	356	708	618	646	510	694	557
C1_04100C	859670	860518	37737	32445	42297	33023	35303	33533	189508	164012	145965	94319	85191	83938
C1_04110W	862085	863002	179	139	172	130	197	214	1723	1906	2040	527	355	545
C1_04120C	863064	864125	698	574	647	468	659	555	1388	1339	1881	2289	3502	2601
C1_04130W	864173	866722	3889	2676	3587	2387	3277	2853	1901	1271	1392	1735	8251	1593
C1_04140W	867430	868464	176	100	184	314	341	372	16	74	21	117	416	80
C1_04150C	868553	869137	231	184	238	138	169	198	315	505	360	161	251	335
C1_04160C	869474	870373	280	245	343	159	256	257	822	823	954	911	799	681
C1_04170C	870719	871114	46755	44099	53562	26857	19368	17462	5527	5535	4704	3985	5682	5968
C1_04180W	871981	872373	30759	26385	33908	16519	13758	12540	2497	3116	3027	2454	2570	3924
C1_04190C	872642	873814	1286	941	1325	649	751	737	1361	1576	1410	741	826	837
C1_04200C	874629	875438	1585	1208	1675	859	1121	981	1651	1781	1658	1893	1817	1446
C1_04210C	876437	877833	6775	5146	6581	4488	5185	5002	6192	5877	6508	6340	6950	6785
C1_04220C	878782	879351	1160	939	1204	951	762	847	1967	1962	1986	1607	1691	1486
C1_04230W	879676	880656	3503	2613	3255	2981	3386	3264	1906	1686	1800	2556	3450	2988
C1_04240C	880977	881294	28201	25157	31379	16337	12173	11906	4231	4162	4295	4968	7198	7496
C1_04250C	881405	881914	34	17	14	9	3	8	20	75	78	60	62	99
C1_04260W	882203	882613	46949	40355	50688	24146	19307	18196	101	98	55	232	657	591
C1_04270C	882959	884194	9	3	4	14	5	12	0	0	59	180	315	1540
C1_04280C	884590	885774	412	295	412	160	215	274	63	42	42	189	262	103
C1_04290C	886049	889157	54716	43085	56230	40691	47957	43201	55447	46068	48431	9818	23803	13732
C1_04300C	890415	892352	119401	106436	135485	79365	88371	78135	15113	16294	12780	28774	7630	17934
C1_04310C	892952	893716	93	58	141	79	79	106	348	443	330	519	200	372
C1_04320W	895133	895918	1434	1031	1540	2439	2589	2769	853	546	650	738	1350	885
C1_04330W	897979	899589	1416	1059	1526	2676	2296	2426	20314	15455	16811	10730	13985	10870
C1_04340C	900028	900978	431	370	433	337	457	379	734	761	754	543	667	541
C1_04350C	901591	903960	160	127	217	150	105	118	987	732	1484	748	2196	2797
C1_04360C	905305	905556	9816	8111	11065	11731	12334	11790	44242	41522	40409	40665	30139	37950
C1_04370C	905990	906592	2817	2192	2933	3079	2862	2838	2628	2573	2980	1940	2501	2372
C1_04380W	907166	908110	3110	2555	3254	2045	1922	1850	3891	3672	3778	1945	2979	2002
C1_04390C	908605	910830	4272	2754	3354	2683	3030	2525	3908	2821	3405	2590	12792	2635
C1_04400C	911144	914363	35629	27574	34806	21496	23780	21595	15370	12821	12449	16187	21035	12723
C1_04410C	914574	915107	2649	2120	2823	2144	1967	1785	3239	2974	2999	2451	3540	2907
C1_04420C	915300	916139	6876	5644	7222	5635	6018	5923	6856	6004	6130	5782	5328	5046
C1_04430C	916472	917298	2133	1821	2529	2792	2916	2928	3457	2987	3220	5226	5096	5848
C1_04440W	916836	917204	1463	1286	1761	1897	2122	2042	2420	2143	2243	3643	3366	4105
C1_04450C	917526	918358	4251	3696	4502	8334	8554	8329	74	60	40	186	240	258
C1_04460C	918780	919589	314	231	403	299	265	272	7221	5998	6295	6713	5093	7584
C1_04470C	920202	920723	390	329	390	310	194	200	804	503	798	509	2615	973
C1_04480C	921752	925945	2269	1868	2461	1343	1600	1431	10321	9266	10366	3311	4492	3885
C1_04490W	926914	928035	3328	2570	3318	2549	2137	2173	4063	4514	5210	1574	4330	3495
C1_04500W	929130	930782	187	155	136	87	188	152	307342	268511	251636	31249	101555	34495
C1_04510W	931222	932661	506	368	448	256	292	277	1151	955	1271	918	2843	1149
C1_04520C	932794	933871	3251	2553	3373	2802	2578	2706	3613	3119	3818	3024	3903	3227
C1_04530C	934187	935746	1829	1406	1633	895	985	997	4149	3599	3729	2019	3310	2395
C1_04540C	936116	938956	1758	1334	1667	1024	1126	1048	2560	2197	2194	1840	2354	2096
C1_04550W	939204	939506	655	599	711	585	588	567	1459	1401	1314	1219	1260	1711
C1_04560W	940052	941785	659	589	679	389	452	429	3173	2937	2831	2126	2294	1948
C1_04570C	941985	943382	354	214	351	163	204	178	102	200	185	112	168	196
C1_04580C	943678	944505	565	508	689	625	565	510	1954	1966	1929	939	1682	1278
C1_04590W	946289	946477	4275	3994	5295	3126	2857	2769	5852	7614	8379	8272	24988	12651
C1_04600C	947576	948613	4882	3843	4693	4377	4815	4608	2231	2302	2349	2015	3571	2035
C1_04610W	949368	951510	117390	103076	124361	113381	137619	121271	78038	73502	74553	88358	102682	73191
C1_04620W	952363	954093	2327	1738	2016	1215	1422	1260	2981	2784	3041	1440	2895	1635
C1_04630C	954239	957730	1433	1097	1377	1035	1119	1307	4356	3999	3924	2387	4025	2793
C1_04640W	958828	960789	2340	1930	2504	1042	1049	1081	2348	2009	2328	1750	2866	2091
C1_04650W	961972	964149	37	30	33	19	16	26	209	279	292	192	348	362
C1_04660W	965208	970649	318	255	355	301	302	312	94	66	142	378	1007	419
C1_04670W	970959	972200	2042	1749	2087	1420	1523	1412	1129	820	910	962	1762	1084
C1_04680W	973523	974449	32979	27545	35001	29761	26907	26818	31458	26537	27812	34199	51613	48445
C1_04690C	975007	976914	0	0	0	3	5	1	99	31	53	58	15	27
C1_04700C	977241	979973	556	455	661	545	543	547	3991	3256	3193	2087	2740	1830
C1_04710C	980631	981218	379	274	399	337	365	408	1001	652	799	634	1695	648
C1_04720W	982208	982429	236	244	367	243	322	338	955	1072	1026	883	580	549
C1_04730C	982583	983869	7320	5940	7337	4515	4162	4263	5984	5986	5536	5701	8426	5549
C1_04740W	984765	985811	697	590	772	483	413	551	740	735	484	1564	1687	1490
C1_04750W	986300	987484	400	285	359	156	139	140	225	344	316	79	50	45
C1_04760C	987562	990525	779	491	746	1161	1395	1311	4213	4315	4479	1454	3259	1508
C1_04770C	991657	992817	1648	1338	2035	4054	3607	2740	418	373	371	233	352	327
C1_04780C	994408	997065	1051	874	1192	615	760	797	1640	1471	1401	949	1281	974
C1_04790W	997328	998002	1376	954	1333	909	849	784	1966	1800	1820	1525	2473	1741
C1_04800C	998149	1000260	4	1	0	35	33	68	59	32	76	168	352	215
C1_04810W	1001646	1003772	1587	1346	1520	932	972	973	8099	7590	7176	3755	3219	3221
C1_04820C	1003943	1004314	777	598	902	670	722	796	437	572	597	262	506	365
C1_04830W	1004501	1007311	10286	8104	10558	7479	8107	7441	1881	1427	1768	3312	5286	3681
C1_04840C	1007476	1007847	615	461	563	318	307	379	2038	1787	2006	936	1361	1061
C1_04850C	1008240	1008411	247	164	252	112	132	161	1016	893	1073	334	575	388
C1_04860W	1008987	1011557	2317	1768	2299	1289	1796	1687	5109	4352	4836	2945	3660	3014
C1_04870W	1013021	1014787	162	132	154	81	118	82	34	27	37	123	145	121
C1_04880C	1015127	1015489	1203	1010	1278	1087	1229	1294	249	174	240	391	704	374
C1_04890W	1015814	1017004	25980	20076	25778	20820	20962	19598	6098	5591	5849	7644	9860	6767
C1_04900W	1017709	1020000	710	597	590	431	529	521	2109	2282	2313	1363	1231	1281
C1_04910C	1020154	1021113	1832	1353	2017	1216	1246	1281	1051	993	1048	883	1439	1003
C1_04930C	1021695	1022396	53	57	42	39	46	41	337	224	197	155	147	165
C1_04940C	1023243	1023779	19	24	30	4	10	16	589	553	474	134	131	122
C1_04950C	1028296	1032477	1845	1423	1838	809	1134	1200	4191	4067	4604	2419	2400	2150
C1_04960C	1033865	1035847	629	496	712	401	618	646	2299	2399	2608	1479	1657	1464
C1_04970W	1036821	1040912	3112	2330	3186	2559	3656	3555	1610	1782	1711	2274	2408	1768
C1_04980C	1041981	1043543	2467	2089	2538	1777	2001	1997	1102	1034	1027	1024	2690	1265
C1_04990C	1044383	1045516	1365	930	1241	1063	1239	1091	842	668	771	1024	2062	966
C1_05000W	1048329	1050293	4603	3787	5176	5816	7288	6962	2363	1643	1521	1219	2083	1349
C1_05010C	1050472	1051446	789	532	758	637	782	780	754	750	882	932	2938	1726
C1_05020C	1052011	1053753	693	618	936	442	574	473	1280	1361	1191	871	1379	1136
C1_05030C	1054121	1054816	429	302	430	568	599	544	315	199	320	364	590	383
C1_05050C	1055330	1057690	3184	2469	2835	1991	2017	1849	5349	4530	5094	2462	8968	2370
C1_05060W	1058047	1059192	1967	1401	1620	1232	1575	1407	2625	1763	2499	2179	8609	2512
C1_05070C	1059242	1061899	1301	945	1382	793	1022	912	2221	1864	1666	1139	1035	965
C1_05080W	1064024	1065751	70	26	31	87	63	121	6614	4784	5733	4090	8356	4523
C1_05090W	1066131	1067246	1195	890	1080	692	693	575	1688	1204	1463	1166	3171	1152
C1_05100W	1067558	1068358	427	390	465	267	222	291	434	293	401	482	472	765
C1_05110C	1068533	1069645	19816	17080	22276	15105	14212	13728	420	262	395	628	1624	309
C1_05120W	1070524	1071804	857	670	820	543	592	572	3808	3554	3708	2338	4607	2537
C1_05130W	1072183	1072623	0	0	0	0	0	0	0	0	0	0	0	0
C1_05140W	1082629	1083900	798	660	653	116	356	380	7812	7277	10694	2289	16947	4272
C1_05150C	1084957	1085190	16	0	12	2	6	6	22	25	30	9	40	14
C1_05160C	1092619	1093815	3420	3026	3768	1311	1396	1418	13987	14729	14994	3288	26310	3965
C1_05170C	1094684	1095964	4321	3358	3943	2781	3167	2984	8512	7508	7873	6834	9872	7569
C1_05180C	1097144	1097530	1795	1674	2146	1945	2445	2233	3248	3871	4345	2326	2760	2326
C1_05190C	1098258	1098590	1931	1662	2413	1622	2280	2088	3825	4570	4717	3778	3051	3451
C1_05200C	1099259	1100152	644	556	641	460	549	561	2451	2891	2468	2477	2432	2296
C1_05210C	1101241	1102398	2793	2212	2529	2256	2216	2305	1714	1714	1575	1965	3608	2268
C1_05220C	1102611	1103048	148	77	110	99	68	104	242	135	152	189	739	117
C1_05230W	1103296	1103883	1025	742	1084	582	489	450	728	691	909	804	1736	1340
C1_05240C	1104009	1105343	7971	6553	8096	6355	6832	6454	8156	7331	7816	7313	9343	7924
C1_05250W	1104250	1104864	4965	4180	5125	4016	4162	3884	4938	4471	4868	4687	5702	5115
C1_05260C	1105633	1107549	3002	2250	3035	1972	2195	2026	3251	2293	1975	1785	2034	1545
C1_05270C	1108148	1108867	2113	2079	2279	2181	2184	2000	1088	886	1017	1057	1689	1317
C1_05280W	1109137	1110885	1292	990	1370	904	875	859	2830	2466	2555	1582	1693	1760
C1_05290W	1111174	1113132	19296	15687	19489	14667	15313	14045	5227	4502	4754	6670	11216	7609
C1_05300C	1113322	1115430	4948	3961	4738	5824	6552	6333	5208	4449	4532	7115	12415	8350
C1_05310W	1116054	1116146	0	0	0	0	0	0	0	0	0	0	0	0
C1_05320C	1116247	1117989	859	765	885	535	535	495	842	838	749	447	593	438
C1_05330C	1118244	1119620	505	446	494	338	316	357	2828	2651	2429	2131	2761	2317
C1_05340C	1119923	1122250	1508	1107	1507	850	825	993	13116	10742	11243	3297	4651	3862
C1_05350W	1123173	1123832	507	414	568	419	304	340	2929	3132	3059	1102	1259	1176
C1_05360C	1123875	1125686	2386	1818	2165	1340	1276	1064	5060	4355	4373	2192	4771	2565
C1_05370C	1125930	1128113	738	523	720	384	412	507	6425	5539	4845	3094	2107	3122
C1_05380C	1128391	1133387	1393	1089	1440	904	904	806	2528	2106	2405	1260	1795	1527
C1_05390C	1133460	1135514	2767	2084	2641	1431	1619	1413	3924	3743	4055	2068	2893	2535
C1_05400C	1135751	1136344	347	321	342	328	273	248	840	862	818	606	447	905
C1_05410C	1136531	1137085	3870	3789	4705	5360	4733	4252	1913	1631	1361	6514	6762	5574
C1_05420W	1137317	1137874	1155	1045	1254	901	804	779	1568	1309	1309	795	1065	890
C1_05430W	1138282	1140537	1368	1058	1169	752	868	812	2219	2329	2123	1609	1942	1859
C1_05440C	1141075	1142832	72	66	86	53	112	108	25910	22638	23711	6910	5293	7415
C1_05450W	1142087	1142581	36	10	25	15	39	34	9272	8169	8280	2502	1808	2414
C1_05460W	1143981	1148279	2336	1837	2047	1398	1664	1623	12307	11393	11184	4296	4604	4698
C1_05470W	1149114	1150163	1077	827	1094	927	886	826	387	358	342	474	1129	452
C1_05480C	1150297	1151418	67	57	71	87	152	136	136	122	104	393	455	376
C1_05490C	1151708	1152454	3840	3330	3903	2678	3060	2841	3714	3433	3658	2202	3516	2958
C1_05500W	1152769	1155042	516	360	459	596	861	745	2062	1236	1470	1117	4923	1317
C1_05510C	1155542	1155790	341	251	344	399	571	585	815	746	1235	924	1507	1078
C1_05520W	1158883	1160958	305	186	273	760	1034	1038	2940	2344	3525	3421	6904	6999
C1_05530C	1161284	1162893	3397	2799	3945	3587	3825	3957	533	476	506	498	923	465
C1_05540C	1163603	1164622	807	705	906	3614	3571	3432	9535	6731	7507	2664	7223	2662
C1_05550C	1166516	1166613	0	0	0	0	3	2	3	0	0	4	14	0
C1_05560W	1166876	1167579	3869	3598	4382	4430	3768	4057	1510	1165	1247	2443	3315	2597
C1_05570W	1167996	1168101	0	2	0	0	0	0	0	0	7	7	0	0
C1_05580W	1168188	1168290	1	2	1	0	1	1	0	0	7	7	0	0
C1_05590W	1168842	1168914	0	0	0	2	0	0	0	0	0	0	0	0
C1_05600W	1169203	1173918	1070	770	928	485	461	531	4932	3738	3933	2866	2662	2559
C1_05610W	1174222	1175688	1345	1080	1396	800	763	745	1460	1422	1286	947	1671	982
C1_05620C	1175775	1177028	91	78	98	107	109	131	495	357	410	175	281	237
C1_05630C	1177542	1180871	22814	17119	21311	14023	15262	13744	9228	7741	7251	6685	18132	6482
C1_05640C	1181157	1182356	1417	949	1219	911	1054	915	2557	2144	2465	1769	4207	2026
C1_05650W	1182508	1183266	809	713	880	482	502	514	1464	1139	1156	1363	2421	1602
C1_05660C	1183319	1187599	7175	5338	6900	3929	4689	4200	6126	6389	5431	4125	7387	4494
C1_05670W	1188184	1189437	4021	3306	4185	3479	2982	3454	6801	5846	5873	6366	8425	5970
C1_05680C	1189534	1189965	5771	4748	6497	5059	4150	4174	1627	1447	1449	1650	2038	2207
C1_05690C	1190244	1190990	2	2	4	0	0	5	1315	1277	1510	198	76	200
C1_05700W	1191583	1192074	576	543	610	455	519	565	32051	30494	28036	23637	20482	22416
C1_05710C	1192513	1194186	104	136	111	44	43	32	665	513	850	408	439	417
C1_05720W	1195173	1196710	91642	78169	93973	83134	75621	67943	3693	3352	3056	3961	11289	4262
C1_05730W	1195920	1196001	11093	9144	11083	9364	8330	9316	480	442	402	550	1442	516
C1_05740C	1196998	1198140	259	194	268	137	203	197	251	172	349	256	144	298
C1_05750C	1198356	1203410	1839	1393	1737	1268	1400	1403	4119	3454	4073	3145	3031	3297
C1_05760C	1204131	1204526	247	266	292	4457	4380	3771	8	0	0	287	897	771
C1_05770C	1206052	1207704	1788	1428	1865	1281	1365	1383	4886	4068	3935	6314	12446	5373
C1_05780W	1208501	1210405	3473	2955	3450	2211	2189	2120	4515	4124	4284	2133	3772	2393
C1_05790W	1210687	1210896	844	668	920	1152	869	1006	908	958	1020	1189	1026	993
C1_05800C	1211016	1211708	448	331	417	276	292	290	1035	1116	970	734	452	1034
C1_05810W	1211853	1212329	1975	1598	2142	2007	1708	1736	1288	1427	1107	1823	2060	1134
C1_05820C	1212363	1213379	546	444	606	351	364	295	254	210	239	581	728	656
C1_05830W	1213935	1214855	6	0	1	0	2	3	14	0	0	2	0	14
C1_05840W	1215413	1216450	560	436	588	289	237	226	332	292	324	440	847	570
C1_05850W	1216757	1217968	2024	1553	2095	1511	1458	1285	1121	831	1268	639	1003	543
C1_05860W	1218267	1219268	492	377	450	412	432	485	1840	1802	1984	1645	1581	1620
C1_05870W	1219785	1220765	407	388	447	226	209	229	1538	1361	1360	893	2142	1052
C1_05880W	1221541	1222527	1723	1169	1743	521	560	640	5348	4353	3454	5726	5997	4442
C1_05890W	1223689	1224744	16	7	26	4	10	15	166	87	2844	12566	23654	62441
C1_05900W	1226686	1229604	1109	734	873	571	1035	991	2305	2220	2308	2377	4580	2223
C1_05910W	1231378	1232919	829	594	784	528	541	591	6840	6437	7078	4220	6935	5623
C1_05920W	1236303	1238375	34	25	29	1	28	37	278	305	531	37	383	102
C1_05930C	1238524	1241916	1132	801	1006	735	905	833	1594	1441	1435	1575	1786	1470
C1_05940W	1244643	1247663	7987	6146	7970	4838	5523	4854	26	9	13	25	63	126
C1_05950C	1248209	1249456	1166	903	1204	1091	1430	1244	1259	1322	2296	2743	6444	8345
C1_05960W	1251545	1252933	1392	1174	1739	5058	7195	5980	2916	3136	5404	6590	13966	26369
C1_05970W	1254833	1256605	8	2	1	3	12	17	53	59	36	94	55	0
C1_05980W	1257097	1259187	1161	794	1068	530	638	630	4511	4985	5543	2506	3207	2667
C1_05990C	1259278	1260348	1154	1069	1271	500	505	454	1064	976	990	1454	1238	1520
C1_06000W	1261673	1263319	4	3	6	12	42	38	359	455	330	173	169	231
C1_06010W	1263830	1264762	1400	1190	1475	1149	1279	1250	4533	4806	4509	4192	4357	3742
C1_06020W	1265492	1267525	1527	1185	1549	999	1234	1189	2448	2395	2889	1424	2025	1448
C1_06030C	1267642	1268349	189	191	249	142	242	242	640	652	927	559	548	653
C1_06040W	1268616	1271165	462	403	573	244	360	324	1572	1680	2089	1129	1196	1109
C1_06050C	1271299	1271640	6286	5841	7000	6833	6202	6126	10888	10444	10287	8205	7587	8234
C1_06060C	1272155	1272589	1871	1719	2418	2287	2806	2879	3412	3834	4160	2493	3126	2119
C1_06070W	1272832	1273374	1373	1086	1678	1388	1504	1605	865	850	937	871	981	982
C1_06080C	1273461	1274501	1015	1033	1568	1074	1286	1435	1445	1580	1532	972	1373	679
C1_06090C	1274861	1277509	1402	1044	1110	783	874	914	3443	2828	2973	1660	2393	1652
C1_06100C	1278575	1280680	29948	22030	30169	19757	22424	20210	9349	9919	9957	14800	15164	11193
C1_06110C	1281141	1282937	1436	1110	1543	1132	1551	1502	1143	1136	1051	1439	2452	1580
C1_06120C	1283087	1283716	61	72	75	29	46	56	119	102	165	124	135	118
C1_06130C	1284286	1285408	1574	1248	1601	1225	1740	1756	6095	6077	8079	4258	11420	4920
C1_06140C	1286031	1286372	4	4	7	2	15	16	34	49	25	5	34	0
C1_06150W	1288910	1289635	0	0	0	0	0	4	0	0	0	14	29	0
C1_06160W	1289666	1291021	2	0	7	18	25	49	5	0	9	16	44	6
C1_06180W	1292817	1293812	8635	7604	9686	6488	6663	7212	15271	14713	15264	11427	14090	14114
C1_06190C	1293020	1293625	8972	8074	9913	6999	7125	7664	14833	14335	14722	11207	13971	13681
C1_06200W	1294861	1296615	1149	918	1092	840	1008	854	2481	2215	2587	1161	1435	1555
C1_06210W	1297218	1298267	500	291	516	247	308	278	459	383	495	354	527	275
C1_06220C	1298410	1299768	0	23	2	9	9	9	29	43	7	36	46	7
C1_06230C	1300705	1302573	688	513	615	445	448	429	6566	6238	7263	3044	16936	3749
C1_06250W	1306254	1308479	607	455	624	414	435	383	57	39	22	89	271	133
C1_06260W	1309507	1310436	3	0	0	0	0	2	0	0	10	0	3	29
C1_06270W	1310820	1313561	976	681	740	592	818	709	584	501	616	417	700	700
C1_06280C	1314443	1316977	38	40	33	56	106	97	12	102	95	264	302	475
C1_06290C	1324462	1324773	0	0	0	0	0	0	0	0	0	0	0	0
C1_06300W	1334339	1334429	2	3	12	3	9	20	0	7	5	21	22	0
C1_06310W	1334436	1334504	2	1	8	1	9	17	0	0	0	6	0	0
C1_06320W	1337626	1340022	588	344	488	305	300	276	1116	1133	1197	1014	808	1120
C1_06330W	1340324	1340677	0	0	0	0	0	0	3	0	0	0	0	0
C1_06340W	1344865	1348221	181	133	141	119	211	203	62	137	131	617	1993	833
C1_06350W	1350809	1353430	834	505	837	913	1109	912	8944	9848	9757	4063	2012	2079
C1_06360W	1354008	1355705	724	530	609	326	478	433	1733	1890	1810	1363	2189	1494
C1_06370C	1356759	1357286	2	7	5	6	10	9	89	45	62	1526	3173	5135
C1_06380C	1359403	1359726	234	203	245	204	225	217	944	948	762	972	1309	808
C1_06390W	1359974	1360750	394	356	510	308	454	462	413	343	400	782	787	609
C1_06400C	1361026	1363158	1763	1483	1549	1510	1565	1514	4764	4280	5075	3046	4678	2666
C1_06410W	1364432	1367017	291	262	325	119	179	196	1474	1406	1654	679	808	747
C1_06420C	1367129	1369303	914	749	852	402	609	541	2005	2052	2130	1117	1484	1376
C1_06430C	1370804	1372171	0	0	0	0	1	0	1299	1236	1673	534	347	1803
C1_06440C	1372822	1375437	783	614	827	470	501	607	831	566	760	935	2357	852
C1_06450C	1375867	1376695	92639	84374	103483	87188	71744	67708	6798	6297	5836	5116	8482	5929
C1_06460C	1377060	1377452	67859	59395	73341	57431	45380	45691	1396	1129	1238	1819	2755	1473
C1_06470W	1377836	1378222	35792	27172	38298	33485	24957	27470	3621	3232	3480	4534	5467	5084
C1_06480C	1378639	1379247	2744	2297	3181	2640	2596	2643	1685	1834	1746	1668	1970	2059
C1_06490C	1380114	1380186	10	0	2	5	0	7	0	15	0	0	0	0
C1_06500W	1380415	1381131	1157	890	1317	808	961	946	605	589	631	835	1469	1052
C1_06510C	1381158	1382555	2067	1712	2149	952	880	816	5733	5784	5756	2671	4065	3044
C1_06520C	1382850	1389671	813	580	805	677	807	832	4450	4614	4209	3823	2945	3688
C1_06530C	1390236	1394354	2766	1846	2152	1439	1324	1539	3550	3557	3512	2776	5669	3320
C1_06540C	1395052	1396173	1457	1047	1258	815	857	815	1092	671	939	1019	3459	1047
C1_06550W	1398203	1404583	10612	8034	9863	7947	8686	8118	10460	11511	12850	16546	16912	14815
C1_06560W	1404846	1406159	876	654	950	450	483	510	925	1025	930	888	1678	855
C1_06570W	1407287	1408324	873	632	811	176	223	335	2324	2385	3176	1218	1514	1730
C1_06580W	1409008	1409445	104098	82199	104093	93087	80191	75663	11591	10910	11398	11911	14756	13014
C1_06590C	1409804	1411006	4559	3698	4413	2888	3107	2831	4611	4024	4103	2969	3736	3020
C1_06600W	1411693	1412736	10215	8531	9536	5632	6031	5599	17175	16619	17078	13430	13676	13809
C1_06610C	1413051	1415474	80	70	97	84	146	78	68	67	44	148	195	109
C1_06620C	1417228	1417929	15	4	5	19	4	5	25	24	48	7	39	14
C1_06630W	1418555	1421170	1647	1253	1780	1533	1497	1159	679	725	829	274	274	349
C1_06640C	1421397	1421540	2355	1936	2802	2485	2320	2689	2495	2534	2325	3591	2632	3353
C1_06650W	1421870	1422436	1373	1349	1629	1140	996	1045	1518	1579	1753	1103	848	1155
C1_06660W	1422939	1424639	2806	2343	2959	1981	2133	2034	13921	12618	12340	6464	7420	7591
C1_06670W	1425357	1427678	1351	1110	1372	946	1176	1060	2476	1875	2113	1435	1667	1654
C1_06680W	1427929	1430991	844	620	730	384	449	485	2833	2746	2981	1682	2007	1526
C1_06690W	1431985	1432910	829	664	736	477	526	544	787	780	860	475	1073	905
C1_06700W	1433464	1435047	2019	1381	1820	1172	1282	1255	1952	1711	1696	1574	2377	2310
C1_06710W	1435405	1436436	1405	1207	1469	866	1012	942	2494	2174	2071	1729	2368	1446
C1_06720C	1436470	1437672	999	833	945	625	700	714	839	640	574	902	1388	717
C1_06730W	1440111	1440821	3305	2696	3431	1943	2020	1943	3683	3486	4012	1943	4138	2364
C1_06740C	1441455	1442084	1530	987	1220	1098	1083	1143	1533	1123	1443	1672	5432	1769
C1_06750W	1442313	1442699	180	141	151	158	133	142	1684	1696	1763	1563	1759	1658
C1_06760C	1442852	1444456	2365	1744	1921	1163	1334	1032	1661	1130	1339	1312	5933	1414
C1_06770W	1444465	1445988	2422	1736	2265	1384	1587	1376	1886	1594	2020	1277	2764	1305
C1_06780W	1447147	1449648	2634	2067	2631	1575	1871	1654	4836	4382	4854	1709	2796	2267
C1_06790C	1449896	1450327	2794	2420	2951	2588	2401	2451	1769	1875	2088	1770	2003	2182
C1_06800W	1450607	1451782	779	615	782	565	578	616	1122	933	1061	997	3307	1075
C1_06810W	1453371	1454828	9327	7702	8507	10581	10781	13217	74917	62152	58125	109192	95942	127416
C1_06820W	1455560	1456552	1847	1386	1445	1751	1885	1779	1688	1639	1986	949	2519	1313
C1_06830W	1457003	1457066	31	11	20	4	24	24	90	43	56	35	9	8
C1_06840C	1457234	1457527	651	567	725	852	800	855	329	436	363	614	1032	690
C1_06850W	1459294	1461348	2390	1998	2439	1684	1949	1810	3180	3092	3196	1474	2760	2084
C1_06860W	1462736	1464229	0	0	0	0	0	0	616	710	1208	2742	2825	7152
C1_06870C	1464460	1464663	280	206	404	43	66	60	4	6	29	11	20	45
C1_06880C	1465203	1468253	58	26	46	16	27	18	52	69	63	48	68	48
C1_06890C	1468491	1469301	59786	51901	63565	58376	48180	46218	5004	4905	4792	3669	6623	4320
C1_06900C	1469663	1470300	13534	12303	15823	10905	9938	10441	2192	2057	2076	8705	11942	8616
C1_06910C	1470511	1473207	2074	1726	1914	1191	1280	1119	4202	3782	4097	2481	4139	3012
C1_06920C	1473521	1474876	844	698	973	596	611	459	1426	1298	1543	766	708	1162
C1_06930W	1475669	1479466	13171	11286	13178	7750	9289	8414	3605	3667	3756	4256	6547	4766
C1_06940C	1479765	1483001	937	797	877	1206	1412	1571	7860	6877	6353	5892	7769	6902
C1_06950C	1483992	1484102	0	7	2	0	6	3	5	0	0	8	0	0
C1_06960W	1484782	1485684	14865	12236	15771	12339	12183	10873	4179	3508	3607	3906	7276	4015
C1_06970C	1485839	1487494	2467	2051	3030	1872	1699	1635	3300	2304	2885	1859	4786	4680
C1_06980C	1487730	1489163	2458	1892	2342	1146	1189	1098	5597	4293	4971	1385	1255	1310
C1_06990C	1489625	1489740	2	0	5	0	7	3	16	60	33	8	15	14
C1_07000W	1490474	1492753	1467	1125	1324	1061	1073	1060	1411	1124	1114	906	2141	796
C1_07010W	1493089	1494045	512	435	542	384	411	370	1016	930	969	680	709	962
C1_07020C	1494155	1497091	1960	1438	2177	1068	1135	1273	5398	4471	5037	2374	3428	2412
C1_07030C	1497930	1499006	898	799	1058	183	323	247	1432	1216	1653	230	708	371
C1_07040C	1502194	1503147	4	1	11	14	15	45	0	8	0	14	29	57
C1_07050C	1504821	1506980	789	590	683	607	703	768	2452	2225	2529	1619	2096	1498
C1_07060C	1507769	1508287	1315	1260	1763	1311	1180	1275	2244	2152	2338	2335	2365	2496
C1_07070C	1509921	1511570	1278	864	1000	0	0	0	1370	855	860	0	0	0
C1_07080W	1513291	1513857	218	164	189	341	364	437	9757	8772	8642	6573	7054	7020
C1_07090C	1514102	1516336	2759	2013	2521	1156	1408	1345	4936	4488	4663	2989	5732	3160
C1_07100C	1516808	1517749	406	290	411	229	235	276	449	480	452	378	242	409
C1_07110W	1518213	1521998	2659	2065	2218	1706	1792	1833	8745	8253	8600	5855	5036	6003
C1_07120W	1526962	1528785	22814	17658	21545	8446	10440	10437	18825	15225	15139	26198	71252	29069
C1_07130C	1528970	1530775	1018	863	1106	800	674	795	3327	2847	3524	1707	3057	1843
C1_07140C	1531460	1534594	5224	3893	4947	2353	2929	2359	3247	2759	2520	2899	8379	3409
C1_07150W	1534789	1535031	350	251	414	238	175	244	194	202	186	305	944	399
C1_07160C	1535176	1535382	1290	1212	1599	1421	1239	1495	9830	10182	8708	5907	19413	4482
C1_07170C	1536713	1538413	1055	860	999	240	310	330	2377	2434	2469	1191	3151	1023
C1_07180W	1540703	1541449	3746	3366	4041	3323	3193	3466	5223	4711	4371	5092	5071	5085
C1_07190W	1542241	1544706	3345	2735	3233	1916	2315	2028	11639	11737	12118	3759	5913	4136
C1_07200W	1545409	1546308	8294	7204	8626	3721	3377	3258	307	320	349	469	1914	470
C1_07210C	1546419	1548161	2710	2465	3059	2204	2119	2032	4210	3542	4150	3093	6861	3419
C1_07220W	1549788	1551416	1039	829	1006	364	404	453	6826	6846	10025	4619	43227	8632
C1_07230W	1551741	1552667	6027	5104	6892	4181	4054	4211	615	344	549	633	1014	496
C1_07240W	1553538	1554092	1870	1558	1687	1964	2060	1809	4825	4194	3928	2021	2847	2351
C1_07250C	1554252	1555934	1795	1611	2030	1758	1772	1596	1392	1250	1399	1415	2232	1723
C1_07260C	1556119	1557915	1067	861	1079	640	626	641	1102	992	798	1011	1341	1183
C1_07270W	1558151	1560670	2700	2209	2817	1690	1986	1654	2261	2244	2214	1322	1874	1499
C1_07280C	1560726	1560935	471	380	555	714	568	525	1147	1073	1168	872	1102	867
C1_07290W	1560987	1561431	376	324	412	565	511	408	815	911	945	740	897	737
C1_07310C	1570002	1570122	7	12	3	7	8	12	0	0	0	0	0	0
C1_07320W	1570860	1570923	5	2	2	2	2	0	0	20	7	10	11	0
C1_07330W	1578915	1580438	92	73	163	97	179	135	57	21	8	400	806	153
C1_07340W	1581183	1584306	5263	4168	5110	3349	3413	2945	1398	1271	1584	1595	2924	1803
C1_07350C	1584368	1584883	582	483	660	850	681	709	571	540	522	717	227	535
C1_07360W	1585959	1589870	2581	1990	2383	1783	2222	1879	3127	3832	3916	1486	1533	1457
C1_07370C	1590553	1592523	441	356	457	166	239	241	501	595	513	355	828	523
C1_07380C	1595218	1598070	687	447	584	209	197	186	3854	3329	3423	3163	3380	4106
C1_07390W	1600409	1602049	3165	2648	3076	2232	2223	2187	4989	4436	4704	2911	6610	3402
C1_07400C	1602201	1603640	880	631	748	353	497	497	2274	2367	2700	1140	935	1431
C1_07410C	1604466	1604960	6287	5037	6811	6593	5921	6287	8363	7691	8275	10616	10175	10041
C1_07420C	1605390	1606781	1175	851	1131	740	715	849	3726	3696	3591	2529	2744	2539
C1_07430W	1609080	1610051	12	5	5	11	16	14	29	20	24	15	25	12
C1_07440W	1611038	1614259	2244	1542	2189	1285	1170	1343	4039	3875	3795	2647	4044	3466
C1_07450W	1615527	1615624	109	80	110	102	73	61	384	670	689	368	336	377
C1_07460C	1615716	1616867	1917	1599	2098	1449	1647	1664	1194	1136	1085	894	1467	866
C1_07470C	1617133	1619100	589	460	549	413	310	368	605	604	768	466	542	571
C1_07480C	1619339	1621210	41	16	42	63	50	62	181	162	155	226	221	233
C1_07490C	1621459	1623453	1119	898	1126	976	932	879	22	11	53	50	135	130
C1_07500C	1623875	1624849	3784	2550	4067	2887	3505	3532	1204	1087	1216	1552	4818	1597
C1_07510W	1625211	1626044	1194	1037	1253	1018	954	1096	243	233	408	451	957	369
C1_07520C	1626237	1629095	1366	1073	1378	1043	1143	1087	970	797	763	1884	3449	2404
C1_07530W	1630639	1630734	92	54	117	110	68	46	388	692	625	378	338	365
C1_07540C	1631846	1634713	3098	2211	2728	1984	2119	2307	8748	7353	7532	5977	7321	6166
C1_07550W	1635192	1636286	1817	1513	1831	1095	1147	1125	408	435	458	507	967	463
C1_07560W	1636894	1637853	308	222	314	237	266	258	1808	1845	1878	896	1058	973
C1_07570C	1637879	1639087	333	302	316	263	271	213	599	526	620	556	969	471
C1_07580C	1639534	1640766	2	4	7	9	9	8	52	45	839	4087	7319	20416
C1_07590C	1642018	1645146	1028	841	1078	601	986	869	1674	1291	1643	1026	1222	1199
C1_07600W	1645656	1646180	6296	5011	7571	6922	8026	8275	6614	6830	7551	7745	7954	6148
C1_07610C	1646336	1647280	82	55	84	32	49	60	92	131	93	248	151	144
C1_07620C	1647590	1648864	11	19	6	5	12	10	29	15	47	61	24	59
C1_07630W	1649683	1650210	2761	2392	3290	3341	3428	3672	2780	2300	2467	2035	2650	1673
C1_07640C	1651181	1653694	34	31	24	31	87	82	5318	4703	5968	2446	2183	3276
C1_07650W	1658898	1659410	116	74	105	39	54	80	1736	1634	1310	679	508	546
C1_07660W	1660221	1662449	117	75	73	29	76	74	174	99	141	28	248	51
C1_07670W	1666450	1667040	1	2	14	3	2	6	198	217	183	192	203	300
C1_07680W	1668151	1669242	528	352	399	359	392	409	1786	1728	2356	948	1356	977
C1_07690C	1669766	1672903	1065	828	1161	877	1280	1188	1552	1727	1748	1580	1299	1078
C1_07700C	1674178	1675293	3537	2860	4162	4181	4875	5068	1674	1548	1849	1458	2806	1543
C1_07710C	1677067	1678692	9783	6862	8916	6860	7839	7028	2830	2708	2817	2508	8172	2892
C1_07770W	1691304	1692842	391	341	416	163	193	142	235	269	268	34	155	99
C1_07780W	1696645	1699221	1914	1510	1739	1184	1318	1229	920	949	861	1142	1674	1033
C1_07790C	1699261	1700190	984	738	866	419	431	412	752	512	767	824	3171	1021
C1_07800W	1700403	1702490	690	458	499	367	339	352	816	606	749	741	1825	599
C1_07810C	1702571	1704841	545	359	504	188	230	220	1376	1103	1348	790	1680	823
C1_07820W	1705126	1706286	881	770	998	451	470	504	754	661	692	777	1620	856
C1_07830C	1706367	1707149	285	257	382	201	176	190	322	333	346	244	519	411
C1_07840W	1707484	1708386	2784	2523	3199	2679	2572	2717	3232	2800	3243	3387	4093	3572
C1_07850C	1708445	1709884	332	264	394	220	201	195	198	118	233	210	290	283
C1_07860W	1710132	1711385	120	130	146	119	94	105	31	52	34	88	106	100
C1_07870C	1711677	1713539	9596	7539	9508	6772	7291	6892	43007	39154	40759	18491	17567	21474
C1_07880C	1714656	1716974	2160	1432	2111	1453	1784	1674	1908	1699	2030	907	2935	1021
C1_07890C	1718506	1720914	15461	11407	13781	8619	10448	9145	5029	4237	4409	5559	20518	6220
C1_07900W	1722838	1723413	1560	1344	2023	1671	2139	2109	1544	1537	1496	700	1480	668
C1_07910C	1723780	1724994	3226	2189	3031	2840	3656	3544	1907	1871	2055	1439	3111	1459
C1_07920W	1725672	1725863	2320	1973	2471	2564	2495	2611	4287	4602	4803	4183	4356	4147
C1_07930C	1726184	1727587	399	365	440	294	429	362	189	200	187	208	396	349
C1_07940W	1729119	1729210	15	15	26	3	17	18	105	90	101	83	15	67
C1_07950C	1729624	1730424	672	391	485	304	420	379	674	614	651	552	1789	583
C1_07960W	1730705	1731403	254	184	201	122	195	161	594	612	721	729	2022	802
C1_07970C	1731606	1735280	1208	899	1213	967	1129	1259	7201	7091	6537	3889	4089	4118
C1_07980C	1737056	1737787	92	58	107	104	129	113	6106	6732	6988	1839	1902	1877
C1_07990C	1741777	1743072	284	268	337	381	351	431	2124	1834	2145	564	1281	577
C1_08000W	1747237	1749528	830	688	709	302	349	341	347	219	264	170	508	157
C1_08010W	1750223	1750942	7106	6073	7952	5305	5037	5198	341	264	326	1337	2106	1478
C1_08020W	1751245	1753119	3041	2385	3107	1787	1748	1721	1271	1275	1033	1094	1929	1455
C1_08030W	1753580	1753960	9666	8505	10609	9201	8306	8913	5708	5348	5461	13895	14130	15409
C1_08040W	1754708	1754932	321	309	407	273	275	334	1783	1722	1516	1451	1650	1519
C1_08050W	1755423	1755923	5767	4700	5733	5564	6064	5367	11800	11826	12426	7025	8335	8670
C1_08060W	1756502	1756909	2971	2606	3558	4745	4135	4445	3189	3545	2952	6795	6452	7723
C1_08070W	1757995	1762467	3566	2910	3773	11771	10523	11881	2660	2090	2071	1687	2342	1180
C1_08080C	1762978	1763364	5448	4833	6213	6079	6045	6028	15739	16423	15883	12161	11109	13290
C1_08090C	1763721	1766774	25542	19272	22256	18280	19782	17928	8146	7084	7292	6422	12594	5679
C1_08100W	1767350	1768456	9572	8246	10168	6122	6199	5875	5147	4103	4073	4437	6780	4591
C1_08110W	1769005	1772280	10217	8109	9809	6724	7185	6518	4707	4442	4350	3203	6939	3279
C1_08120W	1772657	1774768	2555	1955	2396	1261	1488	1272	3689	3439	3530	2073	2840	2235
C1_08130C	1774778	1777381	686	457	718	615	540	560	2249	2279	2347	1120	1035	1560
C1_08140W	1777572	1778552	831	654	748	580	509	480	634	696	833	434	478	790
C1_08150C	1778549	1779187	177	114	135	77	98	65	93	94	132	153	113	218
C1_08160W	1779298	1780356	2539	2031	2400	1684	1642	1650	2987	2860	3084	2335	3527	2319
C1_08170C	1780661	1782886	475	449	691	173	367	345	16809	15988	16566	2576	2050	3232
C1_08180C	1785345	1789301	4693	4047	4274	3881	4528	4332	12225	10337	10778	9612	15478	10574
C1_08190C	1790357	1793527	240	229	221	51	55	65	272	375	436	197	245	576
C1_08200W	1794144	1795106	568	537	696	303	339	310	2579	2722	2805	826	1009	1346
C1_08210C	1795214	1800034	7530	5611	6903	3924	4123	3835	4991	4369	4148	5401	8507	4728
C1_08220W	1801639	1804002	4336	3374	3953	2742	3169	2793	6556	6093	6574	4193	5212	4619
C1_08230C	1804099	1806363	1024	868	995	478	628	652	5326	4646	7115	3905	8511	9288
C1_08240C	1806857	1807849	460	391	494	675	691	720	343	302	281	452	533	300
C1_08260C	1808943	1809611	2510	2290	2764	2456	2418	2353	4800	4683	4712	4017	4554	4082
C1_08270C	1810107	1813547	3246	2199	2686	1907	2190	2158	8741	8382	7871	4228	6621	4089
C1_08290C	1816314	1819259	3468	2433	2805	1844	2221	2172	2753	1316	1702	1769	9387	1622
C1_08300W	1820179	1822167	2936	2259	2834	1919	1899	1732	8385	7381	7139	3374	4235	3558
C1_08310W	1823774	1825357	610	448	628	436	555	479	7533	6162	6602	3640	7156	5039
C1_08320W	1826606	1828639	49351	40833	51476	20178	22754	21616	11902	9518	9494	16720	20059	13548
C1_08330C	1829214	1830260	424	422	471	180	231	385	76545	60050	57537	231666	203615	175688
C1_08340C	1831893	1832366	704	625	844	360	300	356	3299	3861	3728	2499	2319	2729
C1_08350C	1832872	1833063	19064	19712	23622	16207	16653	15867	8930	9228	8316	9778	26520	7919
C1_08360C	1834277	1835737	72146	61303	74778	60604	78276	70638	14757	9532	13730	31743	117041	42204
C1_08370W	1839261	1841147	11370	8833	11311	4306	5093	4583	26597	22750	21625	11788	26871	11863
C1_08380W	1842523	1843899	521196	460890	551391	432109	433716	390788	105133	93904	87568	147748	210117	132395
C1_08390C	1844133	1845809	2730	2284	2615	1558	1536	1625	4833	4648	4799	2987	4064	3673
C1_08400C	1846412	1849411	19233	16497	20342	7814	9286	7897	66	68	120	836	79947	2424
C1_08410C	1850385	1851320	15874	15270	18421	10902	11005	10133	1225	965	1061	1195	4590	1495
C1_08420W	1851785	1854445	4779	3681	4637	2828	3166	2796	1777	1463	1499	1392	4541	1500
C1_08430W	1854835	1855797	2536	2245	2648	2593	2610	2546	2081	1831	1814	2051	3354	2464
C1_08440C	1855880	1856251	696	556	657	378	340	331	314	340	372	205	214	543
C1_08450C	1856802	1857377	5379	4460	5620	4390	4592	4208	5168	5244	4977	4219	5001	4855
C1_08460C	1858153	1860291	2622	2206	2581	5656	5731	5118	3044	3176	2877	1431	1533	1547
C1_08470W	1861235	1861669	1092	821	1092	1868	1689	1544	1457	940	1263	923	1166	921
C1_08480C	1861735	1862330	996	987	1297	829	594	677	1352	1032	1070	831	1214	846
C1_08490W	1862525	1863910	3690	3188	3604	2103	2198	2001	2574	2361	2430	2127	2436	2613
C1_08500C	1864142	1865464	458020	405609	505251	441718	404417	397736	4816	3577	2991	35152	73379	26433
C1_08510W	1866426	1867061	1569	1481	1809	1551	1257	1543	751	666	702	689	2343	793
C1_08520C	1867140	1867583	1952	1776	2216	1783	1771	1868	283	275	266	486	1368	451
C1_08530W	1867854	1868327	86	114	114	58	67	109	1021	953	875	897	999	872
C1_08540C	1868434	1870572	5981	4886	5814	4143	4735	4357	9087	7975	7959	5474	7095	5974
C1_08550C	1871380	1872117	6903	5278	6524	5349	5389	5113	4454	3876	4348	3992	5200	4716
C1_08560W	1872877	1874541	13130	10884	13009	8472	8203	7374	5332	4850	5311	4794	7372	4054
C1_08570C	1874799	1875563	360	294	453	218	264	224	45	26	265	504	943	4132
C1_08580C	1877942	1879192	4024	3415	3966	1413	1519	1444	8555	7825	6940	6613	7835	7215
C1_08590C	1880562	1882052	8786	6725	9465	26135	21418	16048	2926	2597	3059	2469	3957	2205
C1_08600C	1882773	1884971	7083	5219	6329	5098	5150	4914	4876	4131	3638	3628	6221	3132
C1_08610C	1885519	1886160	10303	9135	12485	16800	13266	13250	5977	5630	5888	2890	10453	3793
C1_08620W	1886896	1887384	984	914	1081	1309	1141	1211	2119	2100	1793	1597	2839	1882
C1_08630W	1887754	1889091	1113	1016	1270	950	952	984	1716	1472	2036	1081	2433	1125
C1_08640W	1889495	1890319	2045	1596	1897	1384	1443	1413	3700	2882	2833	2538	2873	2775
C1_08650C	1890504	1891440	1208	945	1328	760	716	745	2750	2628	2820	1428	1502	1473
C1_08660C	1891704	1892474	849	612	763	543	450	411	2265	2033	2200	1237	1864	1470
C1_08670W	1892935	1895124	1901	1511	1992	1515	1328	1174	313	285	359	382	1039	740
C1_08680C	1895280	1895855	1686	1340	1835	1163	1081	1211	2623	2594	2360	1804	2254	2176
C1_08690W	1896191	1896658	1775	1491	1833	1144	1079	1128	1737	1745	1689	1415	1682	1514
C1_08700W	1897141	1901283	3584	2821	3136	2328	2562	2238	9020	8856	9186	4577	5160	4992
C1_08710W	1901497	1902281	601	425	553	412	372	348	1118	1074	1109	864	1653	1152
C1_08730W	1902988	1904163	1154	1038	1190	943	1029	1113	1555	1831	1725	1140	1647	1582
C1_08740C	1904334	1907120	16701	14229	17333	11935	13857	12719	5888	5704	5545	7012	8012	6133
C1_08750W	1907494	1908402	1033	632	998	349	251	292	734	604	900	919	985	757
C1_08760W	1908848	1909897	603	568	660	496	500	594	609	596	624	536	1259	643
C1_08770W	1910160	1911212	690	496	714	154	112	189	357	313	335	412	836	437
C1_08780W	1912039	1913692	2052	1892	2200	1991	2038	2213	20278	20572	23075	9729	14985	14343
C1_08790W	1914850	1916607	2051	1995	2746	10521	14409	11357	426	268	284	282	777	260
C1_08800W	1916982	1918658	1020	968	1141	913	1053	971	2347	2248	2474	1537	2180	1660
C1_08810C	1918885	1920891	2736	2106	2620	2615	2901	2799	3591	2661	3202	2086	8135	2299
C1_08820C	1921109	1921741	381	350	449	408	285	304	933	836	874	561	661	633
C1_08830C	1922005	1922588	43	47	36	55	76	44	387	333	316	161	350	249
C1_08840W	1922771	1923836	51	34	73	76	82	117	718	661	579	452	511	383
C1_08850C	1924009	1926075	402	345	392	133	132	239	982	832	743	617	1070	867
C1_08860C	1926324	1928531	1215	954	1194	622	690	689	3280	2573	2937	1754	2611	1833
C1_08870C	1929015	1930643	1962	1459	1774	1234	1329	1032	2014	1529	1987	1573	5920	1349
C1_08880W	1931327	1932922	1013	821	1157	1142	1304	1279	1596	1491	1265	1169	1590	1307
C1_08890C	1932973	1933368	150	92	114	78	90	102	571	453	491	324	408	318
C1_08900W	1933814	1935490	1202	952	1359	529	718	665	6060	3873	4148	1051	2500	1280
C1_08910C	1936168	1938270	345	310	345	212	256	289	491	418	479	449	749	373
C1_08920W	1938504	1939391	1881	1372	1793	1196	1635	1657	597	662	791	860	1254	946
C1_08930C	1939569	1939793	1832	1472	2046	2386	1935	2003	2825	2645	3060	2245	2370	2696
C1_08940C	1940431	1942707	1001	731	1013	930	1168	1039	2784	2155	2293	1596	3827	1701
C1_08950W	1948174	1951614	2850	2342	2447	1867	1940	2084	7347	6397	6449	3856	5396	3708
C1_08960W	1952377	1952553	156	131	161	99	79	125	90	153	163	240	197	164
C1_08970W	1952911	1953026	567	543	565	545	235	393	265	317	304	799	1005	938
C1_08980C	1953284	1954807	6448	4994	7755	3500	5176	5429	1353	1328	1393	3238	10399	3027
C1_08990C	1956468	1959278	3013	2331	2835	1778	1967	1996	1737	1784	2242	2412	3254	2267
C1_09000W	1960321	1961973	526	381	383	331	360	377	783	515	637	828	1166	827
C1_09010W	1962485	1964314	1379	1001	1304	799	1000	819	2909	2274	2750	1598	3206	1711
C1_09020W	1965008	1965748	5663	4344	5829	3839	4811	4612	10335	11674	11935	4966	4901	5267
C1_09030C	1966302	1966799	13815	11424	15437	14857	18873	17518	26659	27904	29167	19829	21818	18723
C1_09040C	1967501	1968964	854	587	863	541	580	604	766	380	769	741	2252	660
C1_09050W	1969745	1971718	973	688	870	562	688	513	885	1095	1061	685	984	664
C1_09060C	1972166	1972846	240	223	290	281	376	391	891	798	732	984	828	853
C1_09070W	1973703	1977275	988	845	1043	716	923	926	2707	2194	1860	1382	985	1486
C1_09080C	1978139	1978798	5381	4087	5598	2762	3424	2942	28	61	95	103	279	135
C1_09090C	1980963	1984268	713	465	717	434	417	431	7852	6877	8420	2757	3255	3297
C1_09100W	1985677	1986417	162	149	141	100	93	133	1722	1667	1757	559	953	552
C1_09110W	1986784	1988379	123	84	160	73	132	106	1418	1447	1874	760	799	873
C1_09120W	1991493	1993037	1393	967	1240	632	682	719	8197	8843	11383	2752	4999	2964
C1_09130W	1996642	1998762	849	721	894	1179	1455	1375	4462	3769	4363	1566	3448	2656
C1_09140C	1999482	2000645	1260	755	1070	425	457	462	1135	1005	1049	986	1659	1005
C1_09150W	2004797	2005894	1433	1095	1372	1294	1665	1298	51	186	152	66	1692	91
C1_09160W	2007241	2008380	398	292	540	312	451	600	1973	1737	1917	1638	2300	2013
C1_09170W	2010295	2012580	828	710	838	491	617	537	4286	3150	3283	3015	8362	2832
C1_09180W	2014843	2017473	248	158	196	42	57	75	1434	1339	1551	503	1270	701
C1_09190C	2017589	2019376	8699	7109	9329	29418	29302	29554	4418	4052	4102	6323	15324	6045
C1_09200W	2020220	2022289	967	750	1005	541	613	694	4181	4097	4250	2370	1925	2201
C1_09210C	2022487	2024349	3601	2752	3778	2571	2279	1852	6155	5334	7569	1358	1358	1198
C1_09220W	2025858	2027231	1280	1043	1344	1202	1119	1106	10229	9063	8394	6464	8178	7323
C1_09230C	2027269	2028282	1432	1160	1408	866	857	883	1223	1229	1265	1274	2122	1300
C1_09240C	2028559	2029983	131	124	173	191	243	379	759	590	680	1344	1666	2507
C1_09250W	2031038	2034631	2420	1867	2324	8589	11520	11562	17328	13056	12659	6315	4748	6523
C1_09260C	2034732	2035859	2643	2320	2700	1364	1521	1438	5360	4916	5703	3239	4148	3319
C1_09270W	2036785	2038449	446	409	630	245	235	349	3529	3319	3429	1690	1395	1944
C1_09280W	2038901	2041093	893	769	921	485	682	584	3025	2509	2764	1715	2034	1785
C1_09290C	2041251	2043824	1350	986	1346	868	1688	1488	5607	4885	5295	6727	15254	6918
C1_09300C	2044625	2045518	4	12	2	4	17	7	383	388	342	297	163	210
C1_09310C	2045934	2048864	117	96	101	88	106	119	6879	6657	6898	4068	4477	3896
C1_09320C	2050044	2051717	1273	931	971	1290	1181	1286	4925	2721	4450	1179	8290	1403
C1_09330W	2054948	2055547	720	460	679	422	576	536	360	366	477	562	2718	687
C1_09340C	2056018	2059518	205	137	258	157	222	217	6860	5992	5763	5142	5022	4991
C1_09350W	2060822	2061352	4694	4004	5116	4560	4065	4037	1585	1567	1712	1476	2532	1758
C1_09360C	2061691	2064567	3497	2779	3493	2429	2497	2354	15694	15136	15539	9183	7725	11802
C1_09370W	2065840	2067672	1425	1122	1145	881	776	681	5980	4496	5196	2113	5463	3412
C1_09380W	2067881	2070238	1748	1365	1713	1134	1246	1234	2737	2435	2315	2529	3075	2716
C1_09390W	2070442	2071839	396	269	436	260	222	227	1115	910	957	836	1579	816
C1_09400C	2072100	2073374	93	51	99	344	249	315	694	684	901	1522	2662	2687
C1_09410W	2074888	2075265	0	0	0	0	0	0	11	3	5	0	0	0
C1_09420W	2075369	2076769	3	1	0	0	0	2	31	19	21	26	0	0
C1_09430W	2077619	2080219	1880	1398	1755	1352	1578	1556	2979	2528	2681	1287	1736	861
C1_09440W	2080842	2081816	892	780	1013	489	448	483	5937	5774	6353	3174	2313	3772
C1_09450C	2082076	2087004	3989	3227	4021	2758	2887	2587	3146	2884	2743	2345	3993	2349
C1_09460W	2087373	2088668	8337	7077	8637	5112	5175	4830	3721	3310	4034	2581	3272	2882
C1_09470C	2088774	2089760	2919	2588	3209	2213	2149	1993	4040	3454	3797	2910	3323	3744
C1_09480W	2089941	2090348	392	380	494	302	225	292	545	599	442	623	947	578
C1_09490C	2090401	2091993	31779	26679	32424	16921	17636	15574	5385	4185	4581	7023	23947	6552
C1_09500W	2092637	2092972	24	15	7	4	2	6	19	5	6	0	49	21
C1_09510W	2093204	2094604	4445	3379	4211	2545	2820	2430	2208	1857	2099	1790	7987	1894
C1_09520C	2094664	2096013	1629	1277	1795	1001	1030	1052	3716	3153	2756	3209	4184	2433
C1_09530W	2096620	2097540	1231	1006	1411	895	918	929	2303	1900	1817	1585	2264	1297
C1_09540W	2102604	2104187	505	365	382	361	383	418	2672	2233	2063	1110	2646	1100
C1_09550W	2104255	2104611	26	17	20	13	16	42	140	115	133	131	194	69
C1_09560C	2105712	2105780	5	3	2	1	0	2	0	0	0	11	6	12
C1_09570W	2106988	2108610	1695	1244	1675	894	933	1012	3292	2657	3071	1810	2233	1968
C1_09580C	2108768	2110174	11	20	5	22	60	55	388	321	326	654	1541	4999
C1_09590C	2111679	2113076	0	0	0	0	0	1	2	0	0	0	0	18
C1_09600C	2114124	2115515	555	469	510	361	370	430	658	474	436	812	786	611
C1_09610W	2117897	2118715	1818	1732	2059	1984	1852	1841	1261	1133	1076	1223	1962	1312
C1_09620C	2118779	2119243	1106	881	1218	881	905	899	1123	1118	1023	1058	1719	1190
C1_09630W	2120340	2121653	47537	40030	50619	38490	41592	38086	15025	13396	14344	22204	33156	22451
C1_09640W	2122201	2123487	24602	21061	24968	12123	12709	11686	14646	12723	15129	11470	17454	13106
C1_09650W	2124269	2125864	2044	1812	1920	1530	1730	1617	22153	20342	20751	7648	7985	9291
C1_09660W	2126316	2128601	6255	5241	6425	4728	5482	4951	2066	2248	2142	3020	4008	2884
C1_09670C	2128636	2128968	1105	878	1413	1082	925	996	27	90	53	194	337	399
C1_09680W	2129715	2131256	25643	22127	29157	23602	24853	23337	1044	787	836	1862	4662	2096
C1_09690W	2132285	2133940	1322	1004	1199	1219	1789	1805	232157	204355	194674	68891	173041	88894
C1_09700W	2134192	2134896	13	14	9	8	6	3	57	8	19	0	72	23
C1_09710C	2134915	2136498	2094	1493	1775	1447	1532	1530	3146	2211	3124	2631	8994	2788
C1_09720W	2136944	2138278	9856	8492	10900	12732	12704	12683	1803	1914	2069	3650	5549	2901
C1_09730W	2138460	2139293	827	841	1033	559	520	496	1261	1355	1211	1052	953	1139
C1_09740C	2139314	2139532	142	168	223	133	121	147	569	515	611	341	257	263
C1_09750W	2139752	2140648	2316	2176	2495	1838	2087	2045	2525	2452	1898	2726	3831	2402
C1_09760C	2140725	2141804	1246	1123	1360	1136	1062	1223	3636	3616	3410	2689	3614	3086
C1_09770W	2142235	2142576	98	74	74	106	66	81	3332	2969	3348	2333	2245	2635
C1_09780C	2142670	2144865	1037	947	1148	663	815	791	6414	5937	6280	2820	3894	4159
C1_09790C	2145428	2146573	1542	1172	1549	861	874	748	3569	3275	3139	1289	2966	1548
C1_09800C	2146959	2147480	2259	1912	2564	2456	2056	2146	629	513	534	1198	2057	1321
C1_09810W	2148153	2149394	3224	2611	3201	2421	2343	2062	1232	990	1086	1035	1845	893
C1_09820C	2148350	2148802	1675	1392	1697	1250	1203	1139	614	514	632	580	994	390
C1_09830W	2149724	2153926	3994	2783	3573	2702	2729	2669	4573	4287	4406	2925	4211	3131
C1_09840C	2153987	2154970	1023	792	1018	855	989	1025	2484	2381	2476	1887	3609	2357
C1_09850C	2155987	2157837	3011	2168	2925	2428	2967	2732	6629	6281	6356	3664	8398	3637
C1_09860C	2158685	2159869	2058	1845	2291	1235	1350	1201	3730	4054	4502	2550	3559	2736
C1_09870W	2161391	2163130	373	292	353	185	210	153	245	326	274	276	328	346
C1_09880C	2163460	2163912	537	402	501	329	337	314	897	1030	1197	927	1096	838
C1_09890C	2164191	2164285	0	0	0	1	0	0	10	21	6	0	6	0
C1_09900W	2166042	2167457	45	12	28	50	92	70	46	55	25	109	86	108
C1_09910C	2167600	2168418	855	652	773	316	302	201	1558	1136	1219	816	1510	1222
C1_09920W	2169728	2172613	761	524	696	435	542	425	2783	2578	2227	1778	1956	1747
C1_09930W	2172968	2173780	100	65	76	177	140	173	239	272	265	212	204	254
C1_09940W	2173842	2174126	389	275	418	436	392	347	895	790	865	653	874	692
C1_09950C	2174108	2174704	1230	1013	1251	1180	1080	1033	3136	2627	2693	2477	3141	2440
C1_09960W	2174970	2175394	882	803	1138	1159	1166	1213	1779	1702	1707	1759	1636	1902
C1_09970C	2175559	2178069	1377	1145	1268	750	701	654	1327	1067	1012	813	2028	909
C1_09980C	2178891	2179805	822	822	1012	818	898	938	2167	2127	2298	2989	2314	2382
C1_09990W	2180969	2182825	2041	1540	2306	1873	2231	2076	1606	1625	1740	1109	1404	955
C1_10000C	2183232	2185025	882	633	847	398	568	594	3008	2415	2839	1053	2108	1398
C1_10010C	2189048	2192584	2753	1985	2656	1042	1151	1043	242	211	274	634	1422	613
C1_10020W	2195296	2196849	1074	689	980	653	610	557	2650	1835	2061	845	2241	745
C1_10030W	2197012	2198706	4147	2877	3675	2513	2588	2401	688	502	618	861	7450	980
C1_10040W	2199803	2201545	4407	3853	4851	4758	5092	4460	1134	736	859	807	4728	1281
C1_10050W	2202149	2203000	0	0	0	1	1	1	5	0	6	34	0	0
C1_10060C	2203480	2203992	7	1	5	12	22	18	2705	2685	4390	689	1376	2352
C1_10070C	2205478	2207298	2461	1834	2424	1741	2357	2049	2660	2344	2947	1494	5590	2032
C1_10080W	2208563	2209051	567	464	528	460	441	475	812	683	881	628	1061	644
C1_10090C	2209394	2211940	2688	2230	2664	1692	1939	1790	4097	3857	3708	3178	4141	3275
C1_10100C	2212282	2212765	10077	8826	11976	11483	9984	10218	5124	4892	5012	8628	9882	9952
C1_10110W	2213992	2216160	386	328	354	77	50	57	126	75	101	21	46	8
C1_10120C	2216381	2217235	2471	1917	2303	1701	1682	1631	9817	9443	10076	6653	6317	6675
C1_10130W	2217660	2217760	194	180	248	168	185	185	576	650	443	260	274	363
C1_10140C	2217863	2220094	532	422	585	667	735	867	2578	2326	2514	3353	11534	4193
C1_10150W	2230428	2232785	44	21	16	15	2	1	7	0	0	20	66	30
C1_10160W	2236271	2237194	43184	36823	45481	29178	36470	30318	17397	17624	18785	11533	22105	12963
C1_10170W	2239067	2239783	0	4	0	0	1	4	66	55	65	89	198	32
C1_10180C	2240105	2242294	887	725	1085	1439	2156	1732	14437	15470	16514	7346	11027	7174
C1_10190W	2245328	2246161	2026	1569	2014	1131	1144	1230	18655	20582	20884	4028	3670	4315
C1_10200C	2246404	2248158	3127	2393	3168	2185	2507	2344	2063	2050	2117	1863	2727	1569
C1_10210C	2249433	2252363	1638	1105	1540	1058	1363	1220	2346	1830	2014	1659	3348	1998
C1_10220C	2255528	2256745	1384	1015	1379	1360	1565	1300	4229	3870	5162	1711	3019	1692
C1_10230C	2259281	2263606	1451	1176	1333	947	1285	1180	7347	7230	6969	4319	4528	4514
C1_10240C	2264003	2264737	90	76	93	71	116	98	3317	2936	2907	3120	4487	3181
C1_10250C	2265013	2265834	269	266	226	198	139	208	855	669	783	742	2104	1050
C1_10260C	2266231	2266953	2725	1812	2618	1743	1929	1743	1725	1339	1785	1348	4314	1488
C1_10270C	2267335	2268297	2980	2485	2994	1948	1959	1842	1763	1615	1979	1203	1824	1248
C1_10280C	2268558	2269247	2211	2134	2564	2324	2312	2535	3746	3223	2587	8048	6491	6633
C1_10290W	2271429	2274269	123	103	122	94	137	139	1769	1574	1587	1590	1941	3297
C1_10300W	2276289	2278775	1087	694	1007	461	729	761	1661	1298	1318	2045	7591	1711
C1_10310W	2279999	2281033	193	148	197	184	168	137	3120	2999	3095	2094	1460	2118
C1_10320W	2282245	2283306	436	311	539	251	312	378	115	236	138	329	337	254
C1_10330C	2283328	2284668	638	551	595	303	481	390	827	886	844	701	942	605
C1_10340W	2285503	2287056	438	397	496	204	249	263	1508	1377	1458	1280	1788	1467
C1_10350C	2287154	2289460	2261	1974	2191	1465	1647	1743	4195	3568	3364	3083	7362	3309
C1_10360C	2292875	2294692	3988	3189	4299	3710	4157	3910	515	341	404	522	1070	732
C1_10370W	2295460	2295795	8	11	13	14	5	18	0	0	0	0	20	0
C1_10380C	2296818	2299016	5028	3900	4434	2080	2433	2183	3506	3013	3599	2580	4440	3103
C1_10390C	2299912	2300590	88010	70222	93175	89846	67432	68346	5250	4514	4926	5873	6472	6222
C1_10400C	2301164	2301916	4544	3816	5625	4463	2808	2441	114	171	139	160	477	123
C1_10410W	2304090	2305052	566	523	608	302	177	198	194	147	134	276	388	229
C1_10420C	2305173	2307107	839	733	819	446	478	505	3251	3235	3223	1733	2792	1680
C1_10430W	2309018	2310526	72	66	72	35	41	46	383	263	295	269	254	220
C1_10440W	2311161	2313674	1557	1235	1616	985	905	966	1303	1435	1460	1023	2370	1158
C1_10450W	2315126	2316247	16034	13892	18833	14721	14056	13581	129	59	115	808	13871	2115
C1_10460W	2316599	2317831	1610	1239	1684	1195	1075	1042	3927	3694	3736	2632	3719	3345
C1_10470W	2318216	2319226	5732	4757	5777	4866	4873	4694	3118	2596	2638	1895	3062	2105
C1_10480W	2319706	2321232	2178	1632	1868	1314	1453	1203	6241	5944	6560	4573	7092	5989
C1_10490W	2321516	2323387	6018	4664	6251	4838	4946	4754	8913	7742	7211	6960	9805	6933
C1_10500W	2323951	2324475	1831	1468	2047	2304	2059	2100	606	554	602	627	1214	679
C1_10510W	2325520	2326068	204	218	279	192	122	154	1140	909	957	774	886	973
C1_10520W	2327301	2329154	194	109	175	193	185	164	725	654	646	648	932	597
C1_10530W	2330134	2330733	2961	2383	2927	2284	2198	2308	1601	1336	1527	1774	2360	2532
C1_10540C	2330869	2332431	927	796	873	484	500	519	1774	1624	1722	1194	1976	1466
C1_10550C	2332821	2335661	149	191	237	94	122	190	4584	4260	4441	4318	4222	9215
C1_10560C	2337567	2339459	654	479	666	532	456	598	622	516	542	619	837	594
C1_10570C	2340457	2342265	11	7	38	28	51	55	55	44	60	47	131	75
C1_10580C	2344189	2344521	139	130	144	82	143	135	427	433	633	422	4671	401
C1_10590W	2346761	2346848	9	20	6	26	23	28	10	52	51	59	50	29
C1_10600C	2348552	2348974	0	1	0	0	0	0	0	7	0	0	4	0
C1_10610W	2349823	2351616	2008	1425	1985	1061	1144	1166	825	680	701	626	1848	551
C1_10620W	2352481	2353920	19215	12962	17235	13552	16450	14982	4968	4464	5005	6642	18336	6357
C1_10630C	2354084	2356816	344	254	386	293	420	407	255	187	219	279	407	407
C1_10640C	2357229	2359133	1005	633	988	754	964	719	1496	1527	1569	843	1870	1195
C1_10650W	2360959	2362314	525	420	554	429	497	463	166	227	217	312	712	378
C1_10660W	2362545	2363261	4810	3885	4669	2465	2253	2106	18591	18143	19628	9326	7152	10429
C1_10670C	2364231	2369228	8656	5825	7229	4991	5659	5077	3537	3825	3445	4130	10623	4471
C1_10680C	2369641	2373418	7503	5593	6818	4897	5368	5352	12887	11859	10193	14960	14295	13112
C1_10690W	2373927	2374901	1927	1758	2180	1304	1110	1146	1620	1286	1322	1271	1363	1199
C1_10700C	2374946	2375851	2702	2510	3239	1923	1963	1950	3202	2491	2540	3265	3958	4071
C1_10710C	2376096	2377658	654	591	847	371	466	356	186	288	223	124	81	273
C1_10720C	2378706	2380499	3162	2293	2935	2559	2914	2704	2122	2237	2358	1616	3793	1985
C1_10730W	2381432	2383306	1277	1102	1441	1217	1245	1385	5991	5472	5280	4022	6684	3914
C1_10740C	2383438	2384595	375	325	372	573	569	806	4090	2865	2183	15995	13341	11262
C1_10750C	2386260	2386725	1834	1651	2014	1741	1619	1403	2767	2761	2814	3201	2868	3081
C1_10760W	2386743	2388191	955	754	909	475	634	583	1438	1505	1378	918	1066	965
C1_10770W	2388419	2389072	613	499	709	501	528	479	2362	2257	2124	1489	1807	1380
C1_10780C	2389155	2389613	2916	2378	3236	2332	2152	2199	7058	6178	5239	8354	7466	8134
C1_10790W	2390651	2393131	33013	26243	32265	30170	35245	31947	18475	16023	16637	28573	37537	29927
C1_10800C	2393493	2395124	3978	3164	4149	2551	2058	2450	635	475	889	600	1796	853
C1_10810W	2396177	2396785	78	55	125	67	68	132	37	31	75	48	60	14
C1_10820C	2396768	2398258	6006	4923	6099	5782	5819	5630	2378	2151	1996	2545	3060	2261
C1_10830W	2398485	2399453	1139	798	1145	1049	980	945	926	853	931	867	1040	973
C1_10840C	2399609	2401099	7456	6319	7292	4759	5160	5257	5420	5218	5764	2513	14187	3401
C1_10850W	2403483	2404277	1	4	10	2	4	5	8	7	24	2	11	10
C1_10860C	2404333	2405670	1015	769	1075	565	537	566	2420	2461	2454	2315	1747	2452
C1_10870W	2406473	2407265	101898	87205	109637	103576	93171	86087	4867	4292	3628	4866	7771	4673
C1_10880W	2407739	2409034	3321	2308	3158	2487	2196	1851	1944	1343	1558	1586	4866	1569
C1_10890C	2409031	2409867	3103	2426	3336	2570	2692	2651	4748	4497	4729	2493	2992	3428
C1_10900C	2410234	2410341	0	3	2	0	0	0	0	0	0	0	0	0
C1_10910C	2410866	2412323	1310	1028	1190	828	783	703	4217	4185	4509	1582	2237	1807
C1_10920W	2412546	2414099	1051	850	1029	423	488	468	1594	1338	1513	785	1320	1058
C1_10930C	2414164	2415480	1398	1204	1434	1699	1680	1789	1943	1636	1632	1167	2898	1143
C1_10940C	2415792	2416510	9139	7518	9909	8288	8309	8074	221	181	262	1520	1703	1744
C1_10950C	2416749	2418230	1339	872	1093	798	810	609	2386	2085	2530	1723	4526	1896
C1_10960W	2418421	2419186	2387	1783	2488	1685	1636	1529	1522	1465	1610	1279	1627	1269
C1_10970W	2419631	2421649	2823	2041	2477	1923	1852	1688	1522	985	930	1579	7023	1732
C1_10980W	2423247	2423780	10	10	13	22	36	32	14	19	23	19	7	0
C1_10990C	2424042	2425604	1848	1474	1817	1002	1064	1149	4295	3423	3344	2425	2480	2306
C1_11000C	2426373	2426780	1233	826	1040	702	819	761	2700	2289	2726	1673	3721	1649
C1_11010C	2427089	2428279	1102	863	1337	784	779	738	2372	2052	2293	1922	2243	2007
C1_11020W	2429995	2432034	607	493	540	238	287	246	1665	1450	1318	913	1074	918
C1_11030W	2432335	2433454	22672	18941	21862	12232	9146	9406	2105	1649	1698	1782	5095	1482
C1_11040W	2434010	2434201	34582	31243	38488	36264	25357	30021	4889	4760	4670	3719	5139	4439
C1_11050W	2434537	2435515	171	156	154	89	71	96	111	147	154	53	141	88
C1_11060C	2435755	2436923	212072	186835	223023	173233	154103	139340	9175	8033	7051	9301	14319	9270
C1_11070W	2438080	2440197	737	653	770	441	534	525	1211	748	938	477	2260	542
C1_11080W	2441917	2443002	2405	2172	2703	2848	2969	3092	4049	1340	1827	627	8697	619
C1_11090C	2443310	2444941	1742	1217	1547	1306	1150	1301	2129	1613	1701	1671	3095	1652
C1_11100W	2445495	2446031	1255	1065	1456	1133	1191	1379	3686	3940	3976	4135	3945	4098
C1_11110C	2446127	2446501	1018	932	1237	974	993	1054	582	567	563	889	1389	675
C1_11120C	2446839	2447867	3754	3383	4301	3643	3635	3820	3042	2746	2431	4220	5959	4278
C1_11130W	2448602	2449303	322	306	469	214	244	205	503	461	485	294	616	315
C1_11140W	2449609	2451078	749	513	821	538	512	463	2067	2029	2180	1185	1676	1363
C1_11150W	2451404	2452099	1138	1094	1350	942	875	958	1381	1161	1282	1218	1781	1521
C1_11160C	2452129	2452434	1840	1611	1846	1595	1234	1262	674	833	643	1258	3076	1557
C1_11170W	2452956	2454269	8395	7729	9587	7673	7554	7169	1780	1559	1604	2819	4471	2770
C1_11180C	2454401	2454490	1	0	0	0	0	6	7	0	0	2	0	0
C1_11190W	2454904	2455674	2206	2145	2499	1018	853	964	2050	1640	1938	1168	1594	1289
C1_11200W	2457021	2464673	3763	3255	3856	4122	4009	4393	46269	32564	21669	94214	78466	66577
C1_11210C	2465010	2466914	1838	1262	1558	1122	1426	1156	5278	4479	5707	2945	8262	4523
C1_11220C	2468111	2469520	12948	9785	12752	12126	12443	11580	2525	2575	2345	2710	5055	2856
C1_11230W	2469743	2470306	515	470	554	608	403	428	587	543	561	493	743	629
C1_11240C	2470442	2471263	2754	2433	2971	2358	2567	2456	4253	3721	3057	8268	14200	9951
C1_11250W	2472604	2473500	2101	1799	2039	1301	1237	1197	2605	2616	2676	2115	2544	2649
C1_11260C	2473836	2473973	5	3	0	10	10	6	63	40	58	147	817	505
C1_11270W	2475478	2476116	1980	1857	2136	3356	2146	2357	2710	2866	3358	8479	14030	23917
C1_11280W	2476694	2477785	712	548	678	308	366	379	1663	1551	1340	1291	2809	1731
C1_11290W	2478006	2479115	289	247	250	215	175	203	1234	989	1094	749	930	933
C1_11300C	2479120	2480865	1259	942	1204	586	677	668	1808	1638	1741	1408	2430	1674
C1_11310C	2481384	2483393	3334	2376	2930	1842	2243	2280	15309	14719	16837	5259	8515	5730
C1_11320C	2485158	2485470	5287	4960	6709	1709	1226	1706	50448	52447	49607	16516	56382	16301
C1_11330C	2487030	2487338	9643	8752	11080	9006	7996	9265	3047	3189	3771	5589	7186	7751
C1_11340W	2487854	2489725	27	46	65	18	65	56	57	32	67	81	87	130
C1_11350C	2489787	2491265	4268	3689	4730	2965	2711	2321	75	116	170	88	149	96
C1_11360W	2492017	2492641	77576	67468	81119	74748	61552	58891	7939	7159	7354	7524	9524	8039
C1_11370C	2492899	2495079	748	676	740	511	512	491	2139	1994	1986	1576	1764	1470
C1_11380W	2495635	2496438	4029	2980	3748	2540	2479	2321	1852	1685	1493	1761	4050	1820
C1_11390W	2496971	2497705	19	8	6	17	28	35	6	0	0	35	11	31
C1_11400C	2497828	2501877	3313	2312	3042	2058	2122	1889	383	284	529	400	1351	732
C1_11410C	2503505	2503846	18	18	23	46	67	50	183	105	192	316	1093	203
C1_11420W	2504077	2505153	2867	1764	2777	1976	2680	2380	2749	2059	2100	3464	9661	3329
C1_11430W	2506101	2508047	990	735	924	361	339	340	1086	1058	1138	846	1740	828
C1_11440C	2508151	2511852	1506	1032	1356	1021	1266	975	44	49	78	167	315	290
C1_11450C	2513498	2514655	13340	10874	13048	8061	8699	7305	765	684	950	855	3396	939
C1_11470C	2517464	2518249	431	386	679	489	460	486	94	46	34	201	510	203
C1_11480W	2522270	2523907	15529	12602	17087	10848	11260	9944	29069	19574	18638	11432	31650	11207
C1_11490C	2524677	2526935	34	12	7	4	29	7	8	22	24	3	49	43
C1_11500C	2528412	2529218	1708	1396	1689	1099	1145	1183	1027	817	1050	1013	1726	1079
C1_11510C	2529502	2530452	311	181	233	184	196	189	3324	3594	3615	1695	2468	2174
C1_11520C	2531236	2531823	2096	1782	2042	876	825	769	728	445	493	290	500	524
C1_11530C	2532332	2533492	128	79	138	46	73	126	163	166	121	131	111	113
C1_11540C	2534083	2538075	6502	5157	5769	4726	4910	4685	8046	7319	6687	6367	8131	5128
C1_11550W	2538473	2539033	13717	11657	13726	9753	8569	8344	1714	1301	1613	2381	8605	2040
C1_11560C	2539219	2540310	785	524	718	439	463	528	1768	1548	1747	1313	1700	1042
C1_11570W	2540472	2541085	85	46	115	60	46	95	597	465	492	425	617	497
C1_11580W	2541311	2541688	1083	942	1144	1037	934	879	1380	1278	1346	964	1104	1087
C1_11590W	2542205	2547337	7639	5919	7071	3572	3688	3324	6232	6063	6294	4953	7014	5597
C1_11600W	2547650	2548297	1123	1009	1452	1085	1234	1112	949	855	952	1024	1316	1163
C1_11610C	2548355	2549875	1567	1240	1781	948	910	1040	4499	4395	5130	3065	3126	4097
C1_11620W	2550053	2550945	304	182	311	265	205	265	934	1180	989	860	463	1246
C1_11630C	2551004	2552158	44	40	49	66	53	96	100	44	79	362	402	568
C1_11640C	2552604	2553458	1479	1158	1609	877	805	745	1913	1938	1922	878	888	713
C1_11650W	2554192	2554665	46545	41241	49177	48414	42580	43964	2201	1654	1971	7596	9861	6620
C1_11660W	2555756	2557462	7661	6752	8894	9619	11040	11840	15535	12618	11768	15108	12148	10750
C1_11670W	2558270	2559067	4745	4507	5686	4618	5781	6157	112344	104063	94186	58830	68743	69720
C1_11680C	2559137	2559358	114	107	118	124	137	143	2377	2678	2324	1591	1507	1794
C1_11690W	2560934	2562352	569	414	559	296	264	277	12473	11181	12259	5747	7146	6759
C1_11700C	2562590	2563669	760	552	735	992	962	1372	666	653	388	1547	1919	1432
C1_11710C	2564662	2565453	1	1	0	2	1	12	5	0	0	19	38	22
C1_11720W	2568120	2568488	232	193	156	110	207	141	86	148	178	145	273	262
C1_11730W	2568721	2572086	2754	1836	2301	1730	2413	2170	1533	2038	2193	2805	4726	5428
C1_11740W	2572517	2573701	1099	705	1010	669	662	644	641	717	751	673	858	672
C1_11750W	2574701	2576620	662	534	702	346	335	416	4460	4132	4765	1927	2616	1920
C1_11760C	2576841	2577467	2099	1657	2296	1888	2033	1949	2384	2285	2760	2031	2207	2312
C1_11770C	2578041	2580962	3388	2309	2656	1783	2033	1836	8491	8396	8618	4378	7394	6099
C1_11780W	2583742	2583853	55	21	72	55	64	72	3	22	17	4	10	27
C1_11790W	2584085	2584759	914	650	967	620	568	614	60	47	34	77	369	169
C1_11800C	2584822	2585259	212	181	301	138	240	191	158	145	173	175	168	227
C1_11810W	2585534	2587969	1038	801	942	577	645	691	242	206	154	308	965	579
C1_11820W	2588588	2588696	0	0	0	0	4	0	0	0	0	0	0	0
C1_11830W	2589074	2589167	0	0	0	0	0	0	0	0	0	0	0	0
C1_11850W	2593217	2594659	1817	1549	1763	3024	2901	2709	34548	34905	35177	24588	20359	31759
C1_11860W	2595251	2598913	10841	8382	10486	9721	10806	10279	1170	1050	1071	2792	3702	2459
C1_11870W	2600144	2601805	5010	3940	5090	5146	4619	4642	7786	4385	6345	3968	13672	5340
C1_11880W	2602148	2602570	2126	1537	2109	2043	1840	1910	1450	1642	1498	1232	1685	1266
C1_11890W	2603069	2604097	698	525	662	531	568	573	7381	7180	7387	4350	5791	5407
C1_11900C	2604272	2605495	627	533	639	306	344	347	1500	1186	1507	912	1748	1155
C1_11910W	2605750	2606997	154	133	233	99	80	130	202	168	244	208	347	134
C1_11920W	2607325	2608548	1293	898	1361	1059	1185	1083	1746	1688	1664	2404	2359	2091
C1_11930W	2610706	2613774	2952	2274	2702	1295	1525	1473	3103	2597	3093	1430	3024	2401
C1_11940C	2614011	2615756	344	193	266	231	284	192	535	597	640	607	559	663
C1_11950W	2616948	2617970	33	3	33	22	26	39	2561	2966	2843	1712	1748	1870
C1_11960C	2618177	2618431	1311	1239	1690	1532	1644	1554	1434	1534	1613	1518	1726	1377
C1_11970C	2619049	2620440	970	637	925	564	658	645	1056	864	1239	911	1384	812
C1_11980W	2620888	2621400	564	443	593	367	370	389	731	739	816	653	830	710
C1_11990W	2623948	2624433	3149	2739	4116	4897	3601	3186	287	273	353	530	2748	845
C1_12000C	2624679	2626058	37	29	43	113	200	169	72	71	66	238	345	231
C1_12010C	2626541	2629255	679	518	692	549	653	637	496	411	693	867	5381	1224
C1_12020W	2631981	2632406	1	8	3	0	8	0	5	5	10	10	37	0
C1_12030W	2632893	2634284	15538	12708	16808	12774	13847	13022	901	914	841	3016	10050	3025
C1_12040W	2634464	2634895	0	0	3	3	1	5	0	11	16	3	24	0
C1_12050W	2635336	2638194	14091	10963	13666	10772	11875	11024	6693	6071	6436	7812	10985	8213
C1_12060C	2638297	2639016	250	201	245	203	224	181	132	99	124	238	303	293
C1_12070C	2639168	2641048	459	440	584	368	327	311	123	160	116	244	443	374
C1_12080W	2641840	2643432	1103	942	1027	625	631	675	1287	1336	1731	969	1118	1060
C1_12090C	2643564	2644919	7	5	11	4	15	10	9	20	11	13	39	13
C1_12100C	2645348	2647351	1672	1200	1539	563	610	710	16681	15105	15266	9052	8009	8440
C1_12110C	2647763	2648143	282	242	360	251	294	338	196	201	200	238	347	169
C1_12120W	2648574	2650772	573	386	525	239	366	333	1994	1546	2209	882	1351	1021
C1_12130C	2650854	2653253	632	594	635	405	416	414	3716	3159	3429	1219	2290	1336
C1_12140W	2653585	2654073	258	303	345	197	142	203	5822	5675	5716	5794	5090	7207
C1_12150C	2654152	2654829	158	141	162	143	123	125	1015	1043	1301	705	611	1163
C1_12160W	2655497	2656006	992	832	1174	753	663	736	5239	5749	5695	2515	2723	3171
C1_12170C	2656080	2657360	970	757	953	664	730	712	4335	3613	3886	2196	2587	2143
C1_12180C	2657624	2658790	1740	1452	1837	1282	1335	1345	643	467	604	1270	1478	1381
C1_12190W	2659217	2661385	384	262	400	219	307	255	712	469	483	464	397	479
C1_12200W	2661699	2664614	740	718	980	655	897	796	95	108	148	230	348	125
C1_12210W	2664840	2666402	3126	2260	3188	1838	2449	2100	809	1069	990	1174	1519	850
C1_12220W	2666931	2668376	258	113	262	131	180	157	168	165	216	66	93	117
C1_12230W	2669546	2672551	3605	2543	3090	1942	2088	2011	12630	12778	12759	6280	5681	6333
C1_12240C	2672750	2674165	1650	1419	1646	1078	1511	1617	2137	2094	2338	2190	1793	2269
C1_12250C	2674440	2676257	3303	2619	3044	1999	2196	2059	10904	11333	13071	6772	16888	8530
C1_12260W	2677455	2678096	385	276	396	131	185	168	1156	911	1111	635	1290	549
C1_12270W	2678250	2679259	319	257	334	145	219	217	1342	1188	1202	951	1104	775
C1_12280C	2679412	2680110	145	188	232	214	331	309	167	153	208	95	146	98
C1_12290C	2680507	2682516	1210	904	1286	1005	1208	1249	9192	8682	9770	3293	3987	3705
C1_12300W	2683661	2684008	0	0	0	0	0	0	0	0	0	0	0	0
C1_12310C	2685690	2686568	1195	966	1488	858	1031	1125	577	554	632	698	2713	785
C1_12320C	2687288	2687491	6393	5240	6318	7347	7142	7264	3350	4061	4422	5111	6006	5685
C1_12330W	2687848	2689080	0	4	4	2	11	24	0	0	0	6	14	0
C1_12340C	2689246	2690256	4440	3149	4302	3466	3928	3917	1099	1073	1303	1194	2021	1278
C1_12350W	2690749	2693763	2973	1941	2535	1868	2286	1933	3352	2682	2607	2146	5826	2160
C1_12360C	2693885	2694508	3954	3469	4598	6182	6436	6279	2913	3201	2912	2256	3436	2275
C1_12370W	2695844	2696338	618	477	728	591	642	590	528	654	450	423	808	596
C1_12380C	2696471	2697745	6985	4957	6737	3734	4044	3623	3098	2724	2991	2140	3122	1860
C1_12390C	2698228	2699054	100259	81624	103408	92127	84821	81991	7233	6761	6959	9220	12370	8827
C1_12400C	2699605	2699982	815	518	659	494	448	528	1600	1527	1461	1358	1547	1592
C1_12410C	2700235	2703066	2813	2106	2570	1507	2026	1813	5965	5979	5763	4077	4771	3783
C1_12420C	2703260	2703658	34	15	16	3	14	10	33	35	24	8	53	17
C1_12430W	2704576	2707527	1050	705	998	574	721	746	2659	2278	2647	1640	2154	1741
C1_12440W	2707807	2708664	293	229	279	176	156	203	199	168	173	192	1735	223
C1_12450C	2709016	2716947	2521	1960	2121	1490	1803	1755	6437	7240	6978	3984	4077	3972
C1_12460C	2718617	2718910	14	2	18	5	7	34	82	43	74	12	12	0
C1_12470W	2720003	2720740	11	22	7	14	8	28	94	82	92	4	71	10
C1_12480W	2720899	2721401	116	116	149	37	103	92	280	247	344	223	451	193
C1_12490W	2723217	2727236	4805	3587	4686	2454	2762	2971	5600	5774	5345	7057	7764	6407
C1_12500C	2727509	2727605	0	0	0	0	0	1	0	0	0	0	0	0
C1_12510W	2729392	2733573	1343	1166	1382	926	1354	1156	2926	3070	3614	1850	2732	2236
C1_12520W	2734143	2736422	518	368	518	249	325	338	773	797	899	709	889	671
C1_12530C	2736546	2737925	438	313	496	300	385	372	1859	1759	2247	1129	1383	1291
C1_12540W	2738272	2738808	276	208	317	99	217	285	401	319	462	351	397	286
C1_12550C	2738907	2741645	1603	1154	1556	1029	1066	1015	83	60	132	241	817	362
C1_12560C	2741917	2743031	2	3	6	0	5	6	18	9	13	43	66	0
C1_12570C	2743170	2744510	840	736	890	685	777	754	3400	2593	2797	2117	5292	1884
C1_12580W	2744883	2746310	1618	1216	1459	1562	1755	1610	6871	5700	6252	3427	4864	3446
C1_12590W	2746802	2747146	5106	3886	5178	4846	5734	5446	3645	3783	3993	3078	2594	2675
C1_12600C	2747624	2749546	1304	854	1207	823	1015	960	3623	3032	3511	1983	6645	2255
C1_12610W	2749665	2750327	3366	2590	3409	3013	3142	3027	1512	1628	1492	1213	1926	1534
C1_12620W	2752449	2756849	5801	4383	5514	3390	3725	3177	5401	5161	5575	3678	8514	4627
C1_12630C	2757006	2757680	209	177	206	183	144	160	1173	1047	1285	771	1380	799
C1_12640W	2758115	2758516	230	183	305	230	234	245	309	192	357	217	410	318
C1_12650C	2758664	2759159	487	472	758	444	843	947	2021	2439	3015	2545	2133	1682
C1_12660W	2759624	2761714	422	297	495	247	514	398	903	772	972	613	645	463
C1_12670C	2761748	2764486	259	171	140	137	207	210	646	351	559	519	926	260
C1_12680W	2764684	2766237	5719	4041	5180	3552	3648	3732	4962	3262	3746	3889	11929	4113
C1_12690C	2766323	2766973	77	82	136	50	49	71	149	92	90	72	146	152
C1_12700W	2767708	2769786	238	200	211	213	371	458	2232	2311	2216	1128	963	870
C1_12710C	2770372	2771775	1064	648	913	570	736	738	3087	3182	3442	2207	2604	1810
C1_12720C	2772427	2772969	0	0	2	7	7	22	77	57	74	190	153	151
C1_12730W	2774690	2775697	330	283	334	188	372	479	824	917	1020	886	788	903
C1_12740W	2776620	2779445	828	615	893	515	761	687	1413	1560	1963	1057	1148	1280
C1_12750C	2779524	2781086	291	173	278	187	192	160	1005	842	1054	550	1039	490
C1_12760W	2781254	2782219	1654	1366	1572	1053	1268	1156	949	816	1199	935	2093	1025
C1_12770W	2782460	2785252	10127	7513	9590	7107	8381	7219	2931	2509	2598	3594	6110	3002
C1_12780W	2785591	2786763	2545	1879	2572	1626	1738	1991	2983	2777	2564	3984	5777	3825
C1_12790C	2787073	2788086	1826	1463	2002	1445	1483	1500	1342	1143	1713	771	1951	1118
C1_12800W	2789450	2789935	49	51	89	66	58	62	55	49	96	79	265	39
C1_12810W	2790229	2791140	838	645	823	612	703	658	307	297	307	383	913	430
C1_12820C	2791243	2792190	1469	1147	1512	1044	1210	1131	1953	1855	1962	1532	2103	1381
C1_12830C	2792712	2796338	670	562	862	310	365	443	1190	1211	1217	747	1172	593
C1_12840W	2797772	2798125	167	137	235	137	177	123	74	148	138	185	144	127
C1_12850W	2799799	2800032	646	586	897	1885	1288	1665	148661	146239	142328	191812	157943	197014
C1_12860C	2800841	2802282	334	313	321	196	194	206	2161	1946	1962	1013	939	990
C1_12870C	2802367	2803014	99	101	107	56	72	51	397	429	536	202	247	171
C1_12880C	2803648	2805207	505	397	492	267	262	349	436	384	606	486	742	1026
C1_12890W	2805535	2806845	273	226	309	220	146	226	552	366	379	532	1030	590
C1_12900W	2807842	2810013	974	804	1084	527	499	522	3495	3286	3218	1560	2241	1747
C1_12910W	2811877	2812041	255	314	728	105	213	168	40	1	0	6	3619	30
C1_12920C	2812432	2813441	1023	797	1143	779	797	805	609	532	673	791	1707	636
C1_12930C	2813667	2815223	113	69	96	84	68	105	1013	712	968	611	980	725
C1_12940C	2815348	2815560	7	12	24	3	11	10	59	79	79	62	50	68
C1_12950W	2815793	2819746	682	527	667	343	490	358	2446	2434	2666	1113	2560	1657
C1_12960C	2819892	2825090	3231	2388	3107	1671	2001	2056	6130	6770	6701	3668	4168	5591
C1_12970C	2827216	2829471	1503	1080	1360	983	1360	1208	3558	3583	3722	2221	2775	2088
C1_12980W	2830768	2830863	54	38	47	31	43	27	67	130	124	63	64	108
C1_12990W	2831021	2831124	243	181	239	149	125	146	296	412	387	499	345	438
C1_13000W	2831283	2831374	130	152	210	173	122	123	422	619	652	603	359	466
C1_13010W	2831964	2835488	1254	1037	1219	853	958	948	569	568	590	669	2118	488
C1_13020C	2835642	2836220	2194	1761	2279	1922	1647	1857	533	416	562	1115	1524	1482
C1_13030C	2836419	2838764	7269	5199	6914	3663	3999	3821	3352	3160	3184	2320	4165	2702
C1_13040C	2839236	2839339	11	41	17	20	5	6	188	166	232	88	45	86
C1_13050W	2839816	2840565	73239	63924	79832	55977	50000	47460	6313	5709	6021	4079	6272	3635
C1_13060C	2841026	2843311	8554	6836	8336	7686	8691	8044	3857	3670	4125	3916	6594	3217
C1_13070C	2843609	2844910	2743	2311	2689	2332	2528	2079	357	187	238	215	5937	608
C1_13080W	2848578	2849789	2	5	0	5	2	12	1103	916	20092	70856	120666	327695
C1_13090W	2853478	2853873	0	0	1	0	0	1	11	29	31	17	11	0
C1_13100W	2854973	2855188	0	0	5	6	21	15	15866	19837	20890	2850	6838	2685
C1_13110C	2856227	2859868	5602	4286	5100	4271	5301	4867	10163	9775	10204	7532	11597	7084
C1_13120C	2861226	2866130	1488	1287	1583	963	1259	1188	592	846	800	973	1096	698
C1_13130C	2866620	2868299	3933	3050	4037	1884	1909	1873	195	133	118	360	3714	265
C1_13140C	2868898	2869707	67884	54982	67230	32910	31966	31277	4321	2337	3200	1525	14984	1448
C1_13150W	2871214	2871582	17	18	26	7	13	20	14	11	0	12	0	0
C1_13160W	2874155	2875531	272	248	256	879	1017	1465	18330	14929	14650	16313	20716	19302
C1_13170C	2875604	2879248	3534	2749	3663	3121	2925	2589	153	232	158	507	861	711
C1_13180W	2879525	2880286	7	3	4	14	19	7	156	124	168	25	108	84
C1_13190W	2880609	2881118	3023	2847	4200	5335	5480	6351	8485	8882	8774	11161	12809	10827
C1_13200C	2881342	2882556	501	333	530	249	284	289	294	269	397	379	519	192
C1_13210C	2882943	2883245	333	322	380	94	116	90	164	268	126	237	205	283
C1_13220C	2883697	2886138	2028	1631	2189	1674	1973	1851	2460	2172	2265	1848	3822	1912
C1_13240W	2888033	2889301	370	263	444	229	293	298	2836	2576	2783	1261	1408	1467
C1_13250W	2891567	2892505	2234	1631	1990	700	627	577	8786	8159	8147	4071	3950	4510
C1_13260W	2893318	2893880	2370	1828	2759	2041	1895	2080	1339	1324	1421	1652	2190	1528
C1_13270W	2894239	2895135	665	596	828	680	727	752	3451	3296	3349	2876	3310	2442
C1_13280C	2895435	2896025	3402	2442	3135	2415	2190	2372	3530	3639	3820	4321	4215	4718
C1_13290W	2896677	2898260	11	5	15	18	32	22	7	23	13	35	56	113
C1_13300C	2898326	2901313	8558	6295	7917	7476	8916	8723	6864	6626	6942	7748	10373	7221
C1_13310W	2902597	2904465	346	231	355	182	203	231	1281	1445	1325	956	975	1495
C1_13320C	2904868	2906589	5289	4564	5301	2486	2712	2320	2194	2329	2656	2137	2112	2479
C1_13330C	2907281	2908315	2226	1608	2456	1481	1419	1670	4182	3546	3623	2516	4109	2213
C1_13350W	2911601	2913352	3622	2637	3264	1835	2241	2100	15896	14025	15231	7065	9705	8451
C1_13360C	2913651	2914778	42	34	43	32	37	31	309	318	427	193	397	178
C1_13370W	2915012	2916186	715	555	688	496	770	693	200	194	353	381	925	477
C1_13380W	2916479	2917321	133	123	128	89	116	110	543	589	617	486	699	333
C1_13390W	2917577	2919667	134	95	141	72	78	134	1113	784	1001	953	1344	812
C1_13400C	2920045	2922240	2441	1845	2533	829	1058	1054	187	172	199	92	4696	501
C1_13410W	2925405	2925873	668	523	759	602	597	592	816	1133	973	999	2219	1299
C1_13420C	2926060	2930643	4392	3227	4380	3525	4391	4026	4248	4558	4293	4013	5005	3347
C1_13430C	2932046	2933773	10	14	16	83	88	136	12147	11782	12077	7967	7542	7949
C1_13440C	2935478	2937424	0	2	0	4	3	14	9	6	33	83	49	90
C1_13450W	2944648	2947407	145	120	91	241	366	401	596	482	558	626	1860	785
C1_13460W	2951104	2951460	0	0	0	0	0	0	7	0	0	0	0	0
C1_13470W	2952079	2954079	37	47	73	73	147	163	2787	2293	2420	1558	1233	1456
C1_13480W	2955616	2957586	5146	4996	7304	12248	9872	16300	191671	190529	157328	458480	258353	269553
C1_13490C	2957872	2959986	462	415	479	280	451	447	594	605	644	511	835	811
C1_13500C	2960315	2960425	45	19	30	25	28	43	95	174	56	73	39	145
C1_13510C	2960954	2962582	524	518	597	608	673	698	1101	1287	1382	786	717	818
C1_13520C	2963249	2964064	432	479	507	302	451	432	879	747	857	922	1680	871
C1_13540W	2966544	2968298	750	547	723	494	644	712	751	761	929	1181	1311	797
C1_13550C	2968414	2969763	2268	1594	1918	1735	1779	1627	3032	2852	3117	2517	4165	2860
C1_13560W	2969975	2971489	491	369	418	314	359	348	2458	2457	2593	1016	1414	1051
C1_13570W	2976207	2979023	908	764	867	963	1440	1248	1142	1191	1207	1218	2819	1654
C1_13580W	2981466	2983856	3338	2449	3448	2515	3544	3237	2572	2420	2240	2366	4483	2157
C1_13590W	2984972	2986198	40	19	40	27	6	11	160	121	154	107	46	91
C1_13600W	2986304	2987200	22	14	37	12	13	13	163	138	191	135	63	109
C1_13610C	2987646	2989883	1688	1271	1715	1277	1729	1759	5979	5446	5944	3915	11594	4891
C1_13620W	2993199	2996240	10061	7749	9373	15210	18489	20097	9015	8916	11354	9079	34176	8926
C1_13630W	2997058	2998740	578	444	455	190	347	310	11331	10624	11856	7927	20905	11016
C1_13640W	2999740	3001515	2047	1581	1794	961	1149	1076	5973	5300	5165	2306	3444	2516
C1_13650C	3001597	3002943	901	703	953	506	562	575	2112	1718	2259	1633	2423	1765
C1_13660W	3003337	3005883	1279	943	1303	528	594	536	185	173	246	263	599	353
C1_13670W	3006324	3008270	3588	2577	3301	3090	2889	3791	5662	5321	5577	7347	33533	9698
C1_13680C	3008342	3008875	9570	9470	11852	10922	11562	11783	4935	5155	4944	6812	11899	8541
C1_13690C	3009454	3009861	2756	2213	2858	2971	3170	3158	7019	6785	6748	5595	8443	7220
C1_13700W	3011315	3013104	76199	63990	80105	63916	70315	65133	22841	21881	21661	38582	42040	36708
C1_13710C	3013378	3013677	237	140	350	195	156	215	64	110	126	166	126	181
C1_13720W	3013937	3015853	2173	1510	2009	1340	1604	1543	1513	1244	1497	1223	2382	1656
C1_13730C	3015955	3016935	938	676	888	471	512	492	1277	604	752	767	3227	923
C1_13740W	3017768	3020041	367	304	375	314	297	287	2412	2238	2310	1886	2687	1602
C1_13750C	3020132	3020728	149	150	174	128	129	142	635	532	619	483	639	407
C1_13760W	3020920	3022554	2014	1712	2013	1507	1880	1876	1488	1379	1498	1886	2039	1628
C1_13770C	3022678	3023385	439	316	430	202	214	223	707	567	705	404	855	646
C1_13780W	3025988	3030673	7147	4985	5861	4394	5462	4771	3494	4152	4994	3596	5669	4783
C1_13790C	3030889	3031254	774	682	908	650	728	671	978	1071	1202	1068	1262	792
C1_13800C	3031432	3033447	235	200	309	143	152	155	1460	1319	1319	779	1408	909
C1_13810W	3035109	3037193	2795	2003	2465	2246	2812	2353	7183	6230	7304	3624	13108	6880
C1_13820C	3037488	3038510	662	462	546	281	358	248	2217	1718	2016	988	2591	1175
C1_13830C	3038953	3040206	16843	13485	16862	7323	6870	7379	1176	1015	992	2369	11797	2695
C1_13840W	3041441	3043396	4058	3211	4013	2207	2649	2246	7740	7955	7968	3725	11208	4019
C1_13850C	3043488	3045017	0	1	3	14	22	11	1059	1028	1031	1299	1174	1995
C1_13860C	3045843	3048030	90611	73718	98036	46346	51524	50875	4945	4621	4520	13920	22155	11972
C1_13870W	3051472	3053055	6980	4928	7557	4371	4645	4879	179	114	235	355	673	1098
C1_13880C	3053367	3056900	2279	1930	2095	1396	1405	1393	26282	26389	26948	11468	12975	15664
C1_13890C	3060969	3061041	0	0	0	0	0	0	0	0	0	0	0	0
C1_13900C	3061389	3063098	6143	4658	6056	5328	5614	5156	3176	3396	3792	2517	5308	3448
C1_13910C	3063781	3065418	804	528	747	481	636	582	3216	3019	2623	1848	2325	1395
C1_13920W	3065906	3066985	1416	1076	1494	1284	1235	1421	4226	3740	3429	4181	5384	3896
C1_13930W	3067447	3069471	1876	1499	1767	1737	2314	1968	4242	3628	4389	2089	8090	3711
C1_13940W	3074071	3075189	19053	16363	18272	14776	14994	14973	4025	1343	2623	3515	14943	7643
C1_13950C	3075678	3076172	111	122	112	78	85	93	873	587	571	421	574	329
C1_13960W	3076585	3078516	2112	1582	2439	1578	1654	1603	3050	2560	2520	2012	2480	1769
C1_13970C	3078554	3080212	901	701	718	512	534	473	2125	2011	2196	1420	2290	1594
C1_13980C	3080894	3082918	554	431	561	316	300	404	2434	2310	2468	1150	1760	1528
C1_13990W	3083675	3084283	654	703	701	529	490	464	1431	1422	1320	876	1033	1282
C1_14000C	3084286	3086721	1676	1459	1720	915	993	1057	3096	2608	2900	1860	3840	1878
C1_14010W	3087597	3088789	1	0	0	4	0	0	0	8	0	5	7	0
C1_14020W	3089182	3089589	8	7	15	6	3	1	388	279	339	427	512	3405
C1_14030W	3089899	3090906	523	508	578	716	597	700	5143	4420	4252	2671	4453	4240
C1_14040W	3091066	3093369	1660	1270	1552	942	1188	1190	2825	2558	2636	1418	1437	1487
C1_14050C	3093371	3096742	1356	1095	1435	622	699	663	2073	1932	1919	1190	3158	2038
C1_14060W	3097145	3098653	2961	2553	3336	2222	2868	3069	7596	6553	6438	15329	29932	24834
C1_14080W	3099258	3104714	6577	4837	6329	3032	3251	3033	3277	2605	2283	2989	9166	2776
C1_14090W	3104941	3105322	5279	5402	6851	8077	6843	7693	4426	5217	4213	12192	4745	8200
C1_14100W	3105738	3106403	2407	2027	2488	1645	1747	1833	4880	4489	4455	3621	5174	4161
C1_14110C	3106625	3107716	187160	169057	195350	125680	123772	107353	6692	5020	5135	8903	20971	7893
C1_14120C	3108092	3108907	1519	1504	1707	1952	1305	1325	5	5	20	66	495	161
C1_14130W	3113652	3114797	2434	1780	2123	2275	3787	3375	388	221	206	1082	11652	2716
C1_14140C	3115397	3118606	3172	2282	2590	3010	2840	2197	8026	7945	7829	3611	4288	4263
C1_14150C	3119807	3120172	2004	1845	2456	1908	1503	1743	3710	3772	3824	3601	3381	4144
C1_14160W	3120985	3122739	1674	1228	1431	938	1083	971	393	469	276	379	1108	304
C1_14170W	3123101	3124777	4064	3478	4179	3188	3339	3330	12897	13033	13046	6192	6738	7062
C1_14180W	3125313	3126884	105	75	88	105	122	104	4541	4971	5413	1332	1213	1291
C1_14190C	3126944	3127318	164	205	241	173	125	172	8444	8929	8308	3173	1665	3547
C1_14200W	3127655	3128647	1693	1630	2033	1397	1330	1297	2604	2255	2239	1430	2122	1778
C1_14210C	3128711	3131311	4049	3601	4460	3412	3903	3485	3058	2462	2773	2575	3769	2517
C1_14220C	3132967	3134115	4314	3193	4082	3706	4315	3880	12027	10877	11431	3816	7938	3871
C1_14230C	3135458	3138727	2142	1534	2126	1560	1500	1302	240	217	201	268	553	782
C1_14240W	3139060	3140745	6460	5574	6592	4135	4317	3930	2263	2393	2283	2475	3302	2307
C1_14250C	3140921	3143599	1356	1320	1642	1084	1099	1180	6558	5323	5610	2219	2368	2036
C1_14260C	3144137	3144976	12980	10636	12921	10025	10090	9205	2313	1987	2348	2770	5543	3254
C1_14270W	3145356	3146159	749	643	763	551	584	557	1237	1027	1179	854	969	949
C1_14280C	3146634	3147494	24023	18607	23017	14587	13353	12092	2329	1875	2071	2725	8653	2770
C1_14290C	3147944	3150174	16581	13474	16392	10675	12599	11486	35335	33102	32842	15263	24280	18178
C1_14300C	3150974	3154744	1444	1214	1637	1296	1520	1565	15899	13779	11670	8493	8317	8189
C1_14310W	3155083	3156096	2530	2362	3307	1809	1872	1624	919	577	786	438	1076	556
C1_14320C	3156100	3156795	3427	3163	4041	2736	2934	2685	1378	1071	1211	2594	3085	2957
C1_14330W	3157076	3158347	827	798	1024	686	611	582	543	356	459	688	1713	670
C1_14340C	3158518	3160503	5324	4244	5018	2561	2958	3041	61437	52672	54181	21865	26674	25926
C1_14350W	3162131	3162574	1218	1257	1443	668	622	690	3629	3502	3486	1669	2681	2034
C1_14360C	3162765	3164240	938	768	845	719	838	768	1989	1535	1908	1694	2957	1393
C1_14370W	3164775	3165098	19	31	11	7	15	4	20	9	4	18	48	16
C1_14380C	3165517	3167316	1311	1017	1236	495	454	503	2601	2505	2263	1470	2934	1263
C1_14390W	3167424	3167645	1229	1089	1550	1325	756	1064	620	714	543	1191	1976	1499
C1_14400C	3167657	3169567	1177	1119	1149	514	559	599	3688	3473	3334	1886	2012	1791
C1_14410W	3169566	3169799	2356	2117	2632	2501	1613	2330	1227	1115	1044	2125	2341	2595
C1_14420W	3169883	3170854	4103	4311	4885	4592	4121	3885	5331	4390	4672	6416	6494	6909
C1_14430C	3170851	3171630	1412	1584	1748	1215	969	1150	2804	2716	2750	2630	2472	3344
C1_14440C	3171692	3173041	12540	11191	12952	9467	10116	10055	17548	16229	15632	18785	18496	16610
C1_14450C	3173097	3174449	7241	6540	7849	4335	4135	4018	7524	7853	7622	5919	6992	6057
C1_14460W	3174541	3175479	11297	10781	12153	8290	8138	8037	6285	5312	5570	7402	8954	8680
C1_14470W	3175534	3176262	3449	2993	3235	2533	2563	2624	2743	2350	2801	2746	2933	2369
C1_14480W	3176350	3176664	1241	1106	1175	945	894	1080	953	1073	966	1189	1265	983
C1_14490C	3176631	3177386	1070	1105	1290	821	757	805	1726	1498	1357	1376	1967	1638
C1_14500C	3177444	3178106	11219	10079	12082	7878	7585	7733	7033	6350	6685	5592	8299	6663
C1_14520W	3179574	3180635	6697	5215	5884	5590	4344	4241	4622	4415	4099	4957	6676	4970
C1_14530W	3181155	3181475	3128	2390	3222	3428	2916	3210	8879	8762	9306	9752	8648	8784
C1_14550C	3182639	3182971	284	276	381	276	255	257	1369	1466	1381	1216	943	722
C1_14560C	3183187	3184164	2029	1802	2191	1453	1392	1186	2375	2041	2351	1689	2625	1451
C1_14570C	3184436	3185152	1220	914	1102	480	637	554	2150	2042	2047	859	1004	908
C1_14580C	3185230	3185757	635	424	514	349	304	331	1214	1197	1301	722	810	819
C1_14590C	3186518	3186718	1574	1414	1480	2292	1904	2054	1470	1490	1576	2882	3350	3225
C1_14630C	3187715	3188395	2	2	0	1	8	0	9	2	4	1	1	0
C2_00010W	4248	4778	1808	1897	2286	1533	1306	1589	1053	965	1049	2465	2425	2134
C2_00030W	5665	7335	2815	2178	2456	1553	1600	1583	2944	2221	2359	1888	4435	2198
C2_00040C	7396	7467	0	0	0	0	0	0	0	1	0	0	0	0
C2_00050C	7510	8043	1	0	0	3	2	5	0	1	5	0	15	12
C2_00060C	8144	9289	7666	6494	7409	4776	4994	4695	2529	2283	2468	2158	3028	2898
C2_00070C	9360	11063	7230	5436	6153	4536	4316	4035	11831	9890	10340	7716	18886	8704
C2_00080C	11100	12443	906	920	935	404	390	319	1426	1438	1256	760	902	553
C2_00090W	12626	13252	915	796	1069	567	501	512	358	276	230	466	946	455
C2_00100C	13260	14414	6384	5559	6717	8456	6956	7197	3618	3550	3149	2955	7570	4305
C2_00110W	14822	15445	787	898	1028	698	604	585	277	221	213	253	1222	198
C2_00120C	15456	17609	4681	3748	4482	2927	2786	2654	4769	4105	4720	3047	5094	3101
C2_00130W	18816	19145	29	40	60	8	25	22	45	18	49	6	19	0
C2_00140W	19689	21203	3840	2855	3485	2355	2556	2247	5079	3152	4092	1689	6291	1864
C2_00150W	21539	22765	1717	1464	1776	942	857	868	15319	13367	14502	4998	6190	5667
C2_00160C	22791	23429	5863	5390	6397	4361	3623	3654	3724	3767	3931	2631	3378	3201
C2_00170C	23510	24814	6823	5804	6711	3195	3124	2899	5311	4877	5178	2145	2522	2379
C2_00180C	24912	25823	606	529	572	383	432	400	2464	2895	3586	4911	8553	7361
C2_00190C	26036	27424	4031	3442	4268	2674	2453	2400	7718	6775	7939	5573	6364	6006
C2_00200W	27584	28396	915	835	1068	523	467	443	5291	4701	4451	2461	2199	2003
C2_00210W	28564	28800	44152	37403	50494	43027	33827	34594	3319	3388	3110	2644	4204	2264
C2_00220C	28904	30049	1923	1599	2086	1459	1406	1377	5538	4662	4543	3318	4405	3803
C2_00230W	30173	31561	1617	1539	1737	805	746	677	2186	1810	1520	1623	1397	1530
C2_00240C	31634	32584	607	685	827	282	269	255	6901	5449	5337	2678	2695	4105
C2_00250W	33348	33617	4698	4414	6192	7214	5580	6935	180525	160419	150817	165440	99702	186691
C2_00260C	33679	34853	3377	2708	3329	3084	3149	3204	1454	1243	1387	2463	3404	2879
C2_00270C	34976	35683	856	790	1039	637	599	626	3824	3349	3538	1980	1825	2169
C2_00280C	35754	36404	444	442	501	240	226	225	2594	2428	2363	1072	1115	1288
C2_00290W	36548	37177	838	736	848	328	304	368	1272	950	943	1223	1329	1108
C2_00300C	37274	38155	3497	2654	3357	2182	2065	1791	2948	2948	3243	1932	2934	1961
C2_00310W	37600	38046	2230	1796	2172	1396	1261	1140	2029	2143	2262	1228	1962	1320
C2_00320W	38525	39124	2201	1980	2592	2416	2154	2258	1885	1681	1618	1352	2031	1858
C2_00330C	39153	41942	3675	2903	3555	2015	2167	1969	9039	8261	9102	4237	5240	4877
C2_00340C	42108	43583	15394	14593	18404	6169	7456	6635	2235	2207	2642	3105	5502	3555
C2_00350W	44284	47538	1155	867	1079	848	793	687	757	674	675	899	1420	1043
C2_00360C	47583	49682	10882	8697	11126	5442	6299	5730	37188	31283	32340	12811	13327	11881
C2_00370W	50257	53271	1729	1429	1827	1116	1120	1232	4802	4169	3787	1595	2802	1494
C2_00380C	53358	55232	8593	7070	8935	6835	6414	5652	629	579	621	1046	2231	1581
C2_00390C	55491	56705	3091	2751	3587	1141	1185	1054	3641	3108	2967	1866	3109	2490
C2_00400C	57078	57809	8129	6177	8274	7251	8005	7130	8831	9319	9301	5380	7386	5744
C2_00410C	59144	62935	2129	1521	1769	1225	1624	1362	4566	3652	3527	3027	8932	2854
C2_00420W	63255	64175	1080	849	1076	597	587	657	5399	4756	4815	3291	4307	2782
C2_00430C	64207	64992	2405	1794	2246	1669	1398	1524	632	687	744	663	1123	968
C2_00440W	65232	66290	757	639	845	492	465	421	465	452	396	367	875	427
C2_00450C	66342	68135	1687	1257	1649	984	1029	958	4661	4120	4230	1930	2449	2278
C2_00460W	69103	70410	34	25	30	31	26	49	696	535	621	281	149	216
C2_00470W	70670	74455	3477	2625	3121	2132	2500	2111	2443	2500	2605	2028	3802	2334
C2_00480C	74576	74920	886	921	1118	1011	871	876	5918	5041	4706	4337	3132	3052
C2_00490W	75596	77605	2815	2229	2412	1437	1481	1361	2406	2167	2299	1395	3235	1683
C2_00500W	78126	80630	509	319	464	245	296	315	2609	2151	2295	1371	2644	1472
C2_00510W	80948	81952	289	219	343	424	470	499	859	614	714	559	610	647
C2_00520W	82835	84190	3973	3558	4123	3821	3889	3740	6152	5442	5596	5429	7594	5790
C2_00530W	84525	84833	60	50	59	65	60	77	470	381	435	294	324	350
C2_00540W	84812	86644	1236	1078	1247	1096	1151	1273	8663	8061	8206	3775	6979	4292
C2_00550W	87931	89640	216	184	288	144	125	143	938	754	791	680	973	450
C2_00560W	89864	90340	4	11	6	1	8	7	3	0	0	3	0	0
C2_00570W	90650	92429	3919	3047	3956	2301	2437	2044	3929	3640	4390	2520	3205	2456
C2_00580C	92556	94100	3633	3182	3852	3847	3983	3690	4298	3892	4547	2345	9441	4090
C2_00590W	95125	96705	2113	1568	2098	1198	1302	1284	1437	1385	1486	821	1547	1482
C2_00600C	96813	97526	2399	1899	2530	1405	1373	1223	8076	7464	7099	3741	4287	3932
C2_00610C	97961	98412	5723	4798	7049	6636	5888	6123	5326	5265	5383	7253	6993	7055
C2_00620C	98616	99587	455	378	447	334	319	331	972	956	872	685	1476	978
C2_00630C	99692	100720	645	616	653	559	485	452	211	161	202	498	815	824
C2_00640W	101401	104724	809	679	759	495	485	552	2727	3035	2935	1149	1473	1274
C2_00650W	105010	108480	1157	984	1139	779	758	791	3594	2595	2986	2344	3761	2332
C2_00660C	108676	109374	164	147	211	111	145	182	1344	2545	1738	2791	3403	3994
C2_00670C	110765	111084	0	0	0	13	29	32	246	288	169	200	651	349
C2_00680C	111323	112009	456	435	443	4476	10709	11307	84289	66905	50090	122394	225228	187135
C2_00690W	115262	116173	191	127	212	119	125	113	2208	1899	1755	1792	6396	2631
C2_00700W	117045	119585	4288	3576	4394	3712	4246	4375	5440	4902	5298	3573	6254	3380
C2_00710W	119822	121171	3259	2392	2825	2364	2049	1979	3324	3041	3117	2351	3792	2479
C2_00720C	121291	122847	765	673	674	513	584	590	2813	2520	2696	1796	2692	2164
C2_00730C	123714	126815	1516	1167	1394	713	829	762	1857	1678	2072	1258	1551	1081
C2_00740C	127127	128749	2222	1893	2557	2182	2245	2146	7976	6453	6582	5741	4548	6134
C2_00750W	130092	130946	176	86	137	168	149	156	538	480	613	346	454	495
C2_00760C	131117	131482	335	378	455	1690	1191	1521	7017	7666	8297	10766	3605	12095
C2_00770W	132174	132800	412	415	414	1019	1017	1013	3216	2584	2813	4621	3581	3983
C2_00780W	133191	134372	508	594	702	455	377	450	5082	4089	3682	3254	1878	3662
C2_00790C	134603	135640	2608	2014	2640	1871	1929	1857	3110	2706	3234	1698	3813	2173
C2_00800C	136185	137642	119	112	136	118	151	207	1046	698	774	478	510	566
C2_00810C	137845	138747	1256	965	1178	625	621	529	1225	931	974	888	1919	837
C2_00820W	138897	140396	1035	815	1122	744	683	663	2303	1852	2134	1811	2661	1795
C2_00830C	140479	142389	4094	3141	3796	2353	2617	2250	1948	1874	1745	1614	1800	1344
C2_00840W	142780	144549	2264	1751	2104	1325	1275	1229	2695	2071	2373	1494	2204	1537
C2_00850W	144767	146107	2588	2089	2415	2243	2411	2274	2449	2384	2390	1691	2655	2199
C2_00860C	146145	147401	18	14	18	12	15	25	49	82	82	61	240	106
C2_00870W	148530	148988	864	719	871	540	670	686	954	1157	1228	1220	1727	936
C2_00880W	149626	150705	1636	1351	1660	1281	1274	1428	4032	3416	3614	3424	4444	3622
C2_00890W	150847	151803	63	55	51	37	80	84	694	525	594	546	408	722
C2_00900W	152013	152702	0	1	0	0	1	0	0	0	0	14	22	0
C2_00910W	152912	153601	9	0	0	0	3	6	534	507	531	207	39	207
C2_00920W	153797	154465	414	394	429	318	339	302	4782	3857	3669	1493	1529	1605
C2_00930C	154519	155261	987	782	1020	564	593	653	6855	5259	4855	1990	2636	2191
C2_00940W	155816	156289	823	714	944	1418	1273	1454	11161	9614	8921	6110	7185	7110
C2_00950C	156345	157433	2152	1819	2435	1645	1394	1416	1710	1781	1706	769	516	826
C2_00960C	157865	158422	4486	3576	4764	4052	3273	3591	2448	2180	2087	1705	2595	2892
C2_00970C	158685	160787	3719	2966	3392	1665	1659	1623	2971	2697	2905	1788	3050	2243
C2_00980W	161353	161697	3	6	1	0	0	2	0	0	0	0	0	0
C2_00990W	163156	163468	18	26	19	5	15	8	5	0	0	0	0	0
C2_01000W	164459	166099	231001	193694	242073	170630	157968	149286	13	6	0	123	3440	202
C2_01010W	167286	168908	12818	10355	12060	7990	7889	8066	8433	4367	5233	5599	21095	3866
C2_01020W	170182	171834	15169	13765	17148	8982	9223	9508	33216	29924	34266	2225	7871	5293
C2_01030W	172310	172951	4306	3595	4379	4390	3773	3759	1427	1323	1434	1343	2180	1297
C2_01040W	173120	173492	64	45	101	185	113	172	137	123	95	212	308	235
C2_01050W	173653	173910	293	239	262	194	216	108	1045	881	897	673	1175	843
C2_01060C	173917	174366	406	208	351	216	239	215	1456	1358	1497	710	1453	1027
C2_01070W	174564	175745	5773	4294	5496	3126	3233	2995	6382	5754	5719	3268	7410	3881
C2_01080C	175889	176007	0	0	0	0	0	0	0	6	0	0	0	0
C2_01090C	176485	176901	796	764	1104	1477	1298	1245	598	516	536	750	868	715
C2_01110C	178281	179657	9087	7392	8933	6037	6492	6243	22000	19288	19511	16931	19978	17114
C2_01120W	180765	182828	56233	46984	57239	29081	30531	28227	11133	10586	9299	15433	10793	12022
C2_01130W	183364	185760	4792	3411	4432	2630	2970	2779	4221	4157	4748	2386	3403	2641
C2_01140C	185850	186245	0	0	0	4	1	4	87	63	56	48	22	54
C2_01150W	186628	188028	905	748	1042	659	698	823	6971	6631	6967	3975	3819	3778
C2_01160W	188318	189568	2022	1550	2276	1517	1641	1714	1351	1080	1153	1466	2647	1420
C2_01170C	189648	192584	3057	2510	3238	1661	2009	1885	1235	1014	1194	1249	1637	1095
C2_01180W	193340	193525	329	382	564	401	447	541	201	309	375	282	309	178
C2_01190C	193690	194580	344	257	347	206	266	259	1033	938	1084	1044	1215	1123
C2_01200C	195338	198373	5986	4912	5492	2995	3206	3093	10947	8755	9633	5152	14675	8138
C2_01210C	201427	203043	2313	1591	2060	956	1108	1075	3339	2674	3510	2126	7662	2967
C2_01220W	204884	207766	2778	2211	2879	1797	2313	2415	2951	2528	2692	2091	3545	1720
C2_01230W	207998	208753	431	280	397	317	361	347	516	411	555	501	712	601
C2_01240C	208746	211277	374	257	379	248	275	318	519	399	421	426	1611	608
C2_01250W	211493	212074	757	597	771	650	502	533	406	460	441	465	1110	715
C2_01260W	212456	214573	1152	926	1430	661	692	704	79	59	113	308	1023	366
C2_01270W	215524	216585	6395	6189	8652	1648	1883	2422	251	181	159	314	11880	1111
C2_01290C	216887	217002	0	0	0	1	0	3	0	0	0	0	0	0
C2_01300C	219276	221405	1539	1208	1826	744	1358	1235	10955	11275	12156	4628	6827	5188
C2_01310W	223564	225609	760	505	641	298	413	402	4140	3995	3902	1959	2070	2578
C2_01320W	225973	227214	952	788	1099	679	1133	1250	556	575	627	590	975	430
C2_01330C	227530	229089	351	240	287	106	179	163	2361	2556	2876	1117	2388	1438
C2_01340W	230463	232196	4195	2886	4196	2635	3070	2866	3557	3467	3860	2142	3757	3166
C2_01350C	232509	234401	882	650	857	489	588	649	5136	4910	4979	3089	3777	2672
C2_01360C	234996	236354	5964	4639	5702	4236	3765	3358	8973	9357	9437	5172	5806	5640
C2_01370C	237207	239063	1821	1242	1398	965	1144	1027	1604	1667	1593	976	1681	1009
C2_01380W	241097	243205	5474	3638	5142	3380	2882	3209	906	823	1092	885	2424	2459
C2_01390W	243978	245546	2727	1936	2769	1509	1752	1602	3993	3387	3664	2998	3818	2718
C2_01400C	245775	248486	552	446	676	437	422	428	20	14	23	92	88	84
C2_01410C	248985	250463	5719	4321	5272	4086	4375	4493	1916	1761	2078	2935	8270	6961
C2_01420C	254533	256149	645	511	581	448	523	465	94	62	58	183	799	345
C2_01430W	256686	257252	5966	4650	6122	4300	3496	3582	652	469	614	1167	4054	1519
C2_01440C	257394	257798	809	570	886	851	969	1052	976	917	813	1129	1414	1300
C2_01450C	258031	258720	321	241	368	96	104	141	1600	1244	1476	1026	1493	1405
C2_01460C	259002	260108	0	0	5	0	0	4	11	5	26	1	6	17
C2_01470W	260737	265734	1519	1153	1374	939	1220	1119	4072	3610	3509	2441	2800	2252
C2_01480W	265906	268776	9464	7084	8601	6330	6886	6125	26917	24601	25423	14352	17424	12941
C2_01490C	268938	270356	1964	1624	1748	1202	1134	1240	5376	4540	4389	3178	3633	2958
C2_01500W	270214	270648	518	284	441	250	278	300	1255	1050	1139	655	689	642
C2_01510C	270650	271462	482	399	472	422	384	391	3225	3152	3353	2035	1510	1969
C2_01520W	271703	272785	957	768	956	501	479	502	2399	1992	2416	1711	1814	1701
C2_01530C	272810	274954	4715	3654	4326	2354	2846	2626	18133	14933	18527	7762	12344	10831
C2_01540W	275519	276688	258	202	297	97	87	145	65830	54249	87153	19234	60648	39154
C2_01550W	277080	279425	2540	1805	2546	1882	2112	2100	4092	3140	3157	3619	7476	3995
C2_01560W	280204	282042	1717	1615	1730	1432	1216	1482	15820	15414	16401	3327	3016	3404
C2_01570W	282267	282812	270	227	404	270	329	289	346	271	296	393	753	449
C2_01580W	283114	283827	960	681	1023	947	1154	974	756	852	1084	814	1670	1188
C2_01590W	284182	284586	15749	13250	17676	19955	19811	19270	28370	28826	29839	25279	25808	27478
C2_01600C	284993	286552	5142	3958	4816	2818	2943	2736	8466	7946	9275	6310	7323	7263
C2_01610C	287822	288181	90341	88096	101004	90841	70648	69368	3837	3248	3697	4064	6494	4559
C2_01620W	289858	290331	20400	18174	21225	19941	20890	19068	24569	23776	25780	19709	22701	19547
C2_01630W	291085	292179	120	73	120	152	202	246	30	23	30	54	105	27
C2_01640W	292433	296206	4743	3920	4607	3435	3754	4002	7653	7322	6790	5916	7264	4944
C2_01650W	296526	298157	100	91	161	83	127	136	864	984	834	785	594	1022
C2_01660C	298160	298738	883	973	1331	965	976	1115	8554	8131	7276	6340	4396	5410
C2_01670C	299207	301462	7475	6122	7908	5682	5408	5392	1182	1086	1035	2338	3372	2398
C2_01680C	301833	304172	1111	878	988	671	775	767	4209	4021	4519	2281	2842	2128
C2_01690W	305443	305973	9416	8675	11027	10622	11544	11051	18508	18534	18976	13579	18120	15221
C2_01700C	306358	308874	921	805	869	628	683	691	3971	3271	3928	1769	2713	1740
C2_01710W	309708	310028	369	322	397	250	260	316	407	525	530	328	577	300
C2_01720C	310165	310560	588	470	663	547	551	789	865	1073	1222	1216	1754	1182
C2_01730W	310829	311590	134	117	144	60	99	113	56	57	53	82	166	34
C2_01740C	311771	312112	1130	817	1208	1246	1285	1507	316	284	320	506	825	526
C2_01750C	314622	315119	1154	894	1111	1031	1250	1319	9567	9618	10006	4852	4565	3729
C2_01760C	322555	323214	148	97	187	156	202	213	3667	3274	3067	1711	1120	1410
C2_01770C	323347	323465	0	0	0	0	0	0	0	0	0	0	0	0
C2_01780W	327645	331874	2887	1993	2344	1104	1544	1344	4498	4354	4829	2322	4159	3499
C2_01800W	332955	333242	79	44	53	33	40	19	95	96	90	49	92	65
C2_01820C	334121	335965	480	382	513	326	444	375	646	658	822	766	789	553
C2_01830W	336519	338468	215	173	272	149	238	218	459	323	507	534	661	255
C2_01840C	338526	340484	818	626	1009	816	852	834	758	719	740	916	1012	911
C2_01850W	341167	342605	10806	8732	10072	8390	9006	8441	5859	5140	5519	7126	11262	7963
C2_01860C	342760	343557	396	292	463	260	331	353	407	403	445	524	503	341
C2_01870C	343920	345275	187	109	256	272	210	234	1293	1273	1489	896	689	1275
C2_01880C	345425	346529	234	187	169	105	133	137	1418	1467	1418	846	631	1225
C2_01890W	350652	354086	1444	974	1057	385	506	484	5481	5415	5864	5906	4536	6663
C2_01900C	354213	355736	775	627	726	485	655	589	1038	1036	1356	893	980	704
C2_01910W	356052	356819	313	268	444	167	279	246	228	254	261	329	437	455
C2_01920C	357330	359894	1169	850	1192	781	1085	1121	2486	2496	2792	2179	2664	2902
C2_01930C	360823	361863	1162	856	1163	556	1041	1089	5801	5564	6710	4348	7013	6118
C2_01940C	364133	364558	0	0	0	0	0	0	0	0	0	7	0	0
C2_01950C	365017	366993	823	522	978	362	508	424	125	154	148	261	688	157
C2_01960C	367185	367520	133	81	105	34	37	53	140	161	115	211	207	184
C2_01970C	369827	372601	2272	1772	2138	942	743	985	127	36	64	179	862	224
C2_01980C	374520	376397	1207	939	1424	699	624	627	1668	1710	1819	667	824	971
C2_01990C	377905	385773	1425	1084	1324	906	1077	952	7841	7959	8222	3921	4366	4462
C2_02000W	386833	387855	6451	4945	6333	4324	4240	4128	5726	5897	5463	3505	4700	3515
C2_02010C	388069	389235	449	347	538	462	487	501	843	744	816	842	1048	861
C2_02020W	389584	391968	3639	2891	3711	2694	3400	3248	2264	1981	2256	2612	3215	2442
C2_02030W	392595	393823	16065	14522	18806	10484	11889	10934	999	854	819	951	1254	902
C2_02040W	394268	397570	1500	975	1408	784	883	856	2541	2187	2518	1805	2659	2143
C2_02050C	398041	401169	1836	1378	1457	863	1066	1021	360	482	473	522	731	630
C2_02060C	402394	404052	86	79	108	39	28	64	5105	4788	4861	24355	21973	28126
C2_02070W	405506	406981	4	13	3	3	16	4	12	5	23	8	14	10
C2_02080W	407447	407550	66	54	66	19	25	38	88	82	98	103	133	95
C2_02090W	408137	409333	1558	1161	1675	874	869	866	2588	2246	2577	1692	1940	1566
C2_02100W	410201	415273	5568	4440	4884	3299	3245	3050	3555	3735	3773	3692	3958	3821
C2_02110C	415442	415996	192	143	180	140	109	122	981	979	1019	579	845	843
C2_02120W	416498	417553	1737	1323	1729	1370	1355	1277	2301	1831	2350	1827	2659	1896
C2_02130C	417793	418821	7	3	10	24	24	27	97	31	42	72	27	109
C2_02140C	418914	419435	0	0	0	0	1	0	28	32	3	46	7	21
C2_02150C	419675	422050	1101	863	1158	1125	1193	1217	3474	3487	3087	1796	1930	2111
C2_02160W	422852	423922	414	305	383	354	395	399	587	531	552	569	690	553
C2_02170W	424995	426371	2542	2339	2889	1885	2117	2397	2280	2418	2470	1416	1973	1348
C2_02180W	427328	429103	435	367	522	334	501	461	1230	1044	1314	917	1315	1291
C2_02190C	429574	430368	357	367	349	309	379	322	384	291	296	531	536	685
C2_02200W	433119	434555	2766	2151	2568	1369	1401	1540	2902	3201	3467	1875	2500	2056
C2_02210C	434766	436037	411	286	349	265	353	361	728	685	835	854	649	784
C2_02220C	437556	438752	3	2	3	1	0	2	108	61	53	34	97	54
C2_02230C	443448	446345	1	11	11	20	46	25	204	180	3535	10080	18399	42616
C2_02240C	448733	450541	1644	1444	1747	1172	1358	1260	10908	9672	10738	5094	6517	6216
C2_02250C	451413	452714	946	707	929	562	519	564	3664	3549	3989	1717	2216	1844
C2_02260W	455521	456318	2917	2481	2832	2123	1914	2044	2283	2373	2119	2474	3187	2613
C2_02270C	456427	456894	1821	1494	2041	1652	1550	1716	821	745	878	675	1143	866
C2_02280W	457204	458082	1841	1397	1862	1674	1634	1525	1277	1280	1396	901	1113	793
C2_02290C	458103	459008	145	153	159	165	166	179	801	542	625	429	521	581
C2_02300W	459058	459789	196	154	192	166	156	126	1186	982	1284	592	715	701
C2_02310W	460210	460956	6288	4668	6053	5854	6634	6141	6658	7068	7237	5247	7002	6362
C2_02320C	461262	461837	7641	6488	8209	7108	6614	6696	1949	1741	1569	5043	7179	4674
C2_02330W	461587	462090	4941	4468	5343	4547	4344	4347	1263	1154	1073	3089	4693	2941
C2_02340C	462349	463796	9513	6990	8868	6316	7072	6603	20050	18615	18559	12796	16513	12311
C2_02350C	464460	468131	2233	1657	2027	1293	1456	1354	4201	3602	3906	2378	3024	2424
C2_02360C	468494	469336	669	451	721	436	384	449	547	675	481	865	1404	1100
C2_02370C	469534	470631	14682	12813	16771	10507	10598	9907	2309	2037	2494	2545	3780	2773
C2_02380W	471166	472782	7523	5895	7808	5623	5637	5186	1172	889	1211	2352	5290	3183
C2_02390W	474608	475147	449	370	644	366	220	201	20793	25520	30376	7176	14134	21896
C2_02400W	476570	478210	1018	750	848	957	990	848	3968	3579	3938	1391	2899	1828
C2_02410W	478609	479178	4250	3500	4912	4771	5193	5385	6503	5839	5064	14275	16302	13319
C2_02420C	479258	481099	2998	2245	2691	2056	2151	1931	3060	2674	2828	2527	5061	2484
C2_02430W	481323	484151	3880	2408	3254	3345	3247	2808	1955	1367	1271	1755	7197	1552
C2_02440W	484475	487579	1362	1028	1311	833	754	778	5640	4934	5420	2816	3205	2859
C2_02450C	487811	491338	5911	4138	5102	3785	3971	3127	4133	3121	3323	1643	6026	2116
C2_02460W	491781	493967	4164	3544	4702	4106	3655	3234	4903	4215	4427	2913	3724	3111
C2_02470C	494226	495076	0	0	0	0	0	0	7	0	23	9	0	25
C2_02480W	496112	496185	0	0	0	0	0	0	95	135	138	23	29	91
C2_02490C	496569	500621	3091	2368	3014	2054	2114	2138	4273	4407	4421	2953	3660	3211
C2_02500W	501155	502924	1391	1124	1321	865	909	937	2021	1916	2247	1390	1615	1489
C2_02510W	503320	504282	5494	4535	5265	3396	3131	3049	7656	6970	7111	4682	11637	5173
C2_02520W	504703	506571	874	761	875	519	496	561	2450	2026	2285	1404	1798	1319
C2_02530W	507675	509003	9	9	9	0	4	5	22	10	23	0	6	5
C2_02540W	509371	514539	4035	2778	3469	2432	2989	2826	1572	1789	1701	1890	6887	1715
C2_02550C	514896	517007	49	23	44	32	63	38	165	202	187	132	252	411
C2_02560W	517641	517973	0	0	0	0	0	0	3	0	4	0	0	9
C2_02570W	519036	520763	35	32	71	49	70	70	1663	1680	1908	511	1942	986
C2_02580W	521088	522620	723	623	870	450	458	371	635	603	637	320	904	246
C2_02590W	524002	525114	2634	2554	3626	3864	3396	3534	522	388	432	696	2428	2148
C2_02600C	525521	526408	278	244	320	284	176	210	765	719	786	1375	1914	1511
C2_02610C	526808	528319	785	637	921	184	148	210	459	396	668	391	398	334
C2_02620W	529058	529477	1338	1279	1628	1652	1532	1550	3225	2944	3270	2602	3748	3138
C2_02630W	530016	531329	507	425	447	282	330	281	1773	1071	1220	1007	2658	991
C2_02640C	532049	533410	690	637	851	428	441	480	228	182	252	243	483	247
C2_02650C	586137	586915	949	832	1117	477	380	537	1049	954	1389	472	707	844
C2_02660W	536189	536947	759	721	814	527	447	524	980	952	1057	1013	998	1171
C2_02670C	536944	537438	503	476	685	497	433	484	196	215	218	365	319	597
C2_02680W	537500	538594	2738	2236	2642	1050	1081	1050	581	445	752	436	950	578
C2_02690W	538927	539832	4720	3951	5034	3459	3388	3386	340	243	308	767	2321	866
C2_02700C	539906	540799	729	583	797	435	367	392	1772	1415	1658	1062	1550	998
C2_02710C	540981	541823	2018	1727	2197	1520	1484	1379	2381	2018	2074	1488	3307	1988
C2_02720W	542264	545272	7008	5309	5933	4275	4893	4239	5327	5184	5412	2629	3599	2920
C2_02730W	545623	546714	3166	2421	3101	2394	2592	2455	5790	4682	5300	4942	7281	5407
C2_02740C	546835	547476	11432	8983	11864	6874	6673	5975	7879	6547	6948	4515	9225	5244
C2_02750C	548116	549432	44	38	39	27	40	57	75	6	76	140	158	893
C2_02760W	550313	553111	5001	3814	4700	3493	3780	3604	3451	3465	3114	3663	4550	4705
C2_02770W	553442	555595	5664	4192	5308	3200	3316	3573	15143	13187	13653	7145	10761	6595
C2_02780C	555631	556575	509	507	570	457	437	483	570	712	639	534	470	618
C2_02790C	556993	558627	27	26	13	46	29	33	107	94	66	95	135	151
C2_02800W	560207	560497	1425	1275	1586	1302	1083	1176	2013	2048	1910	1902	2075	2088
C2_02810C	560745	561194	2065	1715	1977	1491	1411	1303	1657	1211	1302	1056	1697	1470
C2_02820C	561948	563009	1271	811	1174	697	754	763	6408	5760	5476	3925	7582	4620
C2_02830C	563517	564551	11386	9616	12625	12299	12674	12378	12175	11088	11401	14062	14466	13603
C2_02840C	564859	568428	1007	699	899	511	619	556	1903	1649	1913	1384	1063	1334
C2_02850W	570075	571709	14	3	16	43	18	16	17	26	10	20	58	14
C2_02860W	572921	573949	2709	2250	2983	15015	16289	14038	2429	2493	2949	1528	5503	1850
C2_02870W	574344	574998	1218	887	1160	921	914	913	1332	1111	1718	1008	1366	1164
C2_02880C	575275	576453	1127	888	1253	500	589	706	130	112	128	122	383	112
C2_02890W	577818	579974	1628	1345	1527	1365	1486	1464	3877	3074	3162	3715	5179	4195
C2_02900W	580557	580907	460	403	562	351	324	442	900	895	853	727	973	1028
C2_02910W	581971	582234	20	25	18	129	79	81	44	23	34	28	136	208
C2_02920W	583202	583756	1829	1594	1991	1681	1893	1701	4446	3567	4357	2902	3716	3042
C2_02930C	584172	585437	4350	3491	4276	6933	5940	6022	1735	1660	1587	1979	6845	2124
C2_02940W	586137	587822	2354	1922	2673	1226	822	1262	2475	2170	3125	1211	1744	1965
C2_02950W	588147	589508	1517	1421	1762	868	1133	1054	549	503	494	494	1101	776
C2_02960C	589808	591028	753	698	783	465	532	461	2185	1742	1848	1200	1780	1048
C2_02970C	591399	592898	106678	85066	100808	95749	107454	109810	104430	109459	127583	109161	197545	157711
C2_02980C	595305	597059	3515	2945	3638	1051	1103	1113	791	593	936	2301	3972	3372
C2_02990C	597474	601385	2324	1768	2422	2020	2458	2372	6884	6209	6224	5790	6639	5843
C2_03000C	602009	603049	1118	998	1133	696	725	590	1197	1106	1053	765	2387	921
C2_03010C	603454	604695	18598	14965	20611	26213	25749	24294	4688	3844	4027	2442	7475	2560
C2_03020C	606158	608218	2343	1904	2194	1384	1261	1295	12322	9816	10977	4773	17092	6079
C2_03030W	610668	613454	693	608	792	432	428	450	2817	2010	2037	1089	2621	1286
C2_03040W	613973	614860	1890	1714	2149	1375	1032	966	1389	1401	1340	1510	2421	1408
C2_03050W	615027	616601	1232	904	1190	604	653	721	1397	959	1110	872	1697	1402
C2_03060W	616880	618115	9333	7378	9183	8131	8720	7869	6001	5182	5724	5717	7932	6038
C2_03070C	618204	619700	730	562	776	509	622	507	119	36	85	250	570	59
C2_03080W	620862	621971	31699	28159	34119	20888	24958	21522	11023	10550	11358	11013	23138	12666
C2_03090C	622130	622798	3440	2908	3647	2384	2313	2178	1707	1598	1998	1715	5774	2365
C2_03100W	623504	626232	194614	157595	197211	143356	155153	136725	57602	48841	45771	81619	118171	67367
C2_03110W	628192	629070	60	51	87	131	119	193	22	26	17	26	340	198
C2_03120W	630703	632832	83	101	129	69	73	134	637	710	833	1086	2570	2524
C2_03130W	633055	633675	2604	1751	2565	1867	1603	1560	1021	918	912	1100	1832	843
C2_03140C	633933	636188	2378	1819	2255	1500	1456	1569	12748	11284	11975	6290	7767	7192
C2_03150C	636499	638520	329	303	358	399	427	508	2708	2705	2687	1699	2217	2399
C2_03160C	639353	641917	13000	10277	13257	11381	10989	9348	201	189	190	346	1605	1253
C2_03170W	643412	644122	434	338	460	300	258	261	183	215	270	227	363	260
C2_03180C	644273	654133	7823	5504	6878	6259	7404	6937	8847	8990	9411	10740	12791	9191
C2_03200W	655517	656857	636	426	391	319	254	267	2303	1769	2031	1093	3256	1442
C2_03210W	657099	657538	774	721	1007	1290	1123	1289	1516	1557	1642	2183	2393	2319
C2_03220C	658900	660030	3555	2837	4131	3916	3964	3749	1636	1025	2154	3612	13980	5236
C2_03230C	663658	664536	5430	4368	5852	4209	4199	4149	271	331	405	720	1373	663
C2_03240C	665428	669573	5518	4075	4869	3387	4498	4405	12111	12174	12791	5507	7249	5550
C2_03250W	672729	674051	1622	1361	1963	1079	1127	1162	4937	5238	5317	2590	3638	2799
C2_03260W	674272	674973	1148	977	1221	1151	1167	1175	1282	1127	1147	1646	2248	1281
C2_03270W	675818	676564	136711	129220	150741	123546	99835	100394	9264	8186	8945	12332	21682	11759
C2_03280W	677042	679198	8679	6657	8474	6298	6869	6443	11701	9521	8857	12092	18643	11427
C2_03290W	679571	680419	247	198	323	282	392	367	4462	3824	4160	3148	3803	3208
C2_03300W	680937	681962	5261	4682	5868	3159	3328	3054	3683	3089	2887	2515	3839	2357
C2_03310C	682123	682773	923	743	986	680	668	657	901	929	807	754	1239	989
C2_03320W	683908	691323	1012	835	917	487	606	609	2935	3017	2934	1753	2123	2003
C2_03330C	691454	692587	5332	4254	5674	4311	4816	4545	7362	7333	8131	4057	6383	5351
C2_03340W	692982	695071	1351	1055	1446	686	660	660	1207	1178	1292	897	1230	792
C2_03350W	695744	697417	2	8	5	17	17	32	246	267	4331	10270	17313	53234
C2_03360W	698127	700463	5762	4217	5239	2783	3027	3261	7572	6101	5746	5901	7622	4913
C2_03370W	700798	702444	1330	1062	1403	106	102	134	1231	942	1202	254	268	533
C2_03380W	702735	706928	9585	7455	9414	6554	7983	6937	12895	11908	12534	9778	13957	10615
C2_03390C	707085	709523	3392	2889	3446	2726	3135	3054	45886	39925	35199	37432	12515	22157
C2_03400C	710182	711897	1151	956	1165	867	874	838	4072	3836	4108	1950	1905	1901
C2_03410W	712677	715709	5450	4194	5672	3944	4621	4097	5144	4584	4984	2876	4803	2956
C2_03420C	715781	718108	1004	871	1102	754	795	913	3114	2717	2807	2167	3098	2055
C2_03430W	718282	719178	826	688	782	629	540	551	1941	1787	1975	1230	1811	1687
C2_03440W	719557	720297	1894	1858	2145	1426	1419	1351	5434	5561	6360	4435	4000	6075
C2_03450W	720627	721886	1292	1023	1306	1059	982	1091	1497	1257	1617	1136	2465	1491
C2_03460C	721991	723097	1865	1456	1790	1007	1062	979	3030	2848	3299	2217	2495	2633
C2_03470C	723717	724245	17169	13915	18380	20543	24835	22533	12150	12919	13703	16658	20974	13694
C2_03480C	724861	725220	102	53	87	30	40	46	596	444	500	304	555	344
C2_03490C	725217	726497	708	568	737	285	332	358	4321	3494	3733	1881	4096	2111
C2_03500W	728338	731397	2085	1623	1659	1231	1323	1300	18625	18059	20413	5080	8543	5947
C2_03520C	740734	742371	10393	8186	10264	3455	3651	3595	14834	10164	10669	5328	22785	6200
C2_03530W	747190	748803	2292	1682	2292	1253	1677	1662	3045	3006	3333	2493	3634	3230
C2_03540W	749786	751708	1978	1541	1755	1012	1140	1008	2926	1715	1960	1161	3549	1275
C2_03550C	751808	754912	2085	1670	1995	1186	1334	1166	5250	4518	4506	2647	4083	2654
C2_03560C	755225	756361	3288	2956	3487	3456	3750	3511	1117	934	998	1230	2688	1228
C2_03570C	756695	757405	225	176	244	144	130	191	2914	3073	3025	2128	1981	2377
C2_03580W	757890	757973	9	21	25	15	4	23	165	95	147	71	81	23
C2_03590C	758110	758640	1308	1167	1500	641	719	771	2289	2461	2404	1567	1343	1902
C2_03600W	759451	761535	551	560	555	152	207	274	2528	1804	1941	2006	2267	1365
C2_03610W	763408	765066	316	260	338	33	51	55	1296	1519	2216	308	458	540
C2_03620W	766558	768216	790	630	764	432	453	441	4197	3898	5797	2223	1679	3258
C2_03630W	768435	769184	11	4	19	9	9	9	14	5	0	20	31	0
C2_03640W	769703	771007	892	795	1041	309	402	399	327	317	496	539	1337	557
C2_03660W	771722	771793	0	0	0	0	0	0	0	7	0	0	11	0
C2_03670W	773089	774180	41	35	34	55	55	51	572	357	455	347	334	450
C2_03680W	775426	776520	443	386	512	244	250	338	3568	3592	3846	1135	1349	1126
C2_03690C	776873	779389	246	185	243	135	306	245	229	253	275	296	386	309
C2_03700W	782213	783337	502	417	693	344	491	456	397	355	307	525	1388	411
C2_03710W	785886	788432	7	1	11	3	7	24	161	163	137	77	102	94
C2_03720W	789520	789843	0	0	0	0	0	0	0	0	0	0	0	0
C2_03730W	790167	790239	1	0	2	0	0	1	0	0	5	1	0	0
C2_03740W	790246	790333	1	3	5	0	4	13	0	0	5	1	0	0
C2_03750W	790984	792072	1860	1740	2246	2059	1811	1967	1516	1248	1320	3137	2694	2737
C2_03760C	792296	795187	2132	1663	1885	1353	1527	1598	16069	14073	13700	9742	6778	9637
C2_03770C	795635	798106	1855	1526	1959	1176	1201	1168	10148	9111	9603	4169	4331	4231
C2_03780C	798564	800750	1932	1264	1737	1309	1581	1375	4800	3985	4428	2768	3579	2938
C2_03790C	801086	801430	1257	1092	1508	909	687	1087	10138	10000	9882	11741	15800	14083
C2_03800C	801922	804012	2486	1729	2271	1484	1530	1498	5205	4879	5264	3138	3780	3294
C2_03810C	804404	805216	103654	89755	111260	88627	73558	69103	5024	4381	4408	4354	6646	4771
C2_03820C	805702	806760	87163	75745	93783	82220	68934	65916	10269	9477	9297	9539	11989	9490
C2_03830W	807051	808934	2702	2087	2384	1525	1558	1433	1585	1324	1121	1099	2128	782
C2_03840C	809069	809545	568	540	576	485	365	493	3343	3597	3989	2135	3075	2955
C2_03850W	810319	810391	2	3	0	0	0	1	74	37	94	57	6	19
C2_03860W	810398	810485	5	3	0	3	3	2	67	51	56	50	15	0
C2_03870W	811003	811452	1709	1198	1776	1322	1362	1249	164	170	198	188	447	126
C2_03880C	811603	812055	456	362	500	482	260	357	277	164	216	313	716	428
C2_03890W	812288	813400	303	277	263	134	187	184	206	187	170	152	200	167
C2_03900C	813457	815817	3480	2352	3075	2276	2477	2523	3571	3586	3626	2500	3093	2498
C2_03910C	816248	818776	1072	824	1234	839	951	1015	2093	2043	2097	1219	2463	1481
C2_03920C	819277	822324	1184	868	1143	706	986	785	999	783	749	576	1077	496
C2_03930C	822986	824503	1197	938	1065	784	1013	808	2026	2019	2403	1305	1756	1304
C2_03940C	825435	827798	1415	863	1073	450	581	521	1909	949	1297	485	2410	476
C2_03950W	830424	831221	2955	2325	3215	2951	2918	2977	955	708	945	659	1322	670
C2_03960W	831592	832316	48196	37105	50310	44785	36818	37883	4096	3841	4423	4388	7160	4590
C2_03970W	832736	833473	501	421	644	320	350	316	1008	1188	1252	773	1070	809
C2_03980C	833998	835854	2101	1392	1911	1290	1369	1380	856	592	808	960	1157	769
C2_03990W	836115	837212	4628	3193	4252	2520	2322	2473	2593	2191	2357	1757	3371	1874
C2_04000C	837241	837909	0	2	3	0	9	5	806	607	626	664	186	180
C2_04010C	838099	838668	133	88	143	509	725	910	195919	150730	120217	148841	43547	67593
C2_04020C	839066	840190	2158	1639	2210	1633	2039	1906	4191	3760	3739	3127	2685	2619
C2_04030C	840724	841056	6549	5787	7657	5273	5404	5491	1926	1764	2151	3020	3668	2695
C2_04040C	841343	846649	1151	1066	1439	706	817	799	4628	4227	4074	1898	2107	2035
C2_04050C	847567	853311	4106	3355	4037	2422	3473	3255	10982	13708	13715	6211	11945	6389
C2_04060C	854696	857338	771	648	772	477	494	503	8930	7483	7755	3619	3702	3472
C2_04070C	857741	857955	0	0	0	0	2	0	0	38	5	0	0	0
C2_04080W	858601	860679	5615	3829	5141	3398	3751	3371	2397	1180	1374	2168	15948	1627
C2_04090W	861016	862389	7	3	12	0	3	7	105	115	115	22	8	13
C2_04100W	862550	863686	501	527	554	242	260	250	1589	1291	1447	714	1180	900
C2_04110W	864220	868024	118	157	149	285	211	234	564	421	401	1277	1060	1085
C2_04120C	868142	869506	2411	1735	1966	1431	1685	1446	2696	2080	2532	2078	8051	2126
C2_04130W	870656	872488	2023	1513	1793	1180	1283	1060	4473	3853	4072	2899	4174	3239
C2_04140W	872962	874650	6013	5309	6027	4501	4781	4509	5018	4442	4536	5311	6340	5171
C2_04150C	874882	875238	2444	2459	2900	2196	2117	1953	1655	1565	1473	1943	2240	1966
C2_04160W	875556	876413	1524	1284	1433	996	1017	1089	594	508	606	801	1205	899
C2_04170C	876669	876899	10966	10457	13271	15397	13918	13710	29282	29019	28674	22856	18791	21774
C2_04180C	877132	878112	1310	1055	1384	606	839	684	5166	5223	5951	1821	2604	2680
C2_04190C	878585	880000	1363	1078	1328	400	533	600	2805	2350	2363	3145	5868	4802
C2_04200W	880788	883448	1705	1377	1655	931	927	826	3425	2633	2518	1719	4326	1720
C2_04210W	884444	885817	276	223	328	137	168	186	1818	1811	1727	696	805	844
C2_04220C	886090	886999	7351	5889	7337	5354	4738	4702	4730	4554	4487	3878	4575	3857
C2_04230W	887806	888987	4295	3763	4944	3741	3982	3843	1134	1076	1210	1369	1756	1554
C2_04240C	889121	890134	1758	1280	1664	1192	1315	1309	1458	1408	1706	1318	1935	1168
C2_04250W	890732	892729	652	426	588	566	691	704	1435	1376	1385	968	1528	1009
C2_04260W	893065	894888	667	455	726	362	485	455	1670	1464	1680	1053	1582	1065
C2_04270W	895087	896106	749	645	901	475	691	596	1164	1315	1147	943	1119	825
C2_04280W	897803	900682	5017	3898	5096	3727	3427	3634	47556	45381	46638	17892	13418	19256
C2_04290W	899453	900682	4782	3700	4883	3587	3318	3524	36418	35428	35974	14624	10758	15955
C2_04300C	900945	901703	552	503	536	656	683	668	570	428	628	491	1042	616
C2_04310W	902523	903731	19454	16090	19958	26809	24270	19485	10871	11201	12659	10961	12836	13414
C2_04320W	903949	905730	407	289	414	276	345	391	570	778	750	799	882	960
C2_04330C	905869	906879	813	644	909	404	492	506	2417	2595	2451	1443	1244	1660
C2_04340C	907686	908261	485	313	416	122	175	174	285	300	280	306	251	269
C2_04350C	908676	910838	1165	819	1057	896	1016	967	2007	1436	1757	1047	3564	966
C2_04360W	911468	914371	1507	1233	1428	1026	1314	1199	1201	1025	1142	1015	1546	1074
C2_04370W	914736	915968	1429	1320	2091	1635	2006	2193	699	596	661	549	859	390
C2_04380C	916071	917615	1798	1335	1665	1353	1496	1384	2565	2541	2668	2760	3786	2129
C2_04390W	918693	919436	82	90	80	53	81	84	879	818	761	246	273	244
C2_04400W	920803	921993	4095	3290	4174	2575	2854	2736	7830	7896	8143	5566	7158	5735
C2_04410W	922561	924624	596	450	642	651	588	526	2928	2629	2570	1788	1584	1555
C2_04420W	925562	927595	122	108	173	170	231	282	153	154	156	197	215	251
C2_04430W	928620	928940	1	10	1	4	17	12	38	52	51	44	97	19
C2_04440W	928987	929634	71	34	37	25	28	47	306	302	340	277	484	123
C2_04450W	929923	930738	139	126	108	79	89	67	688	722	729	483	1043	592
C2_04460W	931976	933229	4473	3960	5504	2750	3703	2826	205	256	226	1027	1191	1066
C2_04470W	935531	936379	49	44	75	13	36	50	313	400	592	303	494	577
C2_04480W	937474	938523	332	258	354	77	53	128	3916	3807	3433	4504	4072	4316
C2_04490W	938736	939413	4755	3753	4605	4052	3969	4011	1905	1686	1969	3789	3795	3821
C2_04500W	940684	946431	4985	3876	4630	3448	3597	3288	11240	10585	10738	6635	4359	6259
C2_04510W	946938	948137	1027	741	801	939	901	1037	1499	1302	1313	1053	2532	1227
C2_04520C	948382	949089	87	67	172	61	132	96	498	491	556	382	749	394
C2_04530W	949312	950031	308	176	348	148	178	243	437	386	437	305	765	341
C2_04540C	950313	951365	2113	1386	1883	1394	1227	1219	1494	1650	1709	1053	1458	1063
C2_04550C	952454	953926	16541	12824	15601	12067	14647	13474	20103	19263	21056	11592	17802	14081
C2_04560W	955073	956512	571	408	572	252	275	260	1157	1504	1474	521	596	619
C2_04570W	956844	958124	4328	2966	3366	2437	2693	2664	3201	2695	3289	3464	9941	2762
C2_04580W	958599	959654	5002	3973	6115	3126	4886	4662	3542	4049	4515	4126	4542	3235
C2_04590C	959871	960158	10120	8289	11345	10835	11739	11926	15999	16906	17270	16094	14217	13715
C2_04600C	961347	961904	81146	64399	86784	63885	67768	62077	7685	8031	7861	8343	11495	8451
C2_04610C	963249	963380	10	1	0	0	7	9	42	55	30	21	14	24
C2_04620W	965415	968333	4837	3004	3651	3449	4058	4098	53853	53937	61390	19767	20719	21036
C2_04640C	971720	974788	622	462	509	369	549	604	1762	1652	1947	1444	2008	1206
C2_04650C	975282	976091	1634	1095	1551	940	1469	1316	985	1043	1448	931	1415	874
C2_04660C	976815	979244	1342	938	1312	912	1257	1211	9718	10485	10093	5253	3339	4262
C2_04670W	979406	980339	94	32	93	38	59	57	1913	2070	1938	369	194	381
C2_04680W	981061	981525	2206	1841	2125	1776	1591	1718	1379	1332	1453	932	1247	1321
C2_04690C	982329	984341	618	503	629	438	562	481	642	639	718	692	1212	678
C2_04700C	984882	985967	224	153	255	142	174	199	718	650	688	685	1199	652
C2_04710C	986370	987404	2197	1845	2197	1953	2119	2034	2713	2928	2879	2621	2725	2440
C2_04720C	988598	990079	667	422	698	874	824	778	1379	1132	1181	732	992	899
C2_04730W	991597	993204	276	302	455	232	449	485	763	637	824	582	618	305
C2_04740C	993276	994115	71	74	71	29	69	67	270	259	250	134	229	165
C2_04750W	995310	997013	431	377	518	317	281	323	1658	1809	2050	1135	1725	1419
C2_04760W	997735	1000407	2582	1939	2605	1695	2095	1988	6403	5754	6124	3746	6079	3810
C2_04770W	1000731	1001702	482	306	499	405	620	516	862	1048	1125	1494	1591	1715
C2_04780W	1001850	1004300	2685	1493	2057	2135	2590	2434	4482	4567	5654	7130	7338	7736
C2_04790C	1004421	1005527	2115	1439	2036	1611	2000	1631	1037	963	1131	1028	1281	969
C2_04800C	1005783	1007204	605	497	641	312	433	497	761	893	1057	603	1169	680
C2_04810W	1007645	1008313	934	817	1117	353	445	419	785	840	887	1067	1616	1125
C2_04820W	1008563	1009978	1221	1002	1270	943	1175	1079	677	552	648	597	1968	669
C2_04830W	1010674	1011978	228	194	224	126	148	114	373	364	648	541	586	584
C2_04850C	1013043	1014449	6221	5340	6616	3139	2874	2847	16728	14438	14193	8833	7773	9108
C2_04860W	1015792	1017030	294	199	257	144	180	164	715	520	747	542	1523	573
C2_04870C	1017127	1021953	6627	5102	6115	3583	3989	3645	9665	9257	9782	5431	7295	5112
C2_04880C	1023092	1023840	953	788	882	563	662	673	1431	1137	1248	754	940	750
C2_04890C	1023966	1024037	0	0	0	5	0	0	7	0	0	0	0	0
C2_04910W	1026177	1026482	3	4	5	6	11	10	65	52	67	53	117	129
C2_04920W	1027117	1027187	0	0	0	0	0	0	3	0	0	0	0	0
C2_04930C	1027332	1029569	2028	1651	1819	1119	1066	1085	2747	2143	2529	1497	3276	2178
C2_04940C	1030014	1031678	1419	1131	1278	739	745	622	14977	18162	17109	14059	4376	13600
C2_04950C	1032800	1033666	31441	25361	31477	28273	30944	27876	29990	28863	30899	20793	21622	21110
C2_04960C	1034755	1035183	839	796	992	667	858	776	1513	1745	1688	1254	2518	1501
C2_04970W	1036604	1038436	119	140	154	168	259	244	1413	1439	1784	437	1008	402
C2_04980C	1038625	1039614	1306	903	1308	846	970	959	1567	1613	1473	1172	2214	1436
C2_04990W	1040078	1040911	424	419	414	221	205	199	920	749	772	589	564	558
C2_05000C	1040967	1041818	4420	3632	4649	3767	3813	3779	727	772	754	889	1649	948
C2_05010W	1042398	1042470	0	0	0	0	0	0	0	0	0	0	0	0
C2_05020W	1042900	1043349	1175	893	1254	1025	841	955	961	847	991	888	1250	852
C2_05030C	1043463	1044186	3788	3073	3798	2317	2406	2293	3304	3447	3289	2363	2538	3019
C2_05040C	1044717	1045580	2448	2142	2711	2279	2381	2352	5722	5332	6142	3235	6300	4530
C2_05050C	1045875	1047263	1558	988	1423	1304	1196	1266	413	427	292	725	1909	959
C2_05060C	1047804	1048202	151	124	202	66	80	100	218	253	243	257	483	166
C2_05070W	1049145	1051394	70	43	62	60	43	62	71	43	56	279	2073	411
C2_05080C	1051690	1052676	791	585	672	411	383	342	1433	1243	1405	1216	2361	1164
C2_05090W	1052880	1055228	3681	2499	2799	2637	2925	2436	3989	3060	3545	3503	10036	3751
C2_05100C	1055354	1056664	11819	9003	11148	8366	8017	7741	3375	2788	3505	3991	7771	4222
C2_05110W	1056972	1058291	3952	3030	3602	2778	2861	2733	8043	6859	6517	4698	6726	4570
C2_05120C	1058329	1058673	66	53	77	38	77	37	597	550	478	323	193	256
C2_05130W	1058907	1060025	352	367	453	143	144	172	4240	3491	3606	1881	2246	2791
C2_05140W	1060275	1063655	1351	1120	1345	741	843	867	5285	4716	5286	2498	2868	2172
C2_05150W	1063899	1065161	1475	1069	1413	844	797	821	5402	4714	4596	3321	3126	3300
C2_05160C	1065180	1067183	4614	3368	4170	2758	3111	2673	2404	1410	1986	1875	8822	2056
C2_05170W	1067415	1068086	2522	2479	3083	2318	1884	1754	5417	4682	4159	2656	3505	2868
C2_05180W	1068938	1069135	2408	2249	3320	3642	4075	4977	19290	15882	14067	179337	242801	349637
C2_05190W	1069511	1070458	2049	1842	2302	1854	1414	1372	184	134	206	406	456	786
C2_05200C	1070559	1071914	1055	759	885	626	846	702	2739	2824	3162	1847	1954	1817
C2_05210W	1072117	1072494	367	377	430	325	302	351	1042	1071	942	538	297	614
C2_05220C	1072548	1075646	2675	2170	2962	2019	2351	2095	2387	1930	2212	1737	3654	1444
C2_05230C	1076064	1077047	3160	2383	3131	1825	1886	1956	656	638	905	1370	4950	1186
C2_05240C	1077351	1077436	0	0	0	0	0	0	0	0	0	0	0	0
C2_05250C	1077710	1079023	15056	12293	16837	9788	13095	12001	121	99	129	695	9044	779
C2_05260W	1083769	1086174	1619	1238	1443	764	923	1006	12245	12232	13191	5313	10867	6835
C2_05270W	1086629	1089475	3423	2555	3355	2256	2588	2558	2114	1834	1888	1495	5120	1223
C2_05280C	1089792	1090688	360	255	306	307	296	330	416	395	493	539	444	604
C2_05290C	1090739	1091380	2504	2217	3580	2725	2931	3276	268	274	310	723	638	641
C2_05300C	1091756	1092982	4780	3955	4680	3819	4095	3911	828	562	797	1009	2775	1042
C2_05310C	1092321	1092400	454	379	586	385	560	484	98	76	80	89	371	101
C2_05320W	1093487	1095457	1112	995	1293	733	822	775	1333	1607	1661	894	1223	1150
C2_05330C	1095618	1097120	150	141	124	59	90	55	2941	2023	2262	691	1100	858
C2_05340C	1097902	1098912	5043	3626	4589	3406	3452	3109	1726	1410	1618	1618	5105	1902
C2_05350C	1099430	1100290	262	203	278	190	211	214	1011	917	976	875	1115	1019
C2_05360C	1100505	1101965	67	48	73	36	61	75	1779	1583	1849	600	583	1105
C2_05370C	1102524	1104080	853	617	775	522	624	549	1928	1800	2156	1081	1519	1305
C2_05380W	1106576	1107694	1097	846	937	610	778	636	7536	8097	8132	3996	4296	4357
C2_05390C	1107970	1108386	116	71	116	55	58	74	111	81	91	170	75	184
C2_05400W	1108635	1109930	114	105	133	73	129	77	378	420	371	240	377	233
C2_05410W	1110412	1111232	58316	47471	59393	59238	50440	48816	4448	4252	4150	5793	7674	5622
C2_05420C	1111575	1111693	38	38	82	23	36	33	16	26	33	27	13	13
C2_05430C	1112178	1112264	0	0	0	0	0	0	0	0	0	0	0	0
C2_05440W	1112810	1116283	1806	1115	1497	1122	1105	1403	3029	2941	3181	2701	1761	3055
C2_05450C	1116623	1117054	172	199	220	241	227	221	252	256	226	196	547	182
C2_05460W	1118630	1120144	217318	171763	222545	279989	278799	267902	2021	1510	1609	7078	17195	6647
C2_05470W	1120502	1121422	4259	3393	4336	4241	4104	3953	1839	1316	1847	2031	2983	2091
C2_05480C	1121570	1121824	313	353	465	439	346	410	426	582	388	629	976	1064
C2_05490W	1121998	1122444	279	227	213	192	183	195	1271	1017	1187	690	1136	780
C2_05500W	1122666	1123367	28148	25660	31436	30214	30682	28217	20421	21765	21391	25509	27200	24355
C2_05510C	1123495	1124802	941	720	1036	851	852	822	233	306	483	387	572	520
C2_05520W	1125223	1126022	2069	1671	2111	1225	1223	1116	644	425	452	642	1824	783
C2_05530C	1126098	1127255	2858	2222	2759	1785	2095	1938	3527	3121	3318	2316	3810	2618
C2_05540C	1127557	1128676	1263	1013	1080	698	838	670	1329	881	1045	1241	2135	1095
C2_05550W	1128965	1129354	1534	1214	1766	1523	1754	1722	2545	2431	2067	4110	4455	3838
C2_05560W	1129710	1130726	1177	1159	1211	856	945	929	2187	1761	1755	1798	2181	2006
C2_05570C	1130839	1131888	1129	804	1179	872	1030	1021	3836	3893	3941	3425	5120	3143
C2_05580W	1134976	1139034	2340	1585	2130	1239	1420	1358	1735	1832	2002	1339	3069	1572
C2_05590C	1139214	1140134	1486	1228	1537	569	698	741	642	504	559	751	1104	1145
C2_05600W	1141076	1141172	24	25	11	3	4	6	26	8	5	16	48	34
C2_05610C	1141659	1142279	141728	130451	174624	124559	109531	97372	9186	8304	7687	9467	12400	8301
C2_05620W	1143185	1143397	86	60	64	54	46	47	448	501	389	242	311	245
C2_05630C	1143825	1143906	0	0	0	0	0	0	0	0	0	0	0	0
C2_05640W	1149984	1151807	3603	2918	3366	2115	2605	2266	2231	1563	2122	1817	8098	2425
C2_05650W	1152557	1155391	2503	2009	2594	1613	1786	1709	1330	1249	1162	1766	2421	1641
C2_05660W	1156999	1159950	2015	1573	1903	4616	4886	4960	22351	18336	16372	18212	20995	15694
C2_05670C	1160157	1160957	807	560	802	419	414	416	668	695	793	558	1708	634
C2_05680W	1161290	1163959	1984	1593	1988	995	1125	1085	681	614	563	624	933	770
C2_05690C	1164047	1164694	2544	2211	2971	4558	4598	3780	4368	4001	4120	2244	2158	2356
C2_05700W	1165387	1166898	8488	7880	9716	23869	27458	23691	2408	2171	2111	4336	10116	3456
C2_05710C	1167182	1167961	74230	61243	83119	66797	52348	51528	8442	7643	7701	6340	6617	6261
C2_05720C	1168433	1169725	7758	5879	7234	4859	5157	4783	4179	3887	3612	3346	5408	3666
C2_05730C	1170288	1171745	1277	985	1360	1160	1331	1141	2905	2540	2760	2086	2231	2872
C2_05740W	1172482	1174026	1427	1079	1279	784	974	778	5850	5908	6452	3364	4655	4445
C2_05750W	1174534	1175784	1558	1040	1272	926	1125	900	2528	1984	2258	1705	6839	2093
C2_05760C	1175970	1176302	4873	4279	5196	5570	5435	5414	12234	13029	12763	12459	11407	14689
C2_05770W	1178214	1179652	541	410	595	71	203	162	3413	3720	3601	1189	1280	1212
C2_05780C	1180400	1181740	2594	2011	2467	1647	1675	1575	7218	7046	6904	4097	4299	4128
C2_05790C	1182459	1185190	4103	3068	4210	3135	3230	3170	2917	2368	2385	2495	4399	2482
C2_05800C	1185740	1187101	2221	1678	1926	1319	1334	1363	1844	1878	2158	1523	2395	1748
C2_05810W	1189204	1190838	280	203	259	289	230	284	1690	1438	1587	521	1018	537
[truncated: 4,467 more rows]
