# Supplementary material for: Roles of P-body factors in Candida albicans filamentation and stress response
Source: PLoS Genet. 2025 Mar 17;21(3):e1011632. doi: 10.1371/journal.pgen.1011632 (PMC11975087; doi:10.1371/journal.pgen.1011632)
Supplement: S11 Table — Unfiltered raw aligned RNA-seq hits used for DEseq2 input. (XLSX) [file pgen.1011632.s020.xlsx]

## Sheet: Sheet1
Table S11. Raw RNA-seq hits for P57055 WT and dhh1Δ/Δ in YPD and RPMI for Fig. S4-S5
Gene	Start	Stop	YPD P57055 WT	YPD P57055 WT	YPD P57055 WT	YPD P57055 dhh1Δ/Δ	YPD P57055 dhh1Δ/Δ	YPD P57055 dhh1Δ/Δ	RPMI P57055 WT	RPMI P57055 WT	RPMI P57055 WT	RPMI P57055 dhh1Δ/Δ	RPMI P57055 dhh1Δ/Δ	RPMI P57055 dhh1Δ/Δ
C1_00010W	4059	4397	0	3	0	13	12	5	0	0	0	32	43	50
C1_00020C	4409	4720	33	31	43	706	619	743	84	119	42	2188	2929	3351
C1_00030C	8597	8908	61	68	48	75	75	120	234	277	236	150	154	213
C1_00040W	10718	11485	2054	2327	2204	3219	1882	2881	2190	2214	1805	3552	4408	4581
C1_00050C	11648	11995	2	2	0	0	0	0	0	0	0	0	3	0
C1_00060W	12163	13701	12738	13816	16315	14434	12670	17750	12937	16206	12902	15725	22225	20181
C1_00070W	13778	14917	10055	11496	13924	12318	8849	12295	2690	2973	3034	7789	9880	9459
C1_00080C	14910	15761	1792	1837	1948	1938	1963	2781	2469	3363	2632	2255	2613	3287
C1_00090W	15595	16116	186	243	264	265	193	264	175	147	161	151	201	152
C1_00100C	16600	17328	1608	1823	1874	1323	809	940	498	869	690	665	826	889
C1_00110W	17338	18960	16840	17616	20575	17750	10657	13967	4164	5610	4053	10150	11987	13741
C1_00120C	18948	19628	2923	3025	3449	3815	2838	3555	1760	2449	1872	3089	3421	4347
C1_00130C	19615	21714	2681	2803	2972	3300	2293	3004	3200	3614	2756	1081	1809	1335
C1_00140W	22270	25326	6189	6512	6086	6135	3824	4609	7782	8881	5223	5022	8193	6127
C1_00150C	25381	27249	1867	1700	1826	1070	1711	2366	1667	2575	1809	648	1142	813
C1_00160C	28286	29488	14047	13956	13797	12586	8163	8599	964	1205	1138	2577	2772	4880
C1_00170W	29804	31543	10459	13128	14385	7527	8177	12250	1681	2164	1495	2719	2877	3405
C1_00180W	31842	32444	83299	88281	89168	85116	52038	62447	3032	3798	4485	6270	7279	9780
C1_00190C	32680	33318	10	13	5	0	29	19	1541	1955	1787	1316	1357	1701
C1_00200C	34099	34446	278	219	232	265	229	233	157	186	96	128	177	169
C1_00210C	34525	35679	8193	8259	8099	8452	8075	11027	2430	3307	1954	2624	4435	3681
C1_00220W	37852	39486	16726	21114	22993	15668	12189	18965	1051	1688	417	753	889	1301
C1_00230C	40485	41771	1097	1065	1090	858	652	822	1234	1720	1064	665	943	1146
C1_00240C	42101	42173	0	0	0	0	0	1	0	0	0	0	0	0
C1_00270W	42606	43505	91	168	151	301	241	389	362	274	190	122	173	211
C1_00280C	43550	43680	0	0	0	0	0	0	0	0	0	0	0	0
C1_00290W	43804	45766	92	110	115	177	282	461	291	290	203	166	319	179
C1_00310W	46806	48362	2106	3248	3138	3608	2123	3129	6651	8282	5740	6165	7144	8329
C1_00320W	48516	49301	962	1191	1145	1336	1102	1398	1219	1531	1298	1165	1348	1571
C1_00330C	49298	49846	1811	1781	1981	1993	1280	1784	1785	2301	1842	1404	1638	2032
C1_00340W	50000	50746	2046	2278	2279	2495	1210	1496	2215	2845	2246	2276	3028	3229
C1_00350C	50809	51684	993	1173	1146	1001	300	328	7420	9324	6296	1402	2077	1935
C1_00360W	53102	54445	559	651	666	713	340	419	749	912	815	526	547	683
C1_00370W	54561	54845	256	391	379	533	311	336	699	759	759	741	597	818
C1_00380C	54840	57077	2465	2901	2334	2721	1396	1498	4562	5719	5328	2570	2892	3276
C1_00390W	59352	62555	1885	2141	2107	5091	2333	1713	79710	94912	66105	24731	21438	32473
C1_00400W	63205	64353	3928	4356	4259	4602	1915	2082	2854	3442	2745	3860	4925	5785
C1_00410C	64699	66327	1636	1335	1394	2076	886	736	9636	10729	10955	7319	8828	9591
C1_00420W	67846	68817	2301	2431	2159	1982	3707	4916	2006	2436	2377	1190	1597	1645
C1_00430W	69229	70905	1115	1357	1317	1027	714	897	3594	5264	3708	1903	2266	2256
C1_00440W	71071	72584	4641	4556	4272	7645	5919	6895	3766	4681	3668	4867	5639	6454
C1_00450C	72744	73286	3038	2846	2825	4241	3024	3191	1504	1484	1086	1523	2260	2011
C1_00460W	73583	73903	2259	2167	2272	3036	2682	3516	3097	4496	4343	3149	3588	4603
C1_00470C	74059	75384	1644	1672	1778	1906	1653	2198	2106	2950	2310	1412	1777	2132
C1_00480C	75576	77831	5688	6083	6015	6817	3228	3818	2836	3630	2756	3720	4164	4966
C1_00490C	78011	78370	3307	3349	3119	6390	5822	7383	2931	3354	2714	5124	4922	6789
C1_00500C	78644	79672	6949	7495	6739	8880	7694	9691	1761	1810	1577	5353	7711	6820
C1_00510W	80127	81056	1746	1682	1625	1430	864	944	734	1031	761	624	789	1012
C1_00520W	81236	81904	840	959	923	1285	1226	1764	1560	2269	1677	1018	1190	1507
C1_00530C	82120	84561	1174	1143	1180	1536	2034	2936	836	968	591	735	1139	1023
C1_00540C	85083	87251	1358	1736	1583	976	518	505	682	922	828	846	939	1292
C1_00550W	87903	89813	972	1060	1007	537	346	540	1307	1619	1193	969	927	1282
C1_00560W	90102	91274	1286	1890	1686	1243	236	230	1439	1677	1542	1433	1462	1978
C1_00570C	91313	93697	888	795	844	996	696	825	3218	4388	3822	2940	3094	4012
C1_00580W	93973	94902	255	219	202	935	916	937	3713	4878	3556	3054	3175	4034
C1_00590W	95217	96497	25564	24663	27760	28890	19333	24851	3353	3517	2703	6349	7979	7718
C1_00600W	96819	101426	2018	2455	2265	2034	1143	1347	3383	3931	3058	3213	3263	4454
C1_00610W	101754	103526	5148	5560	5633	6694	6150	8036	6716	8303	5993	6541	7032	8193
C1_00620W	103871	104812	1129	1246	1194	1615	1132	1393	2726	3475	2817	2310	2584	3090
C1_00630W	105182	106927	128	169	145	529	528	759	1931	2575	1833	1249	1678	1775
C1_00640C	107128	111030	6526	7386	7087	5153	1306	1225	1595	1812	1605	2476	2152	3282
C1_00650C	111574	112254	2061	1926	1699	2613	2299	2775	4289	6013	4913	2826	3055	3833
C1_00660C	112791	113804	1474	1496	1430	1555	917	1007	2865	3921	3379	1676	2047	2305
C1_00670C	114130	115881	331	296	342	253	286	346	1251	1591	1629	955	1327	1282
C1_00680W	117322	119445	560	832	640	589	727	1169	617	681	351	488	463	574
C1_00690W	119770	122811	1101	1077	1019	1308	684	815	444	291	373	959	1019	828
C1_00700W	123069	123434	996	805	704	1725	944	986	697	563	817	799	961	741
C1_00710C	123871	125599	13190	14324	13775	19322	11740	13707	1753	1580	1411	7659	7381	9272
C1_00720W	126523	126614	4	0	2	7	0	0	2	0	5	3	10	13
C1_00730C	126792	128621	2826	2791	2585	4013	3070	3327	3261	3844	2927	3425	3287	4076
C1_00740C	129261	130682	7514	8546	7290	7241	3271	3388	849	843	874	2338	2062	2567
C1_00750C	131413	133938	1501	1534	1366	2378	2462	2929	8082	10395	7415	6138	6182	7252
C1_00760W	134255	134917	1099	1251	1051	1536	1554	1773	6571	9079	7578	3866	4064	5524
C1_00770C	135656	136438	1222	1230	1220	1335	668	682	800	909	969	702	689	646
C1_00780C	138578	140935	315	354	334	547	447	493	863	967	510	604	614	711
C1_00790W	150613	151713	247	315	216	322	145	88	54	42	56	127	164	193
C1_00800C	154638	155291	2322	2792	2533	3823	1671	1755	12	21	41	301	356	403
C1_00810W	155447	156328	231	249	267	319	140	150	123	98	120	155	129	233
C1_00820W	156647	157693	89	91	107	183	112	128	151	35	167	214	150	164
C1_00830W	158728	160527	249	305	255	427	721	1141	989	1191	782	483	646	431
C1_00840C	160945	162672	1144	1730	1563	667	336	337	122	114	133	300	396	382
C1_00850W	167081	167827	191	211	201	898	617	579	1275	1704	1213	1737	2224	2248
C1_00860W	168540	169541	228	184	168	435	367	304	706	821	746	479	719	623
C1_00870W	170165	172261	1898	2454	2130	2457	1280	1606	1439	1671	1367	1994	2457	2729
C1_00880W	174468	176093	355	322	236	138	41	36	2679	3246	2674	972	1480	1325
C1_00890W	176334	178484	794	930	794	945	841	1089	1305	1786	1245	1339	1462	1688
C1_00900W	178700	179317	1365	1710	1352	2343	701	628	254	309	305	830	1376	1650
C1_00910W	179833	180839	322	334	340	332	143	183	262	307	289	324	481	553
C1_00920W	181413	185249	1378	1609	1499	1835	1366	1535	6501	7524	5624	3727	3444	4480
C1_00930C	185517	190155	7898	8460	7770	7340	4421	5706	7854	8817	6458	5088	5547	6180
C1_00940W	190707	191164	1341	1432	1244	1512	744	866	875	1133	1039	595	711	792
C1_00950C	191452	193413	4313	5626	5351	5384	2825	2718	1701	1068	1036	2490	3632	3087
C1_00960C	194684	197806	1629	1572	1597	1171	750	1008	4780	5813	4700	2597	2788	3218
C1_00970W	198229	198754	32	43	54	58	48	62	31	83	41	71	86	143
C1_00980W	198959	199228	1121	1064	902	1422	919	953	374	557	525	515	686	789
C1_00990C	199324	202257	2596	4103	3864	3000	542	645	4479	5649	4316	3536	3290	5020
C1_01000C	202540	203631	731	932	862	716	387	492	505	636	676	604	614	825
C1_01010W	203954	204424	3560	3154	3224	5364	3412	3706	3188	3838	3086	2048	2889	2903
C1_01020W	204994	205066	0	0	0	0	0	0	0	0	0	0	0	0
C1_01030W	205273	206292	3729	4537	4573	4939	2258	2464	98	83	130	802	676	1148
C1_01040W	206487	206930	927	776	774	1756	1452	1761	732	1038	848	1491	1589	2316
C1_01050C	206927	207865	4415	5155	5305	7834	5665	6966	1017	1082	1084	4145	4527	5296
C1_01060W	208295	208750	10544	10802	9908	12485	12345	16229	10086	12686	10620	10809	13115	15973
C1_01070C	209089	210513	770	812	706	559	322	465	624	1008	753	405	538	564
C1_01080W	210883	212388	677	756	596	541	349	447	239	291	242	366	411	466
C1_01090C	212450	212758	957	942	897	1255	895	1011	1347	1639	1208	1097	1191	1543
C1_01100W	213646	220410	2012	2206	1866	3631	2986	3407	8026	9669	6519	6811	5540	8089
C1_01110C	220550	222079	3817	4379	4466	4656	2184	2400	2277	2255	1248	2097	2224	3413
C1_01130W	224678	226885	1121	1588	1359	1181	476	497	3082	3506	3571	932	1191	1240
C1_01140C	227688	229790	2850	3523	2873	5420	6248	7544	11510	14126	7568	5165	4864	6088
C1_01150C	232876	234945	1452	1948	1922	1413	276	372	1910	2245	1496	1460	1589	2147
C1_01160C	235088	235900	631	855	813	749	203	157	900	1214	738	1056	957	1495
C1_01170C	236096	238312	1155	1523	1192	1088	366	424	907	952	707	586	685	686
C1_01180C	239102	240925	192	314	227	93	37	33	778	882	882	108	135	113
C1_01190C	241124	242515	1272	1217	1228	1919	1785	2478	1906	2331	1849	1305	1735	1698
C1_01200W	242752	244674	901	916	881	1399	899	1099	6260	8061	5521	2607	2516	3339
C1_01210W	245218	246465	630	671	602	1449	1698	1834	1531	1945	1922	2147	2400	3131
C1_01220C	246673	247425	34	44	40	291	614	1069	8956	11571	8224	4906	4342	6103
C1_01240W	248828	249877	456	523	476	638	513	653	4725	4801	2899	5296	7240	6329
C1_01250W	250115	251989	3962	3548	3481	4703	3792	4940	2028	2259	1716	2287	3530	3299
C1_01260C	252048	252500	363	280	299	423	495	713	587	560	705	502	441	520
C1_01270W	253170	254453	1533	1372	1147	1014	1328	1657	2193	2532	2033	1045	863	1318
C1_01280C	254630	254977	119	150	113	186	91	108	159	149	257	167	108	169
C1_01290C	255182	257455	420	480	409	629	572	610	631	782	991	869	1323	1332
C1_01300W	257933	258916	3849	4102	3720	5042	3880	4653	2682	2692	2015	2300	2827	2911
C1_01310W	259004	259357	10	11	8	10	11	1	19	23	5	3	16	11
C1_01320W	259659	261185	5317	5295	4820	7244	3976	4692	4033	4118	3051	2752	4358	4123
C1_01330C	261371	261850	2762	3108	3060	3303	2019	2278	21	71	35	598	635	902
C1_01340C	262230	263096	336	384	420	449	380	449	550	639	602	681	568	739
C1_01350C	263492	264685	38961	40168	41812	40517	25518	31063	7980	9489	7467	16540	17284	20974
C1_01360C	265496	267478	6184	6305	5806	8866	11137	14124	2652	2970	1912	3351	4599	4586
C1_01370C	269386	270026	36237	36339	33303	43442	27768	29938	503	897	1060	1758	2366	2445
C1_01380C	270334	271989	1187	1652	1415	990	170	151	434	555	410	720	660	1079
C1_01390C	272389	274212	1343	1437	1325	865	415	545	1112	1338	828	758	1303	1126
C1_01400C	275492	276967	2389	2757	2418	3341	3367	3996	3336	3736	2902	3711	4494	5561
C1_01420C	278237	279277	1080	937	1051	769	435	614	1109	1490	1229	605	863	1038
C1_01440C	280435	280833	12	5	14	3	2	0	105	64	26	141	109	283
C1_01450W	282451	284151	2947	3163	3002	4499	1645	2106	799	1125	675	451	760	1102
C1_01460W	284654	287632	1349	1384	1341	1537	1430	1796	13255	16451	14491	9258	9385	12274
C1_01470W	288048	289343	3361	3490	3558	3898	1788	2062	1317	1994	1657	1971	2000	2943
C1_01480C	289714	290463	97406	104558	120947	104621	63386	74489	2012	2461	2562	5971	5958	9187
C1_01490W	291860	292462	9208	11209	10156	12239	8458	10538	19845	21498	12990	22508	31390	30908
C1_01500W	296063	296521	0	0	0	1	6	2	1	0	6	0	0	3
C1_01510W	299632	301785	6	10	8	9	3	1	0	2	2	4	0	5
C1_01520C	305330	306034	6030	6309	6814	8605	5660	7366	2992	2561	1737	4614	7662	5820
C1_01530C	306639	308507	10096	10341	10261	11906	7996	9940	7000	7583	5497	7630	7307	10656
C1_01540W	309142	310992	1250	1278	1130	2085	2500	3139	6293	8080	5559	3328	3501	4347
C1_01550W	311220	312779	1030	1277	1104	1113	948	1161	2955	3771	3090	2086	2362	2998
C1_01560W	313182	317819	3774	4096	4022	2920	1728	2042	6511	8357	5800	3672	3399	4065
C1_01570C	317971	318492	1236	1293	1258	1153	642	737	507	573	452	644	620	717
C1_01580W	318949	319479	2053	2031	2054	2492	1295	1372	265	394	300	542	697	820
C1_01590C	319686	323390	10383	11103	10284	10256	5793	6563	11858	14176	10056	9950	9949	12629
C1_01600W	323671	324552	4064	3937	3703	4406	2056	2108	466	613	545	726	923	1002
C1_01610C	324909	325962	95	109	76	291	362	369	4613	6111	4294	3439	3124	3552
C1_01620C	326449	327447	131	147	134	964	711	634	3417	3757	3203	4482	4780	4888
C1_01630W	331377	332060	1095	1177	1102	1736	1751	2032	80900	89903	62962	80516	73490	97349
C1_01640W	332743	334100	9662	9607	9563	10162	5526	5992	500	540	690	1451	1439	2376
C1_01650W	334666	336048	2277	2395	2061	3055	4084	5448	3481	3847	2818	2119	2236	2661
C1_01660C	336141	336222	0	0	0	0	0	0	0	2	1	0	3	0
C1_01670C	336721	341517	1261	1582	1347	1276	804	810	808	522	634	908	810	795
C1_01680C	341948	342460	1301	1298	1261	1644	635	627	322	521	468	671	547	756
C1_01690C	342950	343921	19616	20458	20840	16587	10877	13650	582	596	441	1698	3170	2235
C1_01700W	345580	348777	2491	2734	2446	2946	2128	2590	2634	2840	2898	1970	2190	2860
C1_01710W	351118	353121	809	733	709	2984	1897	1890	8924	10128	9485	2815	3174	3255
C1_01720C	353561	353647	674	644	587	1000	661	648	170	150	249	359	476	399
C1_01730W	354227	354299	0	0	0	0	0	0	0	0	0	0	0	0
C1_01740W	357097	359484	8	11	4	581	108	76	36051	37801	33684	20422	34751	23546
C1_01750W	361047	362948	1183	908	1056	803	1560	1762	448	556	340	195	203	257
C1_01760W	364190	366325	581	762	622	1166	742	921	1389	1461	1095	1931	2067	2219
C1_01770W	366748	367878	386	575	401	645	533	534	387	348	469	614	916	932
C1_01780C	367951	369825	882	1092	1094	2656	3469	2727	33797	48688	72946	15511	15756	23077
C1_01790W	372243	375457	3249	3524	3207	2074	978	1317	539	712	983	785	1018	1096
C1_01800W	375852	376571	778	981	808	991	487	657	588	737	687	591	635	780
C1_01810C	376662	378191	994	1098	1088	3500	3566	4644	6942	7496	4395	10370	12230	14183
C1_01820C	378480	379667	710	839	958	918	476	496	1475	1413	1463	1094	1462	1610
C1_01830C	380225	380797	1186	1312	1181	2439	3470	4530	6228	8046	6979	4111	4756	5555
C1_01840C	381550	382104	546	435	353	534	1202	1592	4869	6101	5242	1124	1329	1928
C1_01850C	382771	383601	535	623	607	953	542	650	1269	1652	1237	913	1306	1435
C1_01860W	383764	384681	2578	2861	2813	3271	1270	1461	2604	3359	2810	2042	2142	2572
C1_01870C	384801	386291	9792	9915	9655	10874	6845	9278	2796	3193	2588	3192	3576	4093
C1_01880C	386608	388935	498	396	381	513	452	572	2722	3187	2429	1705	1858	2182
C1_01890C	389280	390809	1272	1511	1231	1854	1643	2079	8576	12092	7379	5235	4183	6733
C1_01900C	391256	392773	848	1086	994	1214	706	845	818	975	755	1170	1208	1521
C1_01910W	393305	394369	3464	3672	3181	4339	2577	2815	722	726	645	1955	1688	2876
C1_01920W	395595	399419	1271	1892	1482	1682	710	809	7963	11839	10134	3860	2884	5242
C1_01930W	400601	401987	1015	1503	1305	3923	6016	10496	5338	6226	4061	8922	10301	11835
C1_01940C	402273	402779	1016	964	1023	1263	475	516	304	433	394	376	488	531
C1_01950C	403154	403699	984	791	741	1307	1263	1246	613	914	676	594	740	730
C1_01970W	405759	406037	0	0	0	0	1	0	0	0	0	0	0	0
C1_01980W	406683	408320	519	1043	840	3856	1861	1129	114035	119583	67745	34260	16114	40293
C1_01990W	411350	412378	3	6	9	456	3889	5224	55946	60758	27452	19296	7173	25797
C1_02000W	412830	413834	1489	1555	1736	2488	1630	1716	1215	1417	1157	1400	1176	1587
C1_02010C	414106	416289	380	382	351	575	943	1374	3864	4371	3728	2477	2019	2598
C1_02020W	416469	417092	301	333	259	432	748	982	463	522	375	853	888	918
C1_02030C	417095	417538	354	464	378	397	383	461	549	895	649	509	517	687
C1_02040C	418036	420510	1284	1040	849	1589	1033	963	2501	2454	2367	1501	1745	1855
C1_02050C	421284	423866	2304	2901	2511	3394	2334	3150	3478	3822	3023	3399	3239	4060
C1_02060W	426005	426635	1119	1077	1230	1879	1592	1792	2362	2504	1863	3725	3863	4615
C1_02070W	427862	428857	8	6	5	70	287	208	5	12	8	13	18	16
C1_02080W	429389	430528	576	677	569	462	148	175	185	145	99	185	157	257
C1_02090C	430525	432012	650	674	714	677	328	340	308	414	331	524	495	705
C1_02100W	432241	433857	314	392	360	405	256	256	117	92	79	255	238	291
C1_02110C	434428	436065	168	246	255	878	778	436	30859	34658	21854	9841	4934	12655
C1_02120C	442465	444252	20992	27946	23954	33541	6888	5622	571	696	530	275	489	364
C1_02130C	449270	450817	2135	2320	1805	4537	3250	4151	2129	2454	1666	1223	1694	1597
C1_02140C	451297	451641	2	2	3	18	5	14	15	39	20	28	39	34
C1_02150W	452179	454206	1340	1405	1064	1810	1788	2816	4465	6413	5612	2885	2184	3167
C1_02160W	454411	454917	539	518	455	752	412	481	688	860	678	684	585	751
C1_02170C	454876	455838	363	442	407	657	302	332	992	1453	893	669	547	759
C1_02180W	456766	457926	1692	2870	2150	5783	2353	2409	1473	2083	1348	884	772	1035
C1_02190W	458381	459319	410	623	566	734	135	114	61	139	114	236	201	371
C1_02200C	459309	460145	327	361	335	336	338	354	846	1095	988	712	643	852
C1_02210W	461085	462800	1425	1954	1831	2506	1364	1419	2875	3145	2706	2067	2247	2546
C1_02220C	462867	463877	629	632	584	1217	1349	2065	3483	3730	2113	3071	3165	3411
C1_02230W	465649	467661	3085	3451	3205	3216	1451	1447	492	537	484	917	1161	1174
C1_02240W	469131	471758	4843	5497	5125	6341	2385	2726	4771	6003	7798	4606	5153	5520
C1_02250W	474943	475668	829	777	649	10642	6610	6388	4225	6119	25353	7563	12204	9430
C1_02260C	475920	477059	2594	2690	2405	3412	1903	2088	1821	2150	1815	1789	2033	2344
C1_02270C	477326	478204	746	710	611	2045	1432	1455	10221	11350	10115	11410	13834	12507
C1_02280C	478647	481589	682	666	589	490	347	335	781	805	668	463	425	478
C1_02290C	482401	483612	1222	1270	1132	2090	1031	1036	286	249	298	754	851	859
C1_02300W	483720	484085	358	407	330	409	187	239	80	49	60	124	156	102
C1_02310C	484196	484561	352	313	246	656	276	252	227	249	308	294	481	466
C1_02320C	484866	486497	2339	1962	1915	2802	1957	2218	15829	17786	18521	11864	11837	12697
C1_02330C	487366	488215	29019	31125	27781	34677	19387	19926	376	308	638	1186	1100	1264
C1_02340C	488665	488769	19	19	23	24	14	19	10	3	2	4	17	11
C1_02350W	489352	490158	872	833	772	974	560	736	420	513	467	710	835	1024
C1_02360C	490272	492197	21	32	34	15	8	6	10	0	11	54	16	44
C1_02370C	492608	496240	1498	1891	2010	1665	739	637	192	61	133	301	298	284
C1_02380C	498375	498977	92	73	46	119	95	60	139	149	107	206	204	279
C1_02390W	499242	501734	695	569	574	913	551	674	1149	1037	887	1436	1039	1454
C1_02400C	502077	503414	515	572	521	475	148	146	298	209	333	287	127	257
C1_02410C	504179	505252	898	800	717	1270	905	931	436	406	435	572	598	598
C1_02420C	505998	511691	13008	16975	15852	17009	8552	9667	22617	25737	19124	22496	17991	25750
C1_02430C	515621	517558	6036	6386	6775	6724	1708	1692	917	971	950	1278	1597	1633
C1_02440C	518199	519200	626	667	510	636	309	365	700	708	538	1019	1174	1274
C1_02450C	520087	520617	617	643	571	489	56	45	356	597	475	385	441	626
C1_02460W	521319	521981	89382	95419	97806	96250	62090	76466	6293	7356	6852	10240	11081	14650
C1_02470W	522646	523116	114	81	90	137	68	51	144	190	195	328	331	361
C1_02480W	524009	524767	4906	5746	5169	6286	4205	5074	85	75	176	404	404	492
C1_02490C	524874	526895	1445	1323	1269	1947	1032	1105	1184	1068	951	1217	1289	1408
C1_02500W	527133	527759	375	371	328	899	292	312	656	616	701	845	689	1020
C1_02510W	528062	528793	641	615	593	848	491	448	231	347	245	333	488	447
C1_02520W	530205	531941	0	0	7	18	11	15	1144	619	669	697	1046	734
C1_02530C	532436	534196	4756	2660	2658	6978	6119	5325	29983	36866	33851	17936	39093	28352
C1_02540C	536569	536641	0	0	0	0	0	0	0	0	0	0	0	0
C1_02560W	536965	537264	8	12	3	57	41	31	10	20	41	6	14	1
C1_02570C	537422	539116	135	125	64	258	249	227	318	313	216	283	504	311
C1_02580W	540038	541549	19	31	9	56	61	70	820	947	719	341	529	445
C1_02590C	541759	542637	11554	8457	7520	26565	17866	23316	3066	2863	2179	5917	12836	8021
C1_02600W	544091	544840	2291	1698	1632	2574	966	1018	494	390	276	411	906	529
C1_02610W	545057	549430	2179	2305	2294	1520	960	828	1666	1689	1227	1416	1702	1871
C1_02620C	549528	550607	9084	9843	9243	11572	7932	9837	560	495	484	2248	3503	2674
C1_02630C	550971	552410	267	317	223	652	596	600	244	265	366	251	450	300
C1_02640C	552892	553407	5235	5324	4637	6679	4403	4804	463	427	438	1474	1853	1997
C1_02650W	553790	554392	5554	4779	5180	7464	5846	7527	5502	5787	5426	3529	5581	4943
C1_02660C	554607	555434	1508	1645	1557	1773	929	1117	805	1051	765	1025	1412	1414
C1_02670C	555705	558131	4	5	7	35	63	121	58	85	34	76	164	172
C1_02680C	558954	561482	567	670	649	853	679	1042	1195	1329	1309	967	1243	1431
C1_02690C	562392	562694	0	3	0	0	2	0	12	9	21	7	0	5
C1_02700C	564290	564463	1070	1577	1419	3737	4318	3974	21077	27248	40187	28200	25392	33448
C1_02710W	565718	567208	11933	11843	11956	13951	8380	10043	1737	2435	2586	2498	3132	3271
C1_02720W	567477	568670	859	923	893	813	527	590	638	667	612	619	1046	1036
C1_02730W	574253	575140	194	191	182	699	1268	1289	3102	4425	6822	3510	3930	4475
C1_02740C	575511	576431	240	250	217	217	211	207	765	930	648	395	514	489
C1_02750C	576691	579078	4658	5185	4931	4239	2223	2835	2645	2971	2071	1870	2026	2361
C1_02760W	579783	580835	7322	7150	7457	9431	7618	10428	1449	1472	1230	2849	3789	4022
C1_02770W	581245	581541	952	1162	1125	1718	1053	1362	670	780	868	1088	1493	1555
C1_02780W	581877	582635	2895	3655	3554	5225	5041	7301	3829	4506	3415	6591	8909	8454
C1_02790W	582932	583984	10113	10804	10672	11928	6631	7453	2469	2949	2360	3390	4244	5186
C1_02800W	584365	584967	44	41	38	142	175	176	423	520	265	247	309	413
C1_02810W	585947	588505	2121	1801	1698	2342	4664	7008	2193	2372	1530	2652	3322	4019
C1_02820W	588933	593147	5210	4114	3798	5323	4405	4954	1571	1621	1354	4326	5358	5570
C1_02830W	593728	595497	1007	1075	985	1077	573	559	2485	2730	2366	1801	1902	2520
C1_02840W	598048	599763	1948	1326	1464	2276	1118	1330	2024	2487	2029	868	1198	1276
C1_02850W	600715	602754	935	941	1031	1065	851	1101	1914	2139	1158	1859	2531	2530
C1_02860C	603162	603764	1406	1472	1298	1951	1648	1566	2804	3529	2881	2639	2635	3231
C1_02870W	604708	605574	521	693	585	757	594	609	631	817	662	481	633	741
C1_02880C	605757	606515	3982	3698	3931	4552	2769	3252	1239	1473	900	1841	1933	2477
C1_02890C	607183	607557	314	346	315	680	433	438	359	463	341	931	815	1288
C1_02900C	607842	610019	947	1073	970	950	465	582	1384	1599	1224	1183	1545	1715
C1_02910C	610240	611670	244	270	251	227	200	265	552	657	573	547	807	775
C1_02920W	611969	613081	2816	3157	2966	2876	1541	1957	883	1255	974	1037	1713	1819
C1_02930C	613141	614508	1542	1385	1209	1995	1377	1782	811	1003	760	820	1060	1035
C1_02940C	614736	615254	936	882	1007	1564	1093	1405	1547	2368	1814	1564	1782	2185
C1_02950W	615502	615879	125	118	113	205	197	217	736	1007	672	622	524	764
C1_02960C	615974	617761	1570	1671	1496	1973	1211	1364	2573	2910	2128	2409	3166	3707
C1_02970W	618412	619677	661	690	596	1843	2839	3660	970	1258	929	1029	1451	1525
C1_02980W	620136	621164	451	408	350	868	2055	3590	151	211	236	579	1684	755
C1_02990C	622252	623568	481	629	491	3124	844	1250	2019	1672	734	1189	2528	1550
C1_03000W	628077	629837	238	250	277	205	108	145	630	840	598	365	578	552
C1_03010W	630223	630543	35276	45210	42857	40107	26662	25451	966	1182	1333	2214	2164	2952
C1_03020C	631044	631652	85826	94153	91750	90421	59125	71836	2070	2954	2900	5355	5554	7616
C1_03030W	632113	632868	60509	61011	65715	64697	39068	47537	2033	2525	2894	6232	6162	8463
C1_03040W	633796	634554	619	660	656	629	298	362	766	1310	796	751	806	944
C1_03050W	635137	638292	1433	1492	1392	1310	871	1097	5156	6308	4939	3127	3025	3676
C1_03060C	638370	638999	1042	1513	1435	1537	428	420	409	503	412	740	886	1358
C1_03070C	639176	641593	2687	2847	2437	2420	1520	1893	4348	5239	4248	2834	3259	3726
C1_03080C	641996	642676	640	636	581	621	447	418	168	206	189	368	413	570
C1_03090W	643260	644030	104492	110696	109234	109979	72936	84053	3461	4145	4454	7869	8045	10996
C1_03100W	645139	649585	7507	8592	7528	8393	7684	9858	8651	7743	5369	13757	14973	17078
C1_03110W	650100	650992	54363	58135	56789	52627	28868	34130	3497	4625	4387	5058	5721	7108
C1_03120W	651938	653170	1129	1067	980	1515	2728	3767	11825	13900	11841	4419	3986	5639
C1_03130C	653483	655237	4630	5236	4914	5258	4382	5692	3283	3304	2511	3139	4110	4274
C1_03140W	655834	656310	225	200	196	416	457	413	1139	1129	817	626	630	803
C1_03150C	656482	657237	2210	2632	2664	3158	1481	1675	3552	4006	3011	5280	6246	6755
C1_03160C	657608	658579	1557	1368	1329	1430	1697	1899	1659	1786	1418	1923	2083	2573
C1_03170C	658840	660807	160	139	177	375	211	205	1567	1854	1529	1166	1119	1260
C1_03180W	660965	661828	615	710	631	695	427	407	406	545	456	373	539	563
C1_03190C	662213	664374	33249	36387	36217	44835	30006	36828	12180	10616	8716	34286	42746	45593
C1_03200C	668804	672001	1310	1581	1371	739	380	510	2181	2241	1484	1321	1543	1771
C1_03210C	672526	673881	6852	7562	7039	9030	5608	6400	1424	1505	1219	4455	5530	5381
C1_03220C	675117	675911	30739	33844	34902	39605	32712	43131	27097	27753	22766	26382	31220	33826
C1_03230C	677439	679133	3769	5849	5677	4766	1107	1168	1232	1320	1497	2279	2450	3810
C1_03240W	679828	680253	1406	1478	1560	2026	1423	1860	1173	1215	844	1623	2243	2371
C1_03250C	680285	681505	735	773	752	776	491	614	711	989	708	722	845	895
C1_03260W	681687	683723	664	688	622	615	618	770	2427	3080	2125	1722	2096	2217
C1_03270W	683944	685148	127	101	113	962	3686	6024	22869	29183	22125	9702	8587	13611
C1_03280W	685455	686387	4937	4855	4921	5201	2778	3603	1827	2222	1602	1879	2374	2703
C1_03290W	686671	688554	1603	1825	1862	1359	836	938	1958	2356	1944	1857	1916	2443
C1_03300C	688660	690063	2611	2791	2861	3603	2671	3424	2704	3840	2785	2582	3081	3652
C1_03310W	690523	691659	2924	3450	3113	3664	2483	3114	6352	8083	6722	3561	3524	4615
C1_03320C	691864	693372	215	248	218	487	432	437	14297	17941	15413	10412	14185	13643
C1_03330C	694185	695774	370	292	282	447	513	740	4116	5338	4361	2518	2890	3438
C1_03340C	696061	696942	3125	3087	2988	4185	2310	2907	743	864	686	1148	1603	1732
C1_03350C	697573	699441	10830	11289	11042	12416	1895	1976	1366	1692	1527	3158	3218	4450
C1_03360W	701759	705991	6582	7145	6041	4802	3052	3780	6876	8352	5429	5753	5097	7034
C1_03370W	706532	708421	33975	34642	34519	36589	19386	23488	7330	8337	6538	13007	11783	17677
C1_03380W	709504	712170	10071	9805	8841	14486	43969	63375	53192	62824	60319	23221	23890	29569
C1_03390W	713010	714287	2707	2625	2437	2040	1842	2530	469	526	404	292	263	434
C1_03400W	715584	717533	3048	3373	2710	5182	1983	2406	2578	3057	2320	1624	2227	2425
C1_03410W	717729	718553	288	439	360	284	92	122	253	332	299	172	128	272
C1_03420W	719247	719351	1	0	0	3	0	0	0	0	0	0	0	0
C1_03430W	719657	720712	808	978	898	968	781	979	1764	2138	1378	1330	1467	1961
C1_03440C	721159	722595	3947	4254	4348	5511	3075	3820	2184	2561	2107	2641	2887	3602
C1_03450C	723158	726787	2156	2393	2033	3144	3097	3942	10649	12858	7862	5333	4723	5895
C1_03460C	727159	730131	1204	1050	1155	702	889	1133	181	157	66	229	382	300
C1_03470C	731075	732484	7	6	11	12	14	16	10	20	92	19	20	44
C1_03480C	732813	735689	1816	2053	1994	2381	2113	2308	2023	3056	6020	2120	2025	2949
C1_03490W	736835	737716	2248	2023	2110	1624	4090	5608	976	1370	2285	743	1116	1112
C1_03500W	738273	738896	5013	5225	5185	7411	6614	8701	12538	16207	14203	10842	10897	15362
C1_03510C	739179	739724	4983	5454	5803	8485	10349	15712	6975	6631	4606	10628	14783	12941
C1_03520W	740633	742078	6038	6000	5454	8796	6659	8135	5056	6099	5154	4816	5186	6034
C1_03530W	742264	744028	1698	2120	1740	1953	910	1013	2385	2910	2245	1657	1639	2066
C1_03540C	744095	744502	775	869	958	1184	559	706	269	320	280	833	833	1083
C1_03550C	744934	746376	5105	5048	5177	5919	5193	7645	2018	2314	1763	3966	4710	5133
C1_03560C	746762	747796	2908	3459	3266	2637	2766	4221	11379	14706	12656	7228	6512	10594
C1_03570C	748269	748384	0	0	0	0	0	0	0	0	0	1	0	0
C1_03580W	749138	749236	1	0	3	0	0	1	0	12	3	0	3	0
C1_03600W	749626	750453	2626	2643	2488	4888	3447	3816	252	115	218	1319	1657	1947
C1_03610C	750576	751127	589	682	629	721	541	738	661	609	482	555	822	898
C1_03620C	751432	752156	3671	3579	3494	3820	1743	1536	331	507	527	832	1045	1119
C1_03630W	752823	756362	1215	1351	1161	1222	689	795	2507	2675	2165	2069	1962	2078
C1_03640C	756409	757122	897	1128	1075	811	429	458	237	341	219	475	500	582
C1_03650C	757337	757843	2152	2455	2243	2555	1204	1365	1316	1586	1333	1397	1782	2149
C1_03660W	758333	758572	264	258	253	442	325	409	372	507	395	438	543	567
C1_03670C	758602	759687	1659	1332	1274	2093	2062	2179	8072	9675	7348	4101	5517	5904
C1_03680W	761463	764903	6387	7514	8525	8910	4728	5294	4954	4993	4182	3019	5127	4206
C1_03690W	765517	766569	2819	3211	3383	3800	3418	4249	3289	3603	2545	3347	4005	4221
C1_03700C	766686	766773	1	0	0	2	0	0	0	0	0	0	0	0
C1_03710C	767120	770983	2139	2381	2377	1717	796	862	1116	1271	988	1019	1429	1333
C1_03720C	774051	775823	1918	1779	1478	3125	2871	3545	7127	6594	5921	8574	12679	9819
C1_03730C	776781	778628	3374	3323	2948	4080	3254	4027	1158	1272	1174	2019	3087	2829
C1_03740W	781158	784001	1046	1215	1107	1137	491	709	2992	3419	1950	1330	1427	1896
C1_03750W	784508	785059	985	958	856	1063	3024	4042	608	872	638	873	1136	1192
C1_03760C	785136	786923	2298	2181	1941	2407	2309	2445	2391	2446	2595	1521	2005	2163
C1_03770W	788345	790191	1452	1256	1153	860	708	591	1942	2257	1934	750	1223	1302
C1_03780C	790412	793633	9924	11281	11049	11091	5100	5181	2247	3005	5404	4282	4971	5423
C1_03790C	795593	796873	5548	5639	5276	5969	2717	2722	761	1062	855	2882	2952	4491
C1_03800W	797208	798140	211	248	210	237	88	86	192	183	198	286	328	382
C1_03810C	798232	799410	237	198	184	183	90	132	567	711	677	448	551	629
C1_03820W	801782	802891	854	1190	1060	1701	862	1179	465	633	394	260	371	335
C1_03830C	803057	804049	675	949	746	930	282	320	506	673	539	960	1017	1337
C1_03840W	804253	804522	80	106	74	177	71	102	182	173	124	163	267	236
C1_03860C	806520	811487	2230	2012	2088	2436	1644	1549	1130	1129	989	1930	2122	1819
C1_03870C	813931	815622	88	43	43	450	101	91	7	7	16	102	300	220
C1_03880C	820964	821326	0	1	0	0	0	0	0	0	0	0	0	0
C1_03890W	823607	824677	3	0	4	15	10	11	7	13	17	18	8	45
C1_03900W	825368	825883	113	153	108	128	72	112	79	82	105	146	198	166
C1_03910C	825979	828030	338	345	290	679	268	231	688	961	711	622	644	681
C1_03920C	828556	830100	152	209	143	256	154	117	333	397	404	386	393	481
C1_03930W	830333	831841	604	582	610	937	584	562	428	461	425	576	549	629
C1_03940W	832172	832681	6247	4655	5044	9498	5627	6381	6125	5546	5947	4816	5651	5231
C1_03950C	833288	833827	144	153	82	149	118	150	127	143	104	166	191	258
C1_03960C	834290	836896	409	315	304	667	591	591	2047	2050	1753	1437	1240	1568
C1_03970W	837500	837817	2	0	0	0	1	3	10	9	14	7	17	0
C1_03980W	838287	838814	143	128	133	207	166	141	143	125	141	149	204	235
C1_03990W	839333	840259	495	545	451	1138	650	710	435	633	570	726	593	920
C1_04000C	840414	841856	728	747	696	1456	635	774	823	773	709	1203	1369	1358
C1_04010C	842821	843855	195	247	228	1451	1034	1201	2943	2873	1876	18071	22950	22328
C1_04020C	844823	845836	1208	1852	1753	8207	7792	10705	9827	8995	6271	13077	21389	17699
C1_04030W	846699	848795	1352	1421	1242	1739	1658	2102	467	515	377	754	1116	1183
C1_04040C	848858	851020	1162	1778	1632	1479	221	163	450	577	452	1120	1579	1758
C1_04050C	851847	852278	0	0	0	0	0	0	0	0	0	0	0	0
C1_04060W	853994	855760	389	324	294	642	554	691	3328	2895	2232	3309	5361	3994
C1_04070C	855908	857098	347	392	305	464	254	251	630	455	778	737	561	605
C1_04080W	857303	857947	245	276	299	391	207	240	494	617	468	527	412	653
C1_04090C	857958	859442	381	373	372	388	159	232	346	398	380	374	405	389
C1_04100C	859670	860518	28211	27320	29628	36081	32437	39570	160184	175510	145614	151617	124927	193272
C1_04110W	862085	863002	200	145	103	298	476	513	2554	2594	2280	1475	850	1484
C1_04120C	863064	864125	283	338	268	448	186	220	364	385	388	406	511	671
C1_04130W	864173	866722	2636	4073	3333	3545	744	656	731	784	652	1538	1472	2147
C1_04140W	867430	868464	203	325	255	1336	1809	2389	350	305	211	1534	1917	1702
C1_04150C	868553	869137	269	330	289	348	207	250	43	64	126	69	67	88
C1_04160C	869474	870373	188	252	174	310	184	280	308	282	264	303	297	453
C1_04170C	870719	871114	30946	45494	38879	24895	12263	13992	9131	6652	4391	2951	2890	4168
C1_04180W	871981	872373	20340	27048	24369	15334	7227	8374	4858	3386	2284	1430	1325	1847
C1_04190C	872642	873814	858	960	818	1001	619	846	713	901	808	616	609	749
C1_04200C	874629	875438	1550	1650	1486	2369	1683	1950	1845	1678	1316	2581	2328	2569
C1_04210C	876437	877833	5960	6245	5670	7161	4910	5836	1962	2390	2239	4199	5571	5266
C1_04220C	878782	879351	477	563	513	614	547	650	371	450	455	391	565	585
C1_04230W	879676	880656	2085	2044	1857	3049	2124	2219	1050	1184	1071	1843	2059	2737
C1_04240C	880977	881294	17666	24426	20343	15463	6760	7636	3742	2818	1990	1418	1872	1745
C1_04250C	881405	881914	37	11	8	8	2	6	22	14	49	19	10	7
C1_04260W	882203	882613	32341	43513	39229	22758	11666	14272	3491	1736	888	56	40	62
C1_04270C	882959	884194	4	5	4	30	22	24	9	15	3	23	0	13
C1_04280C	884590	885774	244	340	343	324	240	286	40	14	36	115	174	198
C1_04290C	886049	889157	36807	39435	40221	38041	27564	27178	29029	24499	19923	4634	7876	6497
C1_04300C	890415	892352	76262	57959	64318	79261	44373	50669	7564	6931	4231	6345	8845	7433
C1_04310C	892952	893716	95	81	85	123	181	203	48	27	92	72	105	104
C1_04320W	895133	895918	2019	1362	1087	1680	5882	7680	871	984	855	653	763	898
C1_04330W	897979	899589	1236	1437	1335	3962	3315	3867	25310	31993	22125	11610	12793	17035
C1_04340C	900028	900978	433	505	516	712	376	491	421	519	533	387	438	466
C1_04350C	901591	903960	63	70	79	199	192	264	2345	2459	1330	852	1314	1523
C1_04360C	905305	905556	6757	5286	5840	9682	7658	8389	19952	23185	17835	20571	22499	25550
C1_04370C	905990	906592	2319	2137	1920	2771	1309	1460	987	1214	1100	1003	1401	1570
C1_04380W	907166	908110	2887	2936	2754	3656	2361	2542	2417	2930	2428	1804	2238	2640
C1_04390C	908605	910830	2740	4065	3649	3346	569	537	2042	2574	1940	2955	3289	4646
C1_04400C	911144	914363	26631	31374	31804	24475	20880	26531	15747	17062	12187	18202	21427	24439
C1_04410C	914574	915107	1459	1627	1762	2077	1796	2349	1875	2439	1805	1267	1515	2029
C1_04420C	915300	916139	4083	4432	4555	6121	5163	6218	3286	3958	3254	3998	4340	5084
C1_04430C	916472	917298	1391	1506	1496	2974	2446	3380	2058	2364	1860	2210	3473	3187
C1_04440W	916836	917204	1305	1427	1394	2745	2318	3123	2006	2219	1703	2057	3075	2964
C1_04450C	917526	918358	2475	1763	2423	5788	5014	5989	829	570	230	2353	2370	3208
C1_04460C	918780	919589	168	194	142	427	283	384	8097	9071	6336	5261	6332	6437
C1_04470C	920202	920723	147	226	242	420	106	161	490	523	353	264	572	527
C1_04480C	921752	925945	1889	2179	2111	2161	1411	1762	8489	10397	8896	2334	2721	3048
C1_04490W	926914	928035	2683	2843	2739	2905	2097	2334	1618	2287	3931	2542	2782	3848
C1_04500W	929130	930782	45	51	37	166	163	159	96477	98407	78858	18032	39047	24901
C1_04510W	931222	932661	422	420	368	305	96	178	318	413	359	457	548	679
C1_04520C	932794	933871	2038	2238	1990	2742	2325	3128	1659	1978	1935	1916	2267	2742
C1_04530C	934187	935746	815	824	858	629	319	321	1241	1692	1281	896	1112	1532
C1_04540C	936116	938956	1326	1606	1340	1571	1096	1360	2245	2472	2043	2371	2754	3149
C1_04550W	939204	939506	361	410	343	629	508	563	645	907	679	488	597	542
C1_04560W	940052	941785	432	595	447	781	697	825	2860	3438	2495	1960	2183	2386
C1_04570C	941985	943382	295	373	372	208	113	147	46	21	50	105	114	126
C1_04580C	943678	944505	285	365	324	425	367	556	695	915	880	441	611	600
C1_04590W	946289	946477	2511	1619	1550	3147	4213	5783	3115	4009	6013	4537	4966	5384
C1_04600C	947576	948613	4569	4559	4610	5186	2389	2861	956	1363	990	1717	2227	2275
C1_04610W	949368	951510	90036	83343	94627	122875	90151	109056	24761	19894	20276	36488	76156	41920
C1_04620W	952363	954093	1543	1714	1433	1456	345	309	902	974	930	856	1310	1320
C1_04630C	954239	957730	1446	1417	1417	1642	932	1139	3757	5369	4186	2742	2736	4111
C1_04640W	958828	960789	1693	1628	1402	2383	1124	1151	1705	2079	1681	1151	1736	1931
C1_04650W	961972	964149	35	17	21	22	26	26	111	115	137	52	85	88
C1_04660W	965208	970649	733	545	562	787	1816	1882	87	125	117	781	794	920
C1_04670W	970959	972200	1730	1846	1651	1953	1205	1396	602	637	663	630	815	997
C1_04680W	973523	974449	39742	47356	45078	59957	44953	58285	29193	31450	32092	24940	34124	31152
C1_04690C	975007	976914	2	3	2	7	3	11	72	53	35	26	15	28
C1_04700C	977241	979973	684	812	693	1407	1747	2351	8453	7398	4098	3613	3466	4168
C1_04710C	980631	981218	312	371	297	349	102	125	200	276	212	335	380	493
C1_04720W	982208	982429	268	344	315	427	181	204	461	346	422	549	324	469
C1_04730C	982583	983869	6486	6653	6238	7193	5082	5862	3051	3540	2882	3934	4717	5219
C1_04740W	984765	985811	619	562	503	1397	1972	2784	675	430	320	1219	2450	1493
C1_04750W	986300	987484	382	478	445	452	252	315	239	171	89	128	283	120
C1_04760C	987562	990525	1392	1167	1019	1137	1933	2168	2450	3157	2507	1328	1536	1734
C1_04770C	991657	992817	2502	2912	2664	3350	5243	7995	383	421	362	158	203	180
C1_04780C	994408	997065	1147	1257	1239	1276	811	989	1033	1053	908	1038	1178	1158
C1_04790W	997328	998002	994	1080	970	1216	681	820	1241	1280	1113	1151	1445	1678
C1_04800C	998149	1000260	15	7	12	143	151	156	218	366	140	727	793	740
C1_04810W	1001646	1003772	1125	1239	1232	1150	667	794	5193	6834	5242	2931	2810	3833
C1_04820C	1003943	1004314	878	644	661	889	519	468	165	251	226	210	216	275
C1_04830W	1004501	1007311	9911	10560	9983	12422	9022	11636	1860	1376	1074	4807	6756	6234
C1_04840C	1007476	1007847	569	636	540	600	391	433	679	1011	921	617	666	992
C1_04850C	1008240	1008411	239	261	201	327	202	165	364	590	452	314	301	431
C1_04860W	1008987	1011557	1840	2041	2043	2886	1684	1860	3859	3949	3035	3291	3173	4182
C1_04870W	1013021	1014787	181	183	181	391	241	250	12	15	8	67	178	112
C1_04880C	1015127	1015489	1238	1181	1056	1502	681	620	73	146	116	269	283	326
C1_04890W	1015814	1017004	20793	22394	20906	24829	17232	20453	2626	3378	2848	6367	6910	8921
C1_04900W	1017709	1020000	746	739	737	476	369	560	1103	1567	1029	688	655	868
C1_04910C	1020154	1021113	1816	1702	1705	1990	2098	2697	1342	1376	1222	1205	1435	1500
C1_04930C	1021695	1022396	91	89	65	197	125	176	431	463	416	309	413	486
C1_04940C	1023243	1023779	103	152	122	124	100	136	793	979	762	335	298	430
C1_04950C	1028296	1032477	2250	2166	1961	3329	1242	1191	5675	5214	3975	4535	3464	3538
C1_04960C	1033865	1035847	686	483	465	643	963	1248	1470	1689	1648	1195	1129	1267
C1_04970W	1036821	1040912	5815	5477	4934	6063	2825	2590	1631	1331	1261	2449	1851	2197
C1_04980C	1041981	1043543	2039	1934	1968	3055	1650	1766	508	570	531	717	1013	961
C1_04990C	1044383	1045516	771	943	840	801	716	897	340	349	263	647	799	1139
C1_05000W	1048329	1050293	4417	4559	4085	6291	4928	5358	3810	4132	2576	1786	1596	2445
C1_05010C	1050472	1051446	590	665	476	841	573	543	676	614	497	761	936	1060
C1_05020C	1052011	1053753	555	523	498	857	707	752	1253	1330	1116	818	1197	1024
C1_05030C	1054121	1054816	405	428	403	321	342	348	151	192	152	278	384	346
C1_05050C	1055330	1057690	2092	2771	2409	2078	411	498	3055	3611	2687	2046	2109	2932
C1_05060W	1058047	1059192	939	1560	1392	885	87	95	811	1224	804	1265	1374	2351
C1_05070C	1059242	1061899	1470	1580	1251	2220	737	668	891	1020	881	886	952	979
C1_05080W	1064024	1065751	81	63	37	144	146	181	6846	8017	4942	5377	7580	8722
C1_05090W	1066131	1067246	811	991	873	825	405	506	733	1033	818	574	824	1104
C1_05100W	1067558	1068358	398	413	462	523	318	392	187	249	272	566	431	591
C1_05110C	1068533	1069645	12567	12386	12521	12831	7814	9701	224	237	178	592	842	894
C1_05120W	1070524	1071804	735	788	679	893	915	1089	3367	3797	3050	2023	2302	2890
C1_05130W	1072183	1072623	0	0	0	0	0	0	0	0	0	0	0	0
C1_05140W	1082629	1083900	148	186	249	210	111	58	1357	2121	2235	646	761	787
C1_05150C	1084957	1085190	7	2	0	3	3	2	14	4	34	3	0	0
C1_05160C	1092619	1093815	923	1232	1025	2553	2640	2145	8602	10556	10516	1156	1645	1367
C1_05170C	1094684	1095964	3269	3188	2884	4809	4214	5592	7179	9343	7352	6960	8673	9864
C1_05180C	1097144	1097530	1442	1146	976	2705	1506	1567	1254	1290	1357	1159	1245	1311
C1_05190C	1098258	1098590	1191	1103	868	2089	1099	986	998	1145	1127	1074	1181	1112
C1_05200C	1099259	1100152	710	712	828	955	533	718	2318	2781	2113	2925	2589	3122
C1_05210C	1101241	1102398	2106	2424	2308	1967	750	762	754	885	664	1630	1903	2635
C1_05220C	1102611	1103048	118	145	97	92	49	92	79	112	50	151	121	335
C1_05230W	1103296	1103883	579	698	554	517	156	158	372	415	329	592	413	692
C1_05240C	1104009	1105343	6239	5713	5581	8863	7488	9514	5604	6487	5523	6190	7171	8733
C1_05250W	1104250	1104864	4007	3712	3627	5656	4812	6190	3489	4067	3597	3845	4577	5540
C1_05260C	1105633	1107549	1810	1992	2154	2493	2089	2687	2262	2418	2039	2080	2687	2717
C1_05270C	1108148	1108867	1913	1891	1913	2020	987	1153	428	704	462	569	876	977
C1_05280W	1109137	1110885	934	1009	1044	1144	651	772	1888	2594	2183	1482	1524	1897
C1_05290W	1111174	1113132	14853	15042	15207	16914	11324	13587	3389	3530	2838	7141	7743	8943
C1_05300C	1113322	1115430	5528	5395	4950	6648	14073	19888	4793	4445	3750	7106	10520	8885
C1_05310W	1116054	1116146	0	0	0	0	0	0	0	0	0	0	0	0
C1_05320C	1116247	1117989	586	768	672	687	410	518	393	559	461	660	673	823
C1_05330C	1118244	1119620	436	447	355	562	253	377	1652	2192	1709	1570	1557	2535
C1_05340C	1119923	1122250	1086	1346	1416	2067	763	1160	8211	10886	8625	3617	3639	5145
C1_05350W	1123173	1123832	328	423	354	503	428	481	1442	2120	1832	760	858	1144
C1_05360C	1123875	1125686	1766	2644	2278	1705	335	526	3816	5155	3825	2600	2196	3529
C1_05370C	1125930	1128113	527	584	641	773	591	738	6853	7585	4321	3744	3017	4011
C1_05380C	1128391	1133387	2110	2678	2468	1661	655	686	1930	2139	1425	1758	1721	2267
C1_05390C	1133460	1135514	2308	2540	2529	2087	1153	1192	2848	3299	2688	2143	2170	2555
C1_05400C	1135751	1136344	316	267	213	306	91	138	439	472	480	558	511	750
C1_05410C	1136531	1137085	3047	3101	3567	5810	4948	6830	2476	2429	1825	6937	8075	9984
C1_05420W	1137317	1137874	898	1031	905	1078	550	603	845	1044	907	761	774	1077
C1_05430W	1138282	1140537	1467	1535	1547	1203	819	1046	1767	1996	1604	1454	1907	2028
C1_05440C	1141075	1142832	50	79	38	990	1482	1595	38839	50987	41013	18843	15096	24629
C1_05450W	1142087	1142581	23	32	10	391	552	589	14099	18851	14616	6767	5324	9066
C1_05460W	1143981	1148279	2432	2464	2422	2811	2131	2540	11961	14759	11508	4619	5296	5705
C1_05470W	1149114	1150163	904	934	946	872	360	312	138	229	126	347	433	575
C1_05480C	1150297	1151418	70	77	56	218	88	117	147	249	174	372	376	571
C1_05490C	1151708	1152454	2157	1812	1984	2743	1900	2209	1026	950	1042	1168	1682	1675
C1_05500W	1152769	1155042	749	976	782	637	85	92	342	475	335	900	884	1213
C1_05510C	1155542	1155790	274	215	157	640	493	405	357	424	567	609	619	756
C1_05520W	1158883	1160958	133	180	162	1276	882	769	1039	1050	1782	2140	3441	2645
C1_05530C	1161284	1162893	3694	4384	3776	5388	2486	2532	178	189	231	635	551	670
C1_05540C	1163603	1164622	2067	2019	1546	2364	7949	8712	7812	10071	7874	1543	1591	3128
C1_05550C	1166516	1166613	0	0	0	0	0	0	0	0	0	0	0	0
C1_05560W	1166876	1167579	2093	2412	2373	3623	3576	4696	884	725	805	921	1574	1423
C1_05570W	1167996	1168101	0	0	0	0	0	0	0	0	1	0	4	0
C1_05580W	1168188	1168290	5	8	10	5	12	4	0	0	1	0	0	0
C1_05590W	1168842	1168914	0	0	0	0	1	0	0	0	0	0	0	0
C1_05600W	1169203	1173918	776	922	808	1138	779	943	5390	6222	4004	3995	3834	4978
C1_05610W	1174222	1175688	718	783	730	836	385	481	977	1089	950	867	967	1097
C1_05620C	1175775	1177028	127	144	131	177	85	142	371	353	311	273	280	289
C1_05630C	1177542	1180871	17483	18839	18358	20313	11517	12658	5067	5592	3749	9113	7871	12128
C1_05640C	1181157	1182356	808	1118	934	943	328	464	922	1421	1024	1225	1265	1945
C1_05650W	1182508	1183266	479	502	492	730	491	557	970	1092	814	1307	1410	1801
C1_05660C	1183319	1187599	7481	8664	8431	7490	3598	4592	6246	6045	4769	6600	5970	7376
C1_05670W	1188184	1189437	2871	2953	2749	3330	4445	6157	4941	5397	4185	4269	5255	5746
C1_05680C	1189534	1189965	2924	3443	3019	3830	2906	3838	976	1223	1038	1625	1856	2298
C1_05690C	1190244	1190990	0	3	7	7	5	8	919	1319	905	91	86	190
C1_05700W	1191583	1192074	432	339	355	961	1696	2325	23051	30036	20423	17972	15978	24090
C1_05710C	1192513	1194186	127	122	122	64	15	13	334	302	205	203	363	282
C1_05720W	1195173	1196710	55362	57869	60110	67167	40912	47106	1115	1364	1494	4836	4925	7244
C1_05730W	1195920	1196001	5586	5070	5184	7262	3875	4366	106	153	239	519	708	830
C1_05740C	1196998	1198140	367	357	325	171	93	89	128	91	85	260	253	325
C1_05750C	1198356	1203410	2424	2575	2570	2523	1301	1487	5027	5353	4068	4120	3723	4502
C1_05760C	1204131	1204526	36	11	31	574	449	406	0	6	0	22	60	90
C1_05770C	1206052	1207704	2194	2285	2162	3255	3537	4556	5746	6198	3953	6928	9062	9081
C1_05780W	1208501	1210405	2755	3148	3284	2751	1431	1886	2836	3384	2574	1882	1944	2305
C1_05790W	1210687	1210896	697	518	435	879	687	686	352	553	479	564	541	646
C1_05800C	1211016	1211708	337	409	351	399	173	171	653	739	614	393	468	682
C1_05810W	1211853	1212329	1048	1170	1083	1679	1124	1272	679	800	650	855	1063	1400
C1_05820C	1212363	1213379	570	637	705	703	482	493	357	343	281	732	830	955
C1_05830W	1213935	1214855	0	0	0	1	4	3	0	0	0	0	0	3
C1_05840W	1215413	1216450	278	391	286	341	192	258	188	247	175	250	375	407
C1_05850W	1216757	1217968	1639	2040	2026	1586	924	1001	265	454	283	1008	880	1427
C1_05860W	1218267	1219268	279	301	200	551	396	522	1107	1184	958	926	941	1106
C1_05870W	1219785	1220765	29	46	32	49	30	18	294	331	293	345	465	591
C1_05880W	1221541	1222527	775	1022	854	1590	656	804	4917	4905	3082	4168	4186	5399
C1_05890W	1223689	1224744	9	9	8	11	12	6	658	323	469	529	641	544
C1_05900W	1226686	1229604	687	762	797	1258	1445	1454	2035	2348	1886	2218	3545	2673
C1_05910W	1231378	1232919	621	676	526	1038	982	1076	5072	6112	4010	3001	3040	3405
C1_05920W	1236303	1238375	6	11	22	73	24	30	41	7	52	143	163	147
C1_05930C	1238524	1241916	1515	1352	1271	1592	1399	1802	1280	1335	1155	1816	1961	1883
C1_05940W	1244643	1247663	4363	4746	4655	5175	4423	6025	37	15	25	23	27	29
C1_05950C	1248209	1249456	718	679	685	572	327	318	847	681	864	895	1103	1148
C1_05960W	1251545	1252933	895	733	786	337	500	495	1219	974	1108	985	1262	1083
C1_05970W	1254833	1256605	0	0	0	4	0	0	9	12	10	27	8	17
C1_05980W	1257097	1259187	825	808	746	1179	630	603	2036	2216	2108	2196	1868	2122
C1_05990C	1259278	1260348	706	589	559	721	561	585	714	635	690	733	1051	778
C1_06000W	1261673	1263319	31	17	18	84	41	57	340	505	328	255	219	281
C1_06010W	1263830	1264762	1422	1492	1340	2071	781	795	3294	3202	2961	3260	2882	3826
C1_06020W	1265492	1267525	1508	1865	1486	2201	1588	2012	3302	3906	3643	2576	2346	2789
C1_06030C	1267642	1268349	224	269	223	360	137	206	413	350	530	322	329	347
C1_06040W	1268616	1271165	551	602	552	812	421	411	1772	2058	1858	1448	1149	1473
C1_06050C	1271299	1271640	4063	3866	3945	6438	4952	6006	4100	4413	4502	3114	4634	3516
C1_06060C	1272155	1272589	1714	1456	1491	2959	1655	1904	1349	1334	1568	1600	1447	1378
C1_06070W	1272832	1273374	1489	1442	1353	1770	783	812	408	434	442	537	598	717
C1_06080C	1273461	1274501	1572	1688	1467	2744	1994	2421	1566	1162	1675	1783	1599	1479
C1_06090C	1274861	1277509	1325	1553	1478	1235	751	803	2780	3182	2937	1320	1272	1511
C1_06100C	1278575	1280680	25420	23684	22624	29594	16285	17845	8940	8557	6274	11223	12224	13121
C1_06110C	1281141	1282937	1216	1127	1136	2348	1527	1742	884	985	896	1467	1676	1774
C1_06120C	1283087	1283716	56	26	45	43	29	33	45	20	51	83	77	72
C1_06130C	1284286	1285408	1273	1416	1226	2914	1858	1971	3391	4516	3624	4004	3840	4613
C1_06140C	1286031	1286372	10	9	1	7	4	2	4	4	3	2	0	0
C1_06150W	1288910	1289635	16	5	7	20	2	7	22	17	14	7	31	6
C1_06160W	1289666	1291021	8	19	30	54	32	34	58	57	19	59	87	70
C1_06180W	1292817	1293812	5039	5351	5364	7115	4921	7093	7929	11131	8057	8932	11728	12067
C1_06190C	1293020	1293625	4215	4647	4684	5874	4069	6226	7192	10259	7753	8169	10038	10926
C1_06200W	1294861	1296615	873	1013	1015	898	535	576	453	535	509	822	876	1088
C1_06210W	1297218	1298267	512	456	460	279	135	105	199	230	197	317	338	318
C1_06220C	1298410	1299768	15	20	19	77	37	58	33	24	34	48	39	82
C1_06230C	1300705	1302573	855	987	814	1791	747	464	3853	4716	4126	2211	2711	2533
C1_06250W	1306254	1308479	1371	1410	1532	1291	725	682	72	62	52	533	539	615
C1_06260W	1309507	1310436	3	4	7	11	40	67	6	27	9	33	5	18
C1_06270W	1310820	1313561	940	1086	1001	1432	762	778	503	439	459	1025	1119	1282
C1_06280C	1314443	1316977	21	20	25	112	110	99	15	31	9	197	291	353
C1_06290C	1324462	1324773	0	0	0	0	0	0	0	0	0	0	0	0
C1_06300W	1334339	1334429	13	8	5	0	0	2	0	0	8	0	0	3
C1_06310W	1334436	1334504	12	11	5	1	0	2	0	0	5	0	0	0
C1_06320W	1337626	1340022	694	825	707	634	187	222	1509	1733	937	913	1039	892
C1_06330W	1340324	1340677	0	0	0	0	0	0	0	0	4	0	0	0
C1_06340W	1344865	1348221	87	162	137	468	112	105	39	47	46	267	495	296
C1_06350W	1350809	1353430	584	689	643	1024	698	801	6422	7071	6650	2204	1609	2356
C1_06360W	1354008	1355705	575	595	544	851	599	649	701	989	796	839	853	1004
C1_06370C	1356759	1357286	3	0	0	20	33	33	124	136	211	833	1142	1181
C1_06380C	1359403	1359726	72	99	66	185	114	133	498	706	522	396	456	491
C1_06390W	1359974	1360750	377	384	260	857	549	575	359	355	382	685	580	731
C1_06400C	1361026	1363158	1858	1864	1688	1628	749	974	2746	3071	2561	2437	3036	3148
C1_06410W	1364432	1367017	412	364	362	422	263	254	1414	1428	1199	980	1035	913
C1_06420C	1367129	1369303	774	847	857	769	536	608	1419	1768	1442	1093	1240	1598
C1_06430C	1370804	1372171	0	0	0	4	2	1	969	1419	739	369	139	392
C1_06440C	1372822	1375437	1314	1392	1186	1062	520	610	500	529	521	888	1121	1147
C1_06450C	1375867	1376695	51653	54811	56410	55278	36164	43381	1778	2304	2756	3257	3203	4936
C1_06460C	1377060	1377452	37002	40981	40891	39645	21590	24433	304	385	518	1497	1614	2251
C1_06470W	1377836	1378222	23731	20183	19363	23313	14999	16012	899	1296	1417	2152	2782	3426
C1_06480C	1378639	1379247	2528	2667	2303	3277	1749	1925	616	814	926	1056	1089	1421
C1_06490C	1380114	1380186	0	0	0	1	1	0	0	0	0	0	0	0
C1_06500W	1380415	1381131	942	1063	930	1256	519	560	518	596	509	688	807	858
C1_06510C	1381158	1382555	1612	1957	2013	1870	834	899	4072	4712	4438	2871	2802	3774
C1_06520C	1382850	1389671	1525	1254	1246	1839	2768	3648	7006	7596	5699	6133	4585	5923
C1_06530C	1390236	1394354	2976	3347	3164	2414	1445	1674	2827	3187	2264	3098	3034	3357
C1_06540C	1395052	1396173	863	1025	944	958	532	561	207	204	253	550	710	873
C1_06550W	1398203	1404583	18778	12190	10796	10909	12602	13252	21465	24394	17434	17078	22698	20888
C1_06560W	1404846	1406159	475	441	442	592	427	560	639	603	529	471	634	712
C1_06570W	1407287	1408324	544	440	510	342	152	163	1935	2307	1703	707	1081	739
C1_06580W	1409008	1409445	52889	56018	53122	57182	35092	39638	4201	5110	4639	5632	5765	7668
C1_06590C	1409804	1411006	3790	4111	3614	3927	2190	2707	3154	4275	3049	2953	3542	4054
C1_06600W	1411693	1412736	5834	6074	6107	5360	3887	5370	9171	12847	10074	7363	8103	10637
C1_06610C	1413051	1415474	43	35	19	194	71	131	378	471	233	395	377	441
C1_06620C	1417228	1417929	27	29	53	14	5	9	73	96	86	32	29	80
C1_06630W	1418555	1421170	2257	2772	2412	1771	629	674	212	236	211	403	394	444
C1_06640C	1421397	1421540	1189	942	919	1851	1218	1376	1027	1013	1490	2001	2035	2463
C1_06650W	1421870	1422436	737	727	657	1101	731	810	1387	1777	1574	1152	1117	1611
C1_06660W	1422939	1424639	1905	2739	2351	3339	2204	2634	10717	12747	11614	4663	5032	6271
C1_06670W	1425357	1427678	1560	1466	1316	1742	1543	1824	1420	1899	1649	1050	1424	1487
C1_06680W	1427929	1430991	901	875	905	870	803	916	2845	2950	2667	1891	1997	2343
C1_06690W	1431985	1432910	1071	1062	927	1134	741	792	954	1068	722	868	1293	1346
C1_06700W	1433464	1435047	2105	2155	2245	2297	1461	1674	1862	1851	1411	1581	2222	2095
C1_06710W	1435405	1436436	763	993	977	1081	571	705	1714	2129	1608	1356	1314	1741
C1_06720C	1436470	1437672	984	1032	984	1373	941	1109	692	793	550	749	1140	1051
C1_06730W	1440111	1440821	2916	3115	3152	2859	1178	1429	1679	2350	2063	1143	1327	1458
C1_06740C	1441455	1442084	612	905	732	814	177	149	481	522	379	436	783	903
C1_06750W	1442313	1442699	94	140	103	145	113	186	1076	1203	854	915	930	1218
C1_06760C	1442852	1444456	1120	2160	1819	1324	161	134	655	1041	875	1057	1216	1967
C1_06770W	1444465	1445988	1690	1999	2039	1913	636	786	1376	1793	1782	1309	1173	1778
C1_06780W	1447147	1449648	2932	2468	2313	2870	4270	5796	4231	5911	5434	1863	2029	2380
C1_06790C	1449896	1450327	1970	2061	1860	2064	1097	1424	879	1143	707	799	938	1055
C1_06800W	1450607	1451782	817	1076	852	1089	283	306	464	357	428	855	940	1275
C1_06810W	1453371	1454828	11410	12174	11022	35258	20835	22425	74544	72348	39430	89825	109792	110456
C1_06820W	1455560	1456552	2078	2142	2148	2020	619	724	662	982	730	628	734	1037
C1_06830W	1457003	1457066	24	30	14	41	18	31	37	45	41	19	17	23
C1_06840C	1457234	1457527	668	553	456	1002	1731	2039	240	301	198	351	370	500
C1_06850W	1459294	1461348	2270	2041	1809	2320	3552	4085	2318	2594	2368	1160	1472	1488
C1_06860W	1462736	1464229	5	0	0	16	13	12	2358	3280	1451	1876	1604	2296
C1_06870C	1464460	1464663	117	87	75	18	70	148	7	31	29	6	3	0
C1_06880C	1465203	1468253	52	56	45	44	63	51	65	86	46	84	95	109
C1_06890C	1468491	1469301	37807	41753	39917	43442	27251	30605	1092	1695	1741	2105	2621	3077
C1_06900C	1469663	1470300	8462	9023	9502	10764	7434	10472	2626	2406	1959	5688	8026	7461
C1_06910C	1470511	1473207	1615	1858	1570	1375	758	1058	2824	3486	2963	1990	2293	2933
C1_06920C	1473521	1474876	839	1008	1071	802	421	512	306	423	500	420	722	649
C1_06930W	1475669	1479466	12009	12298	12846	12888	7662	9638	1782	1876	1602	5973	7609	7439
C1_06940C	1479765	1483001	1246	1576	1389	3104	11483	17832	10042	11669	8837	12263	12980	16134
C1_06950C	1483992	1484102	0	0	2	0	4	0	0	0	0	0	0	3
C1_06960W	1484782	1485684	8850	9433	9395	11376	6167	6745	1423	1862	1682	2598	3331	4216
C1_06970C	1485839	1487494	1586	1869	1890	1550	1327	1619	724	987	827	999	1173	1601
C1_06980C	1487730	1489163	1716	2155	2230	1784	587	580	1435	2145	1710	799	593	1045
C1_06990C	1489625	1489740	0	0	0	0	0	1	4	18	2	0	0	0
C1_07000W	1490474	1492753	1596	1947	1906	1622	618	792	1216	1468	772	700	1050	1129
C1_07010W	1493089	1494045	456	541	559	432	220	359	697	1089	583	524	459	706
C1_07020C	1494155	1497091	1872	2133	1892	1562	839	1005	3176	4007	2861	2030	2281	2635
C1_07030C	1497930	1499006	824	1056	963	1153	762	1010	1133	1164	514	206	230	254
C1_07040C	1502194	1503147	9	1	11	28	101	82	0	4	2	8	10	10
C1_07050C	1504821	1506980	730	733	745	736	548	776	1576	2086	1594	1427	1502	1868
C1_07060C	1507769	1508287	1026	1003	995	1322	1113	1209	828	919	869	1356	1228	1355
C1_07070C	1509921	1511570	1332	984	1141	0	0	0	919	1178	806	0	0	0
C1_07080W	1513291	1513857	259	214	198	1207	1442	2027	6536	8590	6551	5514	6186	7443
C1_07090C	1514102	1516336	2427	2914	2634	2176	1185	1666	2971	3783	2947	3123	3292	3736
C1_07100C	1516808	1517749	412	413	311	346	508	582	356	365	308	434	481	487
C1_07110W	1518213	1521998	2938	3090	2763	2440	1632	2334	8880	10640	7943	5963	5876	7161
C1_07120W	1526962	1528785	16100	16520	17780	23933	9751	9356	11124	12865	11668	18231	30953	27672
C1_07130C	1528970	1530775	974	1120	1127	967	426	459	1338	2074	1515	962	1346	1557
C1_07140C	1531460	1534594	3316	4133	3939	3695	1408	1814	2504	2817	2232	2887	2929	3960
C1_07150W	1534789	1535031	155	185	157	257	75	68	144	174	125	193	216	303
C1_07160C	1535176	1535382	1058	525	552	1338	2414	2165	4498	6796	7392	3690	2485	5346
C1_07170C	1536713	1538413	573	709	658	752	215	106	1286	1589	1105	671	956	841
C1_07180W	1540703	1541449	2344	2158	2345	3566	3962	5858	3070	3654	2625	3275	4394	4519
C1_07190W	1542241	1544706	2366	2738	2719	2892	1512	1672	7461	9728	7935	4143	4409	5557
C1_07200W	1545409	1546308	3920	3955	4303	2728	1329	1384	210	197	129	243	349	506
C1_07210C	1546419	1548161	1727	1949	1918	2211	1394	1755	2694	3438	2502	1630	2125	2439
C1_07220W	1549788	1551416	178	345	225	445	118	119	2513	4171	3876	2018	4059	2945
C1_07230W	1551741	1552667	4048	3196	2970	3116	7391	11732	246	329	275	254	405	279
C1_07240W	1553538	1554092	1729	1734	1545	2468	1597	2052	2606	3290	2554	1470	1926	2188
C1_07250C	1554252	1555934	1491	1530	1573	1873	1566	1857	911	767	740	1650	1818	1889
C1_07260C	1556119	1557915	901	893	880	718	601	793	688	793	491	919	982	1227
C1_07270W	1558151	1560670	2358	2834	2335	2412	1580	2036	1849	1809	1602	1790	1948	2155
C1_07280C	1560726	1560935	332	343	319	570	243	321	669	924	715	516	599	679
C1_07290W	1560987	1561431	255	264	252	427	167	245	514	681	541	389	429	485
C1_07310C	1570002	1570122	2	0	0	3	0	0	0	0	0	0	2	7
C1_07320W	1570860	1570923	7	0	0	0	2	0	0	0	0	2	0	3
C1_07330W	1578915	1580438	81	59	37	404	658	823	189	190	36	471	1044	573
C1_07340W	1581183	1584306	3711	4313	3975	2632	1300	1550	967	905	722	1040	1139	1413
C1_07350C	1584368	1584883	628	444	469	383	593	694	508	553	355	283	241	275
C1_07360W	1585959	1589870	3319	4129	3722	2794	1295	1503	2134	2185	1434	2265	1369	2799
C1_07370C	1590553	1592523	474	545	555	560	323	347	190	356	222	223	323	296
C1_07380C	1595218	1598070	797	845	783	745	661	701	5424	6645	5041	3796	3354	3819
C1_07390W	1600409	1602049	2230	2364	2158	3177	2289	2562	3041	3600	2918	2229	2830	3540
C1_07400C	1602201	1603640	522	675	603	618	283	224	919	1333	995	560	592	688
C1_07410C	1604466	1604960	3940	3887	3448	5873	5124	6248	4544	4887	4390	4521	5765	6399
C1_07420C	1605390	1606781	1152	1170	959	1288	486	466	2215	2937	2506	2729	2213	3142
C1_07430W	1609080	1610051	5	1	6	22	19	25	22	32	11	22	29	53
C1_07440W	1611038	1614259	1852	2091	1966	2810	1979	2504	5804	6240	3692	2884	3390	3694
C1_07450W	1615527	1615624	107	121	80	82	112	137	469	408	307	243	189	234
C1_07460C	1615716	1616867	1218	1302	1334	2013	1196	1219	665	894	616	791	958	1102
C1_07470C	1617133	1619100	516	643	490	497	229	285	339	415	248	267	375	428
C1_07480C	1619339	1621210	14	9	23	56	62	58	147	106	110	127	169	226
C1_07490C	1621459	1623453	1284	1803	1742	1288	395	414	32	13	44	348	250	308
C1_07500C	1623875	1624849	2651	2761	2629	3875	1674	1679	365	329	367	1302	1344	1748
C1_07510W	1625211	1626044	866	906	836	1361	421	359	135	147	140	414	447	528
C1_07520C	1626237	1629095	3551	4281	4246	7925	9799	9539	4619	2733	3318	5326	6806	4800
C1_07530W	1630639	1630734	75	83	45	63	73	102	323	318	306	239	186	215
C1_07540C	1631846	1634713	2508	2315	2387	3852	4688	5965	11143	12731	8242	8090	10282	9801
C1_07550W	1635192	1636286	1368	1420	1373	1570	981	1085	283	304	246	554	667	750
C1_07560W	1636894	1637853	250	251	202	275	153	206	1104	1279	965	648	535	893
C1_07570C	1637879	1639087	255	294	256	365	160	159	518	494	376	439	448	657
C1_07580C	1639534	1640766	9	4	2	10	7	14	215	106	130	161	309	196
C1_07590C	1642018	1645146	1079	945	1011	1495	1213	1485	1257	1148	1027	944	1242	1223
C1_07600W	1645656	1646180	6100	5400	4896	9788	6165	6015	2769	2331	2962	2803	4217	3064
C1_07610C	1646336	1647280	62	50	79	81	64	75	81	60	80	217	190	168
C1_07620C	1647590	1648864	12	31	13	30	14	29	36	33	23	42	39	62
C1_07630W	1649683	1650210	1778	1582	1497	3402	2279	2335	1139	1274	1071	1263	1328	1549
C1_07640C	1651181	1653694	58	22	46	195	227	176	2137	2492	3997	1288	1261	1144
C1_07650W	1658898	1659410	159	173	146	118	173	253	826	1035	623	349	416	490
C1_07660W	1660221	1662449	113	172	148	217	49	51	151	92	140	233	102	184
C1_07670W	1666450	1667040	0	2	0	12	11	14	48	76	59	65	70	81
C1_07680W	1668151	1669242	441	446	407	358	106	114	600	816	602	344	419	521
C1_07690C	1669766	1672903	1541	1791	1567	1922	1250	1498	1832	1570	1465	1896	1518	1350
C1_07700C	1674178	1675293	3694	4399	4035	6024	2036	2116	409	338	575	957	878	1158
C1_07710C	1677067	1678692	7350	6469	5508	6838	2525	1761	895	1102	966	1324	1367	1580
C1_07770W	1691304	1692842	720	877	757	417	409	565	173	161	171	324	333	331
C1_07780W	1696645	1699221	1384	1496	1356	1714	1117	1211	895	916	792	1213	1504	1493
C1_07790C	1699261	1700190	589	763	753	682	51	37	153	224	209	369	507	630
C1_07800W	1700403	1702490	465	477	448	628	183	193	329	444	337	633	910	906
C1_07810C	1702571	1704841	345	351	387	346	231	321	1449	1544	940	669	796	1082
C1_07820W	1705126	1706286	637	817	720	932	501	547	782	871	587	1065	1092	1462
C1_07830C	1706367	1707149	214	203	164	248	173	212	209	241	202	329	292	313
C1_07840W	1707484	1708386	2526	2326	2315	3403	3444	4086	2295	2279	1929	2700	3342	3346
C1_07850C	1708445	1709884	414	377	347	326	177	168	303	226	197	482	583	659
C1_07860W	1710132	1711385	136	117	114	142	50	46	48	57	41	179	196	280
C1_07870C	1711677	1713539	7141	7113	6800	7575	9985	12842	30362	33461	30128	14036	10814	17179
C1_07880C	1714656	1716974	1863	1935	1633	3814	3558	4235	1091	1118	1224	655	922	914
C1_07890C	1718506	1720914	13701	10057	9293	10200	7310	7200	2520	2630	2031	5109	6001	6728
C1_07900W	1722838	1723413	1232	1066	1040	2063	1206	1451	256	311	266	169	253	240
C1_07910C	1723780	1724994	3370	3558	3270	4577	1879	1760	929	1190	983	1223	1327	1464
C1_07920W	1725672	1725863	873	804	714	1390	1071	1100	1147	1270	1134	922	1095	1017
C1_07930C	1726184	1727587	406	284	288	469	259	271	170	145	179	222	167	246
C1_07940W	1729119	1729210	9	5	4	1	5	3	38	16	55	16	23	18
C1_07950C	1729624	1730424	405	540	457	426	80	106	249	247	275	264	299	398
C1_07960W	1730705	1731403	188	228	198	184	24	94	125	168	172	250	242	469
C1_07970C	1731606	1735280	1292	1146	1167	1969	1418	1765	7854	8196	6358	4311	4270	4704
C1_07980C	1737056	1737787	25	47	48	180	277	168	4203	4878	4408	885	848	837
C1_07990C	1741777	1743072	431	775	590	1505	1110	1059	1791	2097	1298	780	1161	1132
C1_08000W	1747237	1749528	2292	2498	2608	1374	622	602	270	324	299	410	597	491
C1_08010W	1750223	1750942	4683	4781	4781	7547	5229	6473	262	221	233	2417	3295	3309
C1_08020W	1751245	1753119	2531	3082	2887	2251	959	1037	838	882	721	1132	1262	1706
C1_08030W	1753580	1753960	5534	6275	5836	9462	8371	10936	3496	3566	3124	6378	9505	9140
C1_08040W	1754708	1754932	197	179	180	648	714	955	800	1065	696	1102	1176	1745
C1_08050W	1755423	1755923	4072	3611	3174	5920	3344	3785	3850	4221	3656	3085	4572	4326
C1_08060W	1756502	1756909	2367	2899	2525	4099	4881	6117	2546	2818	2058	3717	6060	5298
C1_08070W	1757995	1762467	3060	4593	3998	18314	30541	36945	6113	6440	2762	2367	2600	3246
C1_08080C	1762978	1763364	3565	2879	2944	5389	4038	4416	5095	5990	5436	4495	6074	5683
C1_08090C	1763721	1766774	21411	23004	23412	23856	11363	12154	5475	6966	5157	7221	7544	10184
C1_08100W	1767350	1768456	5895	6852	7190	6254	2141	2177	2428	2572	2376	3720	3877	5469
C1_08110W	1769005	1772280	8607	9710	10225	9986	4462	4427	3032	3307	2365	4322	4575	6013
C1_08120W	1772657	1774768	1335	1658	1613	1434	1079	1323	3143	4004	2937	1937	2249	2543
C1_08130C	1774778	1777381	722	901	703	817	543	591	1870	2004	1850	1544	1438	1771
C1_08140W	1777572	1778552	688	898	832	649	331	422	367	558	356	342	503	512
C1_08150C	1778549	1779187	110	150	146	146	95	136	116	79	97	126	128	201
C1_08160W	1779298	1780356	1773	1999	1686	1771	1001	1142	1975	2398	2014	1571	1839	2649
C1_08170C	1780661	1782886	198	104	129	421	650	992	5809	7062	6673	2315	3343	2947
C1_08180C	1785345	1789301	4856	6005	5604	8119	6975	9203	16932	18832	12817	13854	16410	18354
C1_08190C	1790357	1793527	245	162	119	187	156	246	507	481	441	400	523	566
C1_08200W	1794144	1795106	433	362	358	414	145	207	1053	1444	1179	438	767	761
C1_08210C	1795214	1800034	8045	9404	8518	8906	3000	2659	5983	6974	4804	8459	7803	10681
C1_08220W	1801639	1804002	3590	3913	3803	4081	2740	3120	5472	6881	5342	3940	4220	5133
C1_08230C	1804099	1806363	766	994	743	1504	1810	2305	5976	5551	3859	3915	5041	5691
C1_08240C	1806857	1807849	1284	1223	1200	585	1328	1935	254	297	153	168	215	318
C1_08260C	1808943	1809611	1547	1602	1524	2634	2012	2419	3269	3875	2965	2437	2719	3183
C1_08270C	1810107	1813547	3210	3563	3442	3746	2586	2874	8187	10204	8439	4815	7073	6602
C1_08290C	1816314	1819259	2584	3855	3312	2510	276	334	715	883	738	1700	2043	2703
C1_08300W	1820179	1822167	2847	2922	2926	2517	1246	1284	6013	7798	7022	3088	3550	4435
C1_08310W	1823774	1825357	769	739	836	1126	740	815	4360	5783	4099	1726	2360	2924
C1_08320W	1826606	1828639	32527	31986	34080	27367	21257	28356	6709	5612	4845	12297	18673	16033
C1_08330C	1829214	1830260	138	73	71	799	1798	1601	95304	97921	55874	154681	396006	190811
C1_08340C	1831893	1832366	470	386	355	630	645	762	1517	2226	1833	1193	1703	1926
C1_08350C	1832872	1833063	11320	10402	10150	12699	21997	24127	2156	1826	1897	654	1419	728
C1_08360C	1834277	1835737	72222	69383	68556	42741	49442	60563	7535	8181	6151	15527	27328	23188
C1_08370W	1839261	1841147	6260	6076	5568	7995	10868	11233	14513	17340	12804	10304	10882	13249
C1_08380W	1842523	1843899	373499	388092	433676	439480	298529	408068	61454	73729	53926	124816	140280	165548
C1_08390C	1844133	1845809	1982	2052	2100	1831	1258	1564	3090	3919	2818	2131	3002	3358
C1_08400C	1846412	1849411	25800	17775	17335	17406	8503	8481	45	70	72	921	3582	1312
C1_08410C	1850385	1851320	7503	6445	7135	7181	6532	8666	602	808	651	716	1715	1323
C1_08420W	1851785	1854445	4226	4392	4151	3321	2664	3284	1182	1188	1142	1529	1940	2362
C1_08430W	1854835	1855797	2175	2153	2128	2382	7185	10745	1573	1971	1490	1367	2053	1917
C1_08440C	1855880	1856251	383	496	438	373	126	111	159	235	192	179	175	223
C1_08450C	1856802	1857377	3234	3581	3543	4775	2848	3094	2100	2310	2205	2652	2741	3251
C1_08460C	1858153	1860291	6556	4342	4214	2817	8305	10752	1816	2438	1703	2089	1873	2854
C1_08470W	1861235	1861669	1037	864	925	1221	1462	2000	794	1002	761	717	851	976
C1_08480C	1861735	1862330	674	620	570	885	761	858	769	1094	850	557	687	763
C1_08490W	1862525	1863910	2388	2272	2224	2834	2784	3773	2035	2334	1944	1588	2165	2507
C1_08500C	1864142	1865464	259656	385983	425683	250845	342361	563452	7961	6936	5756	35807	48193	40659
C1_08510W	1866426	1867061	1647	1639	1483	1377	1250	1670	278	444	291	393	546	781
C1_08520C	1867140	1867583	1446	1514	1295	1458	703	907	69	115	64	267	286	467
C1_08530W	1867854	1868327	134	123	122	213	243	280	703	1066	637	686	771	1074
C1_08540C	1868434	1870572	4317	5200	4899	5451	5288	6645	9791	12082	8234	5219	5291	7007
C1_08550C	1871380	1872117	4726	5247	4617	5207	4467	5599	3222	3793	3178	3306	3449	4749
C1_08560W	1872877	1874541	10451	11348	11075	11152	6110	6860	2725	3404	2503	4842	5215	6514
C1_08570C	1874799	1875563	405	298	326	253	247	291	49	19	31	38	72	64
C1_08580C	1877942	1879192	1985	2047	2136	2868	1652	2018	7117	7631	6395	5575	5911	7875
C1_08590C	1880562	1882052	9950	9657	9360	7906	27049	45229	1989	2610	2101	2261	2197	3076
C1_08600C	1882773	1884971	4292	4794	4621	5512	2798	3224	2385	2916	2326	4154	4499	5782
C1_08610C	1885519	1886160	5867	7724	6144	14287	12585	13189	2521	3573	2277	1468	1934	2377
C1_08620W	1886896	1887384	661	746	695	1304	1666	1865	1399	1730	1624	1110	1276	1520
C1_08630W	1887754	1889091	1273	1383	1275	1235	711	903	766	1063	781	802	888	1140
C1_08640W	1889495	1890319	1444	1500	1365	2319	1491	1728	3020	3755	2705	2311	2877	3383
C1_08650C	1890504	1891440	607	631	566	622	608	664	1053	1478	1308	560	823	870
C1_08660C	1891704	1892474	473	572	445	525	302	299	737	1003	852	558	625	849
C1_08670W	1892935	1895124	2032	2117	1842	1623	714	776	208	173	197	727	728	794
C1_08680C	1895280	1895855	897	978	861	1060	716	961	1145	1718	1267	891	938	1311
C1_08690W	1896191	1896658	1093	1057	960	1781	902	1042	813	955	804	965	1151	1161
C1_08700W	1897141	1901283	4646	4879	4626	3678	3068	4661	9936	11968	9373	5715	5299	7019
C1_08710W	1901497	1902281	418	505	421	404	269	414	386	599	523	333	527	542
C1_08730W	1902988	1904163	786	892	770	955	603	740	724	897	728	901	963	1090
C1_08740C	1904334	1907120	14692	14700	15010	20248	16287	21725	5738	5381	4254	10713	14269	14352
C1_08750W	1907494	1908402	555	473	423	662	482	635	767	991	616	900	927	1186
C1_08760W	1908848	1909897	704	536	533	557	1084	1373	309	425	309	329	492	493
C1_08770W	1910160	1911212	648	614	509	646	481	486	627	658	400	451	749	599
C1_08780W	1912039	1913692	3052	3197	2888	3277	5351	6835	13072	16677	15561	8864	12305	12028
C1_08790W	1914850	1916607	2577	2213	1884	6780	13111	19119	3492	3503	960	123	161	215
C1_08800W	1916982	1918658	1272	1383	1239	1223	1921	2286	1540	2019	1425	1485	1515	1952
C1_08810C	1918885	1920891	2708	3717	3176	2899	767	865	1286	1841	1396	1735	1784	2946
C1_08820C	1921109	1921741	239	331	338	375	300	364	574	610	459	471	504	610
C1_08830C	1922005	1922588	32	51	22	74	136	196	227	252	213	267	234	289
C1_08840W	1922771	1923836	73	117	100	112	217	384	533	583	438	399	426	609
C1_08850C	1924009	1926075	542	453	411	542	437	532	1628	1827	1365	820	1050	1238
C1_08860C	1926324	1928531	837	933	821	948	646	820	2074	2623	2221	1627	2026	1948
C1_08870C	1929015	1930643	1422	1747	1509	1153	141	254	1091	1289	1181	1209	1485	1925
C1_08880W	1931327	1932922	1679	1208	1082	1432	2863	3820	935	900	911	948	972	965
C1_08890C	1932973	1933368	114	119	127	129	56	59	237	281	330	236	139	214
C1_08900W	1933814	1935490	1035	1142	1066	1284	637	614	2263	2792	3349	883	1088	1314
C1_08910C	1936168	1938270	454	350	404	393	227	249	488	347	353	544	553	653
C1_08920W	1938504	1939391	1774	1588	1601	1992	667	687	380	368	389	352	473	511
C1_08930C	1939569	1939793	1149	901	987	1810	1170	1150	664	923	722	604	1120	954
C1_08940C	1940431	1942707	1550	1530	1305	2107	2632	3356	3409	3325	1943	1852	2756	1914
C1_08950W	1948174	1951614	2715	2831	2339	3259	4997	7147	5826	7027	6043	5312	4729	6376
C1_08960W	1952377	1952553	136	128	116	135	31	32	60	27	59	129	55	92
C1_08970W	1952911	1953026	469	391	341	423	147	146	145	183	130	367	231	415
C1_08980C	1953284	1954807	6126	6023	4999	9859	7412	8250	2377	1389	1767	4361	4878	3994
C1_08990C	1956468	1959278	2641	2616	2258	3378	1674	1893	1164	1399	954	2448	2801	3168
C1_09000W	1960321	1961973	217	290	292	686	516	613	648	756	520	672	829	777
C1_09010W	1962485	1964314	1026	1154	923	1195	503	605	1184	1515	1235	825	941	1206
C1_09020W	1965008	1965748	2889	2356	2456	5180	2218	2116	4223	4335	3303	2842	3163	2973
C1_09030C	1966302	1966799	8897	8021	8267	14516	10717	11616	7046	7021	6323	5811	7966	6352
C1_09040C	1967501	1968964	622	851	609	659	107	74	162	213	235	456	415	627
C1_09050W	1969745	1971718	687	674	648	532	389	450	352	533	451	434	417	540
C1_09060C	1972166	1972846	179	236	170	604	347	549	596	494	608	915	780	807
C1_09070W	1973703	1977275	1042	1089	863	1572	1027	1058	2335	2099	2040	1317	1180	1218
C1_09080C	1978139	1978798	6839	8922	8222	5332	2196	2242	44	14	28	119	125	103
C1_09090C	1980963	1984268	657	737	670	576	330	449	5066	6006	4969	1941	1707	1927
C1_09100W	1985677	1986417	87	77	87	89	112	77	1625	1832	1409	729	732	969
C1_09110W	1986784	1988379	107	76	75	121	85	75	1521	1196	1559	626	440	509
C1_09120W	1991493	1993037	1049	962	949	1493	650	766	5578	6734	7646	1951	1902	2222
C1_09130W	1996642	1998762	597	683	644	887	785	1038	3147	4283	3898	1292	1697	1600
C1_09140C	1999482	2000645	1159	1399	1282	1814	856	1034	1906	1779	986	1443	1497	1189
C1_09150W	2004797	2005894	19	151	107	645	1460	1077	194	144	31	7	32	12
C1_09160W	2007241	2008380	97	141	158	1532	1368	1909	978	1221	683	2526	3022	3310
C1_09170W	2010295	2012580	969	1061	1028	989	595	752	2282	2840	1701	2076	2497	3054
C1_09180W	2014843	2017473	209	250	230	108	62	121	639	844	505	274	474	369
C1_09190C	2017589	2019376	8953	7324	6405	7739	28416	41130	1727	1606	1605	3325	4639	4154
C1_09200W	2020220	2022289	895	817	691	827	581	664	3493	4238	2922	2088	1708	2197
C1_09210C	2022487	2024349	2266	3454	2983	2938	916	1064	4542	5869	3805	1041	934	1498
C1_09220W	2025858	2027231	1078	978	1014	3511	2777	3689	8152	9982	6958	7135	8128	9403
C1_09230C	2027269	2028282	1033	1138	1094	1416	1181	1256	1570	1720	1094	1478	1389	2052
C1_09240C	2028559	2029983	71	94	80	411	452	479	1310	1353	941	778	968	963
C1_09250W	2031038	2034631	2338	2673	2057	11626	27896	32361	45381	53608	30584	12237	9907	16123
C1_09260C	2034732	2035859	1438	1501	1575	1639	949	1244	2421	3634	2974	1919	2207	2934
C1_09270W	2036785	2038449	362	523	441	580	432	501	2184	2415	1868	1837	1394	2078
C1_09280W	2038901	2041093	857	1008	938	905	405	486	2001	2744	1952	1507	1642	2050
C1_09290C	2041251	2043824	568	801	625	3578	2344	2640	3779	4180	3215	6873	7927	8509
C1_09300C	2044625	2045518	0	0	2	15	19	6	277	278	220	1879	1307	1997
C1_09310C	2045934	2048864	60	48	39	346	616	881	6894	7544	5997	6538	6165	7552
C1_09320C	2050044	2051717	305	384	404	937	525	470	479	973	1590	264	445	486
C1_09330W	2054948	2055547	418	574	489	634	104	82	65	130	109	255	271	373
C1_09340C	2056018	2059518	240	241	223	895	1376	1488	7233	7892	5360	6646	7384	7170
C1_09350W	2060822	2061352	2865	3197	2992	4073	1718	1753	1236	1350	1085	1250	1251	1987
C1_09360C	2061691	2064567	2951	3197	2838	4762	3118	3604	12568	14311	10997	8442	9125	9355
C1_09370W	2065840	2067672	779	1101	890	1034	510	667	2601	2940	3158	1582	1930	2297
C1_09380W	2067881	2070238	1530	1661	1476	2443	2467	2964	4471	4937	3729	4142	4327	4915
C1_09390W	2070442	2071839	368	498	441	486	215	240	589	618	529	876	953	1133
C1_09400C	2072100	2073374	13	43	35	524	490	681	369	555	593	1371	1415	1871
C1_09410W	2074888	2075265	0	0	0	0	0	0	2	2	5	0	0	5
C1_09420W	2075369	2076769	0	0	0	0	0	0	13	3	1	4	6	18
C1_09430W	2077619	2080219	1996	2211	1988	2069	687	681	1020	968	1076	749	974	985
C1_09440W	2080842	2081816	491	453	470	914	620	512	3463	4346	3115	2435	2892	2687
C1_09450C	2082076	2087004	4998	6489	5809	5575	2158	2572	3666	3669	2792	4006	3605	4801
C1_09460W	2087373	2088668	4159	4586	4619	4398	1941	2480	1350	1664	2020	1783	2186	2822
C1_09470C	2088774	2089760	2143	2106	2193	2513	1808	2269	2398	2909	2306	1922	2262	2656
C1_09480W	2089941	2090348	255	325	263	382	308	280	540	519	524	596	687	808
C1_09490C	2090401	2091993	21532	18675	19922	17087	5829	5800	2392	2668	2000	5144	5253	7522
C1_09500W	2092637	2092972	9	15	2	4	3	7	4	0	0	2	1	2
C1_09510W	2093204	2094604	1996	3463	3120	2405	474	372	464	529	506	1205	1163	1876
C1_09520C	2094664	2096013	1040	1233	1084	1768	2406	3398	2871	3274	2046	2454	2767	3036
C1_09530W	2096620	2097540	679	744	661	1175	902	1008	969	1233	854	1091	1218	1208
C1_09540W	2102604	2104187	684	648	677	634	397	523	848	1174	877	1182	1492	1408
C1_09550W	2104255	2104611	57	50	46	36	33	31	53	61	69	112	63	64
C1_09560C	2105712	2105780	7	4	0	0	2	0	0	0	0	0	0	0
C1_09570W	2106988	2108610	1377	1319	1281	1628	803	887	1175	1554	1092	1392	1570	1786
C1_09580C	2108768	2110174	15	8	9	53	95	307	709	787	457	347	392	456
C1_09590C	2111679	2113076	0	0	0	4	3	2	5	14	6	6	7	11
C1_09600C	2114124	2115515	467	483	465	567	384	502	494	456	413	805	789	940
C1_09610W	2117897	2118715	2032	2136	2021	2124	1557	1887	785	947	600	729	843	991
C1_09620C	2118779	2119243	906	885	717	1071	633	697	690	784	575	772	838	986
C1_09630W	2120340	2121653	29184	27575	29335	35897	24658	30104	8361	8168	6777	10247	14505	14340
C1_09640W	2122201	2123487	18704	17278	17136	13833	12273	17615	5540	6809	6022	7917	10276	10198
C1_09650W	2124269	2125864	2047	1790	1555	2602	4001	6053	16047	18529	16097	6425	8143	8182
C1_09660W	2126316	2128601	3861	3830	3977	5393	4479	6482	1736	1950	1677	2221	3013	2896
C1_09670C	2128636	2128968	985	1124	1123	1832	1480	1705	131	145	110	981	1084	1175
C1_09680W	2129715	2131256	22364	23143	25043	32082	18129	23130	670	580	467	3480	5354	4603
C1_09690W	2132285	2133940	660	560	541	1735	2155	3045	51531	52640	36550	33438	69689	47423
C1_09700W	2134192	2134896	11	5	8	8	0	8	15	4	4	4	1	12
C1_09710C	2134915	2136498	1849	2235	2201	1209	586	798	1033	1478	996	1424	1779	2749
C1_09720W	2136944	2138278	9870	11144	12037	8685	13333	21380	1071	943	795	2898	3531	3924
C1_09730W	2138460	2139293	770	810	998	597	377	538	819	828	806	610	548	713
C1_09740C	2139314	2139532	68	103	53	107	78	148	245	304	218	131	181	175
C1_09750W	2139752	2140648	1233	1253	1336	1957	1213	1353	1032	1399	1111	1897	2361	2901
C1_09760C	2140725	2141804	1457	1332	1440	2295	1604	2345	4343	5379	3652	4248	4138	5689
C1_09770W	2142235	2142576	61	44	48	113	180	217	2139	2990	2158	1116	1385	1671
C1_09780C	2142670	2144865	765	1156	1042	2158	984	877	7328	9915	11634	5195	5386	7122
C1_09790C	2145428	2146573	1252	1489	1465	697	308	585	1310	1936	1704	649	1095	1278
C1_09800C	2146959	2147480	1381	1668	1475	2292	1739	1966	687	699	655	1765	1759	2369
C1_09810W	2148153	2149394	2311	2800	2841	1761	1232	1842	554	619	505	696	924	999
C1_09820C	2148350	2148802	1157	1418	1474	877	611	960	305	317	244	331	521	500
C1_09830W	2149724	2153926	4034	4198	3984	4076	2440	3295	6603	7348	5458	3975	4304	4993
C1_09840C	2153987	2154970	865	871	930	1319	686	657	1140	1617	1387	1288	1482	1791
C1_09850C	2155987	2157837	1927	1925	1800	3348	3575	4554	3050	3365	2810	2743	2799	3263
C1_09860C	2158685	2159869	1807	2061	1858	1804	1248	1403	1677	2136	1711	2051	2198	2859
C1_09870W	2161391	2163130	518	361	582	178	193	196	115	211	154	393	396	542
C1_09880C	2163460	2163912	260	275	259	286	115	174	285	401	300	376	335	469
C1_09890C	2164191	2164285	0	0	2	0	0	0	0	0	0	0	0	0
C1_09900W	2166042	2167457	10	20	13	65	70	90	157	229	93	211	257	198
C1_09910C	2167600	2168418	704	885	898	456	128	165	852	1145	929	866	938	1284
C1_09920W	2169728	2172613	723	756	740	986	715	966	3223	3401	2438	2477	2910	3126
C1_09930W	2172968	2173780	94	47	80	193	123	157	330	445	357	414	336	439
C1_09940W	2173842	2174126	267	271	234	425	357	370	588	793	701	761	618	850
C1_09950C	2174108	2174704	657	501	664	1175	813	974	1617	2039	1704	1840	1794	2243
C1_09960W	2174970	2175394	881	731	682	1368	1310	1391	1044	1468	1267	1441	1559	1939
C1_09970C	2175559	2178069	1182	1343	1303	1033	323	356	888	1254	890	1039	1184	1345
C1_09980C	2178891	2179805	733	909	832	1468	1023	1194	1869	1661	1317	2150	2402	2058
C1_09990W	2180969	2182825	2488	2440	2368	3426	2626	3066	1095	1245	1223	1290	1160	1388
C1_10000C	2183232	2185025	805	880	885	793	520	769	1747	2287	1895	766	1150	1350
C1_10010C	2189048	2192584	2949	3266	3546	1634	879	849	619	605	449	662	515	858
C1_10020W	2195296	2196849	1947	1336	1398	935	423	579	1156	1508	828	379	648	566
C1_10030W	2197012	2198706	2108	3043	2730	2809	583	604	56	61	87	293	513	716
C1_10040W	2199803	2201545	5234	3405	3241	6159	9291	11960	508	695	633	1181	1592	1673
C1_10050W	2202149	2203000	3	0	6	14	8	4	0	2	3	11	14	7
C1_10060C	2203480	2203992	4	6	4	29	42	65	1130	1771	4444	530	1004	726
C1_10070C	2205478	2207298	2111	2197	2112	2765	1524	1662	1369	1549	1353	1480	1642	2066
C1_10080W	2208563	2209051	302	250	293	362	227	251	303	387	327	199	237	361
C1_10090C	2209394	2211940	3022	3276	3154	3385	2978	3970	6074	6263	4098	4258	5905	5309
C1_10100C	2212282	2212765	6233	5912	6075	9618	7861	9831	3391	3847	3391	5635	6219	7630
C1_10110W	2213992	2216160	575	573	628	167	76	102	164	188	89	19	15	30
C1_10120C	2216381	2217235	1555	1591	1471	1674	1426	1786	4258	5726	4797	3571	3845	5091
C1_10130W	2217660	2217760	112	147	102	197	80	87	276	310	332	230	191	268
C1_10140C	2217863	2220094	399	469	375	1506	1192	1307	4159	4390	2331	3373	5385	3896
C1_10150W	2230428	2232785	9	8	4	1	2	4	0	0	0	16	17	29
C1_10160W	2236271	2237194	29953	25431	27053	39994	20482	21445	5439	6409	5251	4488	6037	5729
C1_10170W	2239067	2239783	3	4	0	7	16	4	214	88	45	72	23	73
C1_10180C	2240105	2242294	709	722	625	1816	2927	2668	16772	19823	15543	6864	5192	7860
C1_10190W	2245328	2246161	1382	1379	1407	1499	701	729	8679	12143	12152	3000	2748	4174
C1_10200C	2246404	2248158	2907	3159	2861	3496	646	510	1558	1790	1414	1087	1173	1371
C1_10210C	2249433	2252363	2346	2465	2428	2560	804	807	1378	1524	1201	2033	2907	2267
C1_10220C	2255528	2256745	1433	1350	1336	1267	607	754	1604	2238	2163	764	779	1016
C1_10230C	2259281	2263606	1485	1495	1268	2511	2000	2371	9423	11245	8563	5932	5727	6601
C1_10240C	2264003	2264737	84	62	59	285	259	353	2264	2406	2015	1568	2996	2276
C1_10250C	2265013	2265834	318	272	288	376	128	112	314	321	289	510	836	907
C1_10260C	2266231	2266953	1015	1303	1171	1132	221	164	329	398	336	379	632	748
C1_10270C	2267335	2268297	1612	1704	1587	1793	1820	1866	775	1149	870	656	929	905
C1_10280C	2268558	2269247	1344	1311	1441	3302	4676	6611	2674	2713	1676	5054	6269	7116
C1_10290W	2271429	2274269	106	117	105	214	2106	3011	676	727	560	302	351	346
C1_10300W	2276289	2278775	1677	1490	1280	1567	875	745	1579	1854	2034	1008	2128	1497
C1_10310W	2279999	2281033	136	198	158	319	158	215	1572	1279	1168	1616	1702	1686
C1_10320W	2282245	2283306	300	322	274	327	138	179	76	60	79	141	109	105
C1_10330C	2283328	2284668	349	329	379	458	233	287	455	511	420	425	565	470
C1_10340W	2285503	2287056	353	352	310	435	306	402	1246	1424	1228	1302	1188	1615
C1_10350C	2287154	2289460	2684	2700	2797	5851	3853	4476	2907	3900	2667	5131	8143	7611
C1_10360C	2292875	2294692	3073	5471	4757	12457	8186	8224	2361	2044	980	1094	1678	1425
C1_10370W	2295460	2295795	1	0	16	5	13	23	3	3	0	4	5	0
C1_10380C	2296818	2299016	4456	4209	4244	3940	2176	2479	1746	2035	1724	1741	2016	2290
C1_10390C	2299912	2300590	61956	57240	55723	59220	42024	46143	1495	1789	2053	2987	3724	4655
C1_10400C	2301164	2301916	4178	4853	5480	2477	1215	1721	382	300	186	25	191	23
C1_10410W	2304090	2305052	469	583	547	437	389	433	841	939	375	237	361	343
C1_10420C	2305173	2307107	901	661	861	625	770	1073	1713	2475	1789	1211	1606	1804
C1_10430W	2309018	2310526	34	37	22	25	34	46	58	79	60	62	94	94
C1_10440W	2311161	2313674	1959	1743	1779	1223	620	570	777	791	837	805	1170	1115
C1_10450W	2315126	2316247	7872	10678	8602	9001	5831	7744	117	122	156	264	834	406
C1_10460W	2316599	2317831	1020	1179	1051	1856	1233	1275	2215	2730	2436	2102	2262	2990
C1_10470W	2318216	2319226	4682	4612	4501	4486	2503	2923	1052	1388	1145	1114	1531	1905
C1_10480W	2319706	2321232	1356	1640	1550	2007	1083	1235	3954	5188	4734	4350	4233	6112
C1_10490W	2321516	2323387	5142	5632	5278	5972	5237	5935	5097	5488	4731	6127	6496	8027
C1_10500W	2323951	2324475	1040	1058	930	1575	1323	1615	564	903	614	690	777	917
C1_10510W	2325520	2326068	77	71	69	143	135	140	302	548	396	399	401	548
C1_10520W	2327301	2329154	269	294	245	505	287	291	654	609	644	681	811	737
C1_10530W	2330134	2330733	2457	2410	2103	3290	1878	2076	886	927	821	978	1325	1248
C1_10540C	2330869	2332431	583	682	519	702	463	466	1093	1373	1000	1000	1221	1193
C1_10550C	2332821	2335661	89	100	80	137	549	816	842	1007	563	452	386	568
C1_10560C	2337567	2339459	531	658	628	1120	801	1028	402	340	352	581	822	666
C1_10570C	2340457	2342265	9	6	9	30	14	29	32	40	29	163	178	183
C1_10580C	2344189	2344521	47	65	42	278	87	88	120	185	147	199	288	294
C1_10590W	2346761	2346848	13	22	21	41	11	4	4	6	8	8	12	14
C1_10600C	2348552	2348974	0	0	0	0	0	0	0	0	0	0	0	0
C1_10610W	2349823	2351616	2094	1755	1591	2109	1186	1031	363	344	539	621	802	788
C1_10620W	2352481	2353920	9668	9949	9326	10185	4695	4593	1388	1578	1402	3532	3376	4986
C1_10630C	2354084	2356816	528	509	442	544	261	258	92	57	69	481	463	436
C1_10640C	2357229	2359133	866	992	896	728	284	266	426	528	569	487	528	604
C1_10650W	2360959	2362314	521	514	582	635	187	166	58	39	75	187	159	223
C1_10660W	2362545	2363261	2909	3519	3059	2826	1530	1868	6943	8708	7715	4670	3904	5880
C1_10670C	2364231	2369228	9144	12392	11143	9784	2082	1737	3461	3449	2751	5340	3769	6768
C1_10680C	2369641	2373418	7741	8123	7870	11729	9793	12090	17292	18119	11884	25061	26396	30580
C1_10690W	2373927	2374901	1389	1292	1343	1450	731	891	845	1025	829	726	870	1051
C1_10700C	2374946	2375851	963	925	952	1959	1823	2566	2051	2396	1672	2525	3464	3485
C1_10710C	2376096	2377658	732	751	770	525	715	1084	113	163	125	140	165	230
C1_10720C	2378706	2380499	2473	3092	2822	2952	1518	1726	909	976	844	1089	1313	1624
C1_10730W	2381432	2383306	1074	1028	1031	2009	1762	2083	6194	7466	5519	4511	5370	6192
C1_10740C	2383438	2384595	661	1518	1255	8400	7918	11949	21482	17313	12387	47834	58539	68305
C1_10750C	2386260	2386725	1121	1112	1026	1653	1464	1764	1331	1449	1154	1306	1414	1785
C1_10760W	2386743	2388191	739	791	883	701	625	785	1039	1209	963	810	926	1087
C1_10770W	2388419	2389072	437	529	367	949	576	787	1653	2332	2052	1100	1046	1554
C1_10780C	2389155	2389613	1912	1771	1667	2454	3012	4824	4318	4449	3515	5219	7470	6323
C1_10790W	2390651	2393131	25405	23824	23751	38569	32998	44494	15662	17067	13887	32861	42320	44329
C1_10800C	2393493	2395124	2715	3140	2507	4961	2683	3234	194	304	260	157	469	279
C1_10810W	2396177	2396785	69	57	74	96	124	123	11	19	20	43	30	24
C1_10820C	2396768	2398258	6609	6975	6306	6191	7338	9556	1264	1248	1150	2074	2622	2520
C1_10830W	2398485	2399453	1123	1218	1066	1358	1127	1357	619	594	572	957	993	1122
C1_10840C	2399609	2401099	10211	5048	4371	5847	6646	7991	2517	3303	2301	1542	2206	2274
C1_10850W	2403483	2404277	3	7	14	9	10	2	12	4	12	12	0	5
C1_10860C	2404333	2405670	853	832	811	718	434	270	1959	2506	1654	1596	1208	1840
C1_10870W	2406473	2407265	32957	34957	31996	38053	26805	27828	843	859	1330	2022	2466	4334
C1_10880W	2407739	2409034	2194	3143	2725	1895	479	553	447	582	521	1492	1436	2398
C1_10890C	2409031	2409867	2442	2458	2330	2808	2091	2749	1589	1790	1590	1964	2064	2550
C1_10900C	2410234	2410341	2	0	0	0	1	0	0	0	0	0	0	0
C1_10910C	2410866	2412323	872	1148	1150	794	433	533	2499	3464	2512	1049	1058	1557
C1_10920W	2412546	2414099	581	828	809	530	431	467	1077	1540	1146	735	714	983
C1_10930C	2414164	2415480	1275	1602	1643	1251	3328	5873	1279	1468	1217	1426	1497	2119
C1_10940C	2415792	2416510	6186	6814	6450	8523	5699	6677	687	661	622	2719	3539	3929
C1_10950C	2416749	2418230	916	1168	1150	627	59	57	815	1150	814	699	817	1153
C1_10960W	2418421	2419186	1715	1862	1765	1907	873	1021	1168	1303	900	974	1011	1342
C1_10970W	2419631	2421649	1818	2567	2123	1772	260	194	507	591	445	1330	1621	2127
C1_10980W	2423247	2423780	15	18	2	102	53	68	14	20	11	6	41	17
C1_10990C	2424042	2425604	1854	1916	2077	1413	821	1064	3319	3667	2382	1657	2230	2404
C1_11000C	2426373	2426780	610	827	787	769	150	107	956	1006	752	452	662	1019
C1_11010C	2427089	2428279	757	702	829	1042	702	895	1974	2336	1689	1350	1667	1925
C1_11020W	2429995	2432034	763	777	669	450	253	442	1664	1923	1407	973	1265	1406
C1_11030W	2432335	2433454	17712	18830	18762	12489	3188	3202	1150	1461	1568	3503	3293	5137
C1_11040W	2434010	2434201	20496	18437	19089	22703	15032	16735	1381	2152	2012	2000	2817	3391
C1_11050W	2434537	2435515	133	142	163	149	49	81	39	93	77	97	93	111
C1_11060C	2435755	2436923	120131	126408	131749	113418	73719	90440	2250	2925	3503	7464	7983	10919
C1_11070W	2438080	2440197	1099	1181	1092	636	187	197	228	346	322	231	277	391
C1_11080W	2441917	2443002	2884	2232	2137	1921	2466	2781	69	202	162	85	150	366
C1_11090C	2443310	2444941	1397	1411	1436	1449	791	977	1165	1490	1167	1454	1812	2051
C1_11100W	2445495	2446031	957	828	711	1474	871	933	1419	1952	1560	1396	1620	1596
C1_11110C	2446127	2446501	837	821	764	1034	552	508	201	272	281	511	549	640
C1_11120C	2446839	2447867	3310	3083	3066	4326	3855	4385	2447	2435	2083	4151	5162	5389
C1_11130W	2448602	2449303	223	202	184	218	163	150	88	144	156	99	108	178
C1_11140W	2449609	2451078	488	581	584	715	643	689	1324	1727	1414	850	866	1031
C1_11150W	2451404	2452099	691	669	599	1215	720	1003	769	850	781	773	919	1411
C1_11160C	2452129	2452434	618	748	670	995	580	724	223	239	254	653	483	864
C1_11170W	2452956	2454269	5682	5963	5887	7245	4540	5931	967	935	920	2881	3074	3993
C1_11180C	2454401	2454490	0	0	0	6	0	0	3	0	12	0	0	0
C1_11190W	2454904	2455674	1125	1304	1396	1248	771	1049	1851	2134	1804	1406	1255	2110
C1_11200W	2457021	2464673	7082	10457	9555	21858	25666	33860	177022	164502	88349	175125	167880	219338
C1_11210C	2465010	2466914	1168	1278	1179	1908	1088	1400	1698	1879	1930	1630	2694	2287
C1_11220C	2468111	2469520	9805	10434	9960	11523	6354	6839	808	1133	899	2736	2993	3533
C1_11230W	2469743	2470306	430	429	392	342	190	169	210	315	240	181	279	306
C1_11240C	2470442	2471263	1667	2090	2043	4026	2210	2249	2490	2196	2332	7067	7377	8598
C1_11250W	2472604	2473500	842	1005	1014	1062	501	581	714	1099	911	799	1201	1235
C1_11260C	2473836	2473973	0	0	2	11	5	16	10	0	11	44	135	90
C1_11270W	2475478	2476116	1356	2255	2042	3970	4228	6527	2056	1747	1439	7956	9895	12897
C1_11280W	2476694	2477785	547	765	722	607	450	559	1034	1063	873	923	1288	1441
C1_11290W	2478006	2479115	200	198	299	316	296	512	1534	1640	1240	1116	1420	1593
C1_11300C	2479120	2480865	954	1129	1130	1040	602	731	1938	2235	1603	1213	1473	1539
C1_11310C	2481384	2483393	2170	2401	2294	2834	2234	2360	8879	11986	10625	3959	3759	5055
C1_11320C	2485158	2485470	394	821	521	3349	4920	3682	24922	36699	30952	5490	3590	7715
C1_11330C	2487030	2487338	5372	5756	5549	6638	6901	9893	1106	1418	1418	2240	3152	2990
C1_11340W	2487854	2489725	69	70	34	103	190	357	108	93	96	211	210	251
C1_11350C	2489787	2491265	3001	4268	3870	2566	2304	2743	33	31	38	269	187	442
C1_11360W	2492017	2492641	42404	44952	43102	49072	31684	36769	2020	3009	3002	4039	4502	5899
C1_11370C	2492899	2495079	1031	967	991	1017	735	786	1742	2143	1781	2146	2051	2449
C1_11380W	2495635	2496438	1875	1989	2043	2500	562	420	501	544	581	1013	1098	1489
C1_11390W	2496971	2497705	6	6	9	15	4	5	2	4	0	13	4	22
C1_11400C	2497828	2501877	5724	6606	6424	3464	1135	1148	432	405	384	1239	1392	1391
C1_11410C	2503505	2503846	20	11	13	55	8	3	32	34	28	60	163	126
C1_11420W	2504077	2505153	1037	1662	1327	1538	159	164	611	587	579	1643	1460	2575
C1_11430W	2506101	2508047	802	1076	1012	644	277	295	581	835	667	581	709	808
C1_11440C	2508151	2511852	2002	2294	1878	1379	590	532	94	43	84	532	577	619
C1_11450C	2513498	2514655	11219	12100	13047	12155	4776	5769	203	209	218	717	1067	894
C1_11470C	2517464	2518249	484	435	371	740	589	889	92	64	59	222	284	289
C1_11480W	2522270	2523907	4120	5358	6474	9159	3117	3588	35376	43015	17389	14191	14214	20245
C1_11490C	2524677	2526935	4	20	9	35	17	17	12	17	13	20	13	20
C1_11500C	2528412	2529218	1418	1336	1330	1448	601	638	427	509	389	570	680	773
C1_11510C	2529502	2530452	203	255	229	349	286	349	2244	2926	2107	1113	1264	1576
C1_11520C	2531236	2531823	1743	1727	1922	838	545	746	421	696	411	354	555	733
C1_11530C	2532332	2533492	77	61	90	207	188	184	136	196	98	292	312	395
C1_11540C	2534083	2538075	8077	9019	8807	10980	9750	12668	13668	15377	8774	11693	13922	14933
C1_11550W	2538473	2539033	5852	5573	6292	6826	4240	4768	349	513	376	1198	1395	2189
C1_11560C	2539219	2540310	651	749	720	720	423	519	1129	1339	1056	1022	1104	1345
C1_11570W	2540472	2541085	55	84	55	116	92	166	402	594	374	288	291	380
C1_11580W	2541311	2541688	685	721	613	639	758	1123	970	1196	980	491	608	740
C1_11590W	2542205	2547337	7598	8012	7374	7933	5180	6453	10078	11630	7727	7112	7793	8997
C1_11600W	2547650	2548297	925	958	1145	1455	900	888	614	514	523	907	712	1020
C1_11610C	2548355	2549875	1207	1353	1271	2473	1251	1840	2289	3517	2592	2248	3768	3571
C1_11620W	2550053	2550945	194	177	191	342	214	318	664	976	633	503	584	646
C1_11630C	2551004	2552158	23	35	39	61	20	35	54	143	55	93	116	160
C1_11640C	2552604	2553458	814	792	806	932	453	477	783	956	807	342	444	435
C1_11650W	2554192	2554665	28632	30265	30238	36770	27020	33191	1015	957	875	4152	6580	5696
C1_11660W	2555756	2557462	5216	6572	5953	22957	21101	29226	21891	19868	13962	21580	27879	26984
C1_11670W	2558270	2559067	3946	5339	5235	11121	14119	18713	66974	67220	65512	58014	44274	66425
C1_11680C	2559137	2559358	86	95	80	194	170	187	896	1118	1287	978	896	1068
C1_11690W	2560934	2562352	335	291	366	505	230	254	7251	9952	7985	3166	3538	3962
C1_11700C	2562590	2563669	408	377	366	2991	3259	5933	1640	1495	1204	3106	3746	4125
C1_11710C	2564662	2565453	0	10	0	10	8	0	0	0	0	23	38	70
C1_11720W	2568120	2568488	286	275	295	330	355	322	236	287	314	521	639	826
C1_11730W	2568721	2572086	2877	3313	3227	3483	3387	4016	2634	2956	3587	5878	6362	7221
C1_11740W	2572517	2573701	613	728	629	579	343	368	423	413	391	295	433	408
C1_11750W	2574701	2576620	678	774	712	795	774	904	3338	4392	3568	1964	1679	2322
C1_11760C	2576841	2577467	1483	1520	1322	2576	1741	1631	1176	1130	1001	852	1084	886
C1_11770C	2578041	2580962	3524	4033	4083	3045	970	1219	5532	7387	5330	3632	4105	4592
C1_11780W	2583742	2583853	17	23	12	12	9	3	0	2	2	13	14	15
C1_11790W	2584085	2584759	735	703	767	1015	605	542	30	31	25	265	261	350
C1_11800C	2584822	2585259	124	113	107	208	120	132	51	42	44	66	55	85
C1_11810W	2585534	2587969	867	875	784	1027	822	1014	219	149	157	648	793	693
C1_11820W	2588588	2588696	0	1	1	0	0	0	0	0	0	3	3	0
C1_11830W	2589074	2589167	0	0	0	0	0	0	0	0	1	0	0	0
C1_11850W	2593217	2594659	870	847	657	4132	5793	6923	42126	47532	33412	15679	16970	19066
C1_11860W	2595251	2598913	14243	14631	14137	16073	12726	16949	754	865	640	4339	5621	5008
C1_11870W	2600144	2601805	6698	6253	5850	7168	5909	7633	1050	1356	1419	797	1634	1309
C1_11880W	2602148	2602570	1622	1845	1684	2279	833	694	445	634	689	619	616	783
C1_11890W	2603069	2604097	600	529	506	894	721	886	3148	3458	3315	2539	3159	2998
C1_11900C	2604272	2605495	627	677	679	507	289	298	611	1045	800	516	709	608
C1_11910W	2605750	2606997	137	197	152	242	106	83	153	122	170	168	230	197
C1_11920W	2607325	2608548	931	1081	1063	1645	1247	1401	1486	1589	1261	2004	2218	2561
C1_11930W	2610706	2613774	3632	3740	3628	3176	1804	2130	4609	5456	3373	2201	2716	2745
C1_11940C	2614011	2615756	402	464	427	401	145	150	495	498	426	560	701	717
C1_11950W	2616948	2617970	250	165	145	304	493	557	1702	1747	1617	1598	1740	1595
C1_11960C	2618177	2618431	833	966	802	1292	1036	1202	547	721	636	766	721	857
C1_11970C	2619049	2620440	457	499	434	545	269	312	446	572	367	428	604	642
C1_11980W	2620888	2621400	347	401	320	478	394	340	463	725	469	515	605	568
C1_11990W	2623948	2624433	2439	2475	2758	2924	1898	2715	365	341	549	790	1562	1089
C1_12000C	2624679	2626058	21	5	23	155	85	140	24	20	29	142	258	200
C1_12010C	2626541	2629255	1028	1130	1196	1072	1324	1762	1189	1347	1334	1395	2110	2006
C1_12020W	2631981	2632406	0	0	0	0	1	7	9	4	5	1	0	2
C1_12030W	2632893	2634284	8033	6926	6813	10161	9254	10796	466	535	491	2504	3476	3371
C1_12040W	2634464	2634895	1	2	0	13	1	6	0	0	2	1	15	0
C1_12050W	2635336	2638194	11943	11595	11267	15176	11667	14543	6050	6509	5543	7813	9731	10358
C1_12060C	2638297	2639016	266	267	313	312	171	232	131	158	126	272	327	318
C1_12070C	2639168	2641048	520	593	630	701	317	416	145	143	152	387	357	483
C1_12080W	2641840	2643432	575	557	595	1059	587	728	1213	1644	1087	841	988	1228
C1_12090C	2643564	2644919	5	3	0	25	19	8	14	15	11	35	57	43
C1_12100C	2645348	2647351	1156	1056	1001	1837	844	804	10915	13190	10614	9871	8679	12353
C1_12110C	2647763	2648143	97	153	110	189	92	115	59	18	75	60	87	84
C1_12120W	2648574	2650772	379	469	477	492	553	590	809	1080	898	434	545	681
C1_12130C	2650854	2653253	698	792	684	620	284	441	1903	2575	2210	944	1228	1432
C1_12140W	2653585	2654073	325	359	285	317	325	432	3307	4427	3460	2864	3441	3468
C1_12150C	2654152	2654829	86	69	67	164	151	126	475	685	664	278	447	383
C1_12160W	2655497	2656006	438	382	362	850	651	827	2394	3277	2777	1662	1609	1829
C1_12170C	2656080	2657360	779	787	772	1189	794	1062	2964	3769	3252	2117	1993	2752
C1_12180C	2657624	2658790	278	354	374	766	569	677	356	403	275	840	880	1027
C1_12190W	2659217	2661385	191	203	146	526	678	848	1430	1776	765	724	648	861
C1_12200W	2661699	2664614	1186	1377	1186	1483	755	872	84	55	105	585	625	611
C1_12210W	2664840	2666402	1984	2034	1972	2980	1021	889	435	473	546	984	1058	1144
C1_12220W	2666931	2668376	614	470	556	154	205	314	75	68	111	111	112	127
C1_12230W	2669546	2672551	3590	3471	3358	2653	1921	2403	10147	11616	8475	5667	5279	6700
C1_12240C	2672750	2674165	1234	1147	996	2100	1413	1572	1361	1539	1440	1180	1340	1403
C1_12250C	2674440	2676257	2982	2855	2716	4197	6160	6066	5191	6838	6836	5017	6866	6903
C1_12260W	2677455	2678096	291	276	250	342	422	458	555	597	448	563	641	585
C1_12270W	2678250	2679259	382	324	319	390	371	499	859	818	814	827	800	800
C1_12280C	2679412	2680110	565	444	457	586	231	202	58	58	163	131	124	159
C1_12290C	2680507	2682516	1096	1074	1083	1535	1364	1475	4262	4843	4573	2093	1870	2421
C1_12300W	2683661	2684008	0	0	0	0	0	0	0	0	0	0	0	0
C1_12310C	2685690	2686568	814	1096	972	1244	253	230	128	133	180	583	531	717
C1_12320C	2687288	2687491	3787	3594	3066	5585	3945	4335	872	580	755	744	1669	949
C1_12330W	2687848	2689080	5	2	9	42	27	22	18	8	0	18	3	12
C1_12340C	2689246	2690256	3198	3085	3170	4012	1845	1829	532	680	476	947	1002	1261
C1_12350W	2690749	2693763	2265	3100	2975	2902	765	934	1663	1745	1380	2114	2044	2897
C1_12360C	2693885	2694508	3248	3772	3473	5423	12853	17243	1979	2100	2332	1586	1853	2178
C1_12370W	2695844	2696338	441	508	415	779	818	824	421	472	478	356	409	398
C1_12380C	2696471	2697745	5205	5475	4707	5168	2515	2606	1134	1499	1186	1415	1534	1933
C1_12390C	2698228	2699054	51491	53759	49449	62920	39618	42403	1887	2193	2282	5546	5351	7078
C1_12400C	2699605	2699982	565	689	645	759	701	811	1697	1938	1455	1165	1361	1478
C1_12410C	2700235	2703066	2508	2771	2407	3432	2690	3463	7859	8303	6367	5589	6456	6941
C1_12420C	2703260	2703658	15	21	7	16	24	35	41	42	43	32	36	16
C1_12430W	2704576	2707527	1126	1089	1031	1124	988	1122	2054	2473	2058	1527	1961	1874
C1_12440W	2707807	2708664	270	288	315	180	63	90	90	129	58	197	170	335
C1_12450C	2709016	2716947	3670	4066	3810	3646	2476	2241	11157	10517	7880	5769	4825	6356
C1_12460C	2718617	2718910	0	0	0	0	0	0	0	0	0	0	0	0
C1_12470W	2720003	2720740	10	4	0	12	23	7	39	67	83	8	13	19
C1_12480W	2720899	2721401	41	41	32	69	54	57	70	34	80	56	64	67
C1_12490W	2723217	2727236	4360	4678	4198	5964	4499	5261	9122	9525	6579	8819	8600	9811
C1_12500C	2727509	2727605	1	0	0	0	0	0	0	0	0	0	0	0
C1_12510W	2729392	2733573	2688	2961	2537	3372	2300	2374	2574	2966	2241	3327	2872	3177
C1_12520W	2734143	2736422	464	419	440	538	375	437	585	613	670	582	645	611
C1_12530C	2736546	2737925	223	275	306	465	300	302	670	933	1057	562	646	672
C1_12540W	2738272	2738808	139	108	124	238	93	104	168	120	216	183	141	121
C1_12550C	2738907	2741645	3189	2853	3321	2176	1292	1213	88	103	93	1165	1390	1632
C1_12560C	2741917	2743031	3	15	3	8	8	7	13	11	5	17	17	37
C1_12570C	2743170	2744510	695	1036	877	1026	383	484	2358	2828	2223	2475	2393	3318
C1_12580W	2744883	2746310	881	1104	876	1965	1765	1730	4241	4461	4270	3565	3134	4973
C1_12590W	2746802	2747146	3802	3350	3224	6700	3339	3322	1237	1146	1141	1269	1760	1488
C1_12600C	2747624	2749546	1069	1594	1384	1268	200	181	876	1100	1000	922	1482	1487
C1_12610W	2749665	2750327	2402	2626	2291	2908	1021	1008	588	938	787	757	927	958
C1_12620W	2752449	2756849	5673	6396	6036	5080	2628	2935	4149	4350	3448	3781	4467	5150
C1_12630C	2757006	2757680	324	324	288	295	154	174	778	826	766	752	929	911
C1_12640W	2758115	2758516	193	141	225	303	184	204	256	188	264	247	219	315
C1_12650C	2758664	2759159	660	661	557	1755	1425	1461	2182	1970	2399	2209	1714	1575
C1_12660W	2759624	2761714	591	638	606	862	390	434	919	692	1015	744	649	654
C1_12670C	2761748	2764486	388	504	433	425	129	137	679	493	552	754	691	745
C1_12680W	2764684	2766237	2653	3532	3267	3530	800	890	1349	1893	1477	2853	3360	4379
C1_12690C	2766323	2766973	107	114	114	116	85	123	62	35	62	71	111	111
C1_12700W	2767708	2769786	430	469	428	733	740	1068	1740	2082	1766	1683	1637	1949
C1_12710C	2770372	2771775	527	522	438	882	507	572	1700	2163	1894	1124	1376	1245
C1_12720C	2772427	2772969	0	0	2	10	28	54	57	53	24	78	153	89
C1_12730W	2774690	2775697	194	162	149	543	829	1036	1454	1058	601	553	601	622
C1_12740W	2776620	2779445	874	918	747	994	759	805	790	862	876	870	788	1031
C1_12750C	2779524	2781086	240	317	282	222	102	74	306	379	456	423	412	507
C1_12760W	2781254	2782219	1510	1817	1714	1725	789	678	441	470	468	603	682	768
C1_12770W	2782460	2785252	10046	10183	9981	10618	3592	3350	2204	1811	1583	4831	4295	4971
C1_12780W	2785591	2786763	1655	1843	1773	2197	2053	2528	1422	1580	1461	2392	3097	2776
C1_12790C	2787073	2788086	1491	2064	1753	2293	595	550	254	297	468	1066	1041	1338
C1_12800W	2789450	2789935	55	79	86	73	28	35	14	16	13	64	73	125
C1_12810W	2790229	2791140	634	615	526	956	571	644	106	165	97	484	723	698
C1_12820C	2791243	2792190	1990	2253	2104	2557	897	905	997	982	900	1243	1111	1421
C1_12830C	2792712	2796338	1143	1234	1138	1256	667	715	1594	1250	1443	1130	1334	1119
C1_12840W	2797772	2798125	252	165	163	323	190	211	50	43	49	78	140	135
C1_12850W	2799799	2800032	429	250	187	2403	7665	9144	84855	85189	76021	119114	148441	122723
C1_12860C	2800841	2802282	259	228	232	279	233	253	1404	1816	1386	874	719	1065
C1_12870C	2802367	2803014	82	80	72	99	46	86	314	378	334	175	230	254
C1_12880C	2803648	2805207	371	508	378	755	807	1057	468	427	332	715	1170	941
C1_12890W	2805535	2806845	180	143	128	263	363	549	3846	5596	5131	1433	957	1779
C1_12900W	2807842	2810013	349	450	378	517	360	401	1642	1736	1490	1019	1104	1281
C1_12910W	2811877	2812041	13	36	21	35	31	7	0	4	0	1	18	9
C1_12920C	2812432	2813441	639	797	737	1156	737	769	345	430	355	658	762	853
C1_12930C	2813667	2815223	92	82	96	145	104	156	418	407	459	456	467	585
C1_12940C	2815348	2815560	6	6	6	4	3	5	50	18	30	18	28	45
C1_12950W	2815793	2819746	888	1003	889	805	671	601	2377	2497	1850	1596	1493	1735
C1_12960C	2819892	2825090	4247	4404	4355	3953	2353	2750	6790	7711	5258	4113	4560	4760
C1_12970C	2827216	2829471	1637	1718	1408	1886	3672	5698	2534	2815	2443	1600	2142	2104
C1_12980W	2830768	2830863	24	11	6	19	2	15	17	44	18	12	15	47
C1_12990W	2831021	2831124	157	103	123	89	46	84	177	144	145	67	143	165
C1_13000W	2831283	2831374	134	101	139	119	37	54	187	248	296	155	117	190
C1_13010W	2831964	2835488	2118	1859	1879	1231	1053	1115	405	514	375	624	810	771
C1_13020C	2835642	2836220	1438	1501	1340	2024	1508	1444	338	314	291	1080	1287	1470
C1_13030C	2836419	2838764	6875	7135	6626	5254	2670	3026	1659	2089	1991	2336	2392	3468
C1_13040C	2839236	2839339	18	4	14	23	4	0	17	15	24	18	37	29
C1_13050W	2839816	2840565	43282	45959	46630	44095	25288	30565	1707	2574	2712	3669	3625	5171
C1_13060C	2841026	2843311	9687	9742	10069	9302	4749	5108	1669	1925	1283	2728	3339	4014
C1_13070C	2843609	2844910	2323	1725	1673	2449	565	549	16	42	22	68	172	160
C1_13080W	2848578	2849789	0	4	1	12	2	5	7120	4175	4871	7230	9749	6670
C1_13090W	2853478	2853873	0	0	1	2	1	0	24	58	22	4	0	0
C1_13100W	2854973	2855188	0	0	1	18	5	0	9343	13909	15745	5067	1998	4244
C1_13110C	2856227	2859868	6035	7136	6595	9540	2609	2435	7864	8975	6329	9743	10023	12208
C1_13120C	2861226	2866130	2289	2585	2381	2805	1858	2332	1185	914	943	1724	1641	1550
C1_13130C	2866620	2868299	2282	3793	3813	1992	352	440	294	306	206	114	439	218
C1_13140C	2868898	2869707	30869	44143	39244	56091	10623	9522	5814	8261	4919	1756	1719	3092
C1_13150W	2871214	2871582	22	40	6	19	14	14	26	24	3	8	3	3
C1_13160W	2874155	2875531	120	110	117	2668	5997	9598	14394	16603	12943	14835	18756	20254
C1_13170C	2875604	2879248	4003	4475	4613	3389	1389	1639	180	132	88	1471	1314	1840
C1_13180W	2879525	2880286	8	4	9	9	12	20	30	45	24	50	54	68
C1_13190W	2880609	2881118	3395	3070	2883	6022	7162	10038	4975	5108	4327	10105	9808	11211
C1_13200C	2881342	2882556	461	515	502	556	273	326	160	234	317	499	468	617
C1_13210C	2882943	2883245	176	140	149	30	43	68	50	80	84	41	57	38
C1_13220C	2883697	2886138	2190	2336	2090	3257	2033	2399	3078	3575	2820	2663	3328	3680
C1_13240W	2888033	2889301	203	293	266	437	147	194	1851	2276	1680	992	714	1121
C1_13250W	2891567	2892505	2324	2834	2527	1678	571	593	11022	13097	8300	5947	4389	7324
C1_13260W	2893318	2893880	1661	1636	1357	2358	2277	2559	1668	1872	1514	1392	1718	1495
C1_13270W	2894239	2895135	814	739	739	1510	1869	2387	3710	2956	3393	3047	2327	2969
C1_13280C	2895435	2896025	2569	2666	2376	3609	1741	1986	2381	2307	2437	3809	3751	4131
C1_13290W	2896677	2898260	36	70	69	133	95	103	223	275	269	326	294	359
C1_13300C	2898326	2901313	7381	7432	6761	11931	9048	10619	7430	8004	6130	12520	12652	14866
C1_13310W	2902597	2904465	328	351	341	332	272	283	895	879	826	725	641	643
C1_13320C	2904868	2906589	4324	4985	4848	3580	1983	2675	4525	4300	2701	2387	2753	3276
C1_13330C	2907281	2908315	1897	2009	1837	1866	967	943	1826	2087	2138	1761	1648	2220
C1_13350W	2911601	2913352	3265	3306	3089	2341	1320	1362	9533	11595	10474	3419	3181	3814
C1_13360C	2913651	2914778	101	88	63	46	6	10	104	138	93	238	180	233
C1_13370W	2915012	2916186	459	660	481	781	82	61	58	66	51	242	174	191
C1_13380W	2916479	2917321	196	215	177	196	62	91	235	250	284	314	328	393
C1_13390W	2917577	2919667	183	159	177	272	164	142	746	871	938	774	747	760
C1_13400C	2920045	2922240	1818	1740	1704	1790	701	575	53	44	171	64	154	137
C1_13410W	2925405	2925873	404	415	381	643	468	519	468	548	498	426	448	554
C1_13420C	2926060	2930643	5989	5918	5598	7659	6633	7974	5362	5598	4433	4594	4128	4784
C1_13430C	2932046	2933773	14	26	11	557	922	1051	10943	13365	9166	9407	7778	10218
C1_13440C	2935478	2937424	2	1	0	8	21	8	13	23	0	100	176	107
C1_13450W	2944648	2947407	87	99	102	311	378	378	841	990	1055	646	845	722
C1_13460W	2951104	2951460	2	2	0	0	4	0	14	29	40	17	6	19
C1_13470W	2952079	2954079	95	131	65	380	535	743	6463	6302	4079	3395	2713	3146
C1_13480W	2955616	2957586	7591	6101	5249	56552	74478	120372	278923	236065	138953	251174	322206	275827
C1_13490C	2957872	2959986	594	578	553	740	357	355	381	443	395	571	622	674
C1_13500C	2960315	2960425	15	28	28	3	5	3	34	47	39	44	34	46
C1_13510C	2960954	2962582	724	847	724	714	972	1265	436	399	569	483	479	502
C1_13520C	2963249	2964064	413	394	316	602	473	536	359	469	381	491	725	754
C1_13540W	2966544	2968298	444	468	376	976	412	438	606	585	612	961	1006	1101
C1_13550C	2968414	2969763	1505	1610	1631	1548	732	782	1569	1931	1521	1430	1796	2275
C1_13560W	2969975	2971489	446	478	440	422	192	276	727	914	909	417	383	679
C1_13570W	2976207	2979023	1540	1494	1457	5244	3437	3715	1413	1366	1085	1441	2451	1471
C1_13580W	2981466	2983856	2792	2767	2737	4960	3556	4105	1965	1888	1611	3089	3293	3557
C1_13590W	2984972	2986198	25	39	37	50	43	44	366	433	445	149	94	93
C1_13600W	2986304	2987200	45	27	16	110	42	72	338	321	336	118	71	132
C1_13610C	2987646	2989883	1847	1270	1300	2136	2391	2809	3899	4189	2922	2120	3042	2729
C1_13620W	2993199	2996240	9118	5560	5051	14740	13219	14893	5767	5590	4601	3578	4868	3750
C1_13630W	2997058	2998740	367	219	163	1054	1604	1970	13706	14952	9736	5297	10240	6595
C1_13640W	2999740	3001515	1388	1656	1502	1079	536	630	3733	4561	3195	1515	1712	1818
C1_13650C	3001597	3002943	522	582	456	876	785	922	984	916	820	728	707	789
C1_13660W	3003337	3005883	1093	1473	1297	1026	594	605	237	152	149	552	551	611
C1_13670W	3006324	3008270	1886	1319	1016	4423	3474	3421	7878	8193	5442	5780	12209	6793
C1_13680C	3008342	3008875	6052	5118	4943	7026	5072	7040	3280	3662	3015	3926	5523	5154
C1_13690C	3009454	3009861	2008	1945	1786	4209	3637	4098	5829	7341	5460	5990	6029	7580
C1_13700W	3011315	3013104	51073	54780	57690	72171	56970	75905	17096	17099	12905	30211	45062	39678
C1_13710C	3013378	3013677	197	179	170	284	117	168	58	88	143	56	83	95
C1_13720W	3013937	3015853	1930	2092	1880	1596	284	232	704	985	742	671	781	1004
C1_13730C	3015955	3016935	549	1080	958	771	56	58	233	323	259	509	664	1135
C1_13740W	3017768	3020041	437	444	453	779	532	676	2224	2129	1756	2129	2339	2648
C1_13750C	3020132	3020728	207	176	182	312	71	85	209	266	238	327	307	441
C1_13760W	3020920	3022554	1776	1741	1669	2648	1823	1713	492	485	467	1377	1580	1565
C1_13770C	3022678	3023385	259	264	239	356	276	280	200	285	256	295	323	427
C1_13780W	3025988	3030673	9634	10323	9552	9622	3632	3568	3308	3523	3464	5334	5932	6340
C1_13790C	3030889	3031254	413	468	481	873	610	630	608	935	738	762	735	909
C1_13800C	3031432	3033447	192	332	338	410	217	404	1242	1662	1233	1016	1354	1294
C1_13810W	3035109	3037193	915	1251	1320	1629	910	1055	2350	2428	2008	2350	2978	3442
C1_13820C	3037488	3038510	584	762	707	322	39	26	630	857	614	503	549	855
C1_13830C	3038953	3040206	9413	9491	8644	9404	6164	7137	936	1074	706	2937	4087	4339
C1_13840W	3041441	3043396	1950	2464	2745	3741	1300	1481	5090	6294	5298	2344	2412	3110
C1_13850C	3043488	3045017	18	5	1	31	29	48	594	962	467	1220	1108	1413
C1_13860C	3045843	3048030	52972	55503	58128	65988	53302	72059	5181	4202	3503	9037	13678	11944
C1_13870W	3051472	3053055	2019	2163	1781	8196	2664	4469	17	23	24	77	219	147
C1_13880C	3053367	3056900	2084	2536	2483	4367	872	702	21458	25176	19206	7580	8550	9055
C1_13890C	3060969	3061041	0	0	0	0	0	0	0	0	0	0	0	3
C1_13900C	3061389	3063098	5040	5757	5731	7129	2614	2509	1190	1502	1475	2781	2919	3601
C1_13910C	3063781	3065418	557	604	597	1042	663	828	2467	2813	1901	1600	2152	1977
C1_13920W	3065906	3066985	1487	1260	1274	2422	3585	4417	4152	4583	3473	4096	4935	5050
C1_13930W	3067447	3069471	1238	1418	1249	2315	1249	1761	3711	4706	3263	1954	2409	2721
C1_13940W	3074071	3075189	22488	25469	25600	21035	8692	11728	3668	4643	3345	4082	6436	7529
C1_13950C	3075678	3076172	136	124	90	247	185	286	492	549	493	458	495	621
C1_13960W	3076585	3078516	2320	2315	2311	2285	1232	1476	2018	2187	1732	2052	2003	2342
C1_13970C	3078554	3080212	878	841	943	727	491	505	1315	1876	1424	1027	1354	1521
C1_13980C	3080894	3082918	505	589	538	563	452	586	2387	3024	2827	1269	1370	1813
C1_13990W	3083675	3084283	419	455	488	571	375	427	970	1394	1120	827	828	1053
C1_14000C	3084286	3086721	1134	1234	1111	1635	1512	1781	2422	2926	2163	1652	1978	2324
C1_14010W	3087597	3088789	1	0	0	0	0	0	8	0	0	5	2	0
C1_14020W	3089182	3089589	9	11	9	7	22	33	406	616	256	74	136	180
C1_14030W	3089899	3090906	573	613	607	1318	1824	2715	5774	8345	5029	3905	4114	5642
C1_14040W	3091066	3093369	1330	1387	1252	1300	1628	2133	2077	2191	1636	1388	1662	1900
C1_14050C	3093371	3096742	1253	1748	1657	1524	1331	1739	2409	2652	2309	2324	2477	3049
C1_14060W	3097145	3098653	3400	5266	4694	9485	7787	10067	8507	9908	10196	18488	24754	28146
C1_14080W	3099258	3104714	5078	8244	7380	3977	705	973	1597	1478	1232	4250	2972	5065
C1_14090W	3104941	3105322	4340	3476	3599	7213	4675	5590	2269	2456	1816	6251	7968	8126
C1_14100W	3105738	3106403	1126	1077	1107	1897	1458	1462	2179	2839	2336	2126	2561	3173
C1_14110C	3106625	3107716	99681	108079	127946	99874	54763	65537	3700	4054	3971	10635	10964	13328
C1_14120C	3108092	3108907	492	661	696	369	125	206	54	43	23	4	72	3
C1_14130W	3113652	3114797	1333	1146	964	3811	2731	4250	329	205	312	780	1545	1149
C1_14140C	3115397	3118606	3063	3273	3406	3407	1724	2107	6627	8106	5777	3829	4133	4600
C1_14150C	3119807	3120172	1459	1513	1437	2141	938	942	1766	2220	1844	2034	2211	2643
C1_14160W	3120985	3122739	1040	1243	1130	974	301	236	146	264	153	431	585	685
C1_14170W	3123101	3124777	3045	3163	2921	4391	3199	3744	7057	9514	7277	6540	6116	8634
C1_14180W	3125313	3126884	98	92	102	293	567	800	5051	5882	5362	1241	1017	1582
C1_14190C	3126944	3127318	84	143	95	247	1050	1632	4234	5366	3905	1198	990	1729
C1_14200W	3127655	3128647	1202	1294	1310	1943	1568	1893	1652	1842	1671	1299	1487	1674
C1_14210C	3128711	3131311	2873	3501	3269	4841	3837	4681	3236	3863	2337	2753	3401	3638
C1_14220C	3132967	3134115	8011	4820	4994	4217	1923	1785	5550	6029	4637	1508	2464	2322
C1_14230C	3135458	3138727	2928	3416	2969	2339	1072	1161	314	238	204	1787	1405	1917
C1_14240W	3139060	3140745	5184	5569	5298	4402	1974	2531	991	1186	1025	1799	2129	2535
C1_14250C	3140921	3143599	1247	1511	1428	1644	1093	1642	8290	9902	5217	1411	1674	1807
C1_14260C	3144137	3144976	8123	8658	9031	10210	4905	5563	770	946	670	2284	2778	3298
C1_14270W	3145356	3146159	439	497	425	523	412	418	528	742	456	704	864	912
C1_14280C	3146634	3147494	12834	12602	13246	11833	9140	11220	998	1247	1061	1663	2518	2721
C1_14290C	3147944	3150174	13099	15611	16193	13836	9207	11426	26432	33686	22771	13482	13424	15184
C1_14300C	3150974	3154744	1782	1903	1779	4355	5746	7370	19008	22269	14836	15262	16075	18591
C1_14310W	3155083	3156096	1698	1811	1890	1868	1416	1782	513	568	474	602	745	766
C1_14320C	3156100	3156795	1741	1783	1859	2021	1974	2689	507	430	414	1196	1737	1534
C1_14330W	3157076	3158347	991	927	1002	690	432	647	131	212	154	307	638	611
C1_14340C	3158518	3160503	6356	7820	8352	9661	4965	5088	58694	72779	44933	23629	23505	28790
C1_14350W	3162131	3162574	996	712	881	823	931	1301	2212	3376	1625	756	965	1202
C1_14360C	3162765	3164240	1475	1303	1395	994	1697	2298	908	1123	651	953	1721	1252
C1_14370W	3164775	3165098	9	3	14	12	24	19	5	10	1	12	14	34
C1_14380C	3165517	3167316	968	1201	1267	644	362	511	1658	2415	1586	1281	1548	1862
C1_14390W	3167424	3167645	723	608	645	951	500	662	232	426	284	535	603	949
C1_14400C	3167657	3169567	1080	1114	1294	798	512	774	2822	4070	2511	1833	2058	2365
C1_14410W	3169566	3169799	1142	999	1030	1563	1019	1338	431	678	553	678	1101	1118
C1_14420W	3169883	3170854	3108	3122	3314	5049	4567	7005	5037	6760	5376	7925	7525	11335
C1_14430C	3170851	3171630	1076	1241	1388	1475	1646	2113	2100	3125	2476	2264	2616	2858
C1_14440C	3171692	3173041	9790	9968	11749	12768	10428	14422	11467	13589	10723	11619	16383	15652
C1_14450C	3173097	3174449	5100	5407	6245	5671	4191	5138	4440	6258	4624	5830	6132	6841
C1_14460W	3174541	3175479	7066	7378	8008	8640	6178	9347	3475	4391	3615	5413	7384	8178
C1_14470W	3175534	3176262	2147	2489	2624	2332	1927	3091	1613	2293	1707	2418	2807	3414
C1_14480W	3176350	3176664	670	688	626	657	685	859	507	677	599	828	868	1207
C1_14490C	3176631	3177386	721	888	1001	900	614	870	926	1126	836	952	923	1183
C1_14500C	3177444	3178106	4823	4953	5463	5223	5038	6900	4010	5365	3634	2906	3761	3858
C1_14520W	3179574	3180635	3366	3561	3555	3701	2079	2440	4037	4973	4508	3708	5176	4917
C1_14530W	3181155	3181475	1849	1758	1575	2557	1983	2748	2863	3252	2519	2518	2522	3390
C1_14550C	3182639	3182971	120	81	129	224	186	350	1040	1490	833	559	426	713
C1_14560C	3183187	3184164	936	1217	1046	910	921	1226	2642	3187	1960	1190	1342	1574
C1_14570C	3184436	3185152	1314	1272	1262	1134	1551	2116	2981	4122	2496	1427	1579	1853
C1_14580C	3185230	3185757	745	889	866	859	985	1487	1887	2442	1629	908	1085	1320
C1_14590C	3186518	3186718	441	532	591	1085	855	1009	1741	2101	1798	2352	3787	3185
C1_14630C	3187715	3188395	286	591	520	163	132	190	66	84	60	74	69	126
C2_00010W	4248	4778	493	568	510	716	445	566	348	339	279	559	712	696
C2_00030W	5665	7335	2068	2681	3117	1406	203	202	972	1311	935	1662	1775	1981
C2_00040C	7396	7467	0	0	0	0	8	1	0	0	1	0	9	0
C2_00050C	7510	8043	0	0	0	6	14	7	5	0	2	16	21	31
C2_00060C	8144	9289	5290	5800	5915	4757	3770	4992	1279	1713	1661	1314	2136	1821
C2_00070C	9360	11063	2833	4256	4065	3676	852	1014	3313	4109	3264	4324	4390	6908
C2_00080C	11100	12443	671	809	740	593	378	562	1222	1850	1539	532	709	944
C2_00090W	12626	13252	594	771	822	602	297	435	254	267	234	554	626	685
C2_00100C	13260	14414	4803	6164	6499	8878	10316	17628	3843	5513	3669	3473	4246	5556
C2_00110W	14822	15445	418	490	531	531	388	573	152	120	96	188	389	303
C2_00120C	15456	17609	3209	3849	3715	3861	1920	2276	2625	3437	2453	3685	3891	5011
C2_00130W	18816	19145	91	83	73	42	26	39	19	11	16	5	12	0
C2_00140W	19689	21203	5301	7072	7143	3110	1732	2659	1420	2016	1612	736	1212	1441
C2_00150W	21539	22765	1322	1273	1237	1446	617	707	5969	8976	7307	1298	2802	2010
C2_00160C	22791	23429	4830	5623	5909	4484	2446	3343	1965	2709	2289	1579	2295	2457
C2_00170C	23510	24814	3834	5044	5164	3656	1035	1258	1821	2677	2454	1841	2114	2629
C2_00180C	24912	25823	404	415	384	853	938	1205	1339	2120	1449	3104	4240	3628
C2_00190C	26036	27424	2827	2883	3105	3031	2436	3136	6695	8822	5932	6635	7007	8855
C2_00200W	27584	28396	812	765	725	572	415	411	3529	4928	3690	1995	1844	3145
C2_00210W	28564	28800	26196	25654	25300	30784	19144	21070	580	845	964	1861	1599	2727
C2_00220C	28904	30049	1654	1913	1765	1959	1212	1603	3266	4387	3034	2582	2660	3819
C2_00230W	30173	31561	1449	1475	1559	1158	909	1463	2331	2331	1991	2319	2585	3248
C2_00240C	31634	32584	524	545	570	718	1425	1933	9798	11633	5836	6610	4643	7889
C2_00250W	33348	33617	2333	2391	1795	9578	31374	43003	134074	172679	125922	100556	103425	143228
C2_00260C	33679	34853	2463	2711	2848	2806	2952	4393	938	1012	946	1472	2123	2212
C2_00270C	34976	35683	642	774	795	771	714	976	1992	2891	2494	1885	1726	2645
C2_00280C	35754	36404	337	396	371	398	198	299	1722	2280	1818	1200	910	1604
C2_00290W	36548	37177	466	458	572	735	329	351	774	1094	714	1210	1392	1674
C2_00300C	37274	38155	2265	2504	2597	2030	1316	1802	1602	2193	1831	1375	1406	2032
C2_00310W	37600	38046	1475	1627	1741	1289	839	1197	1093	1462	1240	922	957	1412
C2_00320W	38525	39124	1603	1531	1812	2267	1787	2146	1067	1597	1301	1322	1337	1773
C2_00330C	39153	41942	3870	4021	3977	3288	3855	5444	9722	13448	14999	5618	6385	8126
C2_00340C	42108	43583	1699	2133	2094	3478	3099	4658	1410	1720	1263	1477	2063	2038
C2_00350W	44284	47538	1187	1459	1309	1215	781	1027	1043	1136	1062	1304	1496	1776
C2_00360C	47583	49682	9038	9625	9474	7637	5976	7853	22336	28315	24059	12461	10092	15991
C2_00370W	50257	53271	1371	1785	1576	2068	1610	2254	6143	7521	5029	2238	1660	2654
C2_00380C	53358	55232	7426	8525	9062	7689	4734	6281	847	789	473	4027	4182	5772
C2_00390C	55491	56705	1862	1894	1815	2305	2324	2814	3479	4517	2951	2148	2277	3067
C2_00400C	57078	57809	5301	4461	4544	7969	4074	4240	3838	4005	3069	2894	4391	3943
C2_00410C	59144	62935	1952	3061	2769	1978	184	206	2773	3273	2370	4836	3420	6591
C2_00420W	63255	64175	624	711	609	777	740	866	3317	4249	3242	2772	2670	3560
C2_00430C	64207	64992	1572	1892	1828	2059	1210	1425	343	275	293	1074	1383	1712
C2_00440W	65232	66290	639	824	776	560	203	259	275	252	200	534	562	846
C2_00450C	66342	68135	1213	1603	1484	1256	699	1108	3463	4633	3272	1886	2472	2644
C2_00460W	69103	70410	9	16	22	44	22	29	636	924	452	166	103	195
C2_00470W	70670	74455	3859	4496	4023	3926	1579	2000	3020	3270	2314	2801	2753	3504
C2_00480C	74576	74920	395	509	455	1353	2233	2596	4827	5137	3094	3492	3998	4598
C2_00490W	75596	77605	1668	1973	1447	2109	1521	1621	2293	2807	2115	1391	1721	1839
C2_00500W	78126	80630	529	493	425	570	722	1015	1502	2091	1546	1006	1461	1584
C2_00510W	80948	81952	440	651	668	844	1474	2035	850	1000	752	588	651	712
C2_00520W	82835	84190	3997	4244	4242	6189	4708	5875	5246	6931	5618	6595	7555	9124
C2_00530W	84525	84833	55	53	53	95	74	142	230	381	366	169	259	259
C2_00540W	84812	86644	947	1033	1166	1438	1661	2650	5094	6894	6343	3151	3524	4520
C2_00550W	87931	89640	182	232	208	304	279	323	668	865	667	543	675	749
C2_00560W	89864	90340	0	0	0	8	0	0	0	10	0	0	0	0
C2_00570W	90650	92429	3426	4016	3736	3205	1496	1854	2754	3131	2531	1797	1963	2106
C2_00580C	92556	94100	3546	3377	3282	3888	7652	9884	2059	2604	2416	1679	1995	2417
C2_00590W	95125	96705	1683	1686	1480	1716	1145	1236	806	1058	1144	750	945	920
C2_00600C	96813	97526	1439	1402	1213	2619	970	883	4613	6123	4655	2864	3293	4050
C2_00610C	97961	98412	4514	3716	3608	6570	4953	4869	2465	2592	2249	3468	5115	4123
C2_00620C	98616	99587	417	527	474	505	234	263	485	669	463	540	574	789
C2_00630C	99692	100720	393	378	322	489	353	361	58	118	125	304	426	514
C2_00640W	101401	104724	313	411	324	666	561	709	1472	2016	1604	927	1199	1616
C2_00650W	105010	108480	1279	1383	1359	1046	1172	1660	3443	3992	3059	1618	1754	2430
C2_00660C	108676	109374	81	110	133	841	649	576	1303	1135	486	579	1341	753
C2_00670C	110765	111084	0	3	0	8	12	3	74	80	210	129	87	159
C2_00680C	111323	112009	54	79	110	2848	5195	2915	24821	39767	55853	36353	65166	54360
C2_00690W	115262	116173	90	174	124	189	591	1055	1236	1750	2261	1205	1566	1592
C2_00700W	117045	119585	4543	4558	4283	6072	4748	6080	3684	4679	3121	4050	4708	5261
C2_00710W	119822	121171	2205	2452	2185	2031	1020	1328	2053	2595	1871	1818	2280	2758
C2_00720C	121291	122847	781	777	764	646	416	551	1264	1544	1081	907	1310	1481
C2_00730C	123714	126815	2025	2079	2298	1681	836	943	1412	1345	1215	1053	1229	1328
C2_00740C	127127	128749	1574	2070	1857	3078	3076	3633	9170	11366	7367	5263	3678	6825
C2_00750W	130092	130946	96	104	107	224	92	150	909	1104	928	514	294	466
C2_00760C	131117	131482	216	284	198	1713	10982	16462	4611	5129	4331	5131	3817	6743
C2_00770W	132174	132800	231	196	231	1252	2026	2755	2793	3248	2652	3411	3338	4804
C2_00780W	133191	134372	294	282	261	564	577	704	6999	8286	5670	3320	3691	4479
C2_00790C	134603	135640	1900	2138	1966	1759	515	625	1187	1470	1094	1108	1146	1601
C2_00800C	136185	137642	177	148	178	203	80	119	605	735	521	570	465	605
C2_00810C	137845	138747	553	669	646	500	243	287	792	865	732	742	944	1144
C2_00820W	138897	140396	648	752	716	678	286	445	1280	1477	1074	1110	1248	1683
C2_00830C	140479	142389	2396	2947	2686	2216	935	1201	1393	1665	1559	1640	1678	2035
C2_00840W	142780	144549	1609	1664	1525	1131	551	637	1177	1696	1480	1149	1210	1469
C2_00850W	144767	146107	3629	3732	3695	4882	3628	4374	4407	4943	4111	2941	3801	3877
C2_00860C	146145	147401	17	15	19	22	46	16	29	30	14	23	34	35
C2_00870W	148530	148988	555	620	498	921	537	577	474	591	473	678	813	767
C2_00880W	149626	150705	972	953	871	1517	764	808	1976	2328	1933	2696	3549	3666
C2_00890W	150847	151803	165	197	190	188	53	50	752	1043	824	703	706	892
C2_00900W	152013	152702	0	0	0	5	4	0	5	3	9	7	6	17
C2_00910W	152912	153601	0	0	0	15	4	0	92	111	93	30	18	64
C2_00920W	153797	154465	297	319	312	526	425	487	5677	7992	5066	2544	1763	3503
C2_00930C	154519	155261	660	716	659	1085	890	1171	9063	12486	7168	3608	3329	5363
C2_00940W	155816	156289	411	434	328	2065	3004	3700	9369	12825	8210	6262	5383	8434
C2_00950C	156345	157433	1889	2275	2069	2060	901	968	632	949	679	782	661	987
C2_00960C	157865	158422	2027	1957	1713	5691	3191	4220	3012	5247	4101	2782	2378	4200
C2_00970C	158685	160787	2749	2916	3056	2634	1589	2000	3993	4340	3479	2102	2657	2810
C2_00980W	161353	161697	8	0	1	1	1	2	2	0	0	4	2	1
C2_00990W	163156	163468	6	10	10	5	1	6	1	12	5	0	0	0
C2_01000W	164459	166099	206168	184744	163158	173354	311499	412117	57	33	41	319	461	594
C2_01010W	167286	168908	13014	17221	15955	23983	18879	24139	7161	8775	5581	8721	8368	14700
C2_01020W	170182	171834	27575	25530	20932	14763	27282	37932	34399	45077	33651	4525	1859	6361
C2_01030W	172310	172951	3378	3408	3181	3387	1724	2034	568	604	612	1001	1357	1580
C2_01040W	173120	173492	156	153	114	328	346	387	121	161	138	181	252	329
C2_01050W	173653	173910	159	225	181	106	16	32	297	320	243	238	275	365
C2_01060C	173917	174366	198	300	330	191	40	33	498	509	407	356	361	545
C2_01070W	174564	175745	3633	4676	3926	3983	1447	1279	2319	3086	2104	2196	2153	3153
C2_01080C	175889	176007	0	0	0	0	0	0	0	0	0	0	0	0
C2_01090C	176485	176901	1187	1155	1240	1768	1578	1784	381	344	344	657	809	675
C2_01110C	178281	179657	6028	6018	5848	9033	8310	11569	20422	22942	15696	18967	23320	25496
C2_01120W	180765	182828	36738	35759	34267	41494	22630	29851	8371	8460	5951	18508	22109	23703
C2_01130W	183364	185760	3630	4457	4446	3482	1198	1265	2830	3350	2827	2397	2693	2927
C2_01140C	185850	186245	3	0	0	3	12	8	83	79	39	69	82	56
C2_01150W	186628	188028	741	706	726	1139	692	763	4098	4416	4174	3042	2741	3358
C2_01160W	188318	189568	1584	1599	1543	2448	1289	1345	859	1096	749	1443	1752	1869
C2_01170C	189648	192584	2799	3140	2892	2973	1762	1916	944	1018	638	1454	1726	1900
C2_01180W	193340	193525	458	383	308	580	674	647	119	62	105	129	83	109
C2_01190C	193690	194580	239	289	245	412	206	227	622	742	616	652	588	887
C2_01200C	195338	198373	5050	6313	6165	6026	3508	3221	9815	12392	13970	4340	5077	6256
C2_01210C	201427	203043	1716	1405	1448	2096	508	433	1458	1913	2107	902	1300	1090
C2_01220W	204884	207766	3063	3732	3236	3640	1705	1942	2210	1851	1877	2338	2192	2790
C2_01230W	207998	208753	309	330	271	488	242	250	264	327	268	414	497	438
C2_01240C	208746	211277	545	618	487	435	293	299	153	201	144	539	412	536
C2_01250W	211493	212074	421	566	559	664	1155	1613	135	198	110	732	614	869
C2_01260W	212456	214573	890	1322	1001	1000	573	749	97	98	88	554	689	683
C2_01270W	215524	216585	2888	3553	2622	3232	882	1817	187	196	196	525	638	786
C2_01290C	216887	217002	1	0	0	0	0	0	0	0	0	0	0	0
C2_01300C	219276	221405	1307	1719	1601	2133	1147	1198	5021	5109	6644	3555	3308	3823
C2_01310W	223564	225609	279	286	312	237	189	202	1270	1521	1492	588	682	827
C2_01320W	225973	227214	726	758	667	1654	986	868	241	176	445	691	465	522
C2_01330C	227530	229089	442	565	517	280	125	189	955	1111	778	733	930	903
C2_01340W	230463	232196	2591	2972	2556	3185	1787	2156	2502	2477	2211	2018	1893	2095
C2_01350C	232509	234401	736	877	744	1104	743	1003	2872	3354	2801	2482	2675	2712
C2_01360C	234996	236354	4286	4707	4833	5213	2639	3349	8265	10928	8454	3802	3933	4785
C2_01370C	237207	239063	1496	1708	1387	1220	432	496	956	840	936	715	862	868
C2_01380W	241097	243205	1195	1351	1254	1185	658	988	833	916	731	362	458	512
C2_01390W	243978	245546	2338	2599	2469	3490	2837	3508	4141	4703	3018	2989	3803	3841
C2_01400C	245775	248486	1110	1341	1084	662	303	340	16	16	6	262	262	234
C2_01410C	248985	250463	3702	5046	4574	5991	3508	3666	1618	1661	1461	2169	2824	3330
C2_01420C	254533	256149	756	735	801	572	524	454	70	48	81	301	329	403
C2_01430W	256686	257252	3503	3636	3456	2937	2311	2941	136	172	219	317	531	606
C2_01440C	257394	257798	646	679	683	1161	978	996	691	731	630	766	985	984
C2_01450C	258031	258720	40	32	33	110	36	64	3789	3710	2345	1888	3589	2848
C2_01460C	259002	260108	0	1	0	18	7	3	85	61	15	14	19	23
C2_01470W	260737	265734	1980	1969	1923	2282	1681	1961	4533	5102	3727	3080	3308	3583
C2_01480W	265906	268776	6889	7496	7402	8804	6056	7250	20591	26741	18698	15375	14566	19718
C2_01490C	268938	270356	1128	1413	1283	1190	825	1175	3260	4233	3447	2324	2671	3464
C2_01500W	270214	270648	263	357	311	288	183	297	834	1127	909	571	689	792
C2_01510C	270650	271462	212	233	208	258	111	118	707	1142	909	527	472	774
C2_01520W	271703	272785	452	431	508	631	528	797	1143	1411	1310	882	1097	1180
C2_01530C	272810	274954	5200	5506	5424	5508	4976	5873	6589	9153	6563	5258	6216	7743
C2_01540W	275519	276688	136	187	178	302	339	522	10211	14366	11483	3192	2916	4948
C2_01550W	277080	279425	2036	2167	1893	3198	3178	4019	4411	5762	3803	4298	5990	6399
C2_01560W	280204	282042	1966	2266	1961	2308	1671	1676	12225	17069	15607	4337	3178	5279
C2_01570W	282267	282812	145	169	162	269	194	254	209	189	170	439	474	521
C2_01580W	283114	283827	936	799	825	1046	751	905	561	651	539	487	647	783
C2_01590W	284182	284586	11936	11058	11157	16969	16247	17848	9849	10717	8711	9083	12132	10232
C2_01600C	284993	286552	4487	4667	4432	5220	4425	5385	7330	8598	8426	6216	8264	8268
C2_01610C	287822	288181	50794	51796	53403	55318	42614	49449	848	1033	1287	2515	3206	3915
C2_01620W	289858	290331	15475	14905	15971	18154	14223	19285	7164	6431	6025	7218	12077	9148
C2_01630W	291085	292179	23	31	27	78	24	39	157	114	69	45	86	74
C2_01640W	292433	296206	4744	4897	5148	6479	5956	7699	8426	8931	6145	8079	9735	9857
C2_01650W	296526	298157	78	90	58	185	186	290	602	659	646	972	859	1119
C2_01660C	298160	298738	785	712	833	1448	1263	1703	6387	5868	5699	7778	6409	8127
C2_01670C	299207	301462	6999	7376	7382	9203	5126	6573	1532	1905	1359	4649	4954	6246
C2_01680C	301833	304172	1398	1453	1165	1212	1088	1619	2962	3769	2936	1439	1708	1957
C2_01690W	305443	305973	6374	5771	5818	12104	8824	9842	7314	7950	6339	5667	7690	6538
C2_01700C	306358	308874	861	767	844	1315	698	899	2425	3381	2329	1323	1675	1764
C2_01710W	309708	310028	188	233	211	411	411	411	257	264	256	207	269	268
C2_01720C	310165	310560	459	331	342	712	474	647	615	622	678	763	584	869
C2_01730W	310829	311590	47	35	30	51	18	30	1	12	15	25	25	27
C2_01740C	311771	312112	1401	1269	1144	1501	929	901	262	248	255	474	525	571
C2_01750C	314622	315119	372	439	321	2560	628	342	6440	7264	4780	3041	2410	2699
C2_01760C	322555	323214	78	97	82	205	106	121	704	662	788	358	252	255
C2_01770C	323347	323465	0	0	0	0	0	0	0	0	0	0	0	0
C2_01780W	327645	331874	3532	4128	4244	3974	2954	3330	5715	5811	4827	3257	3690	3580
C2_01800W	332955	333242	45	41	58	90	70	94	136	140	122	137	164	207
C2_01820C	334121	335965	424	472	438	674	254	267	592	495	484	503	503	590
C2_01830W	336519	338468	365	400	366	410	137	89	251	276	287	460	454	467
C2_01840C	338526	340484	922	1030	1055	1524	1165	1194	1062	898	668	3068	2562	3648
C2_01850W	341167	342605	5916	6443	6536	8431	5279	6409	3013	3695	2512	5567	6656	7395
C2_01860C	342760	343557	319	333	355	603	272	258	281	270	407	447	364	537
C2_01870C	343920	345275	355	469	412	451	304	317	1104	1072	1096	686	667	735
C2_01880C	345425	346529	339	383	343	422	232	262	1133	1286	956	754	747	783
C2_01890W	350652	354086	1015	1097	1083	983	341	368	4376	5192	5207	4456	4584	4676
C2_01900C	354213	355736	582	639	541	710	568	623	652	995	861	647	852	845
C2_01910W	356052	356819	296	334	215	391	232	249	167	150	182	197	232	175
C2_01920C	357330	359894	941	914	879	1140	1732	2244	2222	2423	1861	1881	2009	2254
C2_01930C	360823	361863	797	1024	1049	2129	726	694	2397	2536	2915	2612	2671	2777
C2_01940C	364133	364558	0	0	0	0	0	0	0	0	0	0	0	0
C2_01950C	365017	366993	814	1023	1193	770	206	254	191	103	151	147	181	120
C2_01960C	367185	367520	125	161	159	77	32	43	109	84	38	15	49	62
C2_01970C	369827	372601	1874	2731	2449	1942	938	1067	336	279	175	320	473	458
C2_01980C	374520	376397	1035	1191	1252	1196	991	847	1145	1916	1745	1615	1355	1873
C2_01990C	377905	385773	2384	2462	2129	2419	2691	3082	10193	11630	8463	6446	6026	6990
C2_02000W	386833	387855	4621	5044	4599	5446	3269	4033	3587	4469	3350	2769	3459	3873
C2_02010C	388069	389235	295	402	340	624	530	650	536	717	726	861	873	1182
C2_02020W	389584	391968	3039	3276	3032	4578	3345	3893	2351	2639	1890	3446	3516	3997
C2_02030W	392595	393823	5105	4676	4610	8550	5418	6206	673	1042	644	1168	1311	1509
C2_02040W	394268	397570	1546	1642	1493	1373	1026	1103	2309	2669	2314	1600	1795	1949
C2_02050C	398041	401169	2123	2221	2270	1873	1224	1479	1122	836	823	1680	2205	2212
C2_02060C	402394	404052	23	14	16	71	59	64	9763	9332	5492	26196	107265	30897
C2_02070W	405506	406981	0	5	3	19	12	10	16	22	1	18	40	7
C2_02080W	407447	407550	43	43	26	28	8	7	43	14	44	24	16	11
C2_02090W	408137	409333	1382	1323	1327	1285	661	809	1737	2007	1711	1629	1884	2129
C2_02100W	410201	415273	6241	6454	6223	4251	2216	2734	3360	3927	3075	4034	3433	4478
C2_02110C	415442	415996	140	159	147	192	143	172	374	521	372	300	398	320
C2_02120W	416498	417553	1227	1439	1265	1432	415	499	955	1004	953	1257	1295	1635
C2_02130C	417793	418821	8	18	13	11	1	7	39	40	41	73	56	83
C2_02140C	418914	419435	0	3	0	1	0	1	15	0	15	28	4	4
C2_02150C	419675	422050	1338	1680	1351	1803	778	841	2419	2490	2602	2077	1712	2127
C2_02160W	422852	423922	468	509	370	615	550	689	349	388	315	384	434	422
C2_02170W	424995	426371	1746	2066	2011	2518	728	533	1387	1586	1360	1253	1199	1232
C2_02180W	427328	429103	538	545	409	552	597	760	495	648	610	357	441	498
C2_02190C	429574	430368	295	301	323	379	208	226	287	356	302	260	353	286
C2_02200W	433119	434555	1601	1783	1590	1599	545	565	886	1030	1026	531	641	599
C2_02210C	434766	436037	315	286	283	363	200	270	357	432	431	426	525	571
C2_02220C	437556	438752	6	10	13	22	9	15	94	106	101	25	63	31
C2_02230C	443448	446345	0	30	18	83	54	92	1642	773	951	752	1045	763
C2_02240C	448733	450541	1258	1409	1380	1713	1148	1377	5965	7728	6553	3585	4242	4550
C2_02250C	451413	452714	647	665	649	786	625	918	1732	2362	1639	911	1146	1241
C2_02260W	455521	456318	1099	1180	1163	1192	1078	1320	1116	1315	1083	1065	1327	1558
C2_02270C	456427	456894	1617	1545	1605	1746	794	741	330	368	273	352	500	605
C2_02280W	457204	458082	1885	1741	1839	2336	1601	1897	431	514	441	503	821	781
C2_02290C	458103	459008	180	180	152	288	218	209	1021	1190	1112	591	733	785
C2_02300W	459058	459789	189	173	139	241	128	148	531	665	585	341	434	489
C2_02310W	460210	460956	4743	4643	4166	7809	4602	4687	2647	2565	2281	2201	2892	2558
C2_02320C	461262	461837	5723	5318	5452	7554	6487	7913	1473	1472	1326	4125	6267	5774
C2_02330W	461587	462090	4104	3875	4054	5480	4755	5929	1159	1022	950	2912	4456	4244
C2_02340C	462349	463796	5585	5698	5713	8366	6164	7422	9386	11765	9064	6807	8821	9463
C2_02350C	464460	468131	2169	2497	2227	1929	931	1163	2843	3152	2738	2265	2355	2724
C2_02360C	468494	469336	301	443	341	381	303	384	550	653	522	611	564	874
C2_02370C	469534	470631	5908	5802	5806	7662	6267	8192	527	937	664	2211	2378	3038
C2_02380W	471166	472782	5309	5755	5552	6488	4481	5264	607	662	770	2901	3077	4036
C2_02390W	474608	475147	148	215	273	299	381	369	2820	4209	6585	1219	1204	1813
C2_02400W	476570	478210	639	769	568	566	802	1119	1512	2157	1689	876	953	1186
C2_02410W	478609	479178	3079	4266	3783	7983	5929	8060	5774	5423	4364	12136	12878	15132
C2_02420C	479258	481099	3159	3989	3772	3282	999	952	1275	1495	1176	2476	2441	3599
C2_02430W	481323	484151	2661	4402	3825	3700	1121	923	743	836	646	2367	2245	3394
C2_02440W	484475	487579	1450	1675	1564	1723	1240	1255	4591	5274	4403	2773	3025	3436
C2_02450C	487811	491338	6554	7637	7258	4123	434	459	2070	2521	1992	1256	1580	1872
C2_02460W	491781	493967	4049	4320	3844	4082	3853	4769	3011	3194	2620	2963	3898	3874
C2_02470C	494226	495076	0	2	2	14	9	3	11	8	1	5	18	5
C2_02480W	496112	496185	1	3	0	0	0	0	0	5	0	3	1	1
C2_02490C	496569	500621	3353	4208	3672	3458	1501	1740	3634	4153	3177	3740	3472	4564
C2_02500W	501155	502924	885	964	901	957	774	1000	1326	1905	1143	1084	1264	1485
C2_02510W	503320	504282	3348	3969	3574	3850	1527	1682	3443	4298	3127	4083	4177	5827
C2_02520W	504703	506571	715	902	741	923	593	681	1874	2337	1735	1384	1530	1841
C2_02530W	507675	509003	2	14	7	1	4	0	7	10	4	0	0	6
C2_02540W	509371	514539	4887	6643	5631	5903	1471	1254	1318	1324	1097	2926	2102	3166
C2_02550C	514896	517007	203	228	232	366	393	403	913	1227	1323	350	439	347
C2_02560W	517641	517973	0	0	0	2	0	0	8	15	15	10	0	5
C2_02570W	519036	520763	69	95	85	90	71	87	732	1093	904	515	691	757
C2_02580W	521088	522620	665	648	808	875	1047	1301	967	1455	1591	488	878	977
C2_02590W	524002	525114	3477	3350	3242	3168	5626	6882	144	206	240	271	553	356
C2_02600C	525521	526408	324	346	282	584	388	440	702	993	592	702	1035	1037
C2_02610C	526808	528319	341	366	307	166	220	158	352	456	281	194	335	277
C2_02620W	529058	529477	940	860	827	1643	1771	2185	2030	2854	2114	1990	2313	2590
C2_02630W	530016	531329	380	472	460	489	218	253	926	1037	817	1000	1189	1365
C2_02640C	532049	533410	600	391	480	902	1021	1776	305	402	281	332	489	392
C2_02650C	586137	586915	651	482	503	1028	310	565	223	389	307	152	344	252
C2_02660W	536189	536947	516	507	594	824	1034	1565	589	868	701	691	742	1123
C2_02670C	536944	537438	440	389	422	576	555	733	187	203	202	361	370	416
C2_02680W	537500	538594	2312	2548	2279	1685	584	697	96	206	213	164	187	278
C2_02690W	538927	539832	2648	2482	2245	2327	1370	1299	79	158	125	501	766	837
C2_02700C	539906	540799	873	902	878	707	582	783	1007	1068	879	634	815	822
C2_02710C	540981	541823	1509	1675	1564	1368	388	470	996	1457	1117	653	1013	1230
C2_02720W	542264	545272	5274	5554	5592	4324	1728	2076	2381	3415	2633	1882	2311	2846
C2_02730W	545623	546714	1821	1745	1829	3079	2345	2853	3622	4248	3600	3918	4537	5719
C2_02740C	546835	547476	6124	6498	6754	5595	2759	3334	3247	4025	3354	2900	2653	4421
C2_02750C	548116	549432	57	61	13	184	158	205	77	59	30	220	220	280
C2_02760W	550313	553111	4217	4173	3821	5800	2891	3237	3321	3323	2688	4307	5705	5450
C2_02770W	553442	555595	3471	3686	3829	4037	3391	4298	10951	13392	9366	5409	5819	7351
C2_02780C	555631	556575	322	358	332	466	285	298	375	477	409	408	543	606
C2_02790C	556993	558627	20	28	22	58	51	73	159	181	124	158	164	217
C2_02800W	560207	560497	965	1101	884	1494	1243	1490	1578	1907	1753	1510	1714	2254
C2_02810C	560745	561194	1179	1402	1256	1728	752	958	786	985	690	641	745	843
C2_02820C	561948	563009	568	758	729	820	254	304	3959	4975	3782	4762	5250	7410
C2_02830C	563517	564551	7563	7056	8032	12652	8992	11907	6034	7499	5452	10065	12530	12790
C2_02840C	564859	568428	899	1022	968	974	638	728	2104	2238	1895	1594	1718	1857
C2_02850W	570075	571709	3	11	14	2	7	19	22	23	5	8	3	10
C2_02860W	572921	573949	4015	3386	3406	4284	18389	25447	620	920	745	1004	1130	1565
C2_02870W	574344	574998	791	872	833	1088	742	710	686	890	742	532	743	689
C2_02880C	575275	576453	1419	1466	1343	1410	1160	1587	359	309	231	168	279	290
C2_02890W	577818	579974	1997	1888	1935	2298	1997	2451	4161	4657	3386	4969	5449	6071
C2_02900W	580557	580907	292	275	271	484	283	292	526	522	560	634	570	757
C2_02910W	581971	582234	22	8	9	181	44	48	21	55	25	38	83	97
C2_02920W	583202	583756	979	978	960	1810	2315	2805	2625	3845	2852	1871	1936	2559
C2_02930C	584172	585437	4587	5887	5484	4169	7441	12381	840	871	939	1744	2014	2794
C2_02940W	586137	587822	1357	1082	1093	2179	749	1344	480	867	722	348	815	578
C2_02950W	588147	589508	966	702	793	1389	1687	2665	523	617	520	537	794	706
C2_02960C	589808	591028	561	756	759	698	447	503	1806	2137	1585	965	1090	1235
C2_02970C	591399	592898	40314	28346	30267	115387	87084	77555	47055	51831	43651	85595	210295	112713
C2_02980C	595305	597059	2127	2111	2154	3086	1776	2729	1337	1244	561	2297	5951	2990
C2_02990C	597474	601385	2347	2450	2290	3663	3487	4646	5316	5838	4213	6270	7979	7462
C2_03000C	602009	603049	695	884	893	579	68	67	193	402	335	408	625	785
C2_03010C	603454	604695	15142	16806	17507	16330	22876	36322	777	919	1077	2785	3006	3817
C2_03020C	606158	608218	1987	2254	2290	3468	1939	2181	5721	7881	6132	3666	6424	6260
C2_03030W	610668	613454	985	978	904	900	1363	2206	2283	2355	1777	1845	2269	2777
C2_03040W	613973	614860	924	902	862	1214	732	957	1573	2065	1550	1179	1587	1745
C2_03050W	615027	616601	758	736	694	733	554	726	630	728	519	671	1047	949
C2_03060W	616880	618115	6065	5647	5460	9264	8000	10111	3882	4191	3344	6116	7500	8616
C2_03070C	618204	619700	250	318	269	542	177	174	31	10	11	198	296	207
C2_03080W	620862	621971	19658	17947	20652	23266	13716	15987	4880	5033	3456	4391	7373	6374
C2_03090C	622130	622798	2549	2324	2218	2277	1541	1299	652	674	551	1128	1791	1714
C2_03100W	623504	626232	172517	174455	194542	188773	129574	172074	43613	43671	30487	93498	103274	124059
C2_03110W	628192	629070	16	66	48	675	242	306	239	142	52	84	72	113
C2_03120W	630703	632832	68	45	45	119	392	451	210	415	385	577	1031	859
C2_03130W	633055	633675	1481	1636	1628	1859	680	744	623	715	597	834	1118	1393
C2_03140C	633933	636188	1928	2148	2142	2101	1796	2244	6628	8846	7174	2595	2862	3746
C2_03150C	636499	638520	322	258	213	759	668	897	3420	4162	3110	1659	2073	2096
C2_03160C	639353	641917	16602	20924	21604	12843	6443	7857	296	358	220	2158	1662	2769
C2_03170W	643412	644122	247	281	245	664	411	524	128	131	141	83	109	98
C2_03180C	644273	654133	9651	10165	9477	12605	11340	14522	19549	17732	12547	18648	17468	21780
C2_03200W	655517	656857	537	637	596	493	309	444	1004	1237	896	817	873	1158
C2_03210W	657099	657538	1052	984	873	2260	1895	2098	1126	1548	1213	1243	1790	1637
C2_03220C	658900	660030	1222	2717	2047	4199	957	1391	1736	2051	1198	1845	3381	2425
C2_03230C	663658	664536	3844	4081	4026	4777	2206	2633	133	124	163	436	784	586
C2_03240C	665428	669573	5324	6014	5345	5663	3095	3908	8474	9518	7463	4774	5150	5045
C2_03250W	672729	674051	1344	1345	1379	1782	1367	1778	1976	2572	2335	1810	1991	2346
C2_03260W	674272	674973	977	962	948	1232	1655	1963	925	1000	761	1002	1128	1314
C2_03270W	675818	676564	78091	121707	119461	81894	111950	186765	7818	8841	6343	6226	9085	8833
C2_03280W	677042	679198	7167	7817	7727	10118	8489	10706	14161	15761	9918	18045	20247	24117
C2_03290W	679571	680419	161	216	182	652	740	1137	2201	3016	2354	3196	3782	3926
C2_03300W	680937	681962	2955	2816	3196	3507	2271	3083	2049	2404	2049	3526	4106	4435
C2_03310C	682123	682773	586	600	541	880	572	676	532	925	664	587	635	898
C2_03320W	683908	691323	576	682	653	1494	1120	1395	2825	3494	2563	2054	2138	2775
C2_03330C	691454	692587	4334	4569	4589	6273	4038	4831	4854	5511	4722	2988	3615	4139
C2_03340W	692982	695071	1171	1217	1188	1314	1164	1481	822	1244	861	1155	1317	1445
C2_03350W	695744	697417	13	28	22	99	24	46	1248	625	890	614	1050	655
C2_03360W	698127	700463	5126	6395	5913	6445	3590	4174	9367	10133	6760	7538	5521	8907
C2_03370W	700798	702444	1279	1436	1379	338	223	310	1108	1231	1128	683	628	815
C2_03380W	702735	706928	9797	10409	10642	11449	9328	11945	12439	13757	10855	10965	15135	13435
C2_03390C	707085	709523	1870	1978	1895	7587	11871	14865	53774	56748	32376	41047	41522	48607
C2_03400C	710182	711897	855	907	840	1001	1253	1679	3189	4027	3721	1554	1702	2025
C2_03410W	712677	715709	3888	4294	4315	4771	2330	3511	3895	4207	3598	2589	3566	3567
C2_03420C	715781	718108	924	1065	931	1367	846	992	2333	2846	2088	2433	2284	2939
C2_03430W	718282	719178	663	793	721	633	456	607	1199	1619	1161	1066	1039	1515
C2_03440W	719557	720297	1083	1275	1453	1324	1098	1575	1772	2418	1703	1784	2186	2665
C2_03450W	720627	721886	1006	1209	1052	1233	913	981	727	941	861	814	1101	1208
C2_03460C	721991	723097	1410	1284	1466	1553	1026	1175	2042	2702	1969	1610	1914	1982
C2_03470C	723717	724245	12363	12120	12737	19472	15454	18134	3863	3606	3219	5941	7467	6388
C2_03480C	724861	725220	61	52	39	78	47	43	275	359	247	128	194	160
C2_03490C	725217	726497	478	476	472	531	341	394	2317	2899	1887	889	1577	1410
C2_03500W	728338	731397	1203	1573	1379	2313	918	1050	12894	15371	12053	5360	5701	6134
C2_03520C	740734	742371	6861	6524	5836	7427	3858	3933	12364	14489	8348	6464	6473	7519
C2_03530W	747190	748803	2166	1991	1816	2309	1935	2252	1011	1248	1179	1094	1659	1219
C2_03540W	749786	751708	1294	1295	1208	1759	2117	2669	1034	1388	1077	811	1448	1503
C2_03550C	751808	754912	1881	2293	2105	2342	1482	1909	6422	7722	4883	4344	4288	5030
C2_03560C	755225	756361	3567	3724	3617	4526	2328	2220	523	665	388	1356	1435	1765
C2_03570C	756695	757405	148	170	182	256	157	152	2962	4152	3045	2109	1824	3177
C2_03580W	757890	757973	39	32	22	27	23	31	139	100	84	83	40	40
C2_03590C	758110	758640	819	843	859	913	633	828	1544	2135	1634	1362	1441	1791
C2_03600W	759451	761535	319	441	436	480	372	581	1807	1798	1237	1303	2085	2156
C2_03610W	763408	765066	132	205	156	146	33	80	681	901	711	124	219	142
C2_03620W	766558	768216	357	452	348	448	478	603	2816	3219	1885	1187	1335	1603
C2_03630W	768435	769184	5	4	8	12	6	4	23	14	0	10	10	5
C2_03640W	769703	771007	475	493	464	650	311	290	194	226	345	986	2207	1476
C2_03660W	771722	771793	0	0	4	0	0	0	0	0	0	0	0	0
C2_03670W	773089	774180	28	19	12	75	84	119	383	356	178	231	247	259
C2_03680W	775426	776520	276	281	284	435	408	514	2793	3464	2539	1254	1137	1595
C2_03690C	776873	779389	257	321	313	478	185	184	224	163	146	324	398	348
C2_03700W	782213	783337	319	373	282	470	316	425	136	170	169	381	545	584
C2_03710W	785886	788432	2	2	3	31	18	16	60	46	12	71	160	49
C2_03720W	789520	789843	1	0	0	0	4	0	0	0	0	4	0	0
C2_03730W	790167	790239	0	0	0	0	0	3	2	6	7	1	0	2
C2_03740W	790246	790333	4	11	3	2	5	6	2	6	7	1	0	2
C2_03750W	790984	792072	1874	1613	1482	3599	2895	3324	2409	2605	1856	3085	3921	3675
C2_03760C	792296	795187	2240	2377	1973	2017	3860	4665	12477	13951	11512	7840	8089	10787
C2_03770C	795635	798106	1833	2175	2022	2420	1790	2101	10432	12313	10154	5174	5586	6152
C2_03780C	798564	800750	1266	1252	1216	1803	1229	1578	2707	3139	2473	2394	3019	3371
C2_03790C	801086	801430	1084	1308	1011	3774	3293	4281	7150	7798	5898	11861	15055	16132
C2_03800C	801922	804012	2666	2531	2190	2063	1821	2275	4253	5508	4122	3253	3934	4630
C2_03810C	804404	805216	56645	59493	61301	60131	37692	45680	1168	1596	1666	3047	3300	4499
C2_03820C	805702	806760	47000	47429	50768	52645	30379	32679	2697	3410	2922	5484	5430	7256
C2_03830W	807051	808934	1711	1821	1709	1481	552	742	677	826	692	1071	1350	1622
C2_03840C	809069	809545	461	355	339	598	418	441	1618	2071	1516	1289	1580	1755
C2_03850W	810319	810391	0	0	1	0	0	0	21	45	26	12	7	7
C2_03860W	810398	810485	5	0	0	0	0	0	17	34	22	9	3	11
C2_03870W	811003	811452	896	1010	836	1096	692	732	80	105	84	164	132	200
C2_03880C	811603	812055	263	236	264	323	214	299	121	124	109	259	242	355
C2_03890W	812288	813400	259	297	331	235	133	118	122	95	122	213	152	181
C2_03900C	813457	815817	2941	2967	2908	3333	2823	3535	3061	3420	3279	2802	2988	3010
C2_03910C	816248	818776	847	843	879	1264	902	905	1359	1748	1468	1363	1454	1726
C2_03920C	819277	822324	1359	1579	1490	1793	703	857	700	879	675	874	788	1015
C2_03930C	822986	824503	890	1070	830	749	459	560	1107	1441	1082	732	869	912
C2_03940C	825435	827798	1546	1681	1619	899	549	704	1047	1468	973	508	708	719
C2_03950W	830424	831221	3077	2789	2686	2336	848	706	194	381	226	416	460	541
C2_03960W	831592	832316	29291	29288	27686	32477	18572	20269	974	1335	1482	1812	2326	2883
C2_03970W	832736	833473	340	279	292	409	263	332	384	514	267	278	470	435
C2_03980C	833998	835854	1520	1581	1647	1514	780	961	400	362	407	919	1165	1143
C2_03990W	836115	837212	2713	3158	3010	2724	712	683	1169	1373	1037	1210	1311	1619
C2_04000C	837241	837909	6	1	0	0	4	1	8	3	4	13	0	4
C2_04010C	838099	838668	41	53	46	3431	12903	19441	127090	117212	52860	91698	79739	97684
C2_04020C	839066	840190	1407	1490	1396	2220	2205	3112	3401	4007	3243	2767	2859	3605
C2_04030C	840724	841056	3791	3197	3238	5520	3218	3875	1431	1538	1196	1575	1712	1963
C2_04040C	841343	846649	1957	2084	1996	2020	1366	1632	5429	5544	4332	2899	3022	3653
C2_04050C	847567	853311	4505	4336	4041	7145	4045	4154	4863	5493	4364	6876	6463	6795
C2_04060C	854696	857338	499	678	574	919	929	1124	5747	7565	5936	3326	2884	4486
C2_04070C	857741	857955	0	1	0	0	0	0	7	0	3	3	8	7
C2_04080W	858601	860679	2874	4384	4125	4947	1114	972	399	386	350	1116	1750	2192
C2_04090W	861016	862389	1	5	9	0	8	10	16	30	39	9	16	26
C2_04100W	862550	863686	594	686	611	510	512	621	653	987	792	623	810	835
C2_04110W	864220	868024	48	58	81	249	160	301	1556	1869	1185	1669	1625	2111
C2_04120C	868142	869506	1088	1844	1528	1527	298	280	1011	1172	897	1311	1721	2493
C2_04130W	870656	872488	1799	1902	1756	1655	1123	1515	3075	3694	2534	2334	2739	2829
C2_04140W	872962	874650	4381	4568	4411	5437	4261	5099	3883	4333	3751	4906	6854	7104
C2_04150C	874882	875238	2215	2104	2129	3282	2476	2837	1550	1769	1441	2379	2551	2921
C2_04160W	875556	876413	1291	1111	1141	1049	658	756	394	477	298	439	769	760
C2_04170C	876669	876899	7799	7865	7536	11355	9115	10550	18831	22903	17351	16352	15636	21790
C2_04180C	877132	878112	582	544	457	656	338	271	1997	2502	2020	482	1014	709
C2_04190C	878585	880000	1038	863	970	1310	1171	1425	2194	2330	1316	1862	4001	2837
C2_04200W	880788	883448	1556	1893	1836	988	297	437	1088	1543	1242	1071	1156	1535
C2_04210W	884444	885817	182	264	270	303	147	223	1245	1918	1319	526	677	759
C2_04220C	886090	886999	4709	5249	4491	5688	3905	4737	4512	4660	3185	3779	4858	5242
C2_04230W	887806	888987	1493	1456	1537	1972	2943	4236	573	690	588	632	865	803
C2_04240C	889121	890134	1012	1190	1014	1015	849	963	487	572	538	876	974	1162
C2_04250W	890732	892729	653	718	569	554	534	743	934	1144	847	784	840	966
C2_04260W	893065	894888	572	699	571	612	370	481	1209	1284	1208	839	943	899
C2_04270W	895087	896106	655	785	600	1040	840	788	810	792	961	1149	965	1058
C2_04280W	897803	900682	4157	3772	3620	4285	4104	4646	32692	36680	31731	13246	11424	15718
C2_04290W	899453	900682	4032	3658	3508	4094	3917	4478	25785	28797	25522	11083	9267	12787
C2_04300C	900945	901703	411	472	460	480	429	529	233	238	265	318	353	408
C2_04310W	902523	903731	9031	10021	11264	11024	8726	10802	4146	4502	5412	4223	5721	5738
C2_04320W	903949	905730	321	369	288	476	346	485	747	880	670	780	654	762
C2_04330C	905869	906879	951	1020	854	984	520	633	1586	1650	1905	1663	1198	1633
C2_04340C	907686	908261	244	177	167	428	240	250	254	290	251	275	413	297
C2_04350C	908676	910838	1148	1280	1140	889	511	635	673	967	751	782	967	1092
C2_04360W	911468	914371	1815	1636	1683	1544	1460	1563	669	798	713	806	1027	1006
C2_04370W	914736	915968	2791	3127	2796	3866	1486	1362	184	181	328	649	548	510
C2_04380C	916071	917615	1245	1181	1121	2033	1270	1295	2073	2062	1710	2331	2431	2830
C2_04390W	918693	919436	26	29	29	26	25	24	257	382	269	107	55	122
C2_04400W	920803	921993	2037	1932	1925	3101	2605	3367	5160	6245	5661	4301	3897	4941
C2_04410W	922561	924624	560	636	488	1140	751	964	2496	2790	2220	1985	2121	2289
C2_04420W	925562	927595	109	112	152	357	256	323	195	255	171	440	477	483
C2_04430W	928620	928940	0	0	0	23	25	32	0	11	0	29	33	62
C2_04440W	928987	929634	71	116	59	133	111	177	100	213	178	230	340	331
C2_04450W	929923	930738	176	143	143	222	201	279	426	566	466	478	477	581
C2_04460W	931976	933229	325	282	223	1320	946	939	172	242	251	911	1507	1359
C2_04470W	935531	936379	41	24	39	44	35	33	370	383	336	181	246	233
C2_04480W	937474	938523	215	192	160	209	306	371	4003	4309	2833	2264	4146	2661
C2_04490W	938736	939413	3212	3089	2997	4389	3218	3722	1168	1408	1083	2541	3506	3945
C2_04500W	940684	946431	6788	8293	7548	5168	3301	4280	12086	14141	9326	5855	5091	6134
C2_04510W	946938	948137	1166	1215	1039	1030	466	587	477	659	542	697	705	1095
C2_04520C	948382	949089	82	127	81	111	54	91	274	167	312	221	202	287
C2_04530W	949312	950031	225	233	230	284	151	232	208	222	220	164	189	214
C2_04540C	950313	951365	2033	2166	2082	2745	1084	1066	1203	1458	1216	1293	1344	1628
C2_04550C	952454	953926	14109	12062	12445	21649	9750	9633	9862	10468	7825	7235	10519	9070
C2_04560W	955073	956512	515	486	513	372	191	218	817	981	838	380	372	503
C2_04570W	956844	958124	2033	2982	2687	2477	344	246	1342	1404	1068	2163	2534	3082
C2_04580W	958599	959654	3790	4264	3479	5517	3982	4967	2089	2075	3066	3245	3215	3335
C2_04590C	959871	960158	5796	5309	4904	8446	5998	6767	4372	4015	4028	3531	5578	3859
C2_04600C	961347	961904	44550	47179	43805	51073	28018	31252	2329	2418	2636	5113	5325	5795
C2_04610C	963249	963380	5	2	5	4	8	14	65	67	48	22	5	10
C2_04620W	965415	968333	3759	3571	3109	5393	4616	5391	17398	19981	16114	7991	9366	9081
C2_04640C	971720	974788	653	771	699	792	342	383	1257	1230	1163	1183	974	1191
C2_04650C	975282	976091	1043	1067	940	1289	510	514	567	590	678	545	684	707
C2_04660C	976815	979244	741	851	815	1733	1386	1742	7627	7732	7077	5456	4266	4906
C2_04670W	979406	980339	23	11	9	55	35	32	461	720	581	336	152	361
C2_04680W	981061	981525	1537	1414	1340	2120	1027	1105	793	1163	815	728	907	1066
C2_04690C	982329	984341	497	503	493	653	374	496	582	728	457	477	589	576
C2_04700C	984882	985967	183	219	221	149	54	81	233	252	188	237	342	337
C2_04710C	986370	987404	1508	1622	1559	2192	1245	1328	1683	1650	1536	1624	1441	1574
C2_04720C	988598	990079	816	968	806	1940	2176	3141	2442	2727	1772	2717	2736	2980
C2_04730W	991597	993204	419	485	421	634	251	262	481	358	379	454	338	368
C2_04740C	993276	994115	41	38	46	57	43	29	65	91	132	62	89	80
C2_04750W	995310	997013	414	455	374	509	373	384	1339	1711	1661	1043	892	1236
C2_04760W	997735	1000407	1474	1759	1638	2510	2150	2375	4928	5595	4345	3461	3829	4017
C2_04770W	1000731	1001702	343	320	293	335	141	165	588	618	578	634	571	775
C2_04780W	1001850	1004300	1724	1587	1575	1569	823	787	2533	3295	2444	2571	2419	3595
C2_04790C	1004421	1005527	2308	2339	2102	2968	1349	1230	474	498	428	738	807	869
C2_04800C	1005783	1007204	584	682	587	635	437	432	651	625	627	512	494	596
C2_04810W	1007645	1008313	351	343	287	1062	105	64	451	537	386	912	712	1207
C2_04820W	1008563	1009978	993	1079	907	1093	451	474	240	294	249	498	607	725
C2_04830W	1010674	1011978	163	122	104	306	174	203	368	340	281	385	471	404
C2_04850C	1013043	1014449	2732	3229	3197	3213	2166	2819	13735	16946	13100	6236	6035	8001
C2_04860W	1015792	1017030	335	468	366	181	68	52	132	114	158	230	382	560
C2_04870C	1017127	1021953	6061	6947	6263	5359	2847	3568	7733	9342	6909	4736	4883	5947
C2_04880C	1023092	1023840	687	821	795	592	496	759	846	1014	954	550	889	1001
C2_04890C	1023966	1024037	0	0	0	0	0	0	0	0	0	0	0	0
C2_04910W	1026177	1026482	1	11	1	11	2	17	25	35	82	9	39	7
C2_04920W	1027117	1027187	0	0	0	0	0	0	0	0	0	0	0	0
C2_04930C	1027332	1029569	1928	2118	2009	1287	1366	1771	1707	2227	1748	834	1196	1574
C2_04940C	1030014	1031678	879	981	1036	1710	1102	1287	11717	14671	13538	9539	9215	10431
C2_04950C	1032800	1033666	20076	19279	19360	24940	17063	21536	7351	6764	6957	8157	13697	9985
C2_04960C	1034755	1035183	436	397	394	802	423	421	218	188	259	357	390	427
C2_04970W	1036604	1038436	133	150	159	445	194	221	286	267	684	287	366	217
C2_04980C	1038625	1039614	1206	1231	1081	1324	488	573	748	967	696	945	788	1203
C2_04990W	1040078	1040911	341	379	335	390	239	296	377	480	383	289	376	309
C2_05000C	1040967	1041818	3770	4008	3587	4338	2113	2176	334	377	383	746	947	1140
C2_05010W	1042398	1042470	0	0	0	0	0	0	0	0	0	0	0	0
C2_05020W	1042900	1043349	686	683	547	850	490	518	394	425	344	421	627	641
C2_05030C	1043463	1044186	2255	2391	2239	2905	1587	1781	1439	2254	1844	2414	2695	3101
C2_05040C	1044717	1045580	1756	1788	1835	2744	1482	1798	3574	4730	3696	2605	2623	3872
C2_05050C	1045875	1047263	955	1145	1136	1475	536	561	105	132	116	682	775	1082
C2_05060C	1047804	1048202	103	94	100	237	267	312	134	202	118	105	125	127
C2_05070W	1049145	1051394	55	68	25	117	91	136	44	109	26	94	213	186
C2_05080C	1051690	1052676	295	428	395	406	132	192	659	790	464	684	743	1006
C2_05090W	1052880	1055228	1145	1960	1887	1429	225	225	1039	1086	996	1636	1841	2809
C2_05100C	1055354	1056664	7710	8506	8213	9899	2529	2303	1635	1800	1594	3184	3186	4392
C2_05110W	1056972	1058291	2400	2537	2435	3587	3004	3976	9121	11034	6551	5148	5990	7371
C2_05120C	1058329	1058673	80	73	70	90	45	101	631	794	469	197	143	270
C2_05130W	1058907	1060025	114	109	116	181	228	330	2839	3457	2631	986	1395	1435
C2_05140W	1060275	1063655	1173	1280	1114	1248	873	1139	3851	4175	3697	2321	2347	2716
C2_05150W	1063899	1065161	736	774	729	1075	616	662	3583	4317	3477	3596	3502	4542
C2_05160C	1065180	1067183	3202	4327	4050	3485	1083	898	1032	1098	996	1629	1701	2721
C2_05170W	1067415	1068086	2125	2278	2147	2431	2161	2613	3700	4186	3071	3294	3883	4593
C2_05180W	1068938	1069135	15324	28523	21884	96511	84000	101217	117608	125611	90196	295647	282307	406605
C2_05190W	1069511	1070458	1791	2031	2104	1625	963	1090	213	168	106	618	608	866
C2_05200C	1070559	1071914	721	917	696	714	496	701	1310	1822	1339	1164	1029	1476
C2_05210W	1072117	1072494	216	281	215	302	222	230	418	547	502	412	315	463
C2_05220C	1072548	1075646	2704	3041	2876	3344	1370	1743	1331	1177	1172	1913	2277	2276
C2_05230C	1076064	1077047	1657	2040	2015	2506	863	705	155	238	216	816	679	1096
C2_05240C	1077351	1077436	0	0	0	0	0	0	0	0	0	0	1	0
C2_05250C	1077710	1079023	10012	8208	7692	10959	11017	11112	56	67	67	1665	2182	1941
C2_05260W	1083769	1086174	1202	1605	1452	1571	992	1218	7725	9092	8861	3532	3837	4523
C2_05270W	1086629	1089475	3716	4729	4470	4767	1170	1017	1062	1275	844	2263	1959	2647
C2_05280C	1089792	1090688	187	241	223	409	350	391	268	364	228	251	393	391
C2_05290C	1090739	1091380	2881	3349	2894	4174	2476	2824	90	29	84	932	1041	886
C2_05300C	1091756	1092982	3738	3883	3530	3738	1412	1224	228	187	230	647	809	896
C2_05310C	1092321	1092400	425	571	465	440	183	147	28	29	36	64	64	101
C2_05320W	1093487	1095457	1230	1537	1398	1151	520	722	854	929	727	1160	1059	1331
C2_05330C	1095618	1097120	95	97	116	128	34	69	1875	2525	1685	318	430	369
C2_05340C	1097902	1098912	2196	2881	2678	2773	1047	993	370	432	348	917	1082	1423
C2_05350C	1099430	1100290	121	93	161	260	123	146	437	585	475	386	454	598
C2_05360C	1100505	1101965	105	116	101	190	224	319	1198	1280	1307	634	830	754
C2_05370C	1102524	1104080	1212	1071	966	906	921	1203	1314	1464	1168	758	1168	1013
C2_05380W	1106576	1107694	1013	1057	912	1122	859	976	6689	7407	5552	3187	4140	4825
C2_05390C	1107970	1108386	92	82	58	127	57	52	83	164	70	170	188	205
C2_05400W	1108635	1109930	150	102	116	203	83	111	226	273	228	258	233	268
C2_05410W	1110412	1111232	31959	31841	28279	39459	26539	26170	1312	1512	1725	2859	3440	4237
C2_05420C	1111575	1111693	39	52	52	24	13	14	6	0	1	1	2	10
C2_05430C	1112178	1112264	0	0	0	0	0	0	0	0	0	0	0	0
C2_05440W	1112810	1116283	1575	1155	1151	2450	970	1035	2395	2523	2120	2299	2995	2881
C2_05450C	1116623	1117054	241	168	187	306	331	272	81	123	89	125	142	138
C2_05460W	1118630	1120144	154082	213693	225437	130763	240195	401597	2936	2433	1965	9192	12518	11981
C2_05470W	1120502	1121422	3958	4058	4155	4187	3565	4951	1057	1220	894	1905	2265	2521
C2_05480C	1121570	1121824	324	249	279	387	312	283	403	483	380	287	414	400
C2_05490W	1121998	1122444	153	168	162	245	109	178	526	699	419	272	397	439
C2_05500W	1122666	1123367	18188	17595	18282	27270	18950	22994	8520	7995	7193	10992	16619	13226
C2_05510C	1123495	1124802	1039	1230	1043	1299	702	744	238	237	253	909	876	1203
C2_05520W	1125223	1126022	1040	1293	1061	1276	466	435	202	235	296	339	447	588
C2_05530C	1126098	1127255	1890	2283	2204	2391	1473	1746	2287	2930	1933	2163	2377	2781
C2_05540C	1127557	1128676	821	877	922	728	337	421	510	694	462	700	977	1098
C2_05550W	1128965	1129354	810	947	764	1482	1421	1621	1678	1661	1289	2559	2960	2910
C2_05560W	1129710	1130726	410	527	494	694	558	704	1109	1401	984	843	1174	1036
C2_05570C	1130839	1131888	674	511	476	1346	1145	1161	2032	2644	2100	2878	2968	3337
C2_05580W	1134976	1139034	3142	3511	3379	2415	1036	1106	2184	2690	1856	1414	1852	1825
C2_05590C	1139214	1140134	864	887	857	1058	924	1173	530	539	317	272	505	365
C2_05600W	1141076	1141172	15	13	11	0	1	4	7	11	1	9	5	1
C2_05610C	1141659	1142279	96273	102411	106735	102681	63923	81064	3563	4381	4769	7384	9244	10820
C2_05620W	1143185	1143397	142	99	84	29	0	2	22	41	76	77	66	107
C2_05630C	1143825	1143906	0	0	0	0	0	1	0	0	0	0	0	0
C2_05640W	1149984	1151807	4293	3346	3513	3421	2652	4039	5550	6767	4633	2161	2815	2571
C2_05650W	1152557	1155391	2477	2572	2467	3056	2650	3157	2024	1961	1336	2706	2895	3030
C2_05660W	1156999	1159950	3889	5341	4750	12872	14508	19627	44796	52144	28071	44334	35413	52376
C2_05670C	1160157	1160957	471	635	474	509	142	153	319	305	323	248	362	370
C2_05680W	1161290	1163959	1912	2197	1973	1840	948	1189	1013	1005	801	938	1095	1033
C2_05690C	1164047	1164694	2106	1808	1730	3073	4367	4366	2974	3351	2844	1641	1308	2007
C2_05700W	1165387	1166898	13873	11605	10453	16515	55447	89852	2786	2950	1577	3724	4653	4774
C2_05710C	1167182	1167961	40397	41592	38250	40855	24568	26439	2248	2784	2866	3468	3389	4356
C2_05720C	1168433	1169725	5759	5969	5616	6293	4920	6061	3517	3832	2634	3193	4311	4612
C2_05730C	1170288	1171745	1253	1228	1107	1581	1149	1379	1560	1894	2297	2168	2369	2711
C2_05740W	1172482	1174026	1018	926	1018	857	545	646	3352	4147	4652	2594	2644	3301
C2_05750W	1174534	1175784	887	1432	1261	1286	125	60	803	1051	698	1197	1549	1915
C2_05760C	1175970	1176302	2956	2562	2407	4525	3220	3413	4677	5073	4279	3692	5476	5129
C2_05770W	1178214	1179652	272	322	280	161	190	259	3253	4581	3365	697	504	989
C2_05780C	1180400	1181740	1634	1765	1700	2219	1966	2128	4587	5667	4249	2993	3331	3727
C2_05790C	1182459	1185190	3866	3992	3896	4486	3285	4131	2282	2412	1793	2922	3729	3915
C2_05800C	1185740	1187101	1713	1797	1518	1780	924	1028	1046	1313	1042	1053	1663	1575
C2_05810W	1189204	1190838	486	454	444	837	932	1176	1513	2261	1503	536	723	690
[truncated: 4,467 more rows]
