# Supplementary material for: Roles of P-body factors in Candida albicans filamentation and stress response
Source: PLoS Genet. 2025 Mar 17;21(3):e1011632. doi: 10.1371/journal.pgen.1011632 (PMC11975087; doi:10.1371/journal.pgen.1011632)
Supplement: S12 Table — In YPD, both dhh1Δ/Δ strains had 457 genes downregulated (blue circles Fig 8. A) and 632 genes upregulated (red circles Fig 8A). Data from DEseq2 results in S1 and S5 Tables. (XLSX) [file pgen.1011632.s021.xlsx]

## Sheet: Sheet1
Table S12. Core genes differentially expressed in the same direction for YPD SC5314 dhh1Δ/Δ and YPD P57057 dhh1Δ/Δ
Feature Name	Gene Name	SC5314 log2(dhh1Δ/Δ / WT) YPD	P57055 log2(dhh1Δ/Δ / WT) YPD	Regulation
C1_07070C	DHH1	-12.1745	-12.6188	down-regulated
C2_03370W	THI20	-3.17156	-2.25178	down-regulated
C1_00880W	C1_00880W	-2.58713	-2.20726	down-regulated
C5_00510W	C5_00510W	-2.57948	-3.26121	down-regulated
CR_02020C	OPT1	-2.4096	-1.56089	down-regulated
C1_10110W	C1_10110W	-2.24168	-2.41777	down-regulated
C5_00230C	C5_00230C	-1.82577	-1.38943	down-regulated
C7_00430W	C7_00430W	-1.80158	-2.63377	down-regulated
CR_07270C	HGT16	-1.75794	-2.92067	down-regulated
C3_01480C	RKI1	-1.59772	-0.654568	down-regulated
C4_04250W	C4_04250W	-1.5296	-0.909509	down-regulated
C1_13210C	C1_13210C	-1.49781	-1.67978	down-regulated
C1_09180W	LYS143	-1.48905	-1.26545	down-regulated
C3_00650W	NGT1	-1.37321	-1.49406	down-regulated
C5_04880C	PUT2	-1.3615	-1.41431	down-regulated
C1_06570W	ANT1	-1.35832	-1.25781	down-regulated
C4_02080W	C4_02080W	-1.34668	-0.876977	down-regulated
C1_13250W	C1_13250W	-1.31863	-1.54033	down-regulated
C7_03300C	LIP8	-1.31078	-1.85449	down-regulated
C1_05710C	UGA4	-1.29247	-2.15097	down-regulated
CR_06300C	FGR50	-1.28847	-0.856271	down-regulated
CR_06770C	CR_06770C	-1.26196	-0.757547	down-regulated
C1_00550W	CIS2	-1.23412	-1.11291	down-regulated
CR_06760C	LSC2	-1.20831	-1.01432	down-regulated
C6_02750C	LYS14	-1.20825	-1.01621	down-regulated
C1_09910C	C1_09910C	-1.17815	-1.84994	down-regulated
C4_02170C	C4_02170C	-1.17075	-0.782027	down-regulated
C3_04150W	C3_04150W	-1.16899	-0.87981	down-regulated
C4_04650W	C4_04650W	-1.1182	-0.792153	down-regulated
C4_06950W	C4_06950W	-1.11	-0.598888	down-regulated
CR_08440W	CR_08440W	-1.08797	-2.0146	down-regulated
CR_05100W	BIR1	-1.08395	-0.897822	down-regulated
C2_01960C	C2_01960C	-1.05721	-1.60649	down-regulated
C4_07230C	VID21	-1.05454	-0.766107	down-regulated
C1_11430W	C1_11430W	-1.04734	-1.32182	down-regulated
C2_01890W	CTF1	-1.04219	-1.01954	down-regulated
C6_03390W	C6_03390W	-1.03915	-0.552728	down-regulated
C2_00080C	FAV3	-1.02696	-0.553581	down-regulated
CR_04110W	CR_04110W	-1.01336	-2.51116	down-regulated
C7_04230W	NRG1	-1.00089	-0.935234	down-regulated
CR_00380W	CR_00380W	-1.00082	-0.860142	down-regulated
C1_14380C	C1_14380C	-0.996102	-1.21391	down-regulated
C2_09000C	C2_09000C	-0.992136	-1.04009	down-regulated
C3_04530C	TEC1	-0.991275	-1.05925	down-regulated
C3_03900C	HTB1	-0.990778	-1.20876	down-regulated
C5_02600W	PUT1	-0.985749	-1.33553	down-regulated
CR_06380C	CR_06380C	-0.96869	-0.864833	down-regulated
C1_11520C	ZCF3	-0.966829	-1.36295	down-regulated
C4_06820C	CZF1	-0.966673	-0.905725	down-regulated
C2_02680W	PDR17	-0.964169	-1.36604	down-regulated
C4_00920C	C4_00920C	-0.940159	-0.974855	down-regulated
C3_02100W	STE50	-0.9273	-0.908349	down-regulated
C1_07200W	YMC1	-0.924212	-1.22564	down-regulated
C2_01970C	ROD1	-0.910256	-0.894628	down-regulated
C3_05910W	ZCF35	-0.906963	-1.5411	down-regulated
C3_07660W	RAD4	-0.906378	-0.827283	down-regulated
C6_02840C	RBF1	-0.905899	-1.92586	down-regulated
C4_07140W	C4_07140W	-0.904141	-2.02136	down-regulated
C6_02390W	C6_02390W	-0.903424	-2.23668	down-regulated
C6_01790C	ZCF18	-0.891855	-0.433648	down-regulated
C1_10010C	SWE1	-0.889442	-1.58965	down-regulated
C1_01690C	LSC1	-0.889281	-0.589468	down-regulated
C4_01910W	C4_01910W	-0.884622	-0.903458	down-regulated
C1_04170C	HTA2	-0.883211	-1.22742	down-regulated
C1_08000W	NRP1	-0.87791	-1.58298	down-regulated
C2_07730W	YVC1	-0.874921	-0.794587	down-regulated
C1_08400C	GCV2	-0.872356	-0.892806	down-regulated
C1_00740C	SPE1	-0.871145	-0.819018	down-regulated
C2_07180W	C2_07180W	-0.870431	-1.22589	down-regulated
C2_07370W	C2_07370W	-0.868393	-0.967331	down-regulated
C1_06510C	C1_06510C	-0.863822	-0.702613	down-regulated
C1_04260W	HHT21	-0.86209	-1.28962	down-regulated
CR_05680C	CR_05680C	-0.858706	-0.715846	down-regulated
C4_01260W	RLM1	-0.85691	-1.57984	down-regulated
CR_00080W	MIS12	-0.856162	-1.55525	down-regulated
C3_03050C	PGA18	-0.85206	-0.894434	down-regulated
C2_07560W	SWR1	-0.851467	-1.41987	down-regulated
C3_00720W	PMA1	-0.850986	-0.730298	down-regulated
C6_02380W	C6_02380W	-0.842402	-2.00621	down-regulated
C3_03100C	C3_03100C	-0.841604	-0.991371	down-regulated
C6_03950C	C6_03950C	-0.841275	-0.773328	down-regulated
C5_04410C	C5_04410C	-0.840029	-0.374361	down-regulated
C3_03910W	HTA1	-0.831946	-1.17523	down-regulated
C1_13830C	PDX1	-0.82986	-0.302849	down-regulated
C4_02630C	HFL2	-0.81485	-1.43559	down-regulated
C3_06010W	CAM1	-0.809416	-0.556178	down-regulated
C2_03940C	SCH9	-0.807251	-1.19931	down-regulated
C3_05920W	MRR1	-0.804062	-1.91508	down-regulated
C6_00230W	C6_00230W	-0.803819	-0.432971	down-regulated
C3_03250W	DNF1	-0.800748	-1.01469	down-regulated
C1_11020W	C1_11020W	-0.797686	-0.976928	down-regulated
C1_03200C	ARO80	-0.797549	-1.43145	down-regulated
C1_10920W	C1_10920W	-0.79201	-0.63466	down-regulated
C1_03740W	WAR1	-0.790871	-0.590929	down-regulated
CR_05530C	CWT1	-0.78968	-0.961928	down-regulated
C1_04180W	C1_04180W	-0.787784	-1.27474	down-regulated
C2_06000W	LAS1	-0.787099	-1.8691	down-regulated
C1_03000W	HOL1	-0.787022	-0.780825	down-regulated
C1_13660W	RAD54	-0.785372	-0.834034	down-regulated
C3_07140C	C3_07140C	-0.784539	-1.6242	down-regulated
CR_08410W	CR_08410W	-0.782799	-0.958427	down-regulated
C2_09690C	C2_09690C	-0.779719	-0.746308	down-regulated
C2_00170C	HMA1	-0.774978	-1.36208	down-regulated
C6_03990C	C6_03990C	-0.771898	-0.800637	down-regulated
C6_02400W	C6_02400W	-0.768623	-2.68879	down-regulated
C1_04240C	HHF1	-0.768022	-1.13429	down-regulated
CR_01580C	DOT6	-0.766692	-1.32109	down-regulated
C1_00100C	C1_00100C	-0.764066	-0.819151	down-regulated
CR_08110W	CR_08110W	-0.763899	-1.14677	down-regulated
C4_01370W	ILV6	-0.761483	-0.513273	down-regulated
C2_08320C	C2_08320C	-0.761239	-1.42102	down-regulated
C1_14400C	MLH3	-0.758295	-0.764178	down-regulated
C4_04910C	SPC34	-0.747999	-1.01894	down-regulated
C4_03680C	C4_03680C	-0.746756	-0.863855	down-regulated
C1_11030W	RPL82	-0.745279	-1.69535	down-regulated
C6_00770C	C6_00770C	-0.743178	-1.16045	down-regulated
C6_04530C	C6_04530C	-0.742033	-1.3335	down-regulated
C4_00760W	ZCF21	-0.7403	-1.52471	down-regulated
C3_07160W	PGA32	-0.738096	-0.943315	down-regulated
CR_02050C	HDA1	-0.73729	-1.51798	down-regulated
CR_07460C	CR_07460C	-0.735302	-0.646435	down-regulated
C1_01170C	ZCF17	-0.73515	-1.14363	down-regulated
C2_00970C	UBP13	-0.731103	-0.51832	down-regulated
C1_13320C	CGA1	-0.719222	-0.819356	down-regulated
C1_00510W	C1_00510W	-0.718143	-0.676982	down-regulated
C1_02610W	IML1	-0.715933	-1.06969	down-regulated
CR_04600W	CR_04600W	-0.710367	-1.39272	down-regulated
C6_00670W	CDC14	-0.709011	-1.07076	down-regulated
C4_04920W	C4_04920W	-0.708589	-0.933065	down-regulated
C1_10380C	CBK1	-0.70311	-0.632328	down-regulated
C2_08450W	C2_08450W	-0.700961	-0.648453	down-regulated
C1_00430W	ATG18	-0.699798	-0.536985	down-regulated
CR_05900W	CR_05900W	-0.697839	-0.548595	down-regulated
C1_00840C	NRM1	-0.684997	-1.78162	down-regulated
C1_01150C	C1_01150C	-0.682634	-1.52984	down-regulated
C1_01070C	KRP1	-0.682427	-0.796329	down-regulated
C1_01080W	C1_01080W	-0.682174	-0.623403	down-regulated
C1_03360W	C1_03360W	-0.679573	-0.789443	down-regulated
C3_05960W	ASE1	-0.679217	-0.730229	down-regulated
C3_02850C	C3_02850C	-0.679109	-0.46516	down-regulated
C2_00200W	C2_00200W	-0.678321	-0.737117	down-regulated
CR_03540W	CR_03540W	-0.678213	-0.488274	down-regulated
CR_01990C	SPC98	-0.67815	-1.53006	down-regulated
C3_06640W	C3_06640W	-0.677423	-0.99334	down-regulated
C4_02290W	LAB5	-0.675649	-0.417373	down-regulated
C2_01330C	SIR2	-0.67542	-1.4127	down-regulated
C2_04560W	KTR2	-0.674508	-1.00553	down-regulated
C1_10660W	TBP1	-0.67149	-0.650544	down-regulated
C6_03690W	ALS5	-0.670445	-1.28911	down-regulated
CR_06740W	CR_06740W	-0.666052	-1.21017	down-regulated
C4_06580W	CBF1	-0.665707	-0.758831	down-regulated
C1_11590W	PLD1	-0.665394	-0.254554	down-regulated
C1_06980C	C1_06980C	-0.664145	-1.15987	down-regulated
C4_02590C	SLX4	-0.660067	-0.966646	down-regulated
C1_13130C	C1_13130C	-0.658303	-2.00261	down-regulated
CR_06810W	HHT2	-0.657829	-1.40554	down-regulated
CR_03370C	KTI12	-0.656908	-1.91533	down-regulated
C3_06420C	C3_06420C	-0.651881	-1.65	down-regulated
C3_03280C	HTA3	-0.65171	-0.758073	down-regulated
C5_00380W	C5_00380W	-0.650823	-0.689615	down-regulated
C4_00490W	C4_00490W	-0.64937	-1.39465	down-regulated
C4_01700C	NHP6A	-0.648701	-0.657407	down-regulated
C4_07090C	TRP4	-0.644068	-0.603402	down-regulated
C3_05860C	C3_05860C	-0.643767	-1.44597	down-regulated
C4_06720W	NOP1	-0.643469	-1.15832	down-regulated
C3_00700W	VPS8	-0.642232	-0.489466	down-regulated
C1_01420C	CRL1	-0.640272	-0.792174	down-regulated
C3_02550C	DCG1	-0.6393	-0.755113	down-regulated
C2_00810C	C2_00810C	-0.638262	-0.913293	down-regulated
C4_04500C	C4_04500C	-0.634787	-0.669568	down-regulated
C2_10430C	FGR29	-0.631265	-0.673162	down-regulated
C3_05950W	C3_05950W	-0.629947	-1.48018	down-regulated
C1_14080W	C1_14080W	-0.627632	-2.04154	down-regulated
C3_01550C	TOS1	-0.627613	-1.32175	down-regulated
C2_06400C	C2_06400C	-0.623733	-1.40407	down-regulated
C2_06920C	C2_06920C	-0.621451	-0.917738	down-regulated
C3_07400W	C3_07400W	-0.615971	-1.63974	down-regulated
C1_13820C	C1_13820C	-0.615436	-2.63423	down-regulated
C1_01670C	ESP1	-0.614164	-0.564849	down-regulated
C7_01630W	RNH35	-0.61237	-1.6875	down-regulated
C4_00690C	C4_00690C	-0.609478	-1.37031	down-regulated
C2_06960W	SPE3	-0.608368	-0.790228	down-regulated
C6_04440C	C6_04440C	-0.607171	-0.3726	down-regulated
CR_04810W	RPS3	-0.605783	-2.14173	down-regulated
C1_07090C	C1_07090C	-0.601094	-0.703669	down-regulated
C3_06620W	FUN31	-0.599639	-0.481758	down-regulated
C1_09870W	HCM1	-0.597047	-1.346	down-regulated
C1_05230W	C1_05230W	-0.596845	-1.25794	down-regulated
C6_03140C	MDL2	-0.595148	-0.733994	down-regulated
C6_04450W	C6_04450W	-0.59406	-0.905981	down-regulated
C3_04140C	EGD2	-0.592725	-0.614835	down-regulated
CR_06910W	BUD5	-0.59207	-1.09692	down-regulated
C6_00260W	C6_00260W	-0.589981	-0.442797	down-regulated
C1_11930W	C1_11930W	-0.589461	-0.669395	down-regulated
C3_06310C	ISW2	-0.58888	-1.82197	down-regulated
C3_01260C	C3_01260C	-0.583138	-0.938968	down-regulated
C1_07140C	RIA1	-0.582052	-0.803436	down-regulated
C7_02040C	CUP9	-0.580771	-1.01282	down-regulated
C3_07860C	MRR2	-0.580648	-0.570028	down-regulated
CR_04100C	RPL15A	-0.579514	-0.882458	down-regulated
C3_06000W	AHR1	-0.578749	-1.65309	down-regulated
C7_01570C	C7_01570C	-0.577783	-1.33607	down-regulated
C4_05660C	BRN1	-0.575555	-0.791059	down-regulated
C6_00350W	PKH3	-0.57423	-0.561826	down-regulated
C4_01410W	BEM1	-0.573964	-1.08939	down-regulated
CR_01420W	CR_01420W	-0.572127	-0.966306	down-regulated
CR_07940W	CR_07940W	-0.571743	-0.755086	down-regulated
C4_04570W	RCE1	-0.5716	-0.491005	down-regulated
C6_01960W	C6_01960W	-0.571009	-0.530526	down-regulated
CR_03050C	ZCF11	-0.567504	-0.51749	down-regulated
C6_00110C	C6_00110C	-0.567097	-0.705217	down-regulated
C1_08440C	C1_08440C	-0.565826	-1.21836	down-regulated
C1_09490C	GUA1	-0.562975	-1.17797	down-regulated
C3_07460W	C3_07460W	-0.56255	-1.16653	down-regulated
CR_06800C	HHF22	-0.560743	-1.2577	down-regulated
C6_02780C	MIF2	-0.560631	-0.792978	down-regulated
C4_03150W	C4_03150W	-0.558684	-0.679257	down-regulated
C2_06830C	FHL1	-0.558007	-1.2967	down-regulated
C3_07650C	C3_07650C	-0.557959	-1.06672	down-regulated
C1_11900C	C1_11900C	-0.557592	-0.899103	down-regulated
C4_04510W	C4_04510W	-0.557584	-0.715581	down-regulated
C2_07450C	RCL1	-0.556194	-1.5703	down-regulated
C1_09970C	PDC2	-0.554444	-1.27508	down-regulated
C3_06470W	AAF1	-0.55283	-0.880405	down-regulated
C4_05570C	TUB4	-0.552797	-0.513144	down-regulated
C7_03180C	HHO1	-0.551769	-1.00864	down-regulated
C4_03550W	RAD2	-0.551233	-0.497777	down-regulated
C1_02750C	RSC2	-0.549844	-0.714692	down-regulated
C3_00860W	CSE4	-0.548368	-0.749163	down-regulated
CR_04560C	CR_04560C	-0.547853	-1.84119	down-regulated
C4_05790W	C4_05790W	-0.547021	-1.03322	down-regulated
C1_03770W	SKO1	-0.546557	-0.844305	down-regulated
C2_09100C	C2_09100C	-0.544764	-0.677789	down-regulated
C2_08070C	MRS4	-0.542571	-0.699154	down-regulated
C4_00910C	C4_00910C	-0.542217	-0.759613	down-regulated
C3_00890C	C3_00890C	-0.539001	-0.729593	down-regulated
C4_05050C	PPG1	-0.538874	-0.7342	down-regulated
C2_06480W	C2_06480W	-0.537782	-1.33059	down-regulated
C3_00280C	ULP3	-0.537644	-0.759168	down-regulated
CR_06680C	CR_06680C	-0.532203	-1.41613	down-regulated
CR_00850C	GSL2	-0.532162	-0.494066	down-regulated
C2_01950C	AMN1	-0.529427	-1.42963	down-regulated
C2_00730C	C2_00730C	-0.527336	-0.945569	down-regulated
C1_00600W	APC1	-0.52697	-0.6139	down-regulated
C1_03070C	ORC1	-0.523881	-0.476589	down-regulated
C2_04200W	TBF1	-0.522647	-1.72459	down-regulated
C4_05740C	C4_05740C	-0.520984	-0.747589	down-regulated
C1_11300C	C1_11300C	-0.519014	-0.472451	down-regulated
C3_03810W	RAD53	-0.518742	-1.11765	down-regulated
C2_10760C	C2_10760C	-0.518673	-0.609639	down-regulated
C4_01420W	C4_01420W	-0.51772	-1.36198	down-regulated
C2_00090W	C2_00090W	-0.51458	-0.760616	down-regulated
CR_06780W	CR_06780W	-0.514518	-0.617508	down-regulated
C7_01790C	RPL5	-0.512915	-1.31781	down-regulated
CR_07240C	CLG1	-0.509726	-1.94273	down-regulated
C4_07100C	C4_07100C	-0.507952	-1.18456	down-regulated
C3_00160C	C3_00160C	-0.50736	-0.630322	down-regulated
CR_06540W	KIP1	-0.504991	-1.22361	down-regulated
C1_01000C	C1_01000C	-0.503881	-0.702867	down-regulated
C2_07470W	YCS4	-0.502843	-0.579406	down-regulated
C1_00960C	SET1	-0.50087	-0.736018	down-regulated
C4_03990C	C4_03990C	-0.500637	-0.946365	down-regulated
C4_05530W	FGR6-10	-0.499388	-0.783672	down-regulated
C2_06390C	IMH3	-0.499365	-1.31984	down-regulated
C2_05680W	COG4	-0.499356	-0.660643	down-regulated
C2_02200W	ZRC1	-0.499038	-0.982525	down-regulated
C4_05760W	CGT1	-0.495935	-1.0429	down-regulated
C3_00100W	C3_00100W	-0.495471	-1.44375	down-regulated
C4_07190W	SEC10	-0.494624	-0.516805	down-regulated
C3_06150W	C3_06150W	-0.494496	-0.729396	down-regulated
C1_05360C	C1_05360C	-0.492215	-1.5342	down-regulated
C6_02310W	C6_02310W	-0.491474	-0.397861	down-regulated
CR_08490W	TSR1	-0.491389	-2.13678	down-regulated
CR_01670W	CR_01670W	-0.489872	-0.866229	down-regulated
C1_00230C	BFA1	-0.48969	-0.487529	down-regulated
CR_04280C	CR_04280C	-0.487922	-0.587143	down-regulated
CR_08680C	CR_08680C	-0.487799	-1.01973	down-regulated
C2_10080W	RAP1	-0.487329	-0.726548	down-regulated
C1_09730W	DAM1	-0.485952	-0.794215	down-regulated
C3_06070C	PBS2	-0.485626	-0.792162	down-regulated
C6_01590W	C6_01590W	-0.48531	-0.910479	down-regulated
C1_09790C	C1_09790C	-0.477888	-1.45467	down-regulated
C4_06190C	MPH1	-0.477319	-1.06252	down-regulated
C2_01310W	C2_01310W	-0.475871	-0.490314	down-regulated
C6_00690W	C6_00690W	-0.475352	-0.612141	down-regulated
C4_02400C	C4_02400C	-0.475299	-1.1476	down-regulated
C1_13640W	CUP2	-0.47346	-1.07116	down-regulated
C1_00160C	C1_00160C	-0.473441	-0.538158	down-regulated
C4_04460C	SAK1	-0.472423	-0.622476	down-regulated
C3_00570C	C3_00570C	-0.467878	-0.834653	down-regulated
C5_01800C	HIP1	-0.467044	-0.367509	down-regulated
C6_00400C	C6_00400C	-0.465449	-0.626957	down-regulated
C1_03630W	C1_03630W	-0.465021	-0.501049	down-regulated
C6_01710C	PTK2	-0.463947	-0.667056	down-regulated
C1_04530C	C1_04530C	-0.46301	-1.03359	down-regulated
C6_00820W	SUN41	-0.462347	-0.987019	down-regulated
C4_02060C	TFG1	-0.458231	-0.467097	down-regulated
CR_00370W	CR_00370W	-0.45643	-0.379148	down-regulated
C2_04330C	C2_04330C	-0.454337	-0.447899	down-regulated
C1_13030C	C1_13030C	-0.4522	-0.968767	down-regulated
C3_04690C	C3_04690C	-0.451113	-0.547769	down-regulated
C3_04740C	C3_04740C	-0.450964	-1.65779	down-regulated
C1_05390C	C1_05390C	-0.448223	-0.781391	down-regulated
C2_02090W	C2_02090W	-0.44629	-0.60012	down-regulated
C3_01190C	C3_01190C	-0.446114	-0.567691	down-regulated
C4_04930C	C4_04930C	-0.443983	-0.576898	down-regulated
C4_04280C	C4_04280C	-0.443379	-0.629998	down-regulated
CR_08170C	CR_08170C	-0.443327	-0.557739	down-regulated
C3_03710W	CCC1	-0.44301	-1.70327	down-regulated
CR_09980W	SPT7	-0.442205	-0.768857	down-regulated
C4_00380W	C4_00380W	-0.441067	-0.578983	down-regulated
CR_10820W	CR_10820W	-0.440973	-0.361768	down-regulated
C2_06860W	LTE1	-0.439978	-1.25748	down-regulated
C2_08000C	KRE30	-0.439824	-1.10619	down-regulated
C7_01100C	C7_01100C	-0.437534	-0.853667	down-regulated
C6_01890C	C6_01890C	-0.436891	-1.84599	down-regulated
C3_03860W	C3_03860W	-0.430418	-1.07871	down-regulated
C3_06650C	TAF60	-0.430291	-0.915986	down-regulated
CR_07960C	TRK1	-0.430158	-0.878493	down-regulated
C2_10310C	KIP2	-0.428971	-0.912334	down-regulated
CR_02140W	RSR1	-0.428946	-0.346034	down-regulated
C4_06600W	TOP2	-0.424901	-1.02372	down-regulated
CR_04390C	CR_04390C	-0.424646	-0.571946	down-regulated
C2_02740C	HPT1	-0.42361	-0.786036	down-regulated
C1_09080C	PGA6	-0.422457	-1.37755	down-regulated
CR_03340C	CR_03340C	-0.422139	-0.643259	down-regulated
C2_10820C	C2_10820C	-0.421874	-1.314	down-regulated
C6_02090C	C6_02090C	-0.419535	-1.74343	down-regulated
C1_09860C	TFA1	-0.41642	-0.379796	down-regulated
CR_08660W	PRP8	-0.413853	-0.567735	down-regulated
C3_02040C	C3_02040C	-0.409866	-2.18245	down-regulated
CR_08180C	TRM9	-0.409377	-0.94854	down-regulated
C3_04820C	SEC7	-0.408741	-0.483939	down-regulated
C2_00310W	C2_00310W	-0.408219	-0.562485	down-regulated
C1_12380C	WRS1	-0.408034	-0.64265	down-regulated
C1_06420C	C1_06420C	-0.407622	-0.391666	down-regulated
C1_03050W	C1_03050W	-0.407518	-0.417768	down-regulated
C3_00530C	C3_00530C	-0.406524	-0.834406	down-regulated
CR_01240C	BOI2	-0.406502	-0.991487	down-regulated
CR_10290C	CR_10290C	-0.405647	-1.12474	down-regulated
C3_06720W	PRP5	-0.405205	-0.872181	down-regulated
CR_01380W	CR_01380W	-0.404965	-0.843517	down-regulated
C4_07080C	C4_07080C	-0.403475	-1.60796	down-regulated
C2_00440W	SAS2	-0.401619	-1.21894	down-regulated
C2_10840W	RDH54	-0.401046	-0.964021	down-regulated
CR_04230W	CR_04230W	-0.400652	-0.300824	down-regulated
C1_08390C	C1_08390C	-0.398994	-0.416488	down-regulated
C7_01640W	LAT1	-0.398177	-0.442643	down-regulated
C1_08020W	UBA2	-0.398099	-1.07712	down-regulated
C3_01590W	C3_01590W	-0.396919	-0.422012	down-regulated
C2_07040W	C2_07040W	-0.392897	-1.11935	down-regulated
C2_09430W	RPL3	-0.39242	-0.831489	down-regulated
C1_05090W	TRY2	-0.391668	-0.675683	down-regulated
CR_06710C	GCN5	-0.391304	-0.586676	down-regulated
C3_07900C	C3_07900C	-0.387692	-0.659901	down-regulated
C2_00570W	RSC58	-0.387355	-0.830746	down-regulated
C1_02900C	C1_02900C	-0.386649	-0.635462	down-regulated
CR_06420W	PPZ1	-0.382443	-0.62974	down-regulated
C6_02880W	C6_02880W	-0.380745	-0.443556	down-regulated
C1_10990C	RTG3	-0.379444	-0.861102	down-regulated
C3_04990W	FGR44	-0.379189	-0.929391	down-regulated
C1_06910C	C1_06910C	-0.378589	-0.696594	down-regulated
C1_01390C	HOT1	-0.377675	-1.2238	down-regulated
C2_00840W	C2_00840W	-0.377648	-1.10656	down-regulated
C1_06730W	RAC1	-0.377278	-0.826742	down-regulated
C3_07770C	C3_07770C	-0.376151	-0.456291	down-regulated
C1_03710C	MSB1	-0.375227	-1.0975	down-regulated
C1_07020C	PUT3	-0.374333	-0.835886	down-regulated
C1_09460W	ERG12	-0.374295	-0.667565	down-regulated
C7_00970C	YOX1	-0.373724	-0.848412	down-regulated
C2_04870C	C2_04870C	-0.373181	-0.755775	down-regulated
C2_03830W	C2_03830W	-0.371475	-1.00311	down-regulated
C2_02050C	C2_02050C	-0.371443	-0.555107	down-regulated
CR_01680C	CDC4	-0.371215	-0.543931	down-regulated
C3_07710W	ABD1	-0.370253	-0.435015	down-regulated
C4_00300C	SWI1	-0.368499	-0.964256	down-regulated
C2_01170C	VPS54	-0.368254	-0.444951	down-regulated
C3_06100C	DED1	-0.367256	-0.884883	down-regulated
C2_07390C	C2_07390C	-0.366419	-0.533699	down-regulated
C7_00410C	C7_00410C	-0.364554	-0.879517	down-regulated
C6_04350C	FLO8	-0.364172	-0.828477	down-regulated
C6_04540C	HAT2	-0.363723	-0.633322	down-regulated
CR_08960C	MPS1	-0.360222	-1.13002	down-regulated
C2_04040C	DCK2	-0.359395	-0.286594	down-regulated
C1_00930C	SIN3	-0.358703	-0.496367	down-regulated
C2_00030W	RRN3	-0.358014	-2.32456	down-regulated
C1_00660C	C1_00660C	-0.355129	-0.375829	down-regulated
C2_00300C	CKB1	-0.353471	-0.537998	down-regulated
C2_10660W	ASH1	-0.350168	-0.63071	down-regulated
C1_06530C	C1_06530C	-0.349953	-0.810981	down-regulated
C4_01060W	MLP1	-0.349689	-0.624209	down-regulated
C4_03290W	C4_03290W	-0.34879	-0.725645	down-regulated
CR_07860C	ASF1	-0.348695	-1.36524	down-regulated
C2_07130C	RCK2	-0.345445	-0.409595	down-regulated
C2_09020W	CDC47	-0.345368	-1.20506	down-regulated
C2_02100W	SNF2	-0.340249	-1.08887	down-regulated
CR_00230W	CR_00230W	-0.339907	-0.642897	down-regulated
C1_04810W	TCO89	-0.337686	-0.49765	down-regulated
C1_14110C	RPL4B	-0.33663	-0.653801	down-regulated
C1_11450C	SAM2	-0.335527	-0.765132	down-regulated
C4_01150W	ASK1	-0.334605	-0.992751	down-regulated
CR_10660W	CKA1	-0.333905	-0.763905	down-regulated
C3_07560W	TCC1	-0.331079	-1.03787	down-regulated
CR_03550W	NCS2	-0.32999	-1.64884	down-regulated
C3_00270C	C3_00270C	-0.328169	-0.419622	down-regulated
C1_13350W	STP2	-0.326563	-0.987821	down-regulated
C1_08560W	TCP1	-0.326181	-0.492251	down-regulated
C3_04290C	SNF5	-0.325852	-0.674514	down-regulated
C1_08100W	DRG1	-0.325514	-1.02272	down-regulated
CR_10170C	CR_10170C	-0.324634	-1.18785	down-regulated
C1_10440W	C1_10440W	-0.324575	-1.24579	down-regulated
CR_00680W	BUD22	-0.317161	-1.91546	down-regulated
C6_01850W	C6_01850W	-0.316088	-0.662066	down-regulated
CR_00440C	LRG1	-0.315712	-1.24914	down-regulated
C3_01690W	C3_01690W	-0.315262	-0.560762	down-regulated
CR_03020C	CR_03020C	-0.314979	-0.698725	down-regulated
C2_00830C	RSC4	-0.314442	-0.954635	down-regulated
C1_12230W	SNT1	-0.312435	-0.590598	down-regulated
C3_04680W	RPP2B	-0.312056	-0.757491	down-regulated
C1_12620W	SPA2	-0.30985	-0.818541	down-regulated
C3_04380C	C3_04380C	-0.308821	-0.971148	down-regulated
CR_01820W	CR_01820W	-0.308362	-0.845283	down-regulated
C1_12960C	BNI1	-0.307477	-0.556974	down-regulated
C2_00160C	NAT2	-0.305758	-0.711731	down-regulated
C1_05780W	RSC9	-0.305122	-0.645074	down-regulated
C4_05190C	EDC3	-0.304885	-0.881308	down-regulated
C1_01590C	C1_01590C	-0.304374	-0.532067	down-regulated
C6_03650C	POP2	-0.301944	-0.529832	down-regulated
CR_08570W	SKI2	-0.300761	-0.65812	down-regulated
C2_04130W	C2_04130W	-0.299531	-0.362521	down-regulated
C1_05660C	C1_05660C	-0.299418	-0.705429	down-regulated
CR_07720C	CDC45	-0.29622	-0.869137	down-regulated
C1_14240W	RSC8	-0.295656	-0.915335	down-regulated
C2_01130W	NOT3	-0.290814	-1.18049	down-regulated
C2_10250C	SET2	-0.28954	-0.924868	down-regulated
C4_06250C	SEC3	-0.288988	-0.356378	down-regulated
C3_01530C	CAS4	-0.2884	-0.730187	down-regulated
CR_04050C	MEX67	-0.288128	-1.03307	down-regulated
C2_05580W	C2_05580W	-0.287921	-1.21513	down-regulated
CR_04450C	CR_04450C	-0.287178	-0.73432	down-regulated
CR_01000C	SLN1	-0.286777	-0.944069	down-regulated
CR_07650W	GLC7	-0.285242	-0.350149	down-regulated
C1_07340W	C1_07340W	-0.285088	-1.18506	down-regulated
C1_08420W	GCR3	-0.276937	-0.462379	down-regulated
C4_06850C	C4_06850C	-0.273903	-1.19398	down-regulated
C1_06930W	PGA63	-0.27338	-0.333317	down-regulated
C3_07680W	HIR3	-0.271873	-0.464181	down-regulated
C1_02920W	CDC73	-0.2703	-0.531535	down-regulated
C3_07750W	UTP9	-0.269126	-1.52876	down-regulated
C1_00110W	CCT8	-0.265726	-0.409262	down-regulated
C4_01820C	C4_01820C	-0.259755	-0.577435	down-regulated
C2_06230W	C2_06230W	-0.259138	-0.636365	down-regulated
C3_05100C	RPL18	-0.254941	-0.418048	down-regulated
C4_04700W	SSZ1	-0.244578	-0.541869	down-regulated
C1_00140W	KEL1	-0.23659	-0.395251	down-regulated
C5_00180W	VIP1	-0.231831	-0.725306	down-regulated
C1_06590C	C1_06590C	-0.226266	-0.423811	down-regulated
C6_04100W	C6_04100W	0.229818	0.2594	up-regulated
C2_03060W	PR26	0.230803	0.679906	up-regulated
CR_08350W	CR_08350W	0.248191	0.298645	up-regulated
C2_02920W	C2_02920W	0.256918	1.29338	up-regulated
C1_11760C	C1_11760C	0.257631	0.43522	up-regulated
C3_01860C	DBP5	0.259932	0.259538	up-regulated
C1_03380W	TPS2	0.261396	2.18472	up-regulated
CR_03610C	VTC3	0.265255	0.384789	up-regulated
C2_00520W	DFG5	0.26644	0.420387	up-regulated
C2_00740C	C2_00740C	0.27781	0.856062	up-regulated
C1_01360C	C1_01360C	0.280853	0.943833	up-regulated
C3_00290W	RPT2	0.287646	0.48809	up-regulated
CR_07560W	RGD3	0.288242	0.981051	up-regulated
C3_01470W	ARF3	0.294697	0.829265	up-regulated
C1_06050C	QCR10	0.296348	0.544763	up-regulated
CR_08650C	CR_08650C	0.299845	1.52177	up-regulated
CR_08910C	RPN7	0.304174	0.615239	up-regulated
C1_09850C	C1_09850C	0.305622	1.05103	up-regulated
C4_00390W	C4_00390W	0.30766	0.762781	up-regulated
C1_10730W	C1_10730W	0.30791	0.909212	up-regulated
CR_07210W	ARC15	0.308256	0.430512	up-regulated
C1_13580W	SEC18	0.310116	0.590755	up-regulated
C1_01050C	TSC13	0.313224	0.44945	up-regulated
C7_00610C	C7_00610C	0.315265	1.27845	up-regulated
CR_07370W	CR_07370W	0.317256	0.634585	up-regulated
CR_05440W	CR_05440W	0.318218	1.27573	up-regulated
C3_02450W	HRT1	0.325402	0.5275	up-regulated
C1_14300C	NCR1	0.326355	1.72584	up-regulated
CR_08060C	VPS21	0.32653	0.956614	up-regulated
C1_02590C	SNZ1	0.329818	1.2776	up-regulated
C1_06110C	NPL4	0.332514	0.664698	up-regulated
CR_09340W	UBC7	0.33299	1.12565	up-regulated
C6_00150W	ARD	0.333181	0.806215	up-regulated
CR_07190W	CR_07190W	0.333509	0.974131	up-regulated
C1_10360C	C1_10360C	0.337146	1.09675	up-regulated
C1_10100C	NTF2	0.338669	0.584863	up-regulated
CR_03520C	CR_03520C	0.341651	1.03485	up-regulated
C1_05560W	RIB4	0.344014	0.813207	up-regulated
C1_10280C	C1_10280C	0.345164	1.88522	up-regulated
C1_13270W	C1_13270W	0.346115	1.37207	up-regulated
C3_00060W	TLO7	0.346832	0.735582	up-regulated
C4_02020W	CAT2	0.347997	0.882418	up-regulated
CR_00250W	ATP17	0.348788	0.421881	up-regulated
C1_13670W	OSM2	0.349142	1.41361	up-regulated
C2_06820C	PRE2	0.35108	0.671691	up-regulated
C1_08430W	CAF16	0.354136	1.75177	up-regulated
C1_07410C	SKP1	0.355305	0.621708	up-regulated
C2_05500W	ATP4	0.357498	0.33904	up-regulated
CR_03810W	PRP13	0.363492	1.15558	up-regulated
C4_06860C	C4_06860C	0.364211	0.950095	up-regulated
C4_02250C	BGL2	0.364712	0.60604	up-regulated
C3_04920C	C3_04920C	0.368171	1.64113	up-regulated
C1_03120W	C1_03120W	0.368216	1.40549	up-regulated
CR_06560C	YBH3	0.371346	0.785676	up-regulated
CR_06750C	PUP2	0.372285	0.880474	up-regulated
C2_02990C	HYU1	0.373114	0.753948	up-regulated
C5_02830W	C5_02830W	0.374657	0.696508	up-regulated
C5_04870W	C5_04870W	0.376229	1.29461	up-regulated
C2_09650W	C2_09650W	0.379709	0.629807	up-regulated
C4_04800W	C4_04800W	0.380137	0.570397	up-regulated
C6_02040W	MCR1	0.382199	0.601569	up-regulated
C3_06360C	CYP5	0.382774	0.636978	up-regulated
C7_00590W	C7_00590W	0.382875	0.546183	up-regulated
C7_02100W	C7_02100W	0.38335	0.497986	up-regulated
C1_06640C	C1_06640C	0.383766	0.516588	up-regulated
C1_10790W	CDC48	0.384947	0.676416	up-regulated
C3_00770C	SCL1	0.386541	0.657485	up-regulated
C6_03260W	C6_03260W	0.387111	1.62791	up-regulated
CR_08690C	ECI1	0.387795	0.832594	up-regulated
C6_02180W	C6_02180W	0.387874	0.943683	up-regulated
C5_05300W	RIB5	0.388237	0.761839	up-regulated
CR_05860W	CR_05860W	0.388506	1.17508	up-regulated
C3_03720W	GTT11	0.38887	1.15783	up-regulated
C1_06130C	HAC1	0.388879	0.75656	up-regulated
C6_00920W	C6_00920W	0.391454	0.768667	up-regulated
C2_02970C	ALD5	0.392229	1.48416	up-regulated
C4_01460C	C4_01460C	0.395455	0.477672	up-regulated
C7_00740W	RIM15	0.395819	0.541299	up-regulated
CR_00320C	NAP1	0.396207	0.340437	up-regulated
C2_10260C	CMK2	0.396664	0.968341	up-regulated
C5_04470C	C5_04470C	0.399971	2.30074	up-regulated
C7_01190W	C7_01190W	0.402907	0.468385	up-regulated
C3_02710W	C3_02710W	0.411912	0.906287	up-regulated
C3_04260W	C3_04260W	0.414196	0.392561	up-regulated
C3_06710W	C3_06710W	0.41479	1.041	up-regulated
C1_10040W	ERO1	0.421482	1.2607	up-regulated
C3_05000W	RDI1	0.422286	0.847661	up-regulated
C1_09150W	AOX2	0.422687	3.6349	up-regulated
CR_03040C	HGT18	0.424713	1.86748	up-regulated
CR_09070C	CR_09070C	0.424931	1.67072	up-regulated
C5_00760W	C5_00760W	0.425622	0.449259	up-regulated
C2_02010C	CHT4	0.426307	0.806651	up-regulated
C3_02190C	C3_02190C	0.428575	0.505761	up-regulated
CR_10670W	CPR6	0.430639	0.864376	up-regulated
C3_02480C	CCP1	0.434186	1.10105	up-regulated
C1_08080C	C1_08080C	0.434895	0.547636	up-regulated
CR_05540C	CR_05540C	0.438033	1.0611	up-regulated
C1_11670W	C1_11670W	0.438729	1.64555	up-regulated
C1_13300C	RPN1	0.440154	0.54348	up-regulated
C2_07070W	ZTA1	0.440347	1.20284	up-regulated
C7_03020C	DUG3	0.442928	1.91953	up-regulated
C4_02470C	PRE7	0.444808	0.735817	up-regulated
C7_04210C	C7_04210C	0.447921	0.730083	up-regulated
CR_03620C	CR_03620C	0.44835	1.13675	up-regulated
C2_05550W	ECS2	0.449684	0.862973	up-regulated
C4_04090C	C4_04090C	0.449935	0.493039	up-regulated
C2_02830C	SGT2	0.449984	0.552967	up-regulated
C7_00140C	C7_00140C	0.450379	0.406848	up-regulated
C3_02920W	C3_02920W	0.451922	1.35564	up-regulated
C7_02450W	C7_02450W	0.452013	0.492739	up-regulated
C2_02620W	C2_02620W	0.452718	1.12025	up-regulated
CR_05720W	TPS1	0.452786	2.17421	up-regulated
C2_07540W	C2_07540W	0.46179	0.569816	up-regulated
C3_07380W	C3_07380W	0.466764	1.4111	up-regulated
C4_03200C	C4_03200C	0.468685	1.24454	up-regulated
C4_03020W	MGM1	0.469685	1.00204	up-regulated
C2_06730W	LSP1	0.469825	0.695681	up-regulated
CR_03000C	CR_03000C	0.470102	0.968201	up-regulated
C1_03600W	C1_03600W	0.471679	0.630622	up-regulated
C6_02330W	C6_02330W	0.472463	0.573976	up-regulated
CR_01180W	CR_01180W	0.474371	0.631613	up-regulated
CR_03730C	CR_03730C	0.474518	0.919623	up-regulated
C3_07060W	FESUR1	0.476512	0.598089	up-regulated
C1_07920W	C1_07920W	0.478606	0.565557	up-regulated
C7_01480W	C7_01480W	0.48221	0.539216	up-regulated
C4_06060W	VPS13	0.48269	1.09138	up-regulated
C2_01690W	C2_01690W	0.483707	0.762372	up-regulated
C7_03360W	CPY1	0.483753	0.86517	up-regulated
C1_00020C	C1_00020C	0.48458	4.27884	up-regulated
C7_00600C	C7_00600C	0.485062	0.431426	up-regulated
C3_05550C	C3_05550C	0.488911	1.16162	up-regulated
C2_05760C	C2_05760C	0.489507	0.475555	up-regulated
C5_01450W	PRC2	0.490972	1.51899	up-regulated
C7_01820C	VMA11	0.492146	0.413502	up-regulated
C1_08940C	MSN4	0.494002	0.928225	up-regulated
CR_09600C	YKE2	0.495725	1.73526	up-regulated
C1_12580W	C1_12580W	0.496031	0.943847	up-regulated
C5_00010W	TLO11	0.496486	0.616114	up-regulated
CR_01740W	MCI4	0.497779	0.491934	up-regulated
C1_11200W	C1_11200W	0.498261	1.62893	up-regulated
C6_02740W	C6_02740W	0.4999	0.512703	up-regulated
C5_00220W	ROT2	0.500676	0.79302	up-regulated
C1_01100W	CCH1	0.504	0.722789	up-regulated
C1_05410C	TRP99	0.508779	0.86311	up-regulated
C2_08930W	RPN12	0.509824	0.735225	up-regulated
C7_00420C	C7_00420C	0.510927	1.52692	up-regulated
C2_04590C	QCR8	0.513767	0.389607	up-regulated
C7_04020C	PRE5	0.51664	0.781113	up-regulated
CR_10040W	CR_10040W	0.517898	0.56154	up-regulated
C4_02890C	QCR9	0.518246	0.4467	up-regulated
C6_03130W	C6_03130W	0.519196	0.516757	up-regulated
C1_13930W	SSK1	0.51943	0.408281	up-regulated
C2_06290C	ATP14	0.523978	0.399261	up-regulated
CR_09970W	UBC4	0.52399	0.497558	up-regulated
CR_03860C	CR_03860C	0.527029	0.550551	up-regulated
CR_01310W	ATP3	0.52796	0.435859	up-regulated
C4_04180C	C4_04180C	0.528155	0.466234	up-regulated
C2_08060W	C2_08060W	0.528289	0.784442	up-regulated
CR_03120W	CR_03120W	0.528765	1.87995	up-regulated
C1_05180C	C1_05180C	0.530027	0.648943	up-regulated
CR_03280W	IFR2	0.532045	1.26174	up-regulated
C2_08700C	C2_08700C	0.533953	1.12402	up-regulated
CR_05920C	MHP1	0.536262	1.45892	up-regulated
C1_09320C	C1_09320C	0.539171	0.774457	up-regulated
C6_00660C	C6_00660C	0.539367	0.707372	up-regulated
CR_09410W	CR_09410W	0.542464	1.0418	up-regulated
C1_00580W	C1_00580W	0.54537	2.06048	up-regulated
C4_06880C	SEM1	0.546998	1.09908	up-regulated
C1_13690C	C1_13690C	0.547337	1.06339	up-regulated
CR_10000C	CR_10000C	0.548715	0.686596	up-regulated
C2_08860W	FPK1	0.55057	1.26952	up-regulated
C5_02680W	C5_02680W	0.550981	1.45893	up-regulated
C2_10630W	C2_10630W	0.551268	0.881568	up-regulated
C5_04430C	YUH2	0.557305	0.447458	up-regulated
C7_03040W	C7_03040W	0.559365	1.00617	up-regulated
C4_02450W	C4_02450W	0.560778	0.793429	up-regulated
C4_02140C	TIM10	0.562954	0.44829	up-regulated
C2_09980W	C2_09980W	0.563	2.49522	up-regulated
C7_01720W	C7_01720W	0.563635	1.03563	up-regulated
C4_05550C	GVP36	0.564618	0.750569	up-regulated
C1_07900W	COI1	0.564938	0.462015	up-regulated
CR_08890C	ASR2	0.569251	1.57718	up-regulated
C3_03370C	C3_03370C	0.570924	0.8785	up-regulated
C1_02700C	C1_02700C	0.571648	1.60386	up-regulated
C4_02680C	C4_02680C	0.573848	0.922705	up-regulated
C1_12320C	ATP19	0.574	0.391653	up-regulated
C2_00100C	PGA52	0.574636	1.116	up-regulated
C1_10500W	C1_10500W	0.578093	0.580142	up-regulated
C2_02410W	C2_02410W	0.578632	0.978321	up-regulated
CR_00010C	CR_00010C	0.583833	0.405384	up-regulated
CR_06620W	CR_06620W	0.585304	1.53556	up-regulated
C1_08620W	CTR2	0.591703	1.2479	up-regulated
C5_02710W	TRR1	0.596703	0.850788	up-regulated
C3_06730W	C3_06730W	0.599698	1.11579	up-regulated
C4_05820W	C4_05820W	0.600496	0.866428	up-regulated
C7_00350C	C7_00350C	0.602861	2.87351	up-regulated
C4_03390W	CSH3	0.604642	0.523537	up-regulated
CR_00780C	GSY1	0.605224	1.85277	up-regulated
C2_04170C	C2_04170C	0.606012	0.417772	up-regulated
C1_07630W	C1_07630W	0.606065	0.69728	up-regulated
C1_04360C	C1_04360C	0.606889	0.517679	up-regulated
CR_04210C	QDR1	0.609267	1.03787	up-regulated
C6_00020W	C6_00020W	0.610004	0.734109	up-regulated
C4_06110C	TRP5	0.610354	0.404859	up-regulated
C7_01160C	C7_01160C	0.614218	0.769228	up-regulated
C1_14030W	C1_14030W	0.615448	1.75985	up-regulated
C7_00860W	SSR1	0.619712	0.433224	up-regulated
C3_05710W	RCT1	0.620275	1.0497	up-regulated
C4_03360C	VTC4	0.621082	1.34246	up-regulated
C7_03250C	PDI1	0.621835	0.382353	up-regulated
C1_09960W	PET100	0.625537	0.840968	up-regulated
C1_09030C	COX5	0.63036	0.535679	up-regulated
C3_06690C	C3_06690C	0.633479	0.85079	up-regulated
C7_03370C	C7_03370C	0.636187	0.767179	up-regulated
C2_01590W	COX13	0.638784	0.596244	up-regulated
C6_03400C	QCR7	0.639421	0.493505	up-regulated
C5_04360C	C5_04360C	0.641931	1.62299	up-regulated
C7_00790W	C7_00790W	0.644305	0.456636	up-regulated
C3_03320W	RUB1	0.644656	0.71685	up-regulated
C5_05430W	PEX4	0.648963	0.699864	up-regulated
CR_09670C	CR_09670C	0.649392	1.46606	up-regulated
C2_01440C	C2_01440C	0.650147	0.643539	up-regulated
C7_02830C	LIP5	0.651799	0.774476	up-regulated
CR_06270W	CR_06270W	0.652687	3.62059	up-regulated
C7_01290W	MED11	0.656525	0.918933	up-regulated
C3_05030W	PHB2	0.66011	0.690051	up-regulated
C5_02030W	RPN8	0.661285	0.444869	up-regulated
C1_14090W	C1_14090W	0.661497	0.587138	up-regulated
C2_06890C	C2_06890C	0.664099	1.86804	up-regulated
CR_10480W	PGA1	0.664495	0.82893	up-regulated
C5_05380W	RPN5	0.665472	0.401096	up-regulated
C1_06840C	C1_06840C	0.665691	1.57726	up-regulated
C2_00250W	STF2	0.668948	3.79307	up-regulated
C7_02470C	C7_02470C	0.672351	0.712189	up-regulated
C3_03340C	C3_03340C	0.672384	0.702057	up-regulated
C4_02460W	C4_02460W	0.677951	0.459142	up-regulated
C2_05820W	C2_05820W	0.67837	2.49977	up-regulated
C5_04170W	C5_04170W	0.682163	0.765249	up-regulated
C4_04530C	PHR1	0.683115	1.4839	up-regulated
C1_07990C	C1_07990C	0.6832	1.02504	up-regulated
C2_05920C	COX8	0.684189	0.608767	up-regulated
C4_05940W	PPS1	0.687261	1.27373	up-regulated
C4_03400W	C4_03400W	0.689192	0.480812	up-regulated
C4_05730W	C4_05730W	0.691841	5.36213	up-regulated
C2_08590W	YWP1	0.692176	0.384049	up-regulated
C5_02230W	PRE4	0.693303	0.524158	up-regulated
C1_11270W	C1_11270W	0.693355	1.41659	up-regulated
C7_03240W	C7_03240W	0.693861	1.54829	up-regulated
C7_03130C	DFR1	0.69913	0.456352	up-regulated
C3_07010W	POS5	0.699287	1.39461	up-regulated
C6_00440C	FET34	0.69952	1.16858	up-regulated
C1_02990C	XOG1	0.704085	1.58591	up-regulated
C5_01420W	C5_01420W	0.704332	1.74824	up-regulated
C7_03580C	C7_03580C	0.707154	1.20565	up-regulated
C5_02000C	ACH1	0.708238	0.616795	up-regulated
C5_02520W	C5_02520W	0.710017	0.79527	up-regulated
C6_04110W	C6_04110W	0.712137	0.790586	up-regulated
C1_04430C	C1_04430C	0.71387	1.00688	up-regulated
C2_01760C	C2_01760C	0.715969	0.703751	up-regulated
C1_00630W	C1_00630W	0.717807	2.06461	up-regulated
C1_01040W	C1_01040W	0.721099	1.00461	up-regulated
C4_02610C	SUL2	0.721917	2.26227	up-regulated
C2_03150C	C2_03150C	0.722315	1.55981	up-regulated
C7_02480W	C7_02480W	0.72391	0.586049	up-regulated
C1_04440W	C1_04440W	0.724282	0.995455	up-regulated
C7_01470C	PRE10	0.725876	0.807312	up-regulated
C7_01900W	NUC2	0.72689	0.379519	up-regulated
C2_08460C	C2_08460C	0.726937	1.07996	up-regulated
C1_06810W	CAT1	0.729538	1.14461	up-regulated
C4_05440C	C4_05440C	0.730684	1.52923	up-regulated
C3_00800W	MIH1	0.741033	0.817643	up-regulated
C5_02400W	C5_02400W	0.741253	0.691259	up-regulated
C1_07980C	C1_07980C	0.741414	2.44692	up-regulated
C2_03290W	C2_03290W	0.742113	2.21639	up-regulated
C1_09690W	MLS1	0.742318	2.01874	up-regulated
C1_08610C	C1_08610C	0.743458	1.03281	up-regulated
C1_06350W	C1_06350W	0.743896	0.378031	up-regulated
C6_04130C	ALS4	0.745615	1.65641	up-regulated
C7_02390W	AHP2	0.74599	1.07164	up-regulated
CR_09930W	CR_09930W	0.750247	3.13379	up-regulated
C1_05300C	PRD1	0.750253	1.4366	up-regulated
C1_00850W	IHD2	0.753701	1.7734	up-regulated
C2_03470C	COX6	0.754717	0.508468	up-regulated
C7_00300W	C7_00300W	0.757806	0.947253	up-regulated
C4_01510W	C4_01510W	0.759463	0.816816	up-regulated
C7_03390C	PUP3	0.75971	0.872855	up-regulated
C7_03830C	C7_03830C	0.760441	0.585489	up-regulated
C7_03780C	C7_03780C	0.762403	2.07958	up-regulated
CR_05330W	CR_05330W	0.764042	0.524107	up-regulated
C7_03820C	C7_03820C	0.764186	1.48713	up-regulated
C5_02860C	GRP2	0.768396	1.82127	up-regulated
C1_09060C	C1_09060C	0.769379	1.33198	up-regulated
CR_08670C	CR_08670C	0.773955	1.06195	up-regulated
C5_04050W	C5_04050W	0.774886	1.12928	up-regulated
C1_11660W	GAD1	0.775274	2.06459	up-regulated
C1_14590C	TLO4	0.775295	0.91194	up-regulated
C3_01940C	C3_01940C	0.777539	1.92834	up-regulated
C7_02570C	RBP1	0.777781	0.751849	up-regulated
C3_02290W	C3_02290W	0.780661	1.05694	up-regulated
C2_04720C	FGR51	0.785394	1.52323	up-regulated
C5_02390C	C5_02390C	0.785911	0.746825	up-regulated
C5_00880C	GIT3	0.789928	0.503581	up-regulated
C1_01760W	FGR38	0.7959	0.503242	up-regulated
C2_08390W	C2_08390W	0.797442	2.13124	up-regulated
C6_01140C	ARC18	0.799886	0.880475	up-regulated
CR_06860C	ARO10	0.801198	1.74498	up-regulated
C7_03860W	C7_03860W	0.809715	2.52458	up-regulated
C1_13570W	MPT5	0.811829	1.43858	up-regulated
C1_02270C	C1_02270C	0.815727	1.23518	up-regulated
C5_01890W	C5_01890W	0.824953	0.466214	up-regulated
C2_09860C	C2_09860C	0.82674	1.39977	up-regulated
C2_06870C	PST1	0.827383	3.73103	up-regulated
C1_01710W	C1_01710W	0.827559	1.55661	up-regulated
C7_01710W	C7_01710W	0.827698	0.718739	up-regulated
C6_04410C	C6_04410C	0.83291	1.54589	up-regulated
C4_04670C	C4_04670C	0.833034	1.32496	up-regulated
C7_04290W	C7_04290W	0.836073	0.870363	up-regulated
C3_02280C	GFA1	0.844207	0.876003	up-regulated
C1_08060W	OFR1	0.84621	0.996061	up-regulated
C7_04310C	C7_04310C	0.847509	1.26611	up-regulated
C4_02580W	C4_02580W	0.858727	0.926873	up-regulated
C4_03370C	C4_03370C	0.858832	2.29408	up-regulated
C4_02900C	CRH11	0.860498	1.87594	up-regulated
C1_10140C	C1_10140C	0.860997	1.68583	up-regulated
C2_03210W	C2_03210W	0.865965	1.10606	up-regulated
C1_14130W	FTR1	0.866689	1.63961	up-regulated
C7_00240W	C7_00240W	0.869304	1.34688	up-regulated
C4_04050C	RHD3	0.871633	1.85496	up-regulated
C4_04840C	AGP3	0.876578	1.43049	up-regulated
C5_04930C	MAL31	0.8787	1.28474	up-regulated
CR_04480C	LAP3	0.878716	1.75798	up-regulated
C4_00060W	C4_00060W	0.878903	1.1314	up-regulated
C3_01780C	C3_01780C	0.880555	1.76664	up-regulated
C5_00120W	C5_00120W	0.88059	0.54775	up-regulated
C1_03510C	C1_03510C	0.88169	1.13098	up-regulated
C6_04420W	C6_04420W	0.88265	0.855492	up-regulated
C7_03450C	HSM3	0.887058	2.42233	up-regulated
C1_01780C	HOL4	0.891767	1.57746	up-regulated
C2_01090C	ERG28	0.895188	0.526412	up-regulated
C3_04160W	DAL8	0.896358	1.4436	up-regulated
C2_08330W	C2_08330W	0.90027	1.77051	up-regulated
C7_01610W	C7_01610W	0.902875	0.720272	up-regulated
C5_03620W	BTS1	0.907468	0.592183	up-regulated
C7_03810W	SLA2	0.907534	0.572341	up-regulated
CR_09100C	CR_09100C	0.91224	2.34628	up-regulated
C3_03870C	SAP9	0.916451	0.535917	up-regulated
C5_04560C	CUP1	0.919587	1.77452	up-regulated
C4_06480C	CEK1	0.919741	1.32776	up-regulated
C4_00190W	C4_00190W	0.922611	0.848598	up-regulated
C5_05160C	CNB1	0.922805	0.759119	up-regulated
C7_00260C	C7_00260C	0.924796	1.35785	up-regulated
C1_02630C	EXG2	0.926121	1.2081	up-regulated
C4_05870C	C4_05870C	0.92689	0.62024	up-regulated
C3_07360W	DLD2	0.932818	0.79923	up-regulated
C4_04940W	C4_04940W	0.944956	1.62049	up-regulated
C4_00130W	RBT5	0.945673	4.44996	up-regulated
C5_03750W	FAV2	0.946277	1.23381	up-regulated
C4_04270W	C4_04270W	0.946384	0.777914	up-regulated
C3_03490W	RSN1	0.94753	2.0159	up-regulated
C1_12360C	RIB3	0.950225	1.84977	up-regulated
C6_01060C	CAN2	0.951913	1.84149	up-regulated
CR_07480W	CR_07480W	0.954994	2.47666	up-regulated
C3_02400C	COX7	0.958473	0.649092	up-regulated
C6_01420C	C6_01420C	0.966331	1.53134	up-regulated
C1_12700W	C1_12700W	0.967288	0.962492	up-regulated
C2_05180W	WH11	0.969596	2.1153	up-regulated
C5_03960W	C5_03960W	0.96989	0.556366	up-regulated
C1_06940C	ATC1	0.971985	3.05306	up-regulated
C5_01040W	C5_01040W	0.97238	0.77666	up-regulated
C5_00750C	C5_00750C	0.977482	1.46362	up-regulated
C2_04970W	ABP2	0.978969	0.890073	up-regulated
C5_02930C	GRE3	0.979573	1.51707	up-regulated
C7_02370W	C7_02370W	0.98107	1.67363	up-regulated
C5_01880C	C5_01880C	0.988024	0.945198	up-regulated
C5_00930C	TFS1	0.992397	1.9399	up-regulated
C6_04400W	C6_04400W	0.993584	1.80209	up-regulated
C5_00140C	C5_00140C	0.996057	1.04298	up-regulated
C4_04140W	C4_04140W	0.996291	2.49555	up-regulated
C7_01940C	C7_01940C	0.998654	1.06387	up-regulated
C4_02360W	AMS1	1.0001	4.85797	up-regulated
C5_04260W	C5_04260W	1.00056	2.5383	up-regulated
C1_11700C	MRF1	1.00393	3.43647	up-regulated
C5_03740W	C5_03740W	1.00544	1.4763	up-regulated
C2_00510W	C2_00510W	1.0166	1.37932	up-regulated
C5_04960W	C5_04960W	1.02399	1.32193	up-regulated
C5_03050C	PGA58	1.02649	2.19707	up-regulated
C4_02030W	RFX2	1.02736	1.85205	up-regulated
C5_02140C	C5_02140C	1.02934	0.893292	up-regulated
C4_02150C	C4_02150C	1.03101	1.15142	up-regulated
C1_05510C	RPS27A	1.03129	1.23806	up-regulated
C2_08870C	PIR1	1.03828	1.21716	up-regulated
C2_00940W	C2_00940W	1.04039	2.96032	up-regulated
CR_04275W	SCR1	1.04199	0.981374	up-regulated
C2_05690C	YTH1	1.04269	1.11807	up-regulated
C1_11850W	C1_11850W	1.04533	2.88143	up-regulated
C7_00580C	C7_00580C	1.04861	1.00418	up-regulated
C5_05450C	MUM2	1.05064	1.2701	up-regulated
C5_03350W	QCR2	1.05892	0.451494	up-regulated
C7_03490W	GYP7	1.06009	2.66148	up-regulated
C2_04420W	IFA4	1.06202	1.31268	up-regulated
C2_04110W	C2_04110W	1.06336	1.9096	up-regulated
CR_01200W	OYE22	1.06393	3.06986	up-regulated
C1_13190W	C1_13190W	1.0699	1.35126	up-regulated
C1_00290W	POL93	1.0703	1.5984	up-regulated
C1_01810C	UGA2	1.07964	1.90609	up-regulated
C4_04110W	C4_04110W	1.08171	1.71497	up-regulated
C5_04330W	C5_04330W	1.0992	0.892796	up-regulated
C5_04980W	C5_04980W	1.1	2.05264	up-regulated
C7_00660W	GAC1	1.10605	1.8566	up-regulated
C5_03240W	BUB3	1.11223	1.69453	up-regulated
C6_02940C	C6_02940C	1.11461	1.16076	up-regulated
C7_00930W	GPH1	1.11707	1.92541	up-regulated
CR_10840C	XYL2	1.12589	2.95501	up-regulated
C2_07580W	C2_07580W	1.12646	1.63008	up-regulated
C4_04770C	MNN22	1.12758	1.98733	up-regulated
C7_01700W	C7_01700W	1.13795	1.22223	up-regulated
C7_00880C	C7_00880C	1.13959	2.68598	up-regulated
C2_10240W	GPD1	1.14199	2.11836	up-regulated
C5_02580W	C5_02580W	1.1447	0.828669	up-regulated
C5_02690W	C5_02690W	1.1468	3.15515	up-regulated
C1_10740C	ASR1	1.15486	3.06866	up-regulated
C1_07480C	C1_07480C	1.15567	1.95468	up-regulated
C5_00560W	UBC13	1.15977	1.10612	up-regulated
CR_07680C	CR_07680C	1.1693	1.77076	up-regulated
C7_01150W	C7_01150W	1.17158	1.46562	up-regulated
C2_08710W	PEX17	1.17963	0.864596	up-regulated
C7_03030W	C7_03030W	1.18155	2.54706	up-regulated
C4_00080C	C4_00080C	1.18687	1.29187	up-regulated
C3_07270C	UBI4	1.18693	0.722803	up-regulated
C1_04330W	RPN4	1.19474	1.47999	up-regulated
C4_05840W	FRE3	1.19782	0.854863	up-regulated
C7_03930C	MAM33	1.19885	0.788177	up-regulated
C1_00780C	HGC1	1.2086	0.566395	up-regulated
C1_09240C	C1_09240C	1.22084	2.48523	up-regulated
C3_03530W	C3_03530W	1.2244	1.40545	up-regulated
C7_02500C	DPP3	1.22685	1.0662	up-regulated
CR_02180W	PHO113	1.2306	2.03653	up-regulated
C1_05480C	C1_05480C	1.23354	0.989165	up-regulated
C3_06560W	C3_06560W	1.23532	1.50768	up-regulated
C5_03490C	C5_03490C	1.238	2.03067	up-regulated
C4_01170C	BMT9	1.24691	1.31638	up-regulated
C5_02220C	C5_02220C	1.24722	1.13063	up-regulated
C7_03380W	C7_03380W	1.25848	0.860036	up-regulated
C5_01785W	MTLALPHA2	1.26118	0.768321	up-regulated
C7_00630C	C7_00630C	1.26171	2.13191	up-regulated
C1_04320W	GPM2	1.26797	1.87563	up-regulated
C4_04470W	SAP10	1.26952	2.8249	up-regulated
C1_13620W	ROB1	1.28027	1.12431	up-regulated
C1_10180C	ECM21	1.28079	1.91693	up-regulated
CR_05430W	CSP1	1.28183	1.9359	up-regulated
CR_05340C	IFE2	1.28291	3.40323	up-regulated
C1_02810W	RAD16	1.28561	1.39331	up-regulated
C1_00270W	C1_00270W	1.28681	1.19213	up-regulated
CR_09270C	CBP1	1.29447	1.87931	up-regulated
C5_01200W	C5_01200W	1.2961	1.57825	up-regulated
C1_07080W	RTT102	1.2968	2.83869	up-regulated
C4_01550C	CPA1	1.30226	2.7	up-regulated
CR_06500C	CR_06500C	1.30279	2.60126	up-regulated
CR_09680C	RTA4	1.30378	2.33971	up-regulated
CR_07160C	CR_07160C	1.30606	2.75693	up-regulated
C1_02570C	PUT4	1.31155	1.19597	up-regulated
C1_03270W	C1_03270W	1.3126	5.07003	up-regulated
C1_04450C	FMA1	1.31309	1.33611	up-regulated
C6_03610W	FGR17	1.31445	1.62281	up-regulated
C4_00290C	C4_00290C	1.31619	2.13454	up-regulated
C5_01570C	SPO1	1.31935	1.68592	up-regulated
C6_01490C	C6_01490C	1.32482	0.997956	up-regulated
C1_09930W	C1_09930W	1.32853	1.06507	up-regulated
C1_02730W	C1_02730W	1.33523	2.59628	up-regulated
CR_08990C	SLP3	1.35166	2.71927	up-regulated
C2_10690W	TPS3	1.36207	2.48381	up-regulated
C5_02920W	C5_02920W	1.36976	0.685461	up-regulated
C2_08050C	SIT1	1.37084	1.69387	up-regulated
C3_04100W	C3_04100W	1.39424	1.2973	up-regulated
C6_04190C	C6_04190C	1.39986	1.47081	up-regulated
CR_00090C	CR_00090C	1.40304	1.20329	up-regulated
C3_05600W	ATO6	1.40981	1.45177	up-regulated
C1_05080W	GPT1	1.41498	1.40071	up-regulated
C5_04320C	C5_04320C	1.41643	1.20563	up-regulated
C6_03230W	ARG3	1.41833	2.19567	up-regulated
C4_00860C	C4_00860C	1.42164	1.15923	up-regulated
C7_02760W	C7_02760W	1.4312	0.788156	up-regulated
CR_02280W	PGA23	1.43668	3.81021	up-regulated
C1_07640C	C1_07640C	1.43723	2.26967	up-regulated
C5_03940C	C5_03940C	1.44053	0.9795	up-regulated
C1_03750W	C1_03750W	1.44094	1.63677	up-regulated
C1_13480W	HSP70	1.44128	3.77666	up-regulated
C5_01360W	CFL4	1.4413	3.88509	up-regulated
C5_04370C	PGA37	1.44557	2.20254	up-regulated
C3_06860C	C3_06860C	1.45275	0.873909	up-regulated
CR_10070C	ZCF39	1.45387	0.490783	up-regulated
CR_04960C	CRG1	1.45547	3.56512	up-regulated
C2_03110W	C2_03110W	1.46987	3.15188	up-regulated
C1_04140W	IFD6	1.47442	2.87705	up-regulated
C4_04360W	C4_04360W	1.47488	1.04292	up-regulated
C5_03440W	C5_03440W	1.47566	1.27842	up-regulated
C7_04060W	C7_04060W	1.47977	0.633788	up-regulated
C5_00390C	C5_00390C	1.48109	2.80385	up-regulated
C2_01040W	C2_01040W	1.48859	1.35248	up-regulated
CR_01930C	BIO2	1.49018	1.72931	up-regulated
C4_05070C	ARG8	1.49257	3.41224	up-regulated
C1_12850W	BLP1	1.49311	4.57372	up-regulated
C1_06280C	UME6	1.49411	2.29252	up-regulated
C3_06450W	GLG2	1.49484	1.82174	up-regulated
CR_09700W	CR_09700W	1.49658	4.27806	up-regulated
CR_09140C	CR_09140C	1.50639	2.04939	up-regulated
C6_01430C	FRP6	1.52841	1.56166	up-regulated
C7_03570W	ARG4	1.53467	2.69252	up-regulated
C2_06720W	GRE2	1.53948	2.45902	up-regulated
CR_09780C	IFA14	1.54229	3.88764	up-regulated
C4_04950W	C4_04950W	1.54701	1.7035	up-regulated
C3_02680C	SLD1	1.55955	1.63327	up-regulated
CR_07110C	CR_07110C	1.56076	0.818886	up-regulated
C4_03890W	PTP2	1.56189	1.6162	up-regulated
C3_05450C	C3_05450C	1.56723	1.22864	up-regulated
C4_06780C	OYE32	1.57468	3.03652	up-regulated
C1_13470W	KNS1	1.57514	2.56993	up-regulated
C2_00770W	C2_00770W	1.58191	3.25782	up-regulated
C1_10570C	C1_10570C	1.59822	1.56306	up-regulated
C4_02210W	C4_02210W	1.59939	2.02325	up-regulated
C7_02070W	GRX1	1.61266	1.39559	up-regulated
C7_01390W	C7_01390W	1.61804	1.17547	up-regulated
C5_02790C	GAP1	1.62372	1.03314	up-regulated
CR_05170C	FDH1	1.6278	4.75901	up-regulated
C1_09900W	LIP3	1.64476	2.41803	up-regulated
C1_01740W	CTN1	1.66204	4.87247	up-regulated
C4_06320C	C4_06320C	1.67725	2.74263	up-regulated
C5_05200C	C5_05200C	1.68077	1.38748	up-regulated
C3_01370C	PGA44	1.69064	3.33858	up-regulated
C2_05660W	PNG2	1.69443	1.78764	up-regulated
C4_05130C	ALD6	1.70525	2.95207	up-regulated
C6_03170C	MDR1	1.70946	2.42086	up-regulated
C3_05620W	ATO5	1.71741	3.97109	up-regulated
CR_00620C	ARG1	1.72523	2.66793	up-regulated
C4_06360C	C4_06360C	1.73089	1.61243	up-regulated
C5_04190W	MRV2	1.73902	2.21823	up-regulated
C6_04230W	C6_04230W	1.76874	2.19853	up-regulated
C1_13450W	HYR1	1.77881	1.92794	up-regulated
CR_06550C	CR_06550C	1.78052	1.91439	up-regulated
C6_01070C	CIP1	1.81094	3.37447	up-regulated
C4_02340W	C4_02340W	1.81348	3.94551	up-regulated
C2_05700W	OSM1	1.81536	2.27018	up-regulated
C6_03710W	ALS9	1.81701	2.03052	up-regulated
CR_06570C	CR_06570C	1.82302	2.53257	up-regulated
C2_07630C	C2_07630C	1.82518	3.31054	up-regulated
CR_10790W	MAL2	1.82773	2.73357	up-regulated
C3_01930W	PXP2	1.8293	2.25676	up-regulated
C4_00110C	FRP1	1.85102	4.0019	up-regulated
C3_07590W	C3_07590W	1.85524	2.62871	up-regulated
C7_02920W	C7_02920W	1.87883	2.2419	up-regulated
C5_01100C	CLN3	1.89473	1.85286	up-regulated
C4_02190C	C4_02190C	1.8989	1.9532	up-regulated
C4_00990W	SMF11	1.89928	5.052	up-regulated
C6_04380W	ALS2	1.9153	2.69265	up-regulated
C6_03060W	PGA60	1.9502	3.62756	up-regulated
C6_01180C	EBP1	1.96554	2.24801	up-regulated
C5_04940W	C5_04940W	1.97484	2.88582	up-regulated
CR_02880W	CR_02880W	1.98363	3.09057	up-regulated
C4_04200C	C4_04200C	1.9953	2.19794	up-regulated
C4_04080C	PGA31	2.01527	4.20243	up-regulated
CR_04060C	DAP1	2.03338	2.91287	up-regulated
C1_08070W	CDR4	2.03852	2.95232	up-regulated
C5_03880C	C5_03880C	2.04503	2.33117	up-regulated
C3_07330W	C3_07330W	2.0636	2.88864	up-regulated
C7_03150W	C7_03150W	2.0904	3.82407	up-regulated
CR_04250W	RON1	2.09981	2.44693	up-regulated
C1_09190C	DAK2	2.11211	1.87455	up-regulated
C6_03250W	BMT4	2.13919	0.913816	up-regulated
C3_04570C	DUR35	2.1478	1.88048	up-regulated
C1_09580C	LIP1	2.14845	3.88496	up-regulated
C2_09220W	DDR48	2.17653	5.54261	up-regulated
C2_08340C	C2_08340C	2.17699	2.76027	up-regulated
CR_09940W	CR_09940W	2.18174	2.47518	up-regulated
C1_05520W	C1_05520W	2.19559	2.6022	up-regulated
C2_00760C	C2_00760C	2.20741	5.51242	up-regulated
C3_04060C	HEM13	2.21868	2.92022	up-regulated
C1_09400C	FTH1	2.22357	4.24493	up-regulated
C5_01670W	DAL52	2.23104	2.07827	up-regulated
C2_06340W	EFH1	2.25689	2.93577	up-regulated
C3_01130C	C3_01130C	2.26588	4.66451	up-regulated
C4_04190C	C4_04190C	2.2963	2.24663	up-regulated
C1_10060C	C1_10060C	2.33151	3.33223	up-regulated
C7_02240W	FMP45	2.3845	5.20608	up-regulated
C3_02300W	FGR23	2.39015	1.72767	up-regulated
C1_13160W	PSA2	2.40115	5.79901	up-regulated
C1_05540C	C1_05540C	2.43217	1.86931	up-regulated
C1_12000C	C1_12000C	2.44057	2.90855	up-regulated
C4_02330C	C4_02330C	2.45231	5.68978	up-regulated
C4_04790W	FAV1	2.45247	4.35398	up-regulated
C5_04690C	C5_04690C	2.46324	3.51544	up-regulated
C5_04220W	MRV5	2.46661	3.60435	up-regulated
C5_03510C	C5_03510C	2.46978	5.34969	up-regulated
C4_06620C	C4_06620C	2.47861	4.34522	up-regulated
C2_02910W	C2_02910W	2.48017	2.65556	up-regulated
C3_05840W	C3_05840W	2.53456	5.24347	up-regulated
C1_09250W	CRP1	2.55532	3.44152	up-regulated
C1_02250W	CWH8	2.56541	3.35528	up-regulated
CR_06100C	CR_06100C	2.58738	1.17657	up-regulated
C4_01800W	C4_01800W	2.59202	2.16471	up-regulated
CR_08510W	PGA13	2.68645	7.89272	up-regulated
C1_08790W	TPO3	2.70967	2.62162	up-regulated
C5_00870C	GIT4	2.71763	3.11051	up-regulated
C5_02460C	ECM331	2.7217	3.72839	up-regulated
C2_02860W	SUR2	2.81187	2.26739	up-regulated
CR_02570C	CR_02570C	2.82296	2.36412	up-regulated
C3_00600W	IFF11	2.84939	3.86772	up-regulated
C2_04010C	HSP21	2.86372	8.10754	up-regulated
C5_02630C	MNN1	3.04748	4.63479	up-regulated
C1_06000W	C1_06000W	3.1186	1.41032	up-regulated
C1_13430C	C1_13430C	3.22833	5.70791	up-regulated
C3_03570C	C3_03570C	3.23806	6.51198	up-regulated
C6_02950C	C6_02950C	3.26418	4.58573	up-regulated
C5_00600C	C5_00600C	3.28185	3.38373	up-regulated
C5_04480C	C5_04480C	3.37757	3.49598	up-regulated
CR_06670W	CFL11	3.37997	2.83438	up-regulated
CR_02920C	AQY1	3.81514	4.13516	up-regulated
C4_04070C	PGA30	4.07527	6.56705	up-regulated
C4_03430W	MOH1	4.12585	4.34119	up-regulated
CR_09220C	LIP7	4.15145	4.74226	up-regulated
C1_05760C	PGA26	4.25826	4.17628	up-regulated
C2_07570W	RNR22	4.37627	2.2677	up-regulated
C6_02100W	C6_02100W	4.38085	7.01697	up-regulated
C1_12720C	C1_12720C	4.49965	5.6029	up-regulated
C7_00280W	HGT12	4.50997	5.59362	up-regulated
C2_00680C	SOD5	4.58466	5.57706	up-regulated
C4_00450C	PGA10	4.72824	4.43826	up-regulated
C2_10150W	ECS1	4.87417	4.74475	up-regulated
C6_02890C	HPD1	4.91081	4.35229	up-regulated
C6_03600C	C6_03600C	4.92407	3.71004	up-regulated
C1_04800C	C1_04800C	5.06892	3.74478	up-regulated
C3_01540W	C3_01540W	5.32924	6.1109	up-regulated
CR_04440C	RBR1	5.8154	6.35879	up-regulated
CR_08740W	CR_08740W	6.01758	5.50054	up-regulated
C4_03570W	HWP1	7.76757	6.96048	up-regulated
