# Supplementary material for: Roles of P-body factors in Candida albicans filamentation and stress response
Source: PLoS Genet. 2025 Mar 17;21(3):e1011632. doi: 10.1371/journal.pgen.1011632 (PMC11975087; doi:10.1371/journal.pgen.1011632)
Supplement: S13 Table — In RPMI, both dhh1Δ/Δ strains had 883 genes downregulated (blue circles Fig 8D) and 901 genes upregulated (red circles Fig 8D). Data from DEseq2 results in S2 and S6 Tables. (XLSX) [file pgen.1011632.s022.xlsx]

## Sheet: Sheet1
Table S13. Core genes differentially expressed in the same direction for RPMI SC5314 dhh1Δ/Δ and RPMI P57057 dhh1Δ/Δ
Feature name	Gene Name	SC5314 log2(dhh1Δ/Δ / WT) RPMI	P57055 log2(dhh1Δ/Δ / WT) RPMI	Regulation
C1_07070C	DHH1	-12.432	-12.4959	down-regulated
C6_03700W	ALS1	-4.67739	-4.57401	down-regulated
C6_00940C	C6_00940C	-3.64756	-1.81632	down-regulated
CR_08270W	CR_08270W	-3.39987	-4.92261	down-regulated
C1_05690C	C1_05690C	-3.01361	-3.26582	down-regulated
C5_04210C	MRV4	-3.00659	-2.50767	down-regulated
C3_03990C	AAP1	-2.94125	-2.51769	down-regulated
C2_10070W	C2_10070W	-2.83641	-1.71622	down-regulated
C3_03460C	C3_03460C	-2.8204	-0.657976	down-regulated
CR_02750C	PGA34	-2.77341	-3.27213	down-regulated
C4_01170C	BMT9	-2.73343	-2.11142	down-regulated
C2_01020W	HGT6	-2.72594	-3.30117	down-regulated
C1_08170C	BUL1	-2.59595	-1.34035	down-regulated
C2_04670W	C2_04670W	-2.571	-1.18601	down-regulated
C3_05480C	tV(AAC)5	-2.53432	-3.03229	down-regulated
C6_03280W	C6_03280W	-2.48235	-4.04637	down-regulated
C4_07020C	C4_07020C	-2.47925	-0.764717	down-regulated
C5_05240C	C5_05240C	-2.47338	-1.90782	down-regulated
CR_09030C	CR_09030C	-2.44983	-1.55724	down-regulated
C1_04500W	ICL1	-2.40809	-1.89649	down-regulated
C1_02130C	GAL1	-2.40614	-0.614319	down-regulated
C2_09880C	C2_09880C	-2.35214	-2.87343	down-regulated
C1_10190W	C1_10190W	-2.28735	-1.89567	down-regulated
C1_13100W	C1_13100W	-2.27137	-1.91598	down-regulated
C1_09210C	C1_09210C	-2.25748	-2.18001	down-regulated
C2_01560W	BMT5	-2.25186	-1.96079	down-regulated
C6_01290C	QDR3	-2.24846	-1.89214	down-regulated
CR_09960C	UGA3	-2.20624	-1.51167	down-regulated
C3_05490C	tV(AAC)6	-2.20193	-3.70544	down-regulated
C3_03710W	CCC1	-2.15089	-1.47012	down-regulated
CR_10100C	INO1	-2.14834	-2.09492	down-regulated
C1_02180W	GAL7	-2.14181	-0.99802	down-regulated
CR_02020C	OPT1	-2.11499	-2.11637	down-regulated
C2_07430C	C2_07430C	-2.11273	-1.85573	down-regulated
C5_00230C	C5_00230C	-2.10666	-3.86403	down-regulated
C2_08820C	SPO11	-2.09675	-2.35955	down-regulated
C1_10110W	C1_10110W	-2.0838	-2.92646	down-regulated
CR_08530C	tL(CAA)4	-2.07283	-2.24566	down-regulated
CR_03250C	CR_03250C	-2.07202	-1.9719	down-regulated
CR_03730C	CR_03730C	-2.07175	-2.03855	down-regulated
C1_04940C	C1_04940C	-2.0418	-1.40148	down-regulated
C6_03670C	C6_03670C	-2.04027	-2.08011	down-regulated
C6_02320C	IPL1	-2.02663	-0.828459	down-regulated
C2_07580W	C2_07580W	-2.01244	-1.73353	down-regulated
CR_03260W	CR_03260W	-2.00089	-2.56042	down-regulated
C6_02420W	C6_02420W	-1.97448	-1.87574	down-regulated
C3_04070C	CDR11	-1.96165	-1.94354	down-regulated
C2_09240C	C2_09240C	-1.94243	-1.0714	down-regulated
C2_03610W	FMO2	-1.93544	-2.38441	down-regulated
C1_04110W	C1_04110W	-1.92962	-1.10194	down-regulated
C1_14180W	C1_14180W	-1.92709	-2.24037	down-regulated
C2_09530W	EAP1	-1.91494	-2.31405	down-regulated
C2_08920W	C2_08920W	-1.91409	-2.43925	down-regulated
C5_04190W	MRV2	-1.89251	-1.26989	down-regulated
C1_05450W	C1_05450W	-1.87824	-1.3179	down-regulated
C1_06980C	C1_06980C	-1.87302	-1.26529	down-regulated
C3_01970C	C3_01970C	-1.87137	-1.17715	down-regulated
C4_03000C	C4_03000C	-1.86359	-0.804317	down-regulated
C1_05440C	C1_05440C	-1.82529	-1.30897	down-regulated
C6_00980C	C6_00980C	-1.80908	-1.13256	down-regulated
C1_07980C	C1_07980C	-1.79745	-2.52976	down-regulated
CR_06650C	CR_06650C	-1.79047	-1.6547	down-regulated
CR_06250W	CR_06250W	-1.78835	-0.744269	down-regulated
C1_07030C	RBT4	-1.78527	-2.15606	down-regulated
C3_02510C	SAP8	-1.7555	-1.81318	down-regulated
CR_07530C	ECM22	-1.73728	-2.54079	down-regulated
C1_06350W	C1_06350W	-1.73341	-1.85247	down-regulated
CR_07840C	CR_07840C	-1.72909	-1.50952	down-regulated
C4_05900C	C4_05900C	-1.72606	-1.27837	down-regulated
C2_08910C	C2_08910C	-1.71702	-1.95345	down-regulated
C1_04290C	ACS2	-1.71582	-2.11182	down-regulated
C1_01990W	HSP30	-1.71033	-1.59617	down-regulated
C1_02150W	GAL10	-1.70696	-1.14187	down-regulated
C1_01180C	C1_01180C	-1.69715	-2.98759	down-regulated
C3_05220W	CDR1	-1.69051	-2.70305	down-regulated
C3_06620W	FUN31	-1.68949	-1.29788	down-regulated
C3_02990C	C3_02990C	-1.6868	-0.65687	down-regulated
C6_00260W	C6_00260W	-1.68328	-0.533461	down-regulated
CR_08720W	CR_08720W	-1.68286	-1.54303	down-regulated
C2_04390W	CIS303	-1.67482	-1.81	down-regulated
C3_02900W	C3_02900W	-1.67118	-0.743543	down-regulated
CR_05530C	CWT1	-1.66061	-1.68805	down-regulated
C3_00400C	C3_00400C	-1.6551	-1.48778	down-regulated
C3_04930C	HGT4	-1.65418	-2.13271	down-regulated
C3_06790W	TRY6	-1.64468	-1.12437	down-regulated
CR_00100C	EPL1	-1.641	-1.88101	down-regulated
CR_08160W	PTC5	-1.63224	-1.46926	down-regulated
C5_04400W	RNY11	-1.6302	-1.18465	down-regulated
C2_03370W	THI20	-1.62427	-0.857596	down-regulated
CR_06910W	BUD5	-1.62169	-1.1801	down-regulated
C4_04550C	OMA1	-1.60763	-1.77175	down-regulated
C3_02870C	C3_02870C	-1.60755	-1.25049	down-regulated
C3_04000C	CTN3	-1.6069	-1.05761	down-regulated
C4_02150C	C4_02150C	-1.606	-1.84506	down-regulated
C2_03680W	SAP98	-1.60052	-1.28671	down-regulated
C4_02500C	ADR1	-1.59689	-1.60577	down-regulated
C1_08900W	C1_08900W	-1.59649	-1.53196	down-regulated
C2_10300C	C2_10300C	-1.5921	-1.03588	down-regulated
C1_05340C	ZCF2	-1.57167	-1.31473	down-regulated
C2_03500W	C2_03500W	-1.56638	-1.37148	down-regulated
C2_08390W	C2_08390W	-1.5621	-1.2993	down-regulated
CR_00380W	CR_00380W	-1.55903	-1.39741	down-regulated
CR_07830C	CR_07830C	-1.55093	-1.58626	down-regulated
C1_03270W	C1_03270W	-1.53697	-1.36942	down-regulated
C1_14190C	C1_14190C	-1.53293	-1.93788	down-regulated
C4_03430W	MOH1	-1.53226	-1.02303	down-regulated
C1_01200W	STB5	-1.53192	-1.37119	down-regulated
C2_05770W	C2_05770W	-1.52701	-2.50411	down-regulated
C7_00430W	C7_00430W	-1.51577	-2.69629	down-regulated
CR_08730W	tE(UUC)7	-1.51339	-1.26097	down-regulated
C3_06220C	OAC1	-1.49066	-1.44794	down-regulated
C4_03470C	ECE1	-1.48986	-2.40066	down-regulated
CR_06860C	ARO10	-1.48674	-1.06196	down-regulated
C4_05940W	PPS1	-1.48358	-0.815122	down-regulated
C2_08080C	IFM3	-1.47897	-2.03545	down-regulated
C4_00670W	TOK1	-1.47293	-1.66627	down-regulated
CR_06640C	ICE2	-1.46951	-1.10043	down-regulated
CR_09040W	CR_09040W	-1.46707	-1.41286	down-regulated
C2_07640W	C2_07640W	-1.4663	-1.77823	down-regulated
C2_05330C	C2_05330C	-1.45506	-2.58116	down-regulated
CR_01910C	BIO4	-1.45009	-1.5816	down-regulated
CR_00170W	ZCF38	-1.44917	-1.5881	down-regulated
C4_04450C	ATG1	-1.44883	-1.49572	down-regulated
C1_09120W	IPT1	-1.4422	-1.87408	down-regulated
C2_00460W	SAP30	-1.44111	-2.237	down-regulated
C2_08090W	C2_08090W	-1.44092	-2.11907	down-regulated
C2_10110W	CYC1	-1.43931	-1.43654	down-regulated
CR_00660W	CR_00660W	-1.43744	-1.0742	down-regulated
C2_04620W	C2_04620W	-1.43473	-1.16047	down-regulated
C6_04610C	NAG3	-1.42495	-0.861476	down-regulated
C3_01320C	SGA1	-1.42369	-1.45229	down-regulated
C6_02780C	MIF2	-1.42238	-0.913055	down-regulated
C5_04800W	CRH12	-1.41288	-1.29288	down-regulated
C2_04280W	C2_04280W	-1.40864	-1.47248	down-regulated
C6_04550C	C6_04550C	-1.39762	-0.90914	down-regulated
CR_00610W	IFF4	-1.39407	-1.13328	down-regulated
C1_07990C	C1_07990C	-1.39324	-0.902002	down-regulated
C6_03770C	ORM1	-1.39017	-0.977237	down-regulated
C1_07650W	C1_07650W	-1.38728	-1.12797	down-regulated
C2_00360C	C2_00360C	-1.38421	-1.10592	down-regulated
CR_06440C	BCR1	-1.38357	-1.70326	down-regulated
C2_00920W	C2_00920W	-1.38249	-1.40367	down-regulated
C1_14250C	C1_14250C	-1.38113	-2.39189	down-regulated
C1_07190W	SOG2	-1.38023	-0.984448	down-regulated
CR_08080W	CR_08080W	-1.3785	-1.31898	down-regulated
C5_03330C	ZCF13	-1.37694	-1.60749	down-regulated
CR_09560C	CR_09560C	-1.36899	-1.90601	down-regulated
C4_02510W	C4_02510W	-1.36766	-1.68245	down-regulated
C3_02260C	C3_02260C	-1.36596	-1.07454	down-regulated
C1_01130W	C1_01130W	-1.36546	-1.75817	down-regulated
C3_06000W	AHR1	-1.36492	-0.578818	down-regulated
CR_01900C	BIO5	-1.36469	-1.29438	down-regulated
C2_10610W	GYP5	-1.36457	-0.947862	down-regulated
C4_04660C	C4_04660C	-1.36215	-1.84274	down-regulated
C5_03980W	C5_03980W	-1.36124	-1.00234	down-regulated
CR_05770W	CR_05770W	-1.35648	-1.3149	down-regulated
C1_04480C	TUS1	-1.35467	-1.93109	down-regulated
C1_05350W	YPT53	-1.35357	-1.12544	down-regulated
C4_00600C	MUC1	-1.34814	-1.36859	down-regulated
C1_09100W	ZCF28	-1.34807	-1.15298	down-regulated
C2_00150W	LEU5	-1.34594	-2.02189	down-regulated
C4_02570C	C4_02570C	-1.34008	-1.24556	down-regulated
C3_00180C	DAL1	-1.33834	-1.93048	down-regulated
C1_05460W	KOG1	-1.33587	-1.43723	down-regulated
C3_00940W	C3_00940W	-1.33425	-1.70876	down-regulated
C4_00260W	C4_00260W	-1.32563	-1.00588	down-regulated
C2_04290W	RIM11	-1.32537	-1.42128	down-regulated
C1_08200W	NTG1	-1.32512	-1.06767	down-regulated
C1_12290C	RBD1	-1.31893	-1.25025	down-regulated
C1_09650W	C1_09650W	-1.31318	-1.30899	down-regulated
C6_01520W	C6_01520W	-1.31274	-1.41557	down-regulated
C2_00930C	VPS24	-1.31136	-1.366	down-regulated
C3_00750W	LYS144	-1.30305	-0.89703	down-regulated
CR_04640W	DIT1	-1.30021	-0.83025	down-regulated
CR_05990C	SFL1	-1.29897	-1.68142	down-regulated
C4_03890W	PTP2	-1.29739	-1.57021	down-regulated
C1_09090C	ARG81	-1.29499	-1.65998	down-regulated
CR_00630W	VHR1	-1.29379	-1.44452	down-regulated
CR_00220W	CR_00220W	-1.29331	-1.18095	down-regulated
C6_03370W	C6_03370W	-1.28827	-2.27259	down-regulated
C1_11310C	PSP1	-1.28514	-1.45391	down-regulated
C4_03910W	FGR28	-1.27583	-0.886699	down-regulated
C3_01620W	C3_01620W	-1.27317	-0.877999	down-regulated
C3_05980C	FAA2	-1.26544	-1.74996	down-regulated
C1_01890C	C1_01890C	-1.26484	-0.931297	down-regulated
C2_08690C	C2_08690C	-1.26282	-0.813403	down-regulated
C3_04790W	C3_04790W	-1.26047	-1.44276	down-regulated
C3_03870C	SAP9	-1.25544	-1.6785	down-regulated
CR_05040W	CR_05040W	-1.25489	-1.28547	down-regulated
C1_01220C	C1_01220C	-1.25461	-1.0464	down-regulated
C4_04250W	C4_04250W	-1.25175	-1.60095	down-regulated
C3_05360C	C3_05360C	-1.24714	-1.06413	down-regulated
C6_01790C	ZCF18	-1.24651	-1.65772	down-regulated
C1_02170C	GAL102	-1.24549	-0.884513	down-regulated
C3_01230C	C3_01230C	-1.24466	-1.10794	down-regulated
C6_04380W	ALS2	-1.24265	-2.00691	down-regulated
C2_04560W	KTR2	-1.23829	-1.22488	down-regulated
C3_01250W	PMC1	-1.23542	-1.66301	down-regulated
CR_06260W	CR_06260W	-1.23404	-0.801629	down-regulated
C1_09250W	CRP1	-1.23305	-1.89735	down-regulated
C1_01710W	C1_01710W	-1.23139	-1.77759	down-regulated
C3_06560W	C3_06560W	-1.22886	-1.41999	down-regulated
C7_01510W	C7_01510W	-1.22787	-1.60733	down-regulated
C2_08660C	C2_08660C	-1.22778	-1.51806	down-regulated
C6_02790C	C6_02790C	-1.22658	-1.36131	down-regulated
C2_05810W	C2_05810W	-1.22508	-1.57568	down-regulated
C6_04110W	C6_04110W	-1.22296	-0.83442	down-regulated
C1_04850C	C1_04850C	-1.22229	-0.574245	down-regulated
C4_05150W	VAC8	-1.21631	-0.531728	down-regulated
C6_01740C	ATG15	-1.21452	-1.22094	down-regulated
C4_05440C	C4_05440C	-1.2123	-0.839284	down-regulated
C3_04890W	CDR2	-1.21185	-1.93595	down-regulated
CR_00110W	CR_00110W	-1.20711	-1.08624	down-regulated
C1_03050W	C1_03050W	-1.20695	-0.881944	down-regulated
CR_05180C	SDH2	-1.20661	-1.1833	down-regulated
C1_10910C	C1_10910C	-1.20286	-1.36189	down-regulated
CR_02460W	CR_02460W	-1.20271	-1.47907	down-regulated
C1_11640C	DPP2	-1.20262	-1.21167	down-regulated
C2_08950W	C2_08950W	-1.20041	-1.31495	down-regulated
C2_04180C	C2_04180C	-1.19555	-1.72064	down-regulated
C1_14220C	FTR2	-1.18837	-1.52541	down-regulated
C2_01760C	C2_01760C	-1.17743	-1.45	down-regulated
C2_04660C	YAK1	-1.17592	-0.75159	down-regulated
C3_07740W	C3_07740W	-1.17529	-1.01694	down-regulated
C2_04210W	STE4	-1.17432	-1.33775	down-regulated
C5_00790C	C5_00790C	-1.17158	-1.00566	down-regulated
C5_01400W	SEF2	-1.1715	-1.71347	down-regulated
CR_01420W	CR_01420W	-1.17108	-1.47633	down-regulated
C2_06300W	C2_06300W	-1.17065	-1.31388	down-regulated
C1_03120W	C1_03120W	-1.1694	-1.57162	down-regulated
C6_02060W	SLM2	-1.16843	-1.06138	down-regulated
C1_02320C	C1_02320C	-1.16838	-0.669392	down-regulated
C2_10210C	RAS1	-1.16567	-0.956037	down-regulated
C4_00340W	PTC7	-1.16428	-0.873401	down-regulated
C1_01840C	C1_01840C	-1.16299	-2.05748	down-regulated
C2_10340W	HEM4	-1.16141	-0.627421	down-regulated
C1_14340C	RIM101	-1.16133	-1.35123	down-regulated
C3_07730W	WOR4	-1.16133	-0.6729	down-regulated
C4_02490W	ZCF15	-1.15936	-1.19127	down-regulated
C1_14570C	FGR24	-1.15895	-1.11863	down-regulated
C7_01750W	MCP1	-1.15813	-1.14442	down-regulated
CR_05260C	KCS1	-1.15688	-1.69164	down-regulated
C2_00640W	C2_00640W	-1.15655	-0.610034	down-regulated
C2_03770C	STE11	-1.15609	-1.10669	down-regulated
C4_06730C	C4_06730C	-1.15601	-0.975891	down-regulated
C6_04600W	DAC1	-1.15503	-1.13024	down-regulated
C6_01280W	EXO84	-1.15354	-0.499338	down-regulated
C2_05990C	C2_05990C	-1.15164	-1.84565	down-regulated
C4_02670W	C4_02670W	-1.1514	-0.725851	down-regulated
C2_00370W	PDR6	-1.15103	-1.64856	down-regulated
CR_05710C	CR_05710C	-1.14033	-0.749676	down-regulated
C3_00190W	C3_00190W	-1.13829	-1.84213	down-regulated
C1_09020W	C1_09020W	-1.13769	-0.540214	down-regulated
C2_04060C	SSY1	-1.13765	-0.998035	down-regulated
C1_12870C	C1_12870C	-1.13652	-0.798597	down-regulated
C2_05360C	BIO32	-1.13465	-0.928811	down-regulated
C6_03810W	PHO80	-1.13307	-0.957264	down-regulated
C1_00270W	C1_00270W	-1.13048	-0.875886	down-regulated
CR_01720W	CR_01720W	-1.12937	-0.937773	down-regulated
C2_08980C	PGA55	-1.12831	-1.32714	down-regulated
C1_04810W	TCO89	-1.12824	-0.998472	down-regulated
C2_01750C	C2_01750C	-1.12671	-1.30026	down-regulated
C1_04760C	SYG1	-1.12613	-0.96886	down-regulated
C3_07790W	STD1	-1.12549	-1.70528	down-regulated
C7_03730C	C7_03730C	-1.1252	-1.0636	down-regulated
CR_02090C	CET1	-1.1243	-1.00135	down-regulated
C1_12130C	ZCF30	-1.12374	-1.05273	down-regulated
CR_01800C	HST2	-1.12087	-0.950501	down-regulated
C7_03770C	YAF9	-1.11775	-0.597091	down-regulated
C1_13560W	C1_13560W	-1.11605	-0.959338	down-regulated
C6_02980C	C6_02980C	-1.1152	-1.25689	down-regulated
C1_03310W	ARP7	-1.1149	-1.00565	down-regulated
C2_07760W	C2_07760W	-1.11342	-1.79397	down-regulated
CR_03790C	KRE1	-1.10761	-0.731084	down-regulated
C3_01550C	TOS1	-1.10467	-2.47349	down-regulated
C7_01840W	IQG1	-1.09858	-0.827664	down-regulated
C2_08340C	C2_08340C	-1.09748	-1.64025	down-regulated
C4_02000C	RGA2	-1.09623	-1.23169	down-regulated
C1_00150C	RIM8	-1.09418	-1.3565	down-regulated
C4_05740C	C4_05740C	-1.08578	-1.08652	down-regulated
C2_00200W	C2_00200W	-1.08393	-0.956141	down-regulated
C3_02220W	CAP1	-1.08215	-0.921168	down-regulated
C5_01850C	ZNC1	-1.07964	-1.41389	down-regulated
C4_02690W	C4_02690W	-1.07953	-1.1947	down-regulated
C2_04040C	DCK2	-1.07919	-0.827054	down-regulated
C1_10220C	TPK1	-1.07863	-1.38891	down-regulated
C3_04340W	ATF1	-1.07775	-1.367	down-regulated
C7_02040C	CUP9	-1.07565	-1.08786	down-regulated
C1_01780C	HOL4	-1.07456	-1.70393	down-regulated
C2_09010W	STB3	-1.07262	-1.22232	down-regulated
C1_03560C	SUA71	-1.07202	-0.831277	down-regulated
C1_06780W	NPR1	-1.06686	-1.46595	down-regulated
C1_00430W	ATG18	-1.0629	-1.10431	down-regulated
C4_00680W	C4_00680W	-1.06234	-1.41817	down-regulated
C7_03480W	C7_03480W	-1.06134	-0.677786	down-regulated
C3_03880C	PEP8	-1.06115	-1.11706	down-regulated
C3_03110W	C3_03110W	-1.0607	-1.14478	down-regulated
C2_10750C	AKL1	-1.06031	-1.06033	down-regulated
C2_00280C	C2_00280C	-1.05873	-0.798436	down-regulated
C1_03330C	C1_03330C	-1.05834	-0.796365	down-regulated
C4_05170C	NBP35	-1.05735	-0.524313	down-regulated
C1_07870C	SMI1	-1.05724	-1.31293	down-regulated
C2_01300C	MNN24	-1.05717	-0.812553	down-regulated
C1_00960C	SET1	-1.0536	-0.97787	down-regulated
C6_01820C	FPG1	-1.05261	-1.61218	down-regulated
C3_07110W	C3_07110W	-1.05167	-0.71071	down-regulated
C1_11750W	AVT4	-1.05142	-1.06492	down-regulated
C4_02960W	C4_02960W	-1.05045	-0.873232	down-regulated
C6_00840W	GPX2	-1.04901	-2.54596	down-regulated
C4_02520C	C4_02520C	-1.0461	-1.16112	down-regulated
CR_10720W	HMI1	-1.04602	-0.77077	down-regulated
C2_10180W	IFR1	-1.04567	-1.2933	down-regulated
C4_05670W	YME1	-1.04405	-0.857486	down-regulated
C1_02010C	ZCF24	-1.04036	-0.893922	down-regulated
C6_00290W	C6_00290W	-1.03656	-1.59713	down-regulated
C7_01990C	C7_01990C	-1.03598	-1.51811	down-regulated
C7_04160W	C7_04160W	-1.03434	-1.82955	down-regulated
C4_06020C	C4_06020C	-1.03342	-0.722984	down-regulated
C2_03400C	DFG16	-1.03324	-1.20661	down-regulated
C7_03340C	PRR2	-1.03287	-1.38443	down-regulated
C1_08300W	NOT5	-1.03019	-1.07258	down-regulated
C1_12230W	SNT1	-1.02498	-0.918259	down-regulated
C4_00040W	CNH1	-1.02332	-0.876092	down-regulated
C2_03240C	ROM2	-1.0203	-0.904386	down-regulated
C5_04220W	MRV5	-1.01859	-1.51062	down-regulated
C1_01140C	C1_01140C	-1.01657	-1.17041	down-regulated
C4_00180W	ECM7	-1.01588	-0.80374	down-regulated
CR_09020C	CHS2	-1.01497	-0.951072	down-regulated
C1_07400C	C1_07400C	-1.01444	-0.960974	down-regulated
C1_10660W	TBP1	-1.01147	-0.844903	down-regulated
C1_12860C	C1_12860C	-1.01104	-0.936213	down-regulated
C2_05140W	CDC15	-1.01077	-0.81676	down-regulated
C1_06410W	C1_06410W	-1.00847	-0.601036	down-regulated
C4_05920C	PGA49	-1.00465	-1.93405	down-regulated
C6_02930W	C6_02930W	-1.00342	-0.805858	down-regulated
C1_13640W	CUP2	-1.00291	-1.3275	down-regulated
C1_05540C	C1_05540C	-1.00223	-2.21748	down-regulated
CR_08030C	FGR32	-1.0017	-0.755814	down-regulated
C4_00190W	C4_00190W	-0.99884	-1.02639	down-regulated
CR_01670W	CR_01670W	-0.99877	-0.467061	down-regulated
C1_03450C	C1_03450C	-0.9934	-1.10443	down-regulated
C1_00350C	HMX1	-0.99339	-2.23554	down-regulated
CR_00140W	REP1	-0.99329	-1.44435	down-regulated
CR_03900W	HST7	-0.99133	-0.776655	down-regulated
C3_02750W	C3_02750W	-0.99089	-0.639661	down-regulated
CR_01090W	CR_01090W	-0.98977	-1.08789	down-regulated
C2_07950W	SEH1	-0.98936	-0.848865	down-regulated
C1_00390W	ENA2	-0.98868	-1.75923	down-regulated
C3_04910C	NCE102	-0.98719	-1.53333	down-regulated
CR_08110W	CR_08110W	-0.98666	-0.859989	down-regulated
C3_03980C	C3_03980C	-0.98353	-0.999987	down-regulated
C4_06310C	PGA41	-0.98211	-1.08712	down-regulated
C3_03450C	BMT7	-0.97859	-1.64336	down-regulated
C1_03380W	TPS2	-0.97505	-1.35887	down-regulated
CR_08040W	CR_08040W	-0.97503	-1.20035	down-regulated
C7_00360W	DFI1	-0.97403	-0.917233	down-regulated
C2_07740W	C2_07740W	-0.97351	-0.973448	down-regulated
C6_02340W	HRR25	-0.97322	-1.04908	down-regulated
CR_00760C	HYR4	-0.97179	-0.821148	down-regulated
CR_09930W	CR_09930W	-0.96928	-0.830839	down-regulated
C4_06230C	C4_06230C	-0.96851	-0.881316	down-regulated
C1_13250W	C1_13250W	-0.96812	-1.0133	down-regulated
C1_06000W	C1_06000W	-0.9679	-0.764862	down-regulated
CR_07170W	CR_07170W	-0.96767	-3.282	down-regulated
C2_08140C	PHM7	-0.96685	-0.827493	down-regulated
C1_07640C	C1_07640C	-0.96618	-1.38439	down-regulated
C1_13240W	C1_13240W	-0.96459	-1.17564	down-regulated
C3_05750C	C3_05750C	-0.9644	-0.818719	down-regulated
C1_13880C	ZMS1	-0.96365	-1.53024	down-regulated
C1_12160W	MSO1	-0.96348	-0.869005	down-regulated
C2_00450C	CDH1	-0.957	-0.847089	down-regulated
C3_05380W	C3_05380W	-0.95681	-0.578015	down-regulated
C4_00070C	C4_00070C	-0.95561	-0.864576	down-regulated
C1_14140C	SET3	-0.95384	-0.847864	down-regulated
C4_03280W	MSN5	-0.9533	-1.06248	down-regulated
C1_02830W	C1_02830W	-0.95221	-0.444404	down-regulated
C2_02250C	OPI1	-0.95204	-0.942973	down-regulated
CR_01000C	SLN1	-0.95197	-1.08374	down-regulated
C1_05370C	C1_05370C	-0.95105	-0.925906	down-regulated
C1_01750W	C1_01750W	-0.94842	-1.17753	down-regulated
C6_04410C	C6_04410C	-0.94824	-0.762392	down-regulated
C2_02400W	ECM3	-0.94775	-0.978929	down-regulated
CR_03960C	CR_03960C	-0.94729	-0.696387	down-regulated
C1_00660C	C1_00660C	-0.94549	-0.909143	down-regulated
C4_05350W	C4_05350W	-0.94529	-0.906672	down-regulated
C4_06990W	MNN46	-0.94503	-0.860659	down-regulated
C2_08570W	ANP1	-0.94475	-0.579014	down-regulated
C6_04570W	NAG6	-0.94323	-0.709791	down-regulated
C3_07710W	ABD1	-0.94196	-0.691403	down-regulated
CR_06320C	CR_06320C	-0.93824	-0.802022	down-regulated
C4_00350W	PEP7	-0.93553	-0.652267	down-regulated
C1_09110W	C1_09110W	-0.9355	-1.58682	down-regulated
CR_03410W	CR_03410W	-0.93489	-1.21989	down-regulated
C3_05650W	YCK2	-0.93116	-0.806906	down-regulated
C1_09740C	C1_09740C	-0.93103	-0.802705	down-regulated
C3_00490W	ESA1	-0.93101	-0.88691	down-regulated
C1_02740C	C1_02740C	-0.92927	-0.887548	down-regulated
C7_01700W	C7_01700W	-0.92679	-0.420338	down-regulated
C2_09970C	C2_09970C	-0.92411	-0.613529	down-regulated
C7_02420C	C7_02420C	-0.92389	-1.18069	down-regulated
C4_03290W	C4_03290W	-0.92372	-0.479135	down-regulated
C2_05950C	TES15	-0.92199	-1.34922	down-regulated
CR_03690W	CR_03690W	-0.9189	-2.08698	down-regulated
C3_04720C	C3_04720C	-0.9186	-0.670285	down-regulated
C2_10280C	SPT23	-0.91826	-0.931584	down-regulated
C4_04880W	FGR10	-0.91761	-0.964421	down-regulated
C3_02570W	C3_02570W	-0.91666	-0.775048	down-regulated
C1_03260W	C1_03260W	-0.91582	-0.481792	down-regulated
CR_02620C	CR_02620C	-0.91218	-0.75715	down-regulated
C2_10870W	C2_10870W	-0.91205	-0.624665	down-regulated
C2_10360C	HEM3	-0.91176	-0.798016	down-regulated
C6_00380C	C6_00380C	-0.91162	-0.79371	down-regulated
CR_07340C	CR_07340C	-0.911	-0.529169	down-regulated
C2_07170C	AFT2	-0.91092	-1.2397	down-regulated
C4_04420W	FGR3	-0.90891	-1.13561	down-regulated
C1_07560W	C1_07560W	-0.90704	-0.841717	down-regulated
C2_00600C	C2_00600C	-0.90583	-0.744375	down-regulated
CR_02810W	CIRT4B	-0.90338	-0.717294	down-regulated
C1_09200W	LYS142	-0.90334	-0.960172	down-regulated
C2_07720C	C2_07720C	-0.90333	-0.878716	down-regulated
C1_09440W	C1_09440W	-0.903	-0.582813	down-regulated
C2_09130C	IFF6	-0.90267	-0.779647	down-regulated
CR_09550C	NUO1	-0.90238	-0.937909	down-regulated
C2_06040C	C2_06040C	-0.90207	-0.667559	down-regulated
C1_03630W	C1_03630W	-0.90054	-0.403293	down-regulated
C6_04590C	NAG1	-0.89986	-0.595107	down-regulated
CR_02150W	MDL1	-0.89977	-0.74746	down-regulated
C2_00080C	FAV3	-0.89946	-1.24432	down-regulated
C3_00280C	ULP3	-0.89818	-0.86628	down-regulated
C3_01890C	PAL1	-0.89636	-1.01567	down-regulated
C4_05610C	C4_05610C	-0.89581	-0.49854	down-regulated
C2_01990C	FAB1	-0.89414	-0.77381	down-regulated
CR_02300C	CR_02300C	-0.89413	-0.893756	down-regulated
C2_08770C	C2_08770C	-0.89229	-0.770701	down-regulated
C1_10000C	CPP1	-0.8894	-1.02814	down-regulated
C2_05380W	C2_05380W	-0.88912	-0.851454	down-regulated
C3_03120C	DAL5	-0.88431	-0.815171	down-regulated
C2_08510W	C2_08510W	-0.88387	-0.579812	down-regulated
C3_05900W	C3_05900W	-0.88321	-1.04107	down-regulated
C4_05680W	PHO4	-0.88274	-0.912737	down-regulated
C4_00840W	C4_00840W	-0.88269	-1.30328	down-regulated
C3_00270C	C3_00270C	-0.88258	-0.781307	down-regulated
C1_10180C	ECM21	-0.88042	-1.52931	down-regulated
C3_05830W	KRE6	-0.87884	-1.12585	down-regulated
C7_02610C	C7_02610C	-0.87466	-1.07698	down-regulated
C6_02720C	C6_02720C	-0.8744	-0.851919	down-regulated
C1_08650C	FAD1	-0.8741	-0.93153	down-regulated
C4_01720C	C4_01720C	-0.87395	-0.578969	down-regulated
CR_01680C	CDC4	-0.87358	-0.608507	down-regulated
CR_08650C	CR_08650C	-0.87057	-0.677824	down-regulated
C1_03070C	ORC1	-0.86904	-0.646434	down-regulated
CR_02140W	RSR1	-0.86895	-1.15034	down-regulated
CR_04180C	ARP5	-0.86883	-0.687113	down-regulated
C1_07020C	PUT3	-0.86814	-0.677019	down-regulated
C2_00330C	HIR1	-0.86758	-1.09407	down-regulated
C6_02750C	LYS14	-0.86678	-1.30628	down-regulated
C2_09750W	LEU42	-0.86565	-0.561398	down-regulated
C1_14400C	MLH3	-0.86547	-0.723879	down-regulated
C1_09180W	LYS143	-0.86326	-0.971056	down-regulated
C1_03670C	DAO1	-0.86319	-0.847533	down-regulated
C2_08100W	C2_08100W	-0.86118	-0.499351	down-regulated
CR_08280W	CR_08280W	-0.86077	-1.13583	down-regulated
C1_08700W	C1_08700W	-0.86007	-0.940188	down-regulated
C2_01700C	HAP42	-0.86004	-0.915901	down-regulated
C2_10530C	KIN3	-0.85999	-0.702872	down-regulated
C1_11690W	C1_11690W	-0.85757	-1.38606	down-regulated
C1_14040W	APL1	-0.8575	-0.407246	down-regulated
C1_12900W	C1_12900W	-0.85659	-0.669454	down-regulated
C5_01170W	C5_01170W	-0.85587	-1.01973	down-regulated
C2_00240C	SOD6	-0.85562	-0.636467	down-regulated
C3_06070C	PBS2	-0.85452	-0.742202	down-regulated
CR_10420W	CR_10420W	-0.85408	-0.314883	down-regulated
CR_04150W	CR_04150W	-0.85315	-0.448796	down-regulated
C2_05690C	YTH1	-0.85314	-1.03727	down-regulated
C3_05250C	C3_05250C	-0.85276	-1.88052	down-regulated
CR_08060C	VPS21	-0.852	-1.04525	down-regulated
C7_01660C	C7_01660C	-0.85131	-1.02421	down-regulated
CR_00370W	CR_00370W	-0.8506	-0.920269	down-regulated
CR_04040C	SPT14	-0.84963	-0.866684	down-regulated
C1_07680W	HAP2	-0.84691	-0.805998	down-regulated
C1_07240W	YPD1	-0.84479	-0.753984	down-regulated
C1_08130C	TERT	-0.84363	-0.418493	down-regulated
CR_09480W	CR_09480W	-0.8421	-0.642936	down-regulated
C4_01410W	BEM1	-0.83978	-1.31364	down-regulated
C1_09790C	C1_09790C	-0.83929	-0.886938	down-regulated
C1_04190C	BST1	-0.83907	-0.445727	down-regulated
C3_03150W	C3_03150W	-0.83857	-0.803865	down-regulated
C1_13350W	STP2	-0.83748	-1.7474	down-regulated
C1_06660W	C1_06660W	-0.83686	-1.29399	down-regulated
C2_08330W	C2_08330W	-0.83641	-0.467669	down-regulated
C2_01310W	C2_01310W	-0.83472	-1.19409	down-regulated
C7_02540W	C7_02540W	-0.8341	-0.932146	down-regulated
C6_02810C	C6_02810C	-0.83403	-0.897473	down-regulated
C2_07560W	SWR1	-0.83383	-0.658836	down-regulated
C1_06510C	C1_06510C	-0.83383	-0.64373	down-regulated
C2_02440W	VAM6	-0.83298	-0.777909	down-regulated
C3_01590W	C3_01590W	-0.83143	-1.0225	down-regulated
C2_07830W	FLC3	-0.82978	-1.04412	down-regulated
C7_04030C	KAP120	-0.82847	-1.00854	down-regulated
C1_12120W	POM1	-0.82789	-0.908596	down-regulated
C1_14290C	MDG1	-0.82626	-1.11097	down-regulated
C3_05810C	SKN1	-0.82444	-0.558833	down-regulated
C3_02100W	STE50	-0.82406	-0.673383	down-regulated
C3_01580W	ZCF7	-0.82232	-0.81108	down-regulated
C7_03290C	RBR3	-0.82025	-1.43999	down-regulated
CR_08540C	SSY5	-0.81852	-1.15802	down-regulated
CR_08710W	CR_08710W	-0.81612	-0.793507	down-regulated
C5_04960W	C5_04960W	-0.81553	-1.60562	down-regulated
C3_03750C	ORC3	-0.81531	-0.855813	down-regulated
C1_02040C	C1_02040C	-0.81504	-0.679747	down-regulated
C2_09690C	C2_09690C	-0.81423	-0.51427	down-regulated
C6_02600W	NAB3	-0.81299	-0.627421	down-regulated
C2_01680C	C2_01680C	-0.81215	-1.0726	down-regulated
CR_08410W	CR_08410W	-0.8109	-0.833336	down-regulated
C4_01290W	C4_01290W	-0.80972	-0.697542	down-regulated
C4_02860W	C4_02860W	-0.80608	-1.01332	down-regulated
C4_00420C	C4_00420C	-0.80337	-0.942786	down-regulated
CR_02050C	HDA1	-0.80254	-0.938066	down-regulated
C1_06570W	ANT1	-0.80191	-1.37087	down-regulated
C2_02240C	HEX3	-0.80186	-0.860582	down-regulated
C2_02720W	C2_02720W	-0.80164	-0.41525	down-regulated
C2_01150W	PEX12	-0.80039	-0.621732	down-regulated
C3_05950W	C3_05950W	-0.79848	-0.631757	down-regulated
C3_05910W	ZCF35	-0.79769	-0.660614	down-regulated
C3_03160C	C3_03160C	-0.79655	-0.522071	down-regulated
CR_02560C	ASG1	-0.79576	-0.92317	down-regulated
C2_02770W	C2_02770W	-0.79546	-1.00673	down-regulated
C6_04440C	C6_04440C	-0.79529	-0.749906	down-regulated
C7_01070C	C7_01070C	-0.79443	-1.1053	down-regulated
C3_00380C	C3_00380C	-0.79274	-0.510322	down-regulated
C2_10600W	C2_10600W	-0.79247	-1.54369	down-regulated
C2_08500W	RSP5	-0.79242	-0.707471	down-regulated
C3_02760C	C3_02760C	-0.79163	-0.410325	down-regulated
C3_00500C	C3_00500C	-0.78779	-0.809838	down-regulated
C7_03170W	IFA21	-0.78588	-0.79113	down-regulated
CR_08120C	DCP2	-0.78563	-0.714511	down-regulated
C4_06930C	EXM2	-0.78471	-0.772737	down-regulated
C1_00990C	NMA111	-0.783	-0.439368	down-regulated
C4_01260W	RLM1	-0.7796	-1.1114	down-regulated
C2_01480W	SPT5	-0.77904	-0.553431	down-regulated
C3_05760W	C3_05760W	-0.77903	-0.664577	down-regulated
C4_06430C	C4_06430C	-0.77703	-0.853409	down-regulated
C2_04850C	C2_04850C	-0.77702	-1.25844	down-regulated
C1_02280C	PSY2	-0.77679	-0.863609	down-regulated
C4_03110W	DNF3	-0.77639	-1.24741	down-regulated
C4_01960C	C4_01960C	-0.7757	-0.593936	down-regulated
CR_02510W	CR_02510W	-0.77551	-1.09219	down-regulated
C4_04170C	AXL2	-0.77548	-0.647097	down-regulated
C4_05100C	MYO5	-0.77405	-0.893868	down-regulated
C3_07850W	C3_07850W	-0.772	-0.824065	down-regulated
C2_01500W	C2_01500W	-0.77197	-0.636838	down-regulated
C1_13470W	KNS1	-0.771	-0.987897	down-regulated
C2_10540W	MIG2	-0.76996	-1.16808	down-regulated
C2_10290W	SLR1	-0.76906	-0.489637	down-regulated
C3_00130C	C3_00130C	-0.76759	-0.356165	down-regulated
C1_09780C	C1_09780C	-0.76649	-0.876241	down-regulated
C1_08270C	MED15	-0.76579	-0.691807	down-regulated
C3_06080W	REV3	-0.76563	-0.797838	down-regulated
C2_06010W	SPO72	-0.76554	-0.931877	down-regulated
C2_02300W	C2_02300W	-0.76474	-0.653754	down-regulated
C4_05760W	CGT1	-0.76412	-0.800139	down-regulated
C4_01710C	C4_01710C	-0.76395	-0.634696	down-regulated
C1_01460W	C1_01460W	-0.7627	-0.670965	down-regulated
C2_00540W	C2_00540W	-0.76239	-0.872616	down-regulated
C1_07970C	IRE1	-0.76148	-0.894889	down-regulated
C1_12170C	C1_12170C	-0.76145	-0.693946	down-regulated
C3_04460W	C3_04460W	-0.76049	-0.599588	down-regulated
C2_02150C	C2_02150C	-0.76023	-0.492894	down-regulated
C3_04880W	PIN3	-0.75842	-0.967228	down-regulated
C1_04900W	MNN15	-0.75841	-0.880123	down-regulated
C1_12450C	IRA2	-0.75804	-0.942936	down-regulated
CR_03150W	SYS3	-0.75735	-0.873613	down-regulated
CR_10450C	SPT3	-0.7573	-0.770601	down-regulated
C4_02920W	C4_02920W	-0.75587	-0.664762	down-regulated
C4_05220C	C4_05220C	-0.75356	-0.772888	down-regulated
C3_01330W	ZCF8	-0.75161	-0.728007	down-regulated
C2_05260W	BUD14	-0.751	-1.26913	down-regulated
C1_14350W	C1_14350W	-0.74917	-1.4403	down-regulated
C2_03140C	C2_03140C	-0.74906	-1.45511	down-regulated
C1_01880C	PTR3	-0.748	-0.685435	down-regulated
C2_10170C	C2_10170C	-0.74752	-0.812837	down-regulated
C3_01360C	IRO1	-0.74675	-1.01046	down-regulated
C3_01220W	C3_01220W	-0.74647	-0.937973	down-regulated
C1_09130W	MNN47	-0.74572	-1.45564	down-regulated
C6_00170C	C6_00170C	-0.74532	-0.51605	down-regulated
CR_02120C	CR_02120C	-0.74386	-0.599177	down-regulated
CR_05920C	MHP1	-0.74373	-1.16483	down-regulated
C3_06820C	TAF12	-0.74268	-0.897561	down-regulated
C4_01780C	C4_01780C	-0.74243	-0.722425	down-regulated
C2_01530C	C2_01530C	-0.74185	-0.366039	down-regulated
CR_00440C	LRG1	-0.73978	-0.890164	down-regulated
CR_00160C	CR_00160C	-0.738	-1.17748	down-regulated
C1_11510C	C1_11510C	-0.7373	-1.03022	down-regulated
CR_02670C	CR_02670C	-0.73716	-0.790516	down-regulated
C3_03070W	C3_03070W	-0.73709	-0.505485	down-regulated
C3_05040C	ATG9	-0.73658	-1.17642	down-regulated
C2_05780C	MKK2	-0.73557	-0.673829	down-regulated
C6_02640C	C6_02640C	-0.73428	-0.924731	down-regulated
C3_06950W	C3_06950W	-0.73282	-0.475133	down-regulated
C4_00300C	SWI1	-0.7299	-0.820397	down-regulated
C1_04380W	SIT4	-0.72834	-0.377412	down-regulated
C3_07250W	GCD2	-0.72818	-0.478835	down-regulated
C6_03830W	SAL6	-0.72707	-0.555623	down-regulated
C3_00150W	C3_00150W	-0.72661	-0.39272	down-regulated
C1_00550W	CIS2	-0.72618	-0.521838	down-regulated
CR_05020W	LYP1	-0.72513	-0.691247	down-regulated
C7_02630W	C7_02630W	-0.72501	-0.495647	down-regulated
CR_10660W	CKA1	-0.72425	-0.925926	down-regulated
C2_01360C	DCW1	-0.72377	-1.28837	down-regulated
C3_00550C	HRK1	-0.72376	-0.596162	down-regulated
C2_08620W	C2_08620W	-0.72322	-1.07369	down-regulated
C3_03050C	PGA18	-0.72227	-0.535558	down-regulated
C4_05210W	PIS1	-0.72171	-0.593036	down-regulated
C3_00630W	C3_00630W	-0.72078	-0.634418	down-regulated
C3_04990W	FGR44	-0.71868	-0.505522	down-regulated
CR_05540C	CR_05540C	-0.7172	-0.99069	down-regulated
C4_00430W	MEP2	-0.71627	-1.64314	down-regulated
C4_02060C	TFG1	-0.71549	-0.423516	down-regulated
C2_06880C	PRB1	-0.71344	-0.961572	down-regulated
CR_07960C	TRK1	-0.71269	-0.516464	down-regulated
C1_08780W	C1_08780W	-0.71258	-0.608065	down-regulated
C3_01910C	PMP3	-0.71229	-1.29511	down-regulated
C3_02190C	C3_02190C	-0.71223	-0.598484	down-regulated
C4_04260C	FZO1	-0.71128	-0.629932	down-regulated
C1_06680W	VPS34	-0.70994	-0.596394	down-regulated
C3_02970C	WSS1	-0.7093	-0.62014	down-regulated
CR_01790C	CR_01790C	-0.70765	-1.01914	down-regulated
C3_00160C	C3_00160C	-0.70693	-0.611744	down-regulated
C4_04670C	C4_04670C	-0.70678	-0.58184	down-regulated
C4_00320C	C4_00320C	-0.70668	-0.510559	down-regulated
CR_04270C	CR_04270C	-0.70665	-0.6898	down-regulated
C1_13980C	DUR7	-0.70597	-1.05014	down-regulated
C1_06090C	SKY1	-0.70565	-1.26655	down-regulated
C3_04030C	PEX8	-0.70556	-0.666427	down-regulated
CR_02410W	CR_02410W	-0.70529	-0.672046	down-regulated
CR_07270C	HGT16	-0.70508	-2.61525	down-regulated
C3_00510W	C3_00510W	-0.7048	-0.873157	down-regulated
C4_02740W	C4_02740W	-0.70365	-0.864695	down-regulated
C2_08030W	C2_08030W	-0.70317	-0.673536	down-regulated
C5_04640C	C5_04640C	-0.7029	-1.22999	down-regulated
C7_02850W	C7_02850W	-0.70211	-0.864368	down-regulated
C6_01750C	C6_01750C	-0.70202	-0.51291	down-regulated
C2_06000W	LAS1	-0.70159	-0.693382	down-regulated
C6_02850W	RAV2	-0.70144	-0.418037	down-regulated
C6_00590W	SLY41	-0.69952	-0.897997	down-regulated
C6_02650C	C6_02650C	-0.6992	-0.948425	down-regulated
C4_02630C	HFL2	-0.6982	-0.905285	down-regulated
CR_07570W	CR_07570W	-0.69509	-0.650375	down-regulated
C5_01950C	RIM21	-0.6927	-1.15917	down-regulated
C6_01390W	HOC1	-0.69255	-0.720869	down-regulated
C2_04870C	C2_04870C	-0.69252	-0.768572	down-regulated
C2_07330W	TOR1	-0.69029	-0.636601	down-regulated
C3_05780C	CRZ1	-0.68778	-1.33264	down-regulated
C2_04410W	C2_04410W	-0.6872	-0.375488	down-regulated
C3_04470W	PKC1	-0.68582	-0.575037	down-regulated
C2_05130W	C2_05130W	-0.68581	-1.38067	down-regulated
C7_04150W	C7_04150W	-0.68305	-0.670813	down-regulated
C7_03890C	C7_03890C	-0.68262	-0.657893	down-regulated
CR_07450C	MNL1	-0.68239	-1.1487	down-regulated
C3_03190C	C3_03190C	-0.68153	-0.483862	down-regulated
C1_13910C	MODF	-0.67789	-0.467919	down-regulated
C1_03320C	EHD3	-0.6776	-0.471128	down-regulated
C7_02990W	BCK1	-0.67755	-0.693265	down-regulated
C2_07510W	C2_07510W	-0.6753	-1.00077	down-regulated
C1_01920W	ROA1	-0.67501	-1.47361	down-regulated
C1_00580W	C1_00580W	-0.67454	-0.389201	down-regulated
C4_06040W	C4_06040W	-0.67274	-0.829984	down-regulated
C1_10420C	C1_10420C	-0.6721	-0.52241	down-regulated
CR_03700C	CR_03700C	-0.67072	-0.925169	down-regulated
C3_01160W	MSS4	-0.67005	-1.30541	down-regulated
C1_05780W	RSC9	-0.66785	-0.665345	down-regulated
C1_06020W	RGD1	-0.66765	-0.638614	down-regulated
C4_06050W	MED3	-0.66728	-1.08923	down-regulated
C1_10230C	C1_10230C	-0.66662	-0.817497	down-regulated
C2_07090C	OLE2	-0.66649	-0.5645	down-regulated
C3_04410C	C3_04410C	-0.66446	-0.821521	down-regulated
C3_00570C	C3_00570C	-0.66377	-1.05979	down-regulated
C6_02520W	ISA1	-0.66337	-1.0529	down-regulated
CR_04130C	EAF7	-0.65825	-0.619805	down-regulated
C3_06470W	AAF1	-0.65816	-1.64801	down-regulated
C3_07170C	C3_07170C	-0.65746	-0.807143	down-regulated
C2_09740W	SSO2	-0.65715	-0.416668	down-regulated
C7_03020C	DUG3	-0.65671	-0.734247	down-regulated
C2_01350C	SNX4	-0.65501	-0.340612	down-regulated
C3_03660W	IRS4	-0.65451	-1.04732	down-regulated
C6_01100W	SEC9	-0.65387	-0.800029	down-regulated
C1_04960C	C1_04960C	-0.65381	-0.567969	down-regulated
C4_01910W	C4_01910W	-0.65362	-0.877577	down-regulated
C1_04700C	C1_04700C	-0.65351	-0.96234	down-regulated
CR_04630C	DIT2	-0.65348	-0.839794	down-regulated
CR_00340C	CR_00340C	-0.6523	-0.62253	down-regulated
C4_02180C	ZCF26	-0.65205	-1.46872	down-regulated
C3_06900W	ISA2	-0.65194	-1.09133	down-regulated
C2_08700C	C2_08700C	-0.65181	-0.677432	down-regulated
C2_10440C	RAD1	-0.6482	-0.700964	down-regulated
C6_02000W	PLB2	-0.64715	-0.577523	down-regulated
C6_03150C	C6_03150C	-0.6467	-0.734167	down-regulated
C2_09710C	C2_09710C	-0.64654	-0.772744	down-regulated
CR_06780W	CR_06780W	-0.64557	-1.22166	down-regulated
C2_01130W	NOT3	-0.64487	-0.317347	down-regulated
C4_00030C	C4_00030C	-0.64482	-0.495127	down-regulated
C1_05390C	C1_05390C	-0.6446	-0.509919	down-regulated
C4_07230C	VID21	-0.64455	-0.648118	down-regulated
C6_00990W	RIM9	-0.64397	-0.71301	down-regulated
C2_06170C	ECM17	-0.64301	-0.360467	down-regulated
C3_03780W	C3_03780W	-0.64236	-0.880924	down-regulated
C1_14580C	C1_14580C	-0.64011	-0.995013	down-regulated
C4_06550C	IFF5	-0.63941	-0.564956	down-regulated
CR_09750C	CR_09750C	-0.63914	-1.6389	down-regulated
C5_02160W	SST2	-0.63793	-1.08741	down-regulated
C6_02020C	C6_02020C	-0.63424	-0.839264	down-regulated
C1_01560W	SIZ1	-0.63409	-1.02526	down-regulated
C1_06420C	C1_06420C	-0.6331	-0.393515	down-regulated
C2_08020C	C2_08020C	-0.63302	-0.712897	down-regulated
C2_06420C	RTS1	-0.62865	-0.557889	down-regulated
CR_03660C	CR_03660C	-0.62765	-0.699402	down-regulated
C3_06720W	PRP5	-0.6271	-0.802706	down-regulated
C6_03800C	C6_03800C	-0.62689	-0.467594	down-regulated
C1_01010W	C1_01010W	-0.62461	-0.522931	down-regulated
CR_00770W	CR_00770W	-0.62411	-0.807531	down-regulated
C2_03550C	C2_03550C	-0.62279	-0.611409	down-regulated
CR_06830C	SIW14	-0.62118	-0.951411	down-regulated
CR_09410W	CR_09410W	-0.61978	-0.741129	down-regulated
CR_07040W	SPT10	-0.61928	-0.667458	down-regulated
C4_02300W	HOS3	-0.61839	-0.578462	down-regulated
CR_08470W	CR_08470W	-0.61757	-0.735252	down-regulated
C1_00750C	VPS27	-0.61742	-0.542176	down-regulated
C1_06040W	RTT101	-0.61732	-0.623082	down-regulated
C1_12970C	SEC2	-0.61621	-0.570469	down-regulated
C4_00460C	C4_00460C	-0.61589	-0.803134	down-regulated
C1_05280W	C1_05280W	-0.61587	-0.592714	down-regulated
C3_03770C	C3_03770C	-0.615	-0.842424	down-regulated
C6_03020W	PEP3	-0.61275	-1.02413	down-regulated
C1_12530C	C1_12530C	-0.61244	-0.660502	down-regulated
C1_00380C	NAA25	-0.61191	-0.992494	down-regulated
C1_00650C	SNF7	-0.60972	-0.799062	down-regulated
C5_05360C	C5_05360C	-0.60897	-1.30641	down-regulated
C2_06320W	C2_06320W	-0.60886	-0.552755	down-regulated
C1_06850W	PCL7	-0.6085	-0.977788	down-regulated
C1_04580C	C1_04580C	-0.60773	-0.751789	down-regulated
C2_07670C	GLE1	-0.60692	-0.792959	down-regulated
C6_00350W	PKH3	-0.6065	-0.800674	down-regulated
CR_10070C	ZCF39	-0.6063	-0.683211	down-regulated
C1_00620W	MOB2	-0.60298	-0.327611	down-regulated
C2_10760C	C2_10760C	-0.60212	-0.44725	down-regulated
C1_11020W	C1_11020W	-0.59921	-0.608285	down-regulated
C1_01550W	VPS17	-0.59867	-0.555356	down-regulated
C2_08720W	C2_08720W	-0.59854	-0.857067	down-regulated
CR_04330W	CR_04330W	-0.59775	-0.752338	down-regulated
C7_02110W	C7_02110W	-0.59755	-0.947922	down-regulated
C2_06510W	C2_06510W	-0.59612	-0.683799	down-regulated
CR_09180W	CDG1	-0.59611	-1.08048	down-regulated
C1_01830C	UBC8	-0.59416	-0.714776	down-regulated
C1_10990C	RTG3	-0.59188	-0.724614	down-regulated
C2_05370C	RXT3	-0.59124	-0.578426	down-regulated
C1_01540W	C1_01540W	-0.59071	-0.977958	down-regulated
C3_04260W	C3_04260W	-0.58996	-0.9925	down-regulated
C1_03530W	MED17	-0.58962	-0.637953	down-regulated
C7_00240W	C7_00240W	-0.58893	-1.11359	down-regulated
C2_07550W	C2_07550W	-0.58622	-0.369004	down-regulated
C2_03320W	CHK1	-0.58547	-0.499097	down-regulated
C1_03960C	C1_03960C	-0.58448	-0.607509	down-regulated
C1_07130C	C1_07130C	-0.58344	-0.505493	down-regulated
C2_02520W	C2_02520W	-0.57922	-0.470726	down-regulated
C1_08120W	BUD6	-0.57919	-0.730193	down-regulated
CR_05340C	IFE2	-0.57811	-1.65751	down-regulated
C2_03800C	C2_03800C	-0.57771	-0.384409	down-regulated
C3_04920C	C3_04920C	-0.57748	-1.43779	down-regulated
C2_08940C	VPS28	-0.57718	-0.783148	down-regulated
C4_06350C	NUP60	-0.57693	-0.497824	down-regulated
C2_02350C	SAC3	-0.57674	-0.400359	down-regulated
C4_04120C	C4_04120C	-0.57648	-0.430187	down-regulated
C1_11140W	C1_11140W	-0.57529	-0.84705	down-regulated
C2_02200W	ZRC1	-0.5748	-0.884924	down-regulated
C1_00930C	SIN3	-0.57463	-0.603833	down-regulated
C1_09260C	PTC1	-0.57423	-0.513074	down-regulated
C4_02970C	UBR1	-0.57375	-0.42142	down-regulated
C5_03080C	C5_03080C	-0.57284	-0.954265	down-regulated
CR_08290W	CR_08290W	-0.5723	-0.596274	down-regulated
C1_09280W	C1_09280W	-0.57124	-0.511455	down-regulated
CR_07100W	FLC2	-0.57114	-0.661787	down-regulated
C5_00210C	BRE1	-0.57016	-1.05608	down-regulated
C3_02410C	C3_02410C	-0.56833	-0.644502	down-regulated
C2_01470W	SRB9	-0.56812	-0.563535	down-regulated
C2_03930C	SNF6	-0.56674	-0.675064	down-regulated
C1_03170C	C1_03170C	-0.5657	-0.62262	down-regulated
C5_01810W	FCR3	-0.56265	-1.43492	down-regulated
C1_01650W	ISN1	-0.56144	-0.678398	down-regulated
C3_03890W	CSC25	-0.5594	-0.890268	down-regulated
C1_04330W	RPN4	-0.55934	-1.08971	down-regulated
C3_00300W	C3_00300W	-0.55901	-0.542978	down-regulated
C3_02080W	C3_02080W	-0.55887	-1.0478	down-regulated
C4_05980C	C4_05980C	-0.55862	-0.642771	down-regulated
C3_07680W	HIR3	-0.55663	-0.526283	down-regulated
C5_01780W	PAP1	-0.55634	-0.813928	down-regulated
CR_06090W	CR_06090W	-0.55632	-0.647212	down-regulated
C4_06470W	C4_06470W	-0.55596	-0.542136	down-regulated
CR_02970C	CR_02970C	-0.55299	-0.368802	down-regulated
CR_06470W	HRD1	-0.55233	-0.560978	down-regulated
C2_07020C	C2_07020C	-0.55078	-0.704828	down-regulated
C1_12710C	C1_12710C	-0.55064	-0.765186	down-regulated
C2_02000W	C2_02000W	-0.54953	-0.326899	down-regulated
C2_00570W	RSC58	-0.5453	-0.666569	down-regulated
C3_05050W	TRY4	-0.54287	-0.966981	down-regulated
C2_05740W	SPO7	-0.54277	-0.673028	down-regulated
C2_03330C	HOG1	-0.54079	-0.648135	down-regulated
C6_03660C	CDC50	-0.53959	-0.665064	down-regulated
C6_03290W	C6_03290W	-0.53911	-0.823934	down-regulated
C3_02120W	C3_02120W	-0.53833	-0.503562	down-regulated
C2_01490C	C2_01490C	-0.53807	-0.529464	down-regulated
CR_03910C	TAF12L	-0.53718	-0.613763	down-regulated
C2_02960C	C2_02960C	-0.53692	-0.895563	down-regulated
C2_09230C	KIS1	-0.53617	-0.698765	down-regulated
CR_02040W	PRK1	-0.53492	-0.655251	down-regulated
C2_00420W	C2_00420W	-0.53465	-0.410372	down-regulated
CR_01770C	CR_01770C	-0.53454	-0.671583	down-regulated
C6_03910C	C6_03910C	-0.53236	-0.975183	down-regulated
C6_03520C	C6_03520C	-0.5319	-0.738932	down-regulated
C1_11770C	C1_11770C	-0.52794	-0.70851	down-regulated
CR_05900W	CR_05900W	-0.52672	-0.760003	down-regulated
C1_10770W	SFT2	-0.52496	-0.863877	down-regulated
C3_04400C	NUP85	-0.5245	-0.337054	down-regulated
C2_00940W	C2_00940W	-0.52416	-0.739386	down-regulated
C3_00980W	FLC1	-0.52324	-0.70565	down-regulated
C3_06550C	C3_06550C	-0.52285	-0.560784	down-regulated
CR_03880W	IFF9	-0.51773	-0.753535	down-regulated
C1_08660C	C1_08660C	-0.51536	-0.511646	down-regulated
C4_03600C	C4_03600C	-0.51401	-1.35233	down-regulated
C1_08860C	C1_08860C	-0.5137	-0.452375	down-regulated
C3_04820C	SEC7	-0.51091	-0.567899	down-regulated
C3_06210C	MUB1	-0.51042	-0.408498	down-regulated
C5_04280C	GLN3	-0.50953	-0.927678	down-regulated
C4_01120C	C4_01120C	-0.50708	-0.61562	down-regulated
CR_06060W	CR_06060W	-0.50515	-0.79232	down-regulated
CR_03330W	CR_03330W	-0.50337	-0.820404	down-regulated
C1_10920W	C1_10920W	-0.50334	-0.776149	down-regulated
C3_02860W	THI6	-0.50265	-0.496866	down-regulated
C3_00780W	HOS2	-0.49768	-0.386177	down-regulated
C4_02170C	C4_02170C	-0.49542	-1.09943	down-regulated
C3_07660W	RAD4	-0.49537	-0.645803	down-regulated
C4_04750W	C4_04750W	-0.49399	-0.624908	down-regulated
C2_03410W	C2_03410W	-0.49376	-0.425633	down-regulated
CR_01210C	HSE1	-0.48931	-0.632175	down-regulated
CR_07920W	CR_07920W	-0.48718	-0.595196	down-regulated
C4_01060W	MLP1	-0.4862	-0.669632	down-regulated
CR_02170W	MET2	-0.48466	-0.379793	down-regulated
C1_12410C	PKH2	-0.48058	-0.395061	down-regulated
CR_05750W	CR_05750W	-0.47577	-1.01004	down-regulated
C6_03920W	SNF4	-0.47563	-0.423414	down-regulated
CR_10510W	CR_10510W	-0.47117	-0.317785	down-regulated
C4_06530C	XUT1	-0.46997	-1.07939	down-regulated
C5_00170W	C5_00170W	-0.46745	-1.23316	down-regulated
C7_02980C	SFI1	-0.46637	-0.652817	down-regulated
C3_06170C	C3_06170C	-0.46471	-0.842581	down-regulated
C2_02340C	ENT3	-0.4602	-0.420418	down-regulated
C4_01300W	C4_01300W	-0.45832	-1.14354	down-regulated
C6_01720C	SUR7	-0.45262	-0.69325	down-regulated
C1_12430W	C1_12430W	-0.45132	-0.445529	down-regulated
C1_01860W	C1_01860W	-0.45003	-0.526347	down-regulated
C4_03580W	C4_03580W	-0.44783	-0.924233	down-regulated
CR_03210C	SSU72	-0.44681	-0.521138	down-regulated
C2_04760W	KIC1	-0.44614	-0.538492	down-regulated
C1_08220W	CCR4	-0.44605	-0.561296	down-regulated
C6_04350C	FLO8	-0.44356	-0.814924	down-regulated
C2_10250C	SET2	-0.44104	-0.442062	down-regulated
C1_04630C	NEO1	-0.43764	-0.628974	down-regulated
C2_02700C	C2_02700C	-0.43637	-0.532864	down-regulated
C2_05110W	LEM3	-0.43219	-0.673162	down-regulated
C6_00540W	C6_00540W	-0.43218	-0.396254	down-regulated
C1_08540C	YPK1	-0.42774	-0.926604	down-regulated
CR_01170W	CR_01170W	-0.42456	-0.497882	down-regulated
CR_04290W	HAP31	-0.4237	-0.497037	down-regulated
C6_02970C	C6_02970C	-0.42195	-0.524491	down-regulated
C1_02750C	RSC2	-0.416	-0.441329	down-regulated
CR_03460W	CR_03460W	-0.40737	-0.391611	down-regulated
C2_04260W	SSN3	-0.39323	-0.613361	down-regulated
CR_05650W	BRF1	-0.38025	-0.627746	down-regulated
C1_09830W	SKI3	-0.3782	-0.694964	down-regulated
C6_04040C	RVS167	-0.37228	-0.552024	down-regulated
C2_04400W	C2_04400W	-0.36974	-0.525048	down-regulated
C5_03680W	FGR27	-0.36366	-1.29187	down-regulated
C4_04760C	C4_04760C	-0.34312	-0.529476	down-regulated
C5_05470W	EST1	-0.33817	-0.792584	down-regulated
CR_04010C	MRPL40	0.371106	0.805249	up-regulated
C1_02760W	C1_02760W	0.390288	1.20091	up-regulated
C4_05690W	SEC23	0.396069	1.38886	up-regulated
C3_05560W	PRE3	0.397652	0.473221	up-regulated
C1_07250C	ALG9	0.398742	0.992267	up-regulated
C1_03340C	SEC62	0.399835	0.807946	up-regulated
C2_02370C	HOM2	0.402549	1.69875	up-regulated
CR_09380W	PRE8	0.4057	0.368244	up-regulated
C1_00110W	CCT8	0.413004	1.22876	up-regulated
C4_04130W	C4_04130W	0.435046	0.693891	up-regulated
C7_00990W	RPP0	0.435076	1.17445	up-regulated
C1_00870W	LRO1	0.441452	0.526416	up-regulated
C5_04670W	SRP101	0.443417	0.367486	up-regulated
C4_03940C	PYC2	0.445214	0.684668	up-regulated
C1_00440W	UBP6	0.454723	0.334968	up-regulated
C1_03550C	COQ6	0.457009	1.03075	up-regulated
C1_04890W	YBN5	0.465299	1.16994	up-regulated
C2_01610C	RPS26A	0.471859	1.42363	up-regulated
C2_03790C	ASR3	0.474079	0.893547	up-regulated
C3_02430W	APL2	0.476905	1.0534	up-regulated
C6_03340C	GLC3	0.481728	0.466462	up-regulated
C1_06930W	PGA63	0.48241	1.84585	up-regulated
CR_03810W	PRP13	0.486098	0.40954	up-regulated
C1_12050W	RPN2	0.486454	0.468092	up-regulated
CR_04020C	CR_04020C	0.487643	0.725892	up-regulated
C3_05000W	RDI1	0.494522	0.42996	up-regulated
C2_05470W	COQ5	0.500038	0.928334	up-regulated
C6_02070C	RPL23A	0.501857	1.38881	up-regulated
CR_04550W	PRE6	0.502944	0.516983	up-regulated
C2_01090C	ERG28	0.510686	0.851842	up-regulated
C2_08370C	TEF1	0.517489	0.835314	up-regulated
C3_03170W	SEC13	0.519694	1.13035	up-regulated
C2_10830W	C2_10830W	0.52383	1.35598	up-regulated
C3_05730C	LAC1	0.52438	0.553321	up-regulated
C4_05840W	FRE3	0.528843	0.468431	up-regulated
C1_12390C	RPL27A	0.532502	1.33732	up-regulated
C1_01350C	TIF	0.535162	0.987529	up-regulated
C2_08930W	RPN12	0.536318	0.497427	up-regulated
C1_02660C	MGM101	0.540191	0.406138	up-regulated
CR_06740W	CR_06740W	0.541914	0.796993	up-regulated
C3_03200C	C3_03200C	0.543118	1.40682	up-regulated
C4_02980W	TYS1	0.544131	0.762368	up-regulated
C3_00340W	C3_00340W	0.544241	1.2957	up-regulated
CR_04660C	UGP1	0.547743	0.675252	up-regulated
CR_05790C	ACO2	0.548175	1.35363	up-regulated
CR_04360C	NHP2	0.550553	0.505948	up-regulated
C3_02170C	LAP41	0.554847	0.519409	up-regulated
C1_06470W	C1_06470W	0.559278	1.03582	up-regulated
C1_14460W	RPN11	0.560043	0.709449	up-regulated
C2_10670W	C2_10670W	0.563259	0.795467	up-regulated
C2_05410W	C2_05410W	0.566937	1.03702	up-regulated
C2_09270C	SGT1	0.579051	1.37663	up-regulated
C1_01370C	RPS21B	0.579361	1.24796	up-regulated
CR_10490W	EIF4E	0.581887	0.443851	up-regulated
C3_00900C	AYR1	0.581948	0.733714	up-regulated
C2_04810W	HIS3	0.583991	0.895533	up-regulated
CR_03600C	CR_03600C	0.58595	1.24961	up-regulated
CR_04000W	RPT4	0.587568	0.653227	up-regulated
C2_05000C	MRPL10	0.590788	1.20268	up-regulated
C2_01160W	C2_01160W	0.590938	0.761798	up-regulated
C6_00030W	TLO13	0.592513	0.689155	up-regulated
C4_00410W	C4_00410W	0.593678	0.721008	up-regulated
CR_04120C	CR_04120C	0.603713	0.791705	up-regulated
C5_04300C	C5_04300C	0.604931	1.47583	up-regulated
C2_10850C	C2_10850C	0.61068	0.549032	up-regulated
C1_09660W	DOA1	0.611466	0.445301	up-regulated
C6_03270C	AYR2	0.61219	0.714252	up-regulated
C4_05550C	GVP36	0.613493	0.945176	up-regulated
C1_05210C	C1_05210C	0.614175	1.25959	up-regulated
CR_10030W	FGR34	0.617111	0.906143	up-regulated
CR_08480C	CR_08480C	0.621328	1.45908	up-regulated
C2_10260C	CMK2	0.623344	0.427661	up-regulated
C1_12770W	RPG1A	0.624234	1.18755	up-regulated
C2_07630C	C2_07630C	0.630024	0.592503	up-regulated
C2_05650W	VPS35	0.630053	0.558756	up-regulated
C4_03160C	C4_03160C	0.631737	1.16404	up-regulated
CR_01280C	CR_01280C	0.631766	0.468026	up-regulated
CR_01610C	SHP1	0.632371	0.684788	up-regulated
C6_00320C	DNA2	0.642644	1.30157	up-regulated
C3_00760W	ERG4	0.644586	0.929452	up-regulated
C5_01140C	C5_01140C	0.64676	0.944496	up-regulated
CR_05100W	BIR1	0.64952	1.2857	up-regulated
C4_05450C	CBR1	0.653663	0.479203	up-regulated
C2_01850W	RAD23	0.658204	0.944425	up-regulated
C4_06690C	C4_06690C	0.660251	1.1066	up-regulated
C5_02210W	C5_02210W	0.660929	0.569894	up-regulated
C1_06460C	RPS22A	0.661664	1.96926	up-regulated
C4_02580W	C4_02580W	0.663287	0.637418	up-regulated
CR_09230C	CR_09230C	0.673298	0.957248	up-regulated
C5_05120W	CCT3	0.675387	0.800673	up-regulated
CR_10430C	CR_10430C	0.67578	0.657875	up-regulated
C2_07600C	MSC7	0.682311	0.589836	up-regulated
C1_03100W	TCB3	0.683358	0.926384	up-regulated
C7_00320C	PMR1	0.684304	0.388431	up-regulated
C2_05100C	ERF1	0.685177	0.93796	up-regulated
C1_06110C	NPL4	0.688766	0.677901	up-regulated
C1_12780W	RBK1	0.692361	0.737498	up-regulated
C1_03190C	ECM33	0.694596	1.80198	up-regulated
C5_01700W	C5_01700W	0.695967	0.80537	up-regulated
C2_03560C	C2_03560C	0.697708	1.39361	up-regulated
C1_01040W	C1_01040W	0.698113	0.883336	up-regulated
C4_01870C	ERG8	0.700151	1.15989	up-regulated
C7_03840W	C7_03840W	0.700766	1.18649	up-regulated
C4_04900W	RPL30	0.70224	1.07862	up-regulated
CR_03170W	DPS1-1	0.704128	1.13733	up-regulated
C1_08320W	TKL1	0.706445	1.29329	up-regulated
C1_01580W	C1_01580W	0.708454	0.947947	up-regulated
C2_06820C	PRE2	0.716096	0.986498	up-regulated
CR_09360W	FCY24	0.720666	1.17097	up-regulated
CR_05510W	STE13	0.727976	1.61142	up-regulated
C3_07410C	KRS1	0.729243	1.37538	up-regulated
C1_10630C	C1_10630C	0.733309	2.51276	up-regulated
C2_10640C	MTR2	0.734754	1.15907	up-regulated
C3_00710W	CHS8	0.736569	0.633926	up-regulated
C1_01930W	C1_01930W	0.737845	0.847102	up-regulated
CR_01290C	CWH43	0.739132	1.22523	up-regulated
C1_02640C	TOM20	0.740255	1.83751	up-regulated
C4_03900C	RAM1	0.74114	0.9042	up-regulated
C1_04230W	RPN13	0.741377	0.841775	up-regulated
C1_02290C	C1_02290C	0.744669	1.40268	up-regulated
C5_02690W	C5_02690W	0.747096	0.72007	up-regulated
CR_09310W	CR_09310W	0.752304	0.543874	up-regulated
C5_01050C	C5_01050C	0.753648	0.596702	up-regulated
C1_11110C	C1_11110C	0.754455	1.0156	up-regulated
C7_01020C	C7_01020C	0.755714	0.75991	up-regulated
C4_04700W	SSZ1	0.757074	0.732411	up-regulated
C2_04160W	C2_04160W	0.757349	0.595052	up-regulated
C2_01250W	C2_01250W	0.758916	2.19293	up-regulated
CR_05780W	VMA2	0.759372	0.688732	up-regulated
C1_14260C	TIF35	0.759835	1.65699	up-regulated
CR_09670C	CR_09670C	0.759869	0.706817	up-regulated
C1_08380W	TEF2	0.760168	1.03931	up-regulated
C4_05960W	NIF3	0.76216	1.65289	up-regulated
C1_02770W	C1_02770W	0.762352	0.664707	up-regulated
CR_04760C	CR_04760C	0.762887	0.951768	up-regulated
C1_02020W	C1_02020W	0.764623	0.830555	up-regulated
CR_01650W	URA5	0.766465	1.39173	up-regulated
C2_07190C	C2_07190C	0.767432	1.48405	up-regulated
CR_10520C	SLD5	0.767466	1.37439	up-regulated
C5_04900C	C5_04900C	0.76803	0.711857	up-regulated
C5_00900C	URA4	0.768759	0.440201	up-regulated
C5_00340W	EIP1	0.769854	0.404392	up-regulated
C2_01570W	C2_01570W	0.771378	1.18291	up-regulated
C2_08790W	JEM1	0.773552	0.703912	up-regulated
C3_01180C	C3_01180C	0.775261	0.734373	up-regulated
C4_03050C	C4_03050C	0.776834	0.567562	up-regulated
C1_01810C	UGA2	0.778206	0.822308	up-regulated
CR_01760C	FRS1	0.778807	1.42219	up-regulated
C1_04990C	C1_04990C	0.780088	1.27226	up-regulated
C3_03520C	PRE9	0.780628	0.730447	up-regulated
C1_02890C	C1_02890C	0.78176	1.23325	up-regulated
C6_00650C	RPS13	0.782732	1.56869	up-regulated
C4_00140C	HIS4	0.782863	1.43749	up-regulated
CR_03490W	DEM1	0.785848	1.11057	up-regulated
C5_02030W	RPN8	0.786102	0.352614	up-regulated
C2_03100W	EFT2	0.792924	1.29635	up-regulated
C1_05290W	GRS1	0.794361	1.1374	up-regulated
C5_03070W	RPS5	0.79562	1.16087	up-regulated
C5_00150C	C5_00150C	0.800038	0.921991	up-regulated
CR_01550C	CR_01550C	0.803906	0.561477	up-regulated
C1_11120C	C1_11120C	0.805719	0.921646	up-regulated
C5_05250C	C5_05250C	0.807486	0.537567	up-regulated
C5_03580C	CAC2	0.809285	1.37016	up-regulated
C1_09290C	ARG5,6	0.810789	0.913351	up-regulated
C4_00240C	PRO3	0.811126	2.03675	up-regulated
C1_03210C	CDC12	0.811136	1.74035	up-regulated
C5_02500C	C5_02500C	0.813904	0.499382	up-regulated
C1_06810W	CAT1	0.814964	0.597775	up-regulated
C1_00690W	RIC1	0.815577	1.18803	up-regulated
C3_07440W	TPI1	0.817606	0.55347	up-regulated
C7_01890C	TOM7	0.818023	0.773611	up-regulated
C4_06400C	VMA8	0.822575	1.04164	up-regulated
C7_03530C	ISY1	0.823277	0.682986	up-regulated
C5_05500C	CTA24	0.825275	0.633173	up-regulated
C2_10810W	C2_10810W	0.825579	1.05115	up-regulated
C2_09260C	GLO2	0.827437	0.518828	up-regulated
CR_08670C	CR_08670C	0.828162	0.848034	up-regulated
C2_05550W	ECS2	0.831492	0.720251	up-regulated
C1_13680C	GCV3	0.833043	0.398786	up-regulated
C5_04880C	PUT2	0.835557	1.3139	up-regulated
C5_00260W	C5_00260W	0.837431	0.315142	up-regulated
C1_13700W	ACT1	0.838049	1.13505	up-regulated
C2_09650W	C2_09650W	0.838763	0.516571	up-regulated
C7_00700W	CYB5	0.842652	0.449605	up-regulated
C5_04710W	C5_04710W	0.846691	0.946112	up-regulated
C2_10860C	C2_10860C	0.84789	2.28538	up-regulated
C2_06310C	GSP1	0.848316	0.687937	up-regulated
CR_08450C	CR_08450C	0.849623	1.01176	up-regulated
C1_09630W	IDH1	0.849624	0.586344	up-regulated
C1_05770C	PRC3	0.851537	0.513163	up-regulated
C3_00640W	C3_00640W	0.851618	1.3687	up-regulated
C2_09600C	C2_09600C	0.854381	0.695928	up-regulated
C1_06500W	C1_06500W	0.855776	0.384372	up-regulated
CR_01590C	TRP2	0.85598	0.977852	up-regulated
CR_08460W	TPM2	0.858261	1.11762	up-regulated
C1_12810W	RIB7	0.858541	2.22949	up-regulated
CR_06750C	PUP2	0.859311	0.706524	up-regulated
C6_00100C	HET1	0.85956	0.825022	up-regulated
C3_05070W	CEM1	0.86191	1.56099	up-regulated
C4_01190W	CAS5	0.862925	0.735965	up-regulated
CR_01690C	CDC60	0.864671	1.42889	up-regulated
C3_06890W	PMT2	0.867514	2.19859	up-regulated
C4_03720C	C4_03720C	0.868215	0.89712	up-regulated
CR_03100W	SMC5	0.871324	1.1678	up-regulated
C7_03720C	HIS7	0.872409	0.74408	up-regulated
C5_02780W	C5_02780W	0.874264	2.24026	up-regulated
C2_09900C	TIM23	0.876177	1.3045	up-regulated
C3_01850W	C3_01850W	0.882152	1.71513	up-regulated
CR_03680C	SMC1	0.883283	1.84676	up-regulated
C7_03060C	CHS6	0.885976	1.17463	up-regulated
C2_06210C	SER1	0.889722	1.1363	up-regulated
C5_00820W	C5_00820W	0.895137	0.697373	up-regulated
C5_03820C	BUD7	0.89771	0.432019	up-regulated
C4_00970C	MDN1	0.898868	0.750172	up-regulated
C5_04590C	RPL43A	0.905442	1.24903	up-regulated
C4_00250W	C4_00250W	0.908192	2.03983	up-regulated
C1_01490W	C1_01490W	0.908953	0.497642	up-regulated
C6_03410C	APA2	0.910345	0.906725	up-regulated
C2_08640C	PST2	0.911014	0.854066	up-regulated
C1_10790W	CDC48	0.911248	1.20309	up-regulated
C4_03930C	C4_03930C	0.912829	1.30399	up-regulated
C7_03650W	C7_03650W	0.916508	0.702336	up-regulated
C3_05530W	OST1	0.916832	1.70645	up-regulated
C4_04820C	C4_04820C	0.920695	1.87613	up-regulated
C2_06620W	C2_06620W	0.923552	1.22453	up-regulated
C2_10550C	GCN1	0.924172	1.13126	up-regulated
CR_10130W	CR_10130W	0.924904	1.66899	up-regulated
C4_00220C	SUB2	0.928942	1.29581	up-regulated
C4_00830W	SPS20	0.928966	0.953303	up-regulated
C1_06390W	C1_06390W	0.934224	0.71258	up-regulated
C5_01540W	C5_01540W	0.936504	1.60696	up-regulated
C1_10100C	NTF2	0.939918	0.716327	up-regulated
C1_05840W	PRN1	0.940373	0.60173	up-regulated
C4_00280W	STE24	0.941758	1.23727	up-regulated
C4_02330C	C4_02330C	0.94465	1.02216	up-regulated
C7_01450C	PRT1	0.945246	2.14457	up-regulated
C2_08870C	PIR1	0.945585	1.87198	up-regulated
C1_01770W	MAK32	0.948245	0.847989	up-regulated
C1_05300C	PRD1	0.949967	0.874393	up-regulated
C4_04490C	C4_04490C	0.951883	0.984496	up-regulated
C5_01550C	C5_01550C	0.955834	1.57526	up-regulated
CR_00270C	CR_00270C	0.956485	1.82905	up-regulated
C4_00230W	C4_00230W	0.957177	0.873254	up-regulated
CR_04100C	RPL15A	0.958014	2.53338	up-regulated
C3_07420W	C3_07420W	0.960928	1.60913	up-regulated
C5_02820C	C5_02820C	0.961079	0.521844	up-regulated
C1_13660W	RAD54	0.962361	1.51524	up-regulated
C5_05200C	C5_05200C	0.964457	0.515378	up-regulated
C1_00070W	MVD	0.967404	1.48278	up-regulated
C1_05520W	C1_05520W	0.968296	0.903298	up-regulated
C4_07090C	TRP4	0.972098	1.05557	up-regulated
C7_00520W	C7_00520W	0.972191	0.896796	up-regulated
C5_04730C	SSD1	0.974563	0.65368	up-regulated
C4_00650W	HIS5	0.978566	1.23562	up-regulated
CR_08020C	NOP10	0.979463	0.947917	up-regulated
C3_02000W	RAD50	0.979674	1.04219	up-regulated
C3_03320W	RUB1	0.980734	0.442467	up-regulated
C4_01310W	C4_01310W	0.980988	1.63177	up-regulated
C3_05440C	C3_05440C	0.981845	2.14421	up-regulated
C5_00830C	ERV46	0.988258	0.969616	up-regulated
C3_01430W	C3_01430W	0.990123	0.996627	up-regulated
CR_05130C	CR_05130C	0.990335	1.55504	up-regulated
C2_01740C	C2_01740C	0.991714	0.878865	up-regulated
C4_06880C	SEM1	0.994836	0.527616	up-regulated
CR_02690W	CR_02690W	0.998901	0.834636	up-regulated
C1_02880C	MIA40	0.999015	0.64901	up-regulated
C1_01910W	C1_01910W	0.999689	1.47379	up-regulated
C5_02650C	IFH1	1.00134	0.61713	up-regulated
C7_02830C	LIP5	1.00284	0.877325	up-regulated
C1_11170W	WBP1	1.00338	1.65202	up-regulated
C2_07590W	VMA10	1.00344	0.892266	up-regulated
C7_00530C	PSF3	1.00467	1.32299	up-regulated
C6_03380W	C6_03380W	1.00992	1.41855	up-regulated
CR_07400C	LPD1	1.00999	1.24551	up-regulated
C3_06200C	MMS21	1.01234	2.39881	up-regulated
C1_02060W	C1_02060W	1.01856	0.712102	up-regulated
C4_04430W	MRP8	1.01996	0.903583	up-regulated
C1_06840C	C1_06840C	1.0204	0.576172	up-regulated
C2_05520W	C2_05520W	1.02046	0.719882	up-regulated
C2_03640W	UGA11	1.0238	2.42252	up-regulated
C2_09780C	C2_09780C	1.02538	2.2666	up-regulated
C3_06830C	C3_06830C	1.02614	0.955942	up-regulated
C3_04200W	AGT1	1.0265	1.86739	up-regulated
C1_10620W	C1_10620W	1.02933	1.28433	up-regulated
C7_01810W	RVB2	1.03123	1.09668	up-regulated
C1_09720W	URA1	1.03616	1.72208	up-regulated
C5_04700C	MES1	1.03724	1.15926	up-regulated
C5_01420W	C5_01420W	1.03727	0.439779	up-regulated
C5_02490C	TIF5	1.04812	0.479976	up-regulated
C4_03390W	CSH3	1.04864	0.624403	up-regulated
C3_03790W	MEU1	1.04904	1.47739	up-regulated
C5_03410C	C5_03410C	1.04982	0.898233	up-regulated
C1_11330C	SMT3	1.05054	0.927147	up-regulated
CR_05360C	CR_05360C	1.05185	1.48117	up-regulated
C1_03150C	C1_03150C	1.05193	0.642361	up-regulated
C4_02250C	BGL2	1.05321	0.460754	up-regulated
C5_00420C	MRP17	1.05466	0.705919	up-regulated
CR_00890C	CR_00890C	1.05524	1.49848	up-regulated
C5_05310W	PRE1	1.05697	0.517907	up-regulated
C7_00190W	C7_00190W	1.05887	1.97181	up-regulated
CR_09890C	BET2	1.06027	1.07094	up-regulated
C3_07580W	C3_07580W	1.06181	1.12526	up-regulated
C2_00090W	C2_00090W	1.06235	1.15185	up-regulated
C5_05490C	HTS1	1.06298	1.0448	up-regulated
C2_05300C	C2_05300C	1.06346	1.69226	up-regulated
C6_01910W	ADK1	1.06437	1.26227	up-regulated
C1_09190C	DAK2	1.06505	1.13383	up-regulated
C4_02480C	TIM13	1.06533	2.11079	up-regulated
C2_04490W	C2_04490W	1.06562	1.28995	up-regulated
C7_03920C	RPP1B	1.0695	2.14281	up-regulated
C1_14280C	NPL3	1.07235	0.896176	up-regulated
C1_14590C	TLO4	1.07494	0.569288	up-regulated
C3_01980C	TOM6	1.07901	1.02582	up-regulated
C2_01040W	C2_01040W	1.07975	0.68923	up-regulated
C3_06630W	C3_06630W	1.08282	1.63246	up-regulated
C1_14410W	C1_14410W	1.08483	0.640841	up-regulated
C1_00020C	C1_00020C	1.08495	4.97582	up-regulated
C1_07500C	LHP1	1.08495	1.88161	up-regulated
C2_10590W	GAL4	1.08716	1.07345	up-regulated
C4_05070C	ARG8	1.09127	0.962145	up-regulated
C1_14110C	RPL4B	1.09374	1.41661	up-regulated
C4_02190C	C4_02190C	1.09394	1.00238	up-regulated
C2_00260C	MUQ1	1.10016	0.836994	up-regulated
C5_04470C	C5_04470C	1.10172	0.917619	up-regulated
C2_07650C	C2_07650C	1.10247	2.21685	up-regulated
C1_14330W	C1_14330W	1.10809	1.48206	up-regulated
C2_03880C	C2_03880C	1.10904	1.11492	up-regulated
C2_03750W	YIM1	1.10913	0.493823	up-regulated
C5_04780W	ASH2	1.11037	1.39253	up-regulated
C2_09400C	ERG24	1.11285	2.06564	up-regulated
C1_04880C	MRPL37	1.11584	1.25004	up-regulated
C5_05280C	SDH4	1.11794	1.21557	up-regulated
C3_03210W	C3_03210W	1.11843	0.669241	up-regulated
C4_01750C	FBA1	1.11883	1.17214	up-regulated
C1_07890C	ADE5,7	1.1254	1.16046	up-regulated
CR_05500C	CR_05500C	1.12574	1.28308	up-regulated
C1_08670W	SWI6	1.12887	1.8032	up-regulated
C1_03540C	C1_03540C	1.12985	1.50751	up-regulated
CR_02200C	RAD51	1.13264	2.11278	up-regulated
C5_05060C	C5_05060C	1.13515	0.80419	up-regulated
CR_00280C	CR_00280C	1.13518	1.20274	up-regulated
CR_01470W	CSP37	1.13767	0.645256	up-regulated
C5_01410C	C5_01410C	1.14016	0.38128	up-regulated
C1_10650W	APN2	1.14067	1.54518	up-regulated
C3_00860W	CSE4	1.14086	0.814783	up-regulated
C7_01880C	C7_01880C	1.14184	0.748849	up-regulated
CR_04610C	CR_04610C	1.14205	1.33144	up-regulated
C1_08060W	OFR1	1.14673	0.868678	up-regulated
C6_02960W	C6_02960W	1.15161	1.95901	up-regulated
C3_02610C	GLX3	1.15162	0.746151	up-regulated
C6_02280W	C6_02280W	1.15443	1.14583	up-regulated
C4_04800W	C4_04800W	1.1555	1.39174	up-regulated
CR_07860C	ASF1	1.15783	2.03383	up-regulated
CR_09600C	YKE2	1.16097	0.768463	up-regulated
C1_05010C	C1_05010C	1.16153	0.46622	up-regulated
C7_01220W	GCN3	1.16171	1.02878	up-regulated
C3_01820W	C3_01820W	1.16239	1.53638	up-regulated
C1_11420W	KRR1	1.16484	1.50175	up-regulated
C7_01270C	C7_01270C	1.16617	1.52588	up-regulated
C1_11730W	C1_11730W	1.16733	0.917953	up-regulated
C5_00110C	THS1	1.16863	1.30395	up-regulated
C1_02820W	LYS2	1.16864	1.59239	up-regulated
C5_04660C	TIP1	1.16871	0.434781	up-regulated
C5_01650C	MYO1	1.16985	1.00815	up-regulated
C5_03940C	C5_03940C	1.17026	0.831701	up-regulated
C2_06540C	SPF1	1.17231	2.10389	up-regulated
CR_09320C	PHO88	1.17992	1.2347	up-regulated
C2_07300C	RPA12	1.18465	1.80101	up-regulated
CR_10530W	CR_10530W	1.18798	2.01945	up-regulated
C1_10280C	C1_10280C	1.19014	1.23586	up-regulated
C5_02230W	PRE4	1.19049	0.726534	up-regulated
C7_00670C	C7_00670C	1.19435	0.714312	up-regulated
C1_00710C	TUB2	1.19473	2.20294	up-regulated
C2_07290W	C2_07290W	1.19528	1.96468	up-regulated
C1_07790C	C1_07790C	1.1963	1.19194	up-regulated
C1_13370W	C1_13370W	1.19874	1.67461	up-regulated
CR_03060W	ARC1	1.20222	1.44287	up-regulated
C3_07450C	C3_07450C	1.20279	0.842136	up-regulated
C2_00180C	C2_00180C	1.20379	1.02701	up-regulated
C4_00940W	C4_00940W	1.20635	1.72998	up-regulated
C5_03640W	C5_03640W	1.2065	0.731694	up-regulated
CR_03000C	CR_03000C	1.20914	0.973213	up-regulated
C4_02870C	ZUO1	1.21104	0.873638	up-regulated
C6_01150W	CDC20	1.2121	1.64738	up-regulated
C7_00370W	DCC1	1.2133	1.95733	up-regulated
C5_00040C	C5_00040C	1.21386	1.63226	up-regulated
C3_04810C	C3_04810C	1.21456	1.2284	up-regulated
C7_03330C	SHM1	1.21558	1.58046	up-regulated
C3_06330W	TSA1B	1.21574	0.849546	up-regulated
C5_02170C	GCD11	1.21588	1.18616	up-regulated
CR_07000C	POL2	1.21953	2.48342	up-regulated
C4_02340W	C4_02340W	1.22015	0.749361	up-regulated
C2_00010W	TLO5	1.22019	0.873481	up-regulated
C5_03700C	C5_03700C	1.22158	0.770382	up-regulated
C2_09070C	C2_09070C	1.22212	0.750567	up-regulated
C3_06180C	TSA1	1.22572	0.887046	up-regulated
C7_00960W	RPS18	1.22821	1.69963	up-regulated
C1_04020C	CSH1	1.22828	0.903186	up-regulated
C5_01010W	CCW14	1.23187	0.720827	up-regulated
C3_07040C	YSA1	1.23788	1.13394	up-regulated
CR_04770C	CR_04770C	1.23977	1.29019	up-regulated
C2_08490W	DSE1	1.24322	1.02591	up-regulated
C1_12060C	C1_12060C	1.24559	0.99874	up-regulated
CR_06760C	LSC2	1.25606	0.581339	up-regulated
C1_14320C	C1_14320C	1.25636	1.56331	up-regulated
C3_07880C	C3_07880C	1.25803	1.10443	up-regulated
C5_02300C	RET2	1.26044	1.13041	up-regulated
C1_04830W	SEC21	1.26058	1.8879	up-regulated
CR_03470W	CR_03470W	1.26091	1.33137	up-regulated
C7_03370C	C7_03370C	1.26095	0.948848	up-regulated
C6_01610W	ANB1	1.261	1.38056	up-regulated
C4_05790W	C4_05790W	1.26229	2.22544	up-regulated
CR_09120C	TUB1	1.26258	2.41335	up-regulated
C6_01460C	C6_01460C	1.26416	3.34605	up-regulated
C5_00280C	C5_00280C	1.26426	1.1259	up-regulated
C5_03800W	C5_03800W	1.26647	0.461927	up-regulated
C3_05710W	RCT1	1.26674	0.86767	up-regulated
C2_05290C	C2_05290C	1.26677	3.63338	up-regulated
C5_01680C	CCN1	1.26729	1.81341	up-regulated
C6_00400C	C6_00400C	1.2685	1.77232	up-regulated
C5_02900W	SPT8	1.27107	0.692853	up-regulated
C5_03840W	C5_03840W	1.27111	0.633761	up-regulated
C1_01520C	SOD2	1.27589	1.16238	up-regulated
C4_03170W	C4_03170W	1.27627	2.28237	up-regulated
CR_02360W	IDP2	1.28323	1.21603	up-regulated
C3_06360C	CYP5	1.28342	0.916385	up-regulated
C7_01790C	RPL5	1.28344	2.31276	up-regulated
C1_07120W	GAP4	1.28413	0.942489	up-regulated
C3_07360W	DLD2	1.28436	0.919817	up-regulated
C2_01670C	STT3	1.28496	1.57709	up-regulated
C7_04360C	TLO16	1.28683	1.24015	up-regulated
C4_02140C	TIM10	1.28781	1.53046	up-regulated
C1_12180C	C1_12180C	1.28809	1.26725	up-regulated
C3_06760W	C3_06760W	1.28823	1.32086	up-regulated
C1_04740W	LPG20	1.28895	1.69997	up-regulated
CR_04780W	RPB8	1.29047	1.88135	up-regulated
C1_14230C	IRR1	1.29078	2.60971	up-regulated
C5_00590W	PET9	1.29127	1.05042	up-regulated
C1_14390W	RPC10	1.2916	0.991996	up-regulated
C4_04480C	EFB1	1.29216	1.1459	up-regulated
CR_10190C	CR_10190C	1.29322	1.58729	up-regulated
C1_09490C	GUA1	1.29432	1.18726	up-regulated
C4_01670C	C4_01670C	1.29617	0.887942	up-regulated
C2_08130W	ARA1	1.29662	0.662968	up-regulated
C5_00080C	C5_00080C	1.29861	0.844364	up-regulated
C5_04330W	C5_04330W	1.30792	0.512571	up-regulated
C5_05400W	APM1	1.30824	0.951875	up-regulated
C3_00770C	SCL1	1.31199	1.56613	up-regulated
C7_04020C	PRE5	1.31586	0.907984	up-regulated
C3_05770C	SAM50	1.31668	1.40285	up-regulated
C5_02140C	C5_02140C	1.31832	0.898049	up-regulated
CR_09730C	SSF1	1.32011	1.441	up-regulated
C5_04840C	C5_04840C	1.32239	0.687038	up-regulated
C5_02930C	GRE3	1.32347	1.49078	up-regulated
C5_00050W	C5_00050W	1.32882	1.16661	up-regulated
C1_07860W	C1_07860W	1.33022	2.00692	up-regulated
C4_01900C	MDH1-1	1.33027	1.63877	up-regulated
C5_02850W	C5_02850W	1.33066	1.80042	up-regulated
C2_10310C	KIP2	1.3309	2.05097	up-regulated
C6_00460C	FET3	1.33582	0.887025	up-regulated
C3_07230W	DRS2	1.33838	0.593289	up-regulated
C7_04190C	UTP18	1.33916	1.72808	up-regulated
C4_04390W	C4_04390W	1.34235	1.54289	up-regulated
C2_09910C	C2_09910C	1.3427	1.96059	up-regulated
C2_05700W	OSM1	1.34285	0.709638	up-regulated
C2_02410W	C2_02410W	1.34537	1.2152	up-regulated
C6_01630W	TIF3	1.34556	1.84579	up-regulated
C4_01360W	PGA53	1.34754	2.45074	up-regulated
C7_03390C	PUP3	1.35132	0.825613	up-regulated
C3_01100W	C3_01100W	1.35161	1.73234	up-regulated
C6_01120C	C6_01120C	1.35179	3.03149	up-regulated
C1_00790W	C1_00790W	1.35461	1.49115	up-regulated
C5_03390C	FUR1	1.35489	1.08785	up-regulated
C7_01030C	C7_01030C	1.36102	1.18222	up-regulated
C1_03510C	C1_03510C	1.36416	0.928732	up-regulated
C7_01600W	C7_01600W	1.36782	2.09145	up-regulated
C2_06890C	C2_06890C	1.36894	0.941173	up-regulated
C1_11550W	GAR1	1.37124	1.78445	up-regulated
C2_06390C	IMH3	1.37213	1.79045	up-regulated
C2_07490W	HEM15	1.37253	1.57512	up-regulated
C2_00380C	RFA1	1.37449	2.57797	up-regulated
C3_07380W	C3_07380W	1.37595	1.2671	up-regulated
C2_06870C	PST1	1.37732	1.21772	up-regulated
C1_03060C	TSR2	1.37879	1.00029	up-regulated
C5_03290C	C5_03290C	1.37904	1.51997	up-regulated
C5_02050W	C5_02050W	1.3795	0.861651	up-regulated
C5_03400C	C5_03400C	1.38026	0.783617	up-regulated
C3_01810C	MNT1	1.38085	1.33106	up-regulated
C5_04790C	C5_04790C	1.38265	1.07678	up-regulated
CR_07080W	CR_07080W	1.38271	1.09341	up-regulated
C5_01520C	GLR1	1.38403	0.623685	up-regulated
C1_11160C	C1_11160C	1.38536	1.31784	up-regulated
C5_02860C	GRP2	1.38721	0.814213	up-regulated
C1_12070C	C1_12070C	1.38722	1.31918	up-regulated
CR_10350C	TRX1	1.3888	1.35704	up-regulated
CR_00540C	MDH1	1.38909	1.11837	up-regulated
C1_08520C	C1_08520C	1.39051	1.88865	up-regulated
C1_00950C	CDC5	1.39191	1.10979	up-regulated
CR_02770C	CR_02770C	1.39237	1.09152	up-regulated
C7_03570W	ARG4	1.39335	1.94677	up-regulated
C4_02260C	C4_02260C	1.39339	2.46687	up-regulated
CR_09330C	CR_09330C	1.39628	1.96054	up-regulated
C1_00490C	TTR1	1.39645	0.750802	up-regulated
CR_04510W	HXK2	1.40319	1.35355	up-regulated
C2_03230C	FEN12	1.40345	1.92977	up-regulated
C2_06100W	PMT4	1.40469	2.17238	up-regulated
CR_05800C	CR_05800C	1.40527	2.91249	up-regulated
C4_00200C	MET15	1.40881	1.76542	up-regulated
C2_08810C	IPP1	1.41391	1.64871	up-regulated
C5_05410C	ILV3	1.41402	0.966483	up-regulated
C1_07200W	YMC1	1.41425	0.859852	up-regulated
C4_05330C	C4_05330C	1.41453	1.20173	up-regulated
C3_06750W	C3_06750W	1.41552	1.49064	up-regulated
C5_04570C	URA7	1.41723	1.23485	up-regulated
C5_00430W	MET14	1.41725	2.1263	up-regulated
C1_08030W	PFY1	1.42417	1.13406	up-regulated
C1_09800C	TVP18	1.42472	1.36882	up-regulated
C5_02440C	C5_02440C	1.42474	0.716019	up-regulated
C5_01745W	PAPALPHA	1.42768	0.948477	up-regulated
CR_09070C	CR_09070C	1.42845	1.94727	up-regulated
CR_07230W	CR_07230W	1.43494	1.10169	up-regulated
C1_11860W	C1_11860W	1.43727	2.58635	up-regulated
C6_02360W	NIP7	1.43762	1.96719	up-regulated
C4_04910C	SPC34	1.43945	3.45245	up-regulated
C6_03760C	SHM2	1.44342	0.917061	up-regulated
CR_09950C	SIK1	1.44727	1.33658	up-regulated
C6_04260C	C6_04260C	1.4508	0.749922	up-regulated
C4_04780W	PMT6	1.45421	2.2849	up-regulated
C5_04060C	MEC1	1.45536	0.510534	up-regulated
C1_10970W	C1_10970W	1.45598	1.55735	up-regulated
C1_13020C	SPC3	1.45815	1.86283	up-regulated
C7_02890C	PMT1	1.46303	2.51484	up-regulated
C3_04060C	HEM13	1.46617	0.941468	up-regulated
C7_02100W	C7_02100W	1.46656	1.05369	up-regulated
C2_10580W	UBC15	1.47079	1.03996	up-regulated
C7_00930W	GPH1	1.4709	0.636096	up-regulated
CR_00010C	CR_00010C	1.47202	1.61945	up-regulated
C7_03940C	CLB4	1.47756	2.30839	up-regulated
C2_03120W	AMO1	1.48003	1.12966	up-regulated
C2_09060C	ASN1	1.48224	1.95691	up-regulated
C7_03930C	MAM33	1.48292	1.80749	up-regulated
CR_10700W	RFC4	1.48866	2.5792	up-regulated
C1_05820C	RAD10	1.4931	1.20451	up-regulated
C2_06770W	C2_06770W	1.49515	1.888	up-regulated
C5_01100C	CLN3	1.49732	0.810338	up-regulated
CR_09580C	CR_09580C	1.50198	0.993729	up-regulated
C3_02150C	ERG6	1.50635	1.63826	up-regulated
C3_02960C	KRE5	1.5067	0.974188	up-regulated
CR_10120C	CR_10120C	1.51243	1.65406	up-regulated
C5_03380W	ARP1	1.51558	2.12201	up-regulated
C1_11700C	MRF1	1.51846	1.18248	up-regulated
C2_07730W	YVC1	1.51972	1.05763	up-regulated
C4_07110C	PDA1	1.5247	1.20504	up-regulated
C5_03120W	C5_03120W	1.52595	2.02585	up-regulated
C7_00880C	C7_00880C	1.52663	1.04169	up-regulated
C3_06670C	C3_06670C	1.52995	2.08413	up-regulated
C4_00390W	C4_00390W	1.53115	2.08819	up-regulated
C1_11240C	CHO1	1.53198	1.55286	up-regulated
C7_04340C	C7_04340C	1.53577	0.990674	up-regulated
C7_03630C	TIM9	1.53674	1.51857	up-regulated
C5_02280C	C5_02280C	1.53911	0.840492	up-regulated
C5_00120W	C5_00120W	1.53933	1.81433	up-regulated
C2_07910C	C2_07910C	1.54117	1.20627	up-regulated
C6_02270C	ALG11	1.54414	2.15263	up-regulated
C1_02780W	C1_02780W	1.54805	0.879523	up-regulated
C1_03240W	C1_03240W	1.54909	0.793956	up-regulated
C5_00650C	THR1	1.54943	1.35948	up-regulated
C4_04150C	PDB1	1.55096	1.70616	up-regulated
C1_00160C	C1_00160C	1.55247	1.44768	up-regulated
C1_11810W	CAS1	1.55477	1.86652	up-regulated
C2_07960C	NSA1	1.56487	1.79972	up-regulated
C7_00620W	GUS1	1.56869	2.35373	up-regulated
C1_01050C	TSC13	1.56902	1.97343	up-regulated
CR_02700W	CR_02700W	1.57549	1.33715	up-regulated
CR_10250C	FDH3	1.57819	1.26693	up-regulated
C2_09630C	C2_09630C	1.57966	1.01415	up-regulated
C3_06250W	ERV25	1.58045	2.32699	up-regulated
C1_09330W	C1_09330W	1.58074	1.41075	up-regulated
C5_04720C	C5_04720C	1.58087	1.17294	up-regulated
C1_00900W	RRS1	1.58168	1.96844	up-regulated
C3_05310W	USO6	1.58364	1.12838	up-regulated
C4_02470C	PRE7	1.58613	1.82814	up-regulated
C1_09400C	FTH1	1.58774	1.4545	up-regulated
C2_05050C	C2_05050C	1.59479	2.68133	up-regulated
C6_01210W	C6_01210W	1.59722	0.868555	up-regulated
C2_02330W	C2_02330W	1.5998	1.72319	up-regulated
CR_00390W	MMS22	1.60294	2.00495	up-regulated
C2_09290W	C2_09290W	1.60369	1.35241	up-regulated
C7_04330C	SYS1	1.60411	1.51778	up-regulated
C5_03370C	C5_03370C	1.60793	0.957621	up-regulated
CR_09060W	CR_09060W	1.60977	1.93242	up-regulated
CR_08090W	SSB1	1.61115	2.05539	up-regulated
C4_05850C	C4_05850C	1.61199	1.2092	up-regulated
C7_02340C	C7_02340C	1.61369	1.69624	up-regulated
C5_04270C	SAH1	1.61593	1.43993	up-regulated
CR_05430W	CSP1	1.61902	1.32551	up-regulated
C2_01410C	CLB2	1.61997	0.645649	up-regulated
CR_00130C	CR_00130C	1.62112	1.22923	up-regulated
C3_06860C	C3_06860C	1.62479	1.43166	up-regulated
C1_09680W	MTS1	1.6261	2.81094	up-regulated
C5_05380W	RPN5	1.62627	0.980355	up-regulated
C1_11410C	C1_11410C	1.62653	1.71775	up-regulated
C2_07120W	RFA2	1.62678	2.50564	up-regulated
C7_02570C	RBP1	1.62679	0.837949	up-regulated
C3_07260C	ECM29	1.63023	1.67855	up-regulated
C1_13940W	SIM1	1.63344	0.465144	up-regulated
C1_08970W	C1_08970W	1.63539	1.00959	up-regulated
C5_01460W	YBL053	1.63763	1.42744	up-regulated
C2_07110C	C2_07110C	1.63906	1.41345	up-regulated
CR_01410C	CR_01410C	1.64034	1.35054	up-regulated
C4_01920W	DPM3	1.64291	2.52021	up-regulated
C5_00460C	FET33	1.64448	1.22119	up-regulated
C7_00690W	NOP15	1.64698	1.09	up-regulated
C2_05230C	RPF2	1.6475	1.93446	up-regulated
CR_09700W	CR_09700W	1.66225	1.59007	up-regulated
CR_10040W	CR_10040W	1.66435	1.34172	up-regulated
C5_05350W	C5_05350W	1.66471	2.33486	up-regulated
C1_00500C	GLO1	1.66631	1.79395	up-regulated
C2_02320C	CPR3	1.67057	1.75777	up-regulated
CR_06180W	ARC40	1.67066	0.862653	up-regulated
CR_10180W	CR_10180W	1.67953	1.85348	up-regulated
C7_04240C	C7_04240C	1.68273	1.30529	up-regulated
CR_07010W	MIS11	1.68287	1.28674	up-regulated
C2_02380W	POB3	1.68332	2.12446	up-regulated
C7_01260W	C7_01260W	1.68477	1.86005	up-regulated
CR_00900W	TRM1	1.68653	2.50912	up-regulated
C1_08330C	ADH2	1.6886	1.43443	up-regulated
C5_02390C	C5_02390C	1.69139	1.04838	up-regulated
C2_10240W	GPD1	1.69294	1.83148	up-regulated
C7_01350C	C7_01350C	1.69379	1.67599	up-regulated
C4_06500W	CDC68	1.69977	1.96327	up-regulated
C2_05190W	CDC21	1.70014	1.94815	up-regulated
C3_06120C	GDA1	1.70662	1.47998	up-regulated
CR_09780C	IFA14	1.70951	2.05511	up-regulated
C7_01250W	ASC1	1.71344	1.81859	up-regulated
C7_02070W	GRX1	1.71402	0.889867	up-regulated
C6_00680C	C6_00680C	1.72857	1.82442	up-regulated
C5_04340W	C5_04340W	1.72914	1.44961	up-regulated
C1_13860C	GND1	1.74082	1.26756	up-regulated
C1_14060W	C1_14060W	1.74649	1.14738	up-regulated
C3_07950C	SRB1	1.7497	3.10476	up-regulated
CR_00020W	TLO1	1.75601	0.546659	up-regulated
CR_09290W	THI13	1.75707	1.735	up-regulated
CR_10860C	CTA26	1.75774	3.17998	up-regulated
C2_09220W	DDR48	1.75799	1.76967	up-regulated
C3_06010W	CAM1	1.75927	2.53956	up-regulated
CR_00860C	TMA19	1.7614	1.47547	up-regulated
C1_05480C	C1_05480C	1.76685	1.0599	up-regulated
C3_04300C	POL1	1.77595	2.86819	up-regulated
CR_02880W	CR_02880W	1.77604	0.676164	up-regulated
C6_00370C	NOP5	1.78965	1.90189	up-regulated
C7_04180W	FAA2-3	1.79683	0.850282	up-regulated
C2_07010W	C2_07010W	1.79932	2.27927	up-regulated
C5_02920W	C5_02920W	1.79989	2.52141	up-regulated
C4_04860W	C4_04860W	1.80191	0.932091	up-regulated
C5_00070W	CDC11	1.80507	1.6387	up-regulated
C5_00370W	COF1	1.81176	1.0221	up-regulated
C1_02590C	SNZ1	1.81577	1.56777	up-regulated
C4_00290C	C4_00290C	1.81695	1.48587	up-regulated
CR_00090C	CR_00090C	1.8209	0.362947	up-regulated
C7_02380C	CYP1	1.82506	1.08295	up-regulated
CR_03830C	MCM2	1.82698	2.67795	up-regulated
C5_05020C	C5_05020C	1.8346	1.84567	up-regulated
C3_00600W	IFF11	1.83834	2.04728	up-regulated
C6_01960W	C6_01960W	1.83987	2.05494	up-regulated
C3_02390W	C3_02390W	1.83991	3.6086	up-regulated
C5_00030W	C5_00030W	1.84517	1.92648	up-regulated
CR_07710W	ARO2	1.84662	2.62555	up-regulated
C4_06720W	NOP1	1.85327	1.40952	up-regulated
C6_00120W	C6_00120W	1.85914	0.999015	up-regulated
C3_06480C	ECM15	1.85926	1.24738	up-regulated
CR_02110W	MCM6	1.85965	1.83022	up-regulated
C5_01040W	C5_01040W	1.86024	1.43117	up-regulated
C2_01430W	APT1	1.86255	1.27328	up-regulated
C7_03850W	C7_03850W	1.86578	1.78702	up-regulated
C4_02370C	PGA59	1.86768	0.913278	up-regulated
C5_05040W	C5_05040W	1.88159	0.68774	up-regulated
C2_10010C	C2_10010C	1.88491	3.65255	up-regulated
C5_02270W	THR4	1.88763	1.28845	up-regulated
C6_04100W	C6_04100W	1.88906	0.693078	up-regulated
CR_00530W	CR_00530W	1.88938	1.12422	up-regulated
C1_04280C	C1_04280C	1.89081	2.22652	up-regulated
C1_03790C	C1_03790C	1.89205	1.7868	up-regulated
C2_00630C	C2_00630C	1.89858	1.87484	up-regulated
C2_09020W	CDC47	1.9001	1.71667	up-regulated
C4_03200C	C4_03200C	1.90322	1.63895	up-regulated
C2_10570W	SGS1	1.90918	1.84265	up-regulated
C1_13170C	MSH6	1.91262	3.38107	up-regulated
CR_10310W	CR_10310W	1.91376	1.17243	up-regulated
C3_07970C	TLO8	1.91472	0.655725	up-regulated
C3_07820W	C3_07820W	1.91615	1.59487	up-regulated
C2_09590C	C2_09590C	1.9162	0.512154	up-regulated
C6_03110C	C6_03110C	1.91835	2.97521	up-regulated
C1_08980C	ZWF1	1.92284	1.10036	up-regulated
C6_01160W	RCN1	1.92774	1.74378	up-regulated
C7_00750W	ACB1	1.93119	1.2383	up-regulated
C1_01330C	DUT1	1.93712	3.93987	up-regulated
C7_00400W	LEU2	1.9383	1.11842	up-regulated
C1_12000C	C1_12000C	1.94761	2.86424	up-regulated
C3_04140C	EGD2	1.9483	1.51078	up-regulated
C1_05410C	TRP99	1.96085	1.73532	up-regulated
C5_00680W	RMT2	1.96596	1.04392	up-regulated
C7_01630W	RNH35	1.97007	3.20512	up-regulated
CR_05170C	FDH1	1.97544	0.720477	up-regulated
C4_04840C	AGP3	1.97652	1.13751	up-regulated
C4_03830W	C4_03830W	1.97746	0.794805	up-regulated
C5_01230C	C5_01230C	1.98068	1.10398	up-regulated
C1_04450C	FMA1	1.9884	2.13867	up-regulated
CR_05210W	CR_05210W	1.98845	1.44693	up-regulated
C1_06250W	C1_06250W	1.98962	3.03247	up-regulated
CR_03090C	MLC1	1.99242	1.46717	up-regulated
C1_04870W	SAP7	2.00028	3.19829	up-regulated
C5_02400W	C5_02400W	2.00062	1.10128	up-regulated
CR_00510C	ADE1	2.00587	1.18013	up-regulated
C5_03950W	C5_03950W	2.00617	1.38843	up-regulated
C2_06720W	GRE2	2.00726	1.94359	up-regulated
C1_02980W	GOR1	2.01072	2.17035	up-regulated
C5_02660C	C5_02660C	2.012	1.80212	up-regulated
CR_00910W	CR_00910W	2.01429	0.648647	up-regulated
C1_11790W	C1_11790W	2.0226	3.19507	up-regulated
CR_09900C	DPB2	2.03621	2.03813	up-regulated
C1_13870W	MET3	2.03685	2.61564	up-regulated
C3_05280C	C3_05280C	2.03833	1.44448	up-regulated
C4_03250C	RHD2	2.04208	1.729	up-regulated
C1_11990W	CWP419	2.0421	1.2681	up-regulated
C1_11650W	EGD1	2.04625	2.36587	up-regulated
C2_02980C	DLD1	2.0479	1.70181	up-regulated
C5_03790W	GUK1	2.05251	2.80692	up-regulated
CR_01400W	LYS12	2.05463	2.73536	up-regulated
CR_04275W	SCR1	2.05579	2.66726	up-regulated
C1_03600W	C1_03600W	2.06258	2.8746	up-regulated
C2_02690W	SER2	2.06323	2.38086	up-regulated
C2_05890C	IDP1	2.06362	2.32636	up-regulated
CR_02070C	ADH5	2.07481	1.50213	up-regulated
C4_02410C	AHP1	2.08611	1.64844	up-regulated
CR_06340C	PGI1	2.08831	1.90861	up-regulated
C2_06630C	C2_06630C	2.09167	1.57677	up-regulated
C7_04210C	C7_04210C	2.10379	1.95945	up-regulated
C1_04800C	C1_04800C	2.10704	1.53956	up-regulated
CR_04740C	ADE6	2.11509	1.12097	up-regulated
C5_04000W	RFC3	2.12075	2.1388	up-regulated
C1_01030W	HMT1	2.12974	2.89326	up-regulated
C7_01470C	PRE10	2.13821	1.88575	up-regulated
CR_03720W	TAL1	2.14438	1.95539	up-regulated
C5_05100C	DUN1	2.14992	1.64964	up-regulated
C4_05730W	C4_05730W	2.1558	3.25282	up-regulated
C3_06590W	LYS9	2.15695	2.467	up-regulated
C1_11440C	GIN1	2.16153	2.78597	up-regulated
C1_10030W	DBP3	2.16555	2.69061	up-regulated
CR_08890C	ASR2	2.16564	1.12994	up-regulated
CR_02710W	RRP9	2.16661	2.001	up-regulated
C2_06960W	SPE3	2.16763	1.24837	up-regulated
C2_07350W	MCM3	2.17106	1.74569	up-regulated
CR_01620C	MET6	2.17273	2.8763	up-regulated
C1_10740C	ASR1	2.19016	1.61181	up-regulated
C2_10000C	C2_10000C	2.19806	1.40293	up-regulated
C1_06900C	MMD1	2.20341	1.4424	up-regulated
C5_02470W	INT1	2.21919	1.32976	up-regulated
C7_04170W	C7_04170W	2.2245	2.11487	up-regulated
C5_05320C	HIS1	2.22495	1.39474	up-regulated
C1_08360C	OLE1	2.22949	1.43707	up-regulated
C5_01110W	C5_01110W	2.23239	2.4033	up-regulated
C5_02890W	YNK1	2.23863	2.91675	up-regulated
C4_06710W	C4_06710W	2.24135	0.790182	up-regulated
C2_01400C	ESC4	2.24264	4.19795	up-regulated
C2_09930W	C2_09930W	2.2453	2.19337	up-regulated
C1_13830C	PDX1	2.25772	1.9134	up-regulated
C2_04460W	LYS22	2.26518	2.33867	up-regulated
C6_00750C	PGK1	2.28258	1.7973	up-regulated
C1_12550C	CDC54	2.28754	3.7233	up-regulated
CR_06150C	ADE13	2.2967	2.32647	up-regulated
C7_01640W	LAT1	2.29888	1.61207	up-regulated
C1_04140W	IFD6	2.29897	2.43093	up-regulated
C4_00160C	CAR2	2.31064	2.97621	up-regulated
CR_06500C	CR_06500C	2.31323	1.54447	up-regulated
C7_03780C	C7_03780C	2.31344	1.23497	up-regulated
C1_11470C	DPP1	2.32641	1.72452	up-regulated
C5_02410C	C5_02410C	2.33067	2.78875	up-regulated
C1_06280C	UME6	2.33168	3.79439	up-regulated
C3_06570C	OPI3	2.33472	2.54915	up-regulated
C5_03280W	CAM1-1	2.33541	1.47655	up-regulated
C4_03530W	C4_03530W	2.35212	2.41187	up-regulated
CR_07720C	CDC45	2.37383	2.22566	up-regulated
C5_03210C	C5_03210C	2.37696	3.77387	up-regulated
C2_02060C	FMO1	2.37727	2.59906	up-regulated
C5_03780C	C5_03780C	2.38357	2.66614	up-regulated
C1_08010W	DPM1	2.38883	3.48779	up-regulated
C3_04830C	FAS2	2.39599	1.8445	up-regulated
C2_03160C	RNR1	2.40127	2.77476	up-regulated
C1_11270W	C1_11270W	2.40199	2.38145	up-regulated
C7_03410C	C7_03410C	2.40278	1.44539	up-regulated
C4_07150W	C4_07150W	2.40539	2.11596	up-regulated
C3_02700W	SMC3	2.40904	2.85612	up-regulated
C1_09670C	C1_09670C	2.43343	2.92366	up-regulated
C5_02000C	ACH1	2.43677	1.67149	up-regulated
C4_02900C	CRH11	2.44691	1.49152	up-regulated
C1_01690C	LSC1	2.4471	1.98193	up-regulated
C7_03250C	PDI1	2.45109	3.15322	up-regulated
C7_03140W	C7_03140W	2.45681	1.49704	up-regulated
C1_00800C	ERG2	2.4754	3.65936	up-regulated
C1_12030W	SER33	2.48708	2.48918	up-regulated
C3_06870W	TDH3	2.50256	1.85447	up-regulated
C7_03310W	C7_03310W	2.50382	2.63353	up-regulated
C1_04660W	DUR1,2	2.50925	2.77476	up-regulated
C2_05460W	CDC19	2.51702	2.04228	up-regulated
C4_02390W	PGA62	2.51984	0.587268	up-regulated
C2_01420C	C2_01420C	2.53364	2.1941	up-regulated
C5_05450C	MUM2	2.5512	1.12211	up-regulated
C1_02620C	HOM6	2.55879	2.29433	up-regulated
C4_01390W	HAP3	2.56642	2.7111	up-regulated
C5_02840C	HSL1	2.58539	2.56929	up-regulated
C4_02270C	BFR1	2.59114	4.46753	up-regulated
C5_00670C	HMS1	2.60479	0.521086	up-regulated
C5_00930C	TFS1	2.61033	1.53511	up-regulated
C5_03050C	PGA58	2.62107	1.14902	up-regulated
C3_02280C	GFA1	2.65976	1.81209	up-regulated
C2_01260W	C2_01260W	2.66438	2.61361	up-regulated
C2_06250C	CDC46	2.66691	2.38754	up-regulated
CR_02790C	ALG5	2.6742	1.8906	up-regulated
C2_10650W	C2_10650W	2.67591	2.62845	up-regulated
C1_04010C	C1_04010C	2.68138	2.8983	up-regulated
CR_09160C	ERG13	2.69767	2.05764	up-regulated
C3_01450C	MET18	2.70944	1.24749	up-regulated
CR_00640W	ACC1	2.72576	2.39035	up-regulated
C6_03170C	MDR1	2.72632	2.75673	up-regulated
C4_04790W	FAV1	2.75711	2.38421	up-regulated
C5_02550C	UTP13	2.75939	1.10977	up-regulated
C6_01440C	FRP5	2.78288	2.16753	up-regulated
C5_02080C	HSP12	2.82118	0.550679	up-regulated
C5_02110W	C5_02110W	2.83315	0.540086	up-regulated
C6_02500C	GCV1	2.84044	2.89784	up-regulated
C3_03800W	PTR22	2.89369	1.10574	up-regulated
C4_01770W	POL30	2.91345	2.98047	up-regulated
C6_00420W	DPM2	2.9179	3.42506	up-regulated
C1_10940C	ERP5	2.92763	2.20435	up-regulated
C5_01090C	C5_01090C	2.94881	2.75521	up-regulated
C7_00680W	C7_00680W	2.98925	2.45206	up-regulated
C2_08050C	SIT1	3.01049	3.24106	up-regulated
C7_01520W	FLU1	3.03418	0.697834	up-regulated
C2_02750C	C2_02750C	3.03805	1.97217	up-regulated
C4_02990C	GST2	3.04017	1.52523	up-regulated
C2_09640W	PMI1	3.08804	3.03163	up-regulated
C2_10200W	C2_10200W	3.10316	3.2738	up-regulated
C1_11260C	C1_11260C	3.10873	3.43898	up-regulated
C5_02460C	ECM331	3.13868	3.68172	up-regulated
C5_01670W	DAL52	3.18818	1.6025	up-regulated
CR_06670W	CFL11	3.20614	2.49514	up-regulated
C5_00190C	FAS1	3.22746	2.12007	up-regulated
C4_06110C	TRP5	3.23041	3.1676	up-regulated
C1_06340W	C1_06340W	3.2813	2.85233	up-regulated
C3_02310W	MEP1	3.32345	1.73836	up-regulated
C4_02930W	C4_02930W	3.33988	2.92439	up-regulated
CR_07590W	EMP24	3.34061	3.53803	up-regulated
CR_08840C	NIT2	3.34905	3.77592	up-regulated
C5_01800C	HIP1	3.36594	2.8689	up-regulated
C3_07810C	SEC61	3.37485	4.57174	up-regulated
CR_02280W	PGA23	3.46755	1.54115	up-regulated
C4_00130W	RBT5	3.47476	2.50843	up-regulated
C1_08500C	ENO1	3.50321	2.44373	up-regulated
C6_01060C	CAN2	3.51266	4.94402	up-regulated
C4_01010C	DAG7	3.51573	1.82454	up-regulated
CR_02920C	AQY1	3.52579	3.32853	up-regulated
CR_09940W	CR_09940W	3.53262	1.52681	up-regulated
C1_03870C	C1_03870C	3.53623	4.17066	up-regulated
C5_00870C	GIT4	3.57448	1.75889	up-regulated
C4_05780C	CFL2	3.69035	3.74826	up-regulated
CR_09680C	RTA4	3.75648	2.96136	up-regulated
C2_05070W	FRE9	3.85502	1.3464	up-regulated
C2_10150W	ECS1	3.90362	2.65903	up-regulated
C1_07330W	RME1	3.91166	2.21834	up-regulated
C3_01540W	C3_01540W	3.98672	3.61668	up-regulated
C2_05180W	WH11	3.99665	1.41059	up-regulated
CR_08510W	PGA13	4.06387	4.55756	up-regulated
C1_14130W	FTR1	4.07124	1.84836	up-regulated
C6_00870C	ILV5	4.19059	3.65193	up-regulated
C7_02920W	C7_02920W	4.2059	4.07714	up-regulated
CR_10790W	MAL2	4.22356	1.3348	up-regulated
C2_06020W	CNT	4.23275	1.27492	up-regulated
C2_01270W	CHA1	4.24335	1.58294	up-regulated
C4_04050C	RHD3	4.36181	3.13758	up-regulated
C6_03480W	YMX6	4.47557	1.9549	up-regulated
CR_10540C	MCD1	4.52981	4.65931	up-regulated
CR_08310C	CR_08310C	4.54289	3.09545	up-regulated
CR_03450W	HXT5	4.66944	1.62381	up-regulated
CR_03580C	CR_03580C	4.91498	1.55756	up-regulated
CR_00180C	CHT1	5.01338	0.681561	up-regulated
C4_04080C	PGA31	5.20588	1.42983	up-regulated
CR_00200W	PCK1	5.31295	2.8067	up-regulated
CR_04420C	RBR2	5.40454	1.24763	up-regulated
C3_05660C	C3_05660C	5.58292	3.31885	up-regulated
C1_10450W	GLY1	5.58864	1.74921	up-regulated
C1_06370C	PBR1	5.67347	2.56083	up-regulated
C2_08590W	YWP1	5.89462	1.77309	up-regulated
C2_10560C	ZSF1	5.94642	2.06281	up-regulated
C4_04070C	PGA30	6.171	6.84746	up-regulated
C4_01070W	HGT17	7.37233	4.43687	up-regulated
CR_08740W	CR_08740W	7.68815	2.85179	up-regulated
C1_05760C	PGA26	7.92853	4.70479	up-regulated
CR_04440C	RBR1	8.81951	8.21016	up-regulated
C7_00280W	HGT12	10.1966	4.42511	up-regulated
C3_06580W	JEN1	10.348	4.10777	up-regulated
